# Supplementary material for: One-pot method for preparing DNA, RNA, and protein for multiomics analysis
Source: Commun Biol. 2024 Mar 14;7:324. doi: 10.1038/s42003-024-05993-1 (PMC10940598; doi:10.1038/s42003-024-05993-1)
Supplement: Supplementary file 3 — Supplementary Data 1 [file 42003_2024_5993_MOESM3_ESM.xlsx]

## Sheet: Gene Expression Results
Supplementary Data 1. RNA-Seq analysis. The normalized counts for each sample is included along with the limma voom statistical results for each comparison.
Gene Annotation						Log2 Counts-Per-Million ( TMM )												A10_vs_CA1										A10_vs_T1										A10_vs_NeoT
ENSEMBL	ENTREZID	UNIPROT	SYMBOL	GENETYPE	CHR	CA1_1	CA1_2	CA1_3	T1_1	T1_2	T1_3	NeoT_1	NeoT_2	NeoT_3	A10_1	A10_2	A10_3	logFC	CI.L	CI.R	AveExpr	t	B	P.Value	adj.P.Val	sig.PVal	sig.FDR	logFC	CI.L	CI.R	AveExpr	t	B	P.Value	adj.P.Val	sig.PVal	sig.FDR	logFC	CI.L	CI.R	AveExpr	t	B	P.Value	adj.P.Val	sig.PVal	sig.FDR
ENSG00000156508	1915	P68104	EEF1A1	protein-coding	6	14.2639	14.2788	14.3044	14.0941	14.0386	14.0921	14.5795	14.5553	14.6049	13.8955	13.8348	13.8661	-0.416673	-0.48895	-0.344397	14.2007	-12.0364	13.0868	1.53815e-10	1.40508e-09	0	0	-0.208726	-0.280794	-0.136658	14.2007	-6.04691	2.14093	6.93422e-06	3.5291e-05	0	0	-0.713657	-0.785697	-0.641617	14.2007	-20.683	23.3875	7.71128e-15	2.77198e-13	0	0
ENSG00000167658	1938	P13639	EEF2	protein-coding	19	12.6236	12.7244	12.7269	12.8192	12.8224	12.7659	13.4025	13.4004	13.3833	12.0495	12.267	12.2409	-0.511781	-0.617525	-0.406037	12.7688	-10.1047	10.0944	3.05614e-09	1.9914e-08	0	0	-0.621755	-0.725647	-0.517863	12.7688	-12.495	14.0317	7.98261e-11	1.55346e-09	0	0	-1.21439	-1.31745	-1.11134	12.7688	-24.603	26.9221	2.84214e-16	1.75957e-14	-1	-1
ENSG00000075624	60	P60709	ACTB	protein-coding	7	12.7548	12.7641	12.8092	12.5765	12.669	12.643	11.087	11.0564	11.3337	12.5605	12.75	12.6944	-0.111894	-0.231434	0.00764606	12.3082	-1.95639	-6.94521	0.0649677	0.0896506	0	0	0.0349192	-0.0836517	0.15349	12.3082	0.615528	-8.4264	0.545359	0.63753	0	0	1.50965	1.38126	1.63804	12.3082	24.5756	26.5743	4.35466e-16	2.49159e-14	1	1
ENSG00000132470	3691	A0A024R8T0	ITGB4	protein-coding	17	13.1419	13.2092	13.1694	11.7354	11.7543	11.6639	13.3434	13.3283	13.2979	10.0375	10.373	10.2431	-2.96301	-3.08497	-2.84104	12.1081	-50.7232	41.4923	2.26984e-22	1.82551e-19	-1	-1	-1.50762	-1.63413	-1.3811	12.1081	-24.8797	27.4132	2.29447e-16	3.27613e-14	-1	-1	-3.11265	-3.23414	-2.99117	12.1081	-53.495	42.5376	8.00554e-23	9.06285e-20	-1	-1
ENSG00000184009	71	P63261	ACTG1	protein-coding	17	12.8381	12.8291	12.8729	12.0779	12.1032	12.1214	11.3894	11.3792	11.6411	11.9032	12.0125	11.9703	-0.886963	-0.996632	-0.777294	12.0949	-16.8857	19.5778	3.43165e-13	6.99977e-12	0	0	-0.140733	-0.252087	-0.0293795	12.0949	-2.6387	-5.44378	0.0158655	0.033305	0	0	0.493911	0.377836	0.609986	12.0949	8.88396	7.93472	2.5011e-08	1.26415e-07	0	0
ENSG00000167996	2495	A0A024R525	FTH1	protein-coding	11	10.6555	10.772	10.6601	12.2818	12.1024	12.2039	12.9951	13.0273	11.9468	12.081	12.206	12.227	1.47185	0.849468	2.09423	11.9299	5.42076	-1.64633	0.00055921	0.00115178	1	1	-0.0267006	-0.600981	0.547579	11.9299	-0.106574	-8.58085	0.917662	0.941727	0	0	-0.503697	-1.07604	0.0686511	11.9299	-2.01726	-6.93693	0.0771641	0.104994	0	0
ENSG00000198804	4512	P00395	COX1	protein-coding	MT	12.159	11.6406	11.9132	12.3835	12.592	12.4927	11.8774	11.5729	12.2157	12.1187	12.0974	12.0363	0.185875	-0.189573	0.561324	12.0916	1.128	-8.06153	0.289816	0.343964	0	0	-0.405234	-0.766883	-0.0435852	12.0916	-2.55304	-5.88875	0.0321478	0.0612908	0	0	0.203874	-0.172193	0.579942	12.0916	1.23519	-7.97321	0.24945	0.300374	0	0
ENSG00000099194	6319	O00767	SCD	protein-coding	10	13.6728	13.6829	13.6648	11.2485	11.2797	11.2689	10.1581	10.2319	10.2879	10.4542	10.4509	10.3868	-3.24236	-3.32858	-3.15613	11.399	-78.5092	50.0211	4.28884e-26	6.79738e-22	-1	-1	-0.834636	-0.92709	-0.742183	11.399	-18.8483	21.9576	4.42789e-14	2.63826e-12	0	0	0.206581	0.108601	0.304561	11.399	4.402	-1.53481	0.000283074	0.00061916	0	0
ENSG00000142541	23521	P40429	RPL13A	protein-coding	19	11.2449	11.2953	11.2849	12.0639	12.1173	11.9523	12.9207	12.6768	12.7632	11.3377	11.3799	11.5154	0.133565	0.0010464	0.266084	11.8794	2.10631	-6.57162	0.0483858	0.0684947	0	0	-0.636819	-0.763524	-0.510114	11.8794	-10.5033	10.8302	1.86066e-09	2.36106e-08	0	0	-1.37805	-1.50304	-1.25306	11.8794	-23.0413	25.3383	1.39703e-15	6.55077e-14	-1	-1
ENSG00000115414	2335	B7ZLE5	FN1	protein-coding	2	5.32502	5.04891	5.1674	6.02762	6.22846	6.16788	13.8971	14.0535	14.213	10.2483	10.4438	10.2269	5.1309	4.86309	5.39872	8.92066	40.6663	30.2256	2.24048e-17	2.20555e-15	1	1	4.16126	3.93575	4.38678	8.92066	39.1682	29.6482	4.02427e-17	7.97259e-15	1	1	-3.74774	-3.90582	-3.58965	8.92066	-50.3226	33.5173	8.01227e-19	1.38029e-16	-1	-1
ENSG00000135480	3855	P08729	KRT7	protein-coding	12	12.4482	12.5317	12.5531	12.0824	12.1394	11.9829	11.3966	11.2913	11.3265	10.9096	11.0378	11.0895	-1.50317	-1.61429	-1.39204	11.7324	-28.2424	29.7733	2.0098e-17	2.01603e-15	-1	-1	-1.06057	-1.17206	-0.94908	11.7324	-19.8608	22.9331	1.65725e-14	1.16736e-12	-1	-1	-0.329215	-0.445567	-0.212863	11.7324	-5.90748	1.85676	9.39443e-06	2.719e-05	0	0
ENSG00000089157	6175	A0A024RBS2	RPLP0	protein-coding	12	11.9228	11.8243	11.9064	11.7726	11.7058	11.7767	12.3238	12.1563	12.1831	11.3969	11.2964	11.4174	-0.512088	-0.61885	-0.405326	11.8069	-10.0144	10.0013	3.54919e-09	2.27461e-08	0	0	-0.37942	-0.485271	-0.273569	11.8069	-7.48379	5.39143	3.51215e-07	2.50288e-06	0	0	-0.850152	-0.955619	-0.744686	11.8069	-16.8299	19.5268	3.64857e-13	7.45183e-12	0	0
ENSG00000111640	2597	P04406	GAPDH	protein-coding	12	11.6876	11.7094	11.7656	11.8775	11.9612	11.9387	12.0004	11.9588	12.1641	11.448	11.53	11.5659	-0.208991	-0.318676	-0.0993067	11.8006	-3.97814	-2.5925	0.000757402	0.00151854	0	0	-0.413339	-0.52063	-0.306047	11.8006	-8.04337	6.50284	1.18455e-07	9.49134e-07	0	0	-0.525659	-0.634044	-0.417274	11.8006	-10.1258	10.1483	2.95168e-09	1.86305e-08	0	0
ENSG00000100316	6122	P39023	RPL3	protein-coding	22	11.6271	11.7152	11.7218	11.6335	11.6261	11.5464	12.2537	12.154	12.2213	11.5183	11.4475	11.5214	-0.192505	-0.288358	-0.0966527	11.7489	-4.19311	-2.09094	0.000459626	0.000962173	0	0	-0.105956	-0.200788	-0.0111232	11.7489	-2.33273	-6.01352	0.0303772	0.0583079	0	0	-0.712542	-0.806511	-0.618573	11.7489	-15.8315	18.3468	1.12585e-12	1.94798e-11	0	0
ENSG00000171346	3866	B3KVF5	KRT15	protein-coding	17	12.6908	12.8366	12.7697	12.5683	12.5388	12.4617	0.760763	0.927332	-0.216738	9.7201	9.88742	9.89084	-2.93829	-3.05564	-2.82095	8.90298	-52.2791	42.0979	1.25608e-22	1.24423e-19	-1	-1	-2.69482	-2.81177	-2.57787	8.90298	-48.1096	40.4813	6.39263e-22	1.44738e-18	-1	-1	9.27885	8.58343	9.97427	8.90298	27.8576	28.0712	2.61772e-17	2.561e-15	1	1
ENSG00000174444	6124	P36578	RPL4	protein-coding	15	11.354	11.3628	11.4481	11.4499	11.53	11.5148	12.3288	12.2137	12.4715	11.2866	11.2955	11.3319	-0.0848555	-0.201468	0.0317573	11.6323	-1.51926	-7.52613	0.144566	0.18506	0	0	-0.19406	-0.30851	-0.0796088	11.6323	-3.54008	-3.43107	0.00208979	0.00564822	0	0	-1.03071	-1.14312	-0.918296	11.6323	-19.1434	22.0293	3.30894e-14	9.44925e-13	-1	-1
ENSG00000070756	26986	A0A024R9C1	PABPC1	protein-coding	8	11.858	11.7979	11.8993	11.4781	11.555	11.5708	11.6496	11.651	11.7668	11.5636	11.6226	11.5395	-0.277202	-0.374704	-0.179701	11.6627	-5.93584	1.91117	8.83009e-06	2.57999e-05	0	0	0.0400407	-0.0573266	0.137408	11.6627	0.85859	-8.15744	0.400881	0.502735	0	0	-0.112897	-0.211143	-0.0146511	11.6627	-2.39919	-6.0768	0.0264415	0.0396698	0	0
ENSG00000197746	5660	P07602	PSAP	protein-coding	10	11.8355	11.8378	11.8497	11.6912	11.6406	11.6728	12.3254	12.3111	12.2529	10.2968	10.3919	10.3649	-1.49193	-1.58319	-1.40067	11.5392	-34.1328	33.6036	5.14903e-19	8.6653e-17	-1	-1	-1.31871	-1.40938	-1.22804	11.5392	-30.3651	31.3686	4.96263e-18	1.35608e-15	-1	-1	-1.94823	-2.0381	-1.85837	11.5392	-45.2644	39.2221	2.10555e-21	9.53455e-19	-1	-1
ENSG00000204628	10399	E9KL35	RACK1	protein-coding	5	11.4283	11.4286	11.5384	11.5372	11.527	11.5117	12.133	12.1058	12.0116	11.2138	11.212	11.2874	-0.228638	-0.326918	-0.130358	11.5779	-4.85715	-0.525061	9.91015e-05	0.000235129	0	0	-0.288159	-0.38483	-0.191489	11.5779	-6.22354	2.72609	4.73621e-06	2.51978e-05	0	0	-0.847784	-0.943767	-0.7518	11.5779	-18.441	21.3104	6.66355e-14	1.73416e-12	0	0
ENSG00000140988	6187	P15880	RPS2	protein-coding	16	11.1089	11.3649	11.202	11.4512	11.4548	11.3163	12.1961	12.1434	11.9316	11.1837	11.2116	11.3285	0.0122355	-0.140034	0.164505	11.4911	0.169253	-8.6481	0.867553	0.889507	0	0	-0.168897	-0.317876	-0.0199178	11.4911	-2.38794	-5.91276	0.0285439	0.0552102	0	0	-0.854	-1.0012	-0.706805	11.4911	-12.2206	12.0243	5.82017e-10	4.40937e-09	0	0
ENSG00000074800	2023	P06733	ENO1	protein-coding	1	11.6183	11.6578	11.6688	11.4275	11.4127	11.3881	11.6045	11.5878	11.5807	11.3739	11.4506	11.4657	-0.220658	-0.307437	-0.133878	11.5197	-5.30881	0.503297	3.54976e-05	9.18984e-05	0	0	0.0185904	-0.0677943	0.104975	11.5197	0.449312	-8.42128	0.658105	0.735118	0	0	-0.162904	-0.249973	-0.0758344	11.5197	-3.90628	-2.78412	0.000894996	0.00178335	0	0
ENSG00000182718	302	A0A024R5Z7	ANXA2	protein-coding	15	12.1131	12.085	12.1569	11.5587	11.5889	11.5904	10.8605	10.7857	10.7766	11.2254	11.2029	11.2359	-0.896767	-0.982789	-0.810746	11.4317	-21.7656	24.595	2.93508e-15	1.27447e-13	0	0	-0.357586	-0.444233	-0.27094	11.4317	-8.6164	7.63574	4.06277e-08	3.65857e-07	0	0	0.41344	0.322564	0.504315	11.4317	9.49868	9.11176	8.48666e-09	4.81063e-08	0	0
ENSG00000205426	3887	Q14533	KRT81	protein-coding	12	9.57809	9.9156	9.75396	12.0964	12.0271	12.0634	11.2463	11.087	10.8888	11.6937	11.827	11.9049	2.05228	1.86116	2.2434	11.1735	22.9766	19.1853	9.92751e-13	1.73474e-11	1	1	-0.256855	-0.426494	-0.0872152	11.1735	-3.23982	-4.35576	0.00576564	0.0137786	0	0	0.72692	0.547344	0.906495	11.1735	8.66163	5.32117	4.43555e-07	1.68421e-06	0	0
ENSG00000100994	5834	P11216	PYGB	protein-coding	20	11.7201	11.7879	11.7621	11.3286	11.3185	11.267	12.4149	12.4167	12.412	9.57851	9.75797	9.73182	-2.07197	-2.17529	-1.96866	11.2913	-41.8723	37.7048	9.63937e-21	3.55289e-18	-1	-1	-1.61975	-1.72343	-1.51608	11.2913	-32.6186	32.8159	1.24148e-18	4.39838e-16	-1	-1	-2.72914	-2.83028	-2.628	11.2913	-56.337	43.5699	2.90243e-23	4.18188e-20	-1	-1
ENSG00000210082	NA	NA	NA	NA	NA	11.8509	11.5669	11.8146	11.1138	11.27	11.144	12.2233	11.8943	12.2825	10.4662	10.3404	10.4158	-1.3322	-1.55914	-1.10526	11.3652	-12.8293	8.52964	3.08051e-08	1.56384e-07	-1	-1	-0.767221	-0.996021	-0.538421	11.3652	-7.32849	2.43163	1.06374e-05	5.16205e-05	0	0	-1.71996	-1.9439	-1.49601	11.3652	-16.7853	11.697	1.55315e-09	1.06194e-08	-1	-1
ENSG00000125148	4502	P02795	MT2A	protein-coding	16	8.35515	8.1862	8.83926	10.3409	10.809	10.1212	11.4037	11.4229	11.5514	12.3225	11.9423	12.5119	3.80058	3.25592	4.34525	10.6505	15.9716	7.53507	1.48148e-07	6.34078e-07	1	1	1.83319	1.34989	2.31649	10.6505	8.68191	2.25256	1.83544e-05	8.37844e-05	1	1	0.806235	0.337413	1.27506	10.6505	3.93623	-3.84016	0.00396069	0.00694314	0	0
ENSG00000167526	6137	A8K4C8	RPL13	protein-coding	16	11.1114	11.1887	11.1714	11.2268	11.0811	11.0962	12.0722	11.9241	11.5176	10.8554	10.9635	11.0435	-0.206894	-0.47063	0.0568411	11.271	-1.73904	-7.19473	0.111515	0.146539	0	0	-0.183414	-0.443634	0.0768062	11.271	-1.56251	-7.29527	0.148086	0.224145	0	0	-0.893898	-1.15078	-0.637015	11.271	-7.71408	2.1372	1.29197e-05	3.64544e-05	0	0
ENSG00000067225	5315	P14618	PKM	protein-coding	15	10.5589	10.6261	10.5928	11.6791	11.6975	11.6146	10.7464	10.7604	10.847	11.4172	11.5705	11.5171	0.905301	0.801592	1.00901	11.1357	18.2253	21.1595	8.30198e-14	2.07536e-12	0	0	-0.16593	-0.263525	-0.0683358	11.1357	-3.54975	-3.42346	0.00204373	0.00553883	0	0	0.715459	0.612546	0.818373	11.1357	14.5147	16.7509	5.48463e-12	7.50655e-11	0	0
ENSG00000109971	3312	P11142	HSPA8	protein-coding	11	10.7646	10.7412	10.7947	11.5569	11.6187	11.6232	11.1978	11.1839	11.4614	11.2231	11.1726	11.1657	0.421352	0.29828	0.544423	11.2086	7.14799	4.59574	6.88045e-07	2.52602e-06	0	0	-0.411244	-0.528423	-0.294065	11.2086	-7.32734	5.08299	4.79526e-07	3.29432e-06	0	0	-0.0886042	-0.209104	0.0318952	11.2086	-1.53521	-7.52812	0.14062	0.180183	0	0
ENSG00000137154	6194	A2A3R6	RPS6	protein-coding	9	11.486	11.4227	11.5917	11.3785	11.4267	11.4201	11.7228	11.468	11.2462	10.3532	10.1513	10.2854	-1.23356	-1.43844	-1.02868	11.1627	-12.9933	9.91845	7.07551e-09	4.20787e-08	-1	-1	-1.14149	-1.34441	-0.938581	11.1627	-12.1401	9.18282	1.61982e-08	1.62075e-07	-1	-1	-1.21713	-1.42235	-1.0119	11.1627	-12.7985	9.68988	8.51247e-09	4.82193e-08	-1	-1
ENSG00000196878	3914	A0A0S2Z3R6	LAMB3	protein-coding	1	12.0488	12.1521	12.1175	10.8996	10.8674	10.8332	10.6091	10.5989	10.5445	10.2521	10.4588	10.3758	-1.74922	-1.85515	-1.64329	10.9798	-34.4755	33.7972	4.24124e-19	7.46882e-17	-1	-1	-0.508968	-0.618474	-0.399461	10.9798	-9.70395	9.68538	5.97606e-09	6.6513e-08	0	0	-0.226948	-0.33944	-0.114456	10.9798	-4.21214	-1.99004	0.000439756	0.000928797	0	0
ENSG00000181163	4869	A0A140VJQ2	NPM1	protein-coding	5	11.2574	11.2712	11.3516	10.8151	10.9135	10.9315	11.3666	11.2499	11.3751	10.8793	10.7085	10.7748	-0.503345	-0.615367	-0.391322	11.0745	-9.38118	8.93031	1.0397e-08	5.90826e-08	0	0	-0.0955491	-0.207823	0.0167252	11.0745	-1.77682	-6.94213	0.0910252	0.148682	0	0	-0.538586	-0.650548	-0.426624	11.0745	-10.0435	10.0628	3.38215e-09	2.10128e-08	0	0
ENSG00000163931	7086	P29401	TKT	protein-coding	3	11.7167	11.8259	11.8507	10.4805	10.5524	10.4308	11.6173	11.5891	11.6185	9.87408	10.0461	10.0282	-1.82051	-1.93198	-1.70905	10.9692	-34.0991	33.5955	5.24871e-19	8.6653e-17	-1	-1	-0.510134	-0.625695	-0.394574	10.9692	-9.21668	8.84278	1.38538e-08	1.41566e-07	0	0	-1.62907	-1.74139	-1.51674	10.9692	-30.2801	31.2004	5.23906e-18	7.07939e-16	-1	-1
ENSG00000120708	7045	A0A0S2Z4Q2	TGFBI	protein-coding	5	9.29772	9.2729	9.35296	9.5583	9.58958	9.5992	12.5007	12.4809	12.674	10.4644	10.5442	10.4982	1.19262	1.07246	1.31279	10.4861	20.7216	23.7532	7.44393e-15	2.81572e-13	1	1	0.918518	0.801782	1.03525	10.4861	16.4278	19.3579	5.70237e-13	2.3293e-11	0	0	-2.04841	-2.15368	-1.94315	10.4861	-40.6288	37.0536	1.73568e-20	5.29014e-18	-1	-1
ENSG00000096384	3326	A0A024RD80	HSP90AB1	protein-coding	6	11.4462	11.3916	11.4344	10.632	10.7022	10.6754	11.1856	11.1477	11.2892	10.6615	10.6984	10.6531	-0.753133	-0.849292	-0.656974	10.9931	-16.3523	19.0589	6.2084e-13	1.15761e-11	0	0	0.000446399	-0.0972876	0.0981804	10.9931	0.00953618	-8.46629	0.992487	0.994494	0	0	-0.535081	-0.632168	-0.437994	10.9931	-11.5069	12.4746	3.36132e-10	2.70013e-09	0	0
ENSG00000133112	7178	A0A0B4J2C3	TPT1	protein-coding	13	11.0488	11.0368	11.1305	10.836	10.737	10.8383	11.1539	10.9222	11.0518	10.7492	10.6058	10.6811	-0.391198	-0.511495	-0.2709	10.8993	-6.78949	3.84502	1.43441e-06	4.94324e-06	0	0	-0.121455	-0.241344	-0.00156471	10.8993	-2.11509	-6.35497	0.0473539	0.0853533	0	0	-0.360865	-0.481426	-0.240304	10.8993	-6.24935	2.64122	4.48107e-06	1.38929e-05	0	0
ENSG00000105372	6223	B0ZBD0	RPS19	protein-coding	19	10.3982	10.422	10.6481	11.0436	10.9678	11.0521	11.7747	11.5847	11.4564	10.0303	10.1174	10.2734	-0.354283	-0.533598	-0.174968	10.8141	-4.19136	-2.30607	0.000702801	0.00141786	0	0	-0.883043	-1.05614	-0.709945	10.8141	-10.8221	9.44205	9.89081e-09	1.04298e-07	0	0	-1.47117	-1.64292	-1.29942	10.8141	-18.1713	17.2739	4.8469e-12	6.75031e-11	-1	-1
ENSG00000136068	2317	O75369	FLNB	protein-coding	3	11.5046	11.4915	11.4281	11.5596	11.639	11.5708	9.1992	9.2253	9.33194	9.77447	10.0213	9.81564	-1.60787	-1.72765	-1.48809	10.5468	-28.0264	29.6871	2.33012e-17	2.27963e-15	-1	-1	-1.72422	-1.84203	-1.60641	10.5468	-30.5564	31.5084	4.39527e-18	1.23852e-15	-1	-1	0.615877	0.484438	0.747316	10.5468	9.78292	9.73196	5.22873e-09	3.10724e-08	0	0
ENSG00000148303	6130	P62424	RPL7A	protein-coding	9	10.9971	11.028	11.0312	10.7397	10.6974	10.6303	11.4662	11.3178	11.0718	10.4279	10.4615	10.5294	-0.547496	-0.694826	-0.400165	10.8665	-7.7843	5.61884	2.72148e-07	1.09335e-06	0	0	-0.218109	-0.365309	-0.0709093	10.8665	-3.10382	-4.36621	0.00590623	0.0140891	0	0	-0.818312	-0.964216	-0.672408	10.8665	-11.7485	12.2946	4.28403e-10	3.35794e-09	0	0
ENSG00000198034	6191	B2R491	RPS4X	protein-coding	X	10.663	10.7147	10.8081	10.7553	10.7554	10.8143	11.2753	11.1712	11.4102	10.5371	10.5171	10.5518	-0.194482	-0.312329	-0.0766347	10.8311	-3.44554	-3.73415	0.00259795	0.00469336	0	0	-0.238831	-0.354758	-0.122904	10.8311	-4.30133	-1.61317	0.000357506	0.00118687	0	0	-0.747033	-0.862333	-0.631733	10.8311	-13.5272	15.4435	1.95015e-11	2.24949e-10	0	0
ENSG00000147403	6134	P27635	RPL10	protein-coding	X	10.756	10.7353	10.7683	10.7927	10.656	10.7762	11.4724	11.358	11.0003	10.4702	10.5012	10.5584	-0.244334	-0.434173	-0.0544943	10.8204	-2.75255	-5.35958	0.0152176	0.0237783	0	0	-0.231688	-0.418886	-0.0444899	10.8204	-2.64692	-5.41066	0.0187566	0.0384024	0	0	-0.774371	-0.960372	-0.588371	10.8204	-8.90377	5.75735	3.02951e-07	1.19977e-06	0	0
ENSG00000161016	6132	P62917	RPL8	protein-coding	8	10.5093	10.7292	10.5727	10.8807	10.688	10.5906	11.2304	11.0762	10.1035	10.905	10.9248	10.9159	0.309141	-0.26192	0.880202	10.7605	1.24013	-7.83382	0.248776	0.300538	0	0	0.193897	-0.365797	0.753591	10.7605	0.793617	-8.13824	0.449467	0.548798	0	0	0.0951927	-0.471493	0.661878	10.7605	0.384816	-8.58435	0.710029	0.751018	0	0
ENSG00000178209	5339	Q15149	PLEC	protein-coding	8	11.0769	11.0593	10.9765	10.8146	10.8405	10.7291	10.9651	11.0913	10.8406	10.2508	10.6791	10.4968	-0.569576	-0.754015	-0.385138	10.8184	-6.59354	2.16949	9.39841e-06	2.73012e-05	0	0	-0.328706	-0.51234	-0.145071	10.8184	-3.82183	-3.04972	0.00172116	0.00475736	0	0	-0.501561	-0.686721	-0.316401	10.8184	-5.78356	0.655027	3.89574e-05	0.000100364	0	0
ENSG00000137309	3159	P17096	HMGA1	protein-coding	6	11.6064	11.8952	11.7475	10.0138	10.0472	9.83605	11.41	11.3712	10.8826	9.23217	9.3652	9.36339	-2.43545	-2.7422	-2.12869	10.5642	-17.7533	10.1824	9.58968e-09	5.50278e-08	-1	-1	-0.650664	-0.973983	-0.327344	10.5642	-4.50005	-2.34633	0.0012198	0.00352143	0	0	-1.91185	-2.22454	-1.59916	10.5642	-13.672	7.49395	1.11621e-07	4.87082e-07	-1	-1
ENSG00000198886	4538	H9EC08	ND4	protein-coding	MT	11.2037	10.6422	10.9171	10.9093	11.1018	11.0555	10.6961	10.3612	10.9707	10.4192	10.4437	10.3721	-0.503507	-0.879313	-0.127702	10.7577	-3.04144	-5.099	0.0143503	0.0225252	0	0	-0.610915	-0.980007	-0.241822	10.7577	-3.75735	-3.78307	0.00468866	0.0114889	0	0	-0.257265	-0.637294	0.122763	10.7577	-1.53675	-7.47679	0.159497	0.201617	0	0
ENSG00000197956	6277	P06703	S100A6	protein-coding	1	11.2041	11.4124	11.291	10.3118	10.1192	10.0667	11.2189	11.0407	10.028	10.4957	10.4817	10.6412	-0.765718	-1.35404	-0.1774	10.6926	-2.98219	-5.25276	0.0168174	0.0260673	0	0	0.372203	-0.235562	0.979968	10.6926	1.40321	-7.45041	0.196812	0.284969	0	0	-0.240817	-0.842848	0.361214	10.6926	-0.916533	-8.20192	0.385225	0.441655	0	0
ENSG00000186081	3852	P13647	KRT5	protein-coding	12	8.03917	8.20018	8.11184	11.0399	11.0217	10.9635	5.46666	5.50858	5.25599	11.7202	11.8539	11.8638	3.69088	3.56611	3.81566	9.08712	61.7586	45.3351	4.78585e-24	1.51702e-20	1	1	0.800701	0.694542	0.90686	9.08712	15.7475	18.4494	1.2413e-12	4.48142e-11	0	0	6.39027	6.22571	6.55484	9.08712	81.0719	49.9844	2.28041e-26	3.15167e-22	1	1
ENSG00000058085	3918	Q13753	LAMC2	protein-coding	1	11.214	11.2222	11.2639	10.8392	10.8374	10.8248	8.39657	8.44245	8.63813	10.9164	11.0177	10.9435	-0.27638	-0.380737	-0.172022	10.3797	-5.52943	1.04288	2.16496e-05	5.85238e-05	0	0	0.123517	0.0189515	0.228082	10.3797	2.46624	-5.70083	0.022956	0.0457647	0	0	2.46842	2.34969	2.58715	10.3797	43.4066	38.4414	4.77489e-21	1.88665e-18	1	1
ENSG00000137818	6176	A0A024R608	RPLP1	protein-coding	15	10.6054	10.7502	10.6888	10.7526	10.3255	10.6603	11.2217	11.0535	10.7665	10.5103	10.6999	10.636	-0.0715238	-0.356281	0.213233	10.7226	-0.55884	-8.44678	0.588436	0.640883	0	0	0.0351285	-0.24665	0.316907	10.7226	0.277372	-8.41824	0.787084	0.840826	0	0	-0.407983	-0.689068	-0.126898	10.7226	-3.22935	-4.72809	0.00890935	0.0146447	0	0
ENSG00000130513	9518	Q99988	GDF15	protein-coding	19	12.265	12.3746	12.3341	9.36865	9.3155	9.28769	10.5556	10.5464	9.84741	7.32721	7.56577	7.59789	-4.83483	-5.22792	-4.44174	9.86549	-27.8461	13.5715	5.26156e-10	4.19469e-09	-1	-1	-1.83333	-2.25989	-1.40677	9.86549	-9.73064	3.87968	4.66949e-06	2.48846e-05	-1	-1	-2.83664	-3.25411	-2.41917	9.86549	-15.3836	7.93063	9.60947e-08	4.26732e-07	-1	-1
ENSG00000169710	2194	P49327	FASN	protein-coding	17	11.3719	11.4079	11.3551	10.2572	10.2825	10.2507	10.7644	10.8366	10.7293	9.94054	10.3307	10.1604	-1.24226	-1.3813	-1.10323	10.6406	-18.6725	21.3773	7.02567e-14	1.79307e-12	-1	-1	-0.127686	-0.270992	0.0156213	10.6406	-1.86201	-6.75152	0.0777877	0.130158	0	0	-0.641815	-0.784308	-0.499321	10.6406	-9.41287	8.88124	1.12186e-08	6.18665e-08	0	0
ENSG00000168028	3921	A0A0C4DG17	RPSA	protein-coding	3	10.5636	10.4776	10.5476	10.3703	10.3381	10.3876	11.2438	11.0814	11.2285	10.5623	10.4715	10.5433	-0.00164703	-0.109453	0.106159	10.6513	-0.0318976	-8.60512	0.974874	0.979696	0	0	0.162405	0.0554579	0.269351	10.6513	3.1705	-4.18236	0.00486906	0.0118723	0	0	-0.656173	-0.76118	-0.551166	10.6513	-13.0466	14.7753	3.71703e-11	3.94318e-10	0	0
ENSG00000149273	6188	P23396	RPS3	protein-coding	11	10.6618	10.7506	10.7214	10.4471	10.3633	10.3738	11.2756	11.0651	10.9052	10.4532	10.3002	10.5346	-0.281099	-0.438887	-0.123311	10.6543	-3.74734	-3.15068	0.00151131	0.00285356	0	0	0.0365563	-0.121003	0.194115	10.6543	0.488041	-8.32017	0.631511	0.711663	0	0	-0.654684	-0.810234	-0.499133	10.6543	-8.85315	7.14546	6.44959e-08	2.9715e-07	0	0
ENSG00000197958	6136	P30050	RPL12	protein-coding	9	10.7929	10.8302	10.89	10.2977	10.2233	10.2379	11.5209	11.4012	10.9855	10.0304	10.0811	10.1368	-0.757486	-0.986655	-0.528317	10.619	-7.19214	2.30109	1.02706e-05	2.96156e-05	0	0	-0.171637	-0.402998	0.0597244	10.619	-1.61421	-7.14808	0.132145	0.203732	0	0	-1.22852	-1.45376	-1.00327	10.619	-11.8676	7.97688	4.83396e-08	2.29795e-07	-1	-1
ENSG00000174748	6138	A0A024R2Q4	RPL15	protein-coding	3	10.627	10.6648	10.7689	10.6119	10.6077	10.613	11.0193	10.9189	10.9794	10.3886	10.2339	10.3979	-0.345703	-0.457131	-0.234274	10.6526	-6.47743	3.20188	2.75716e-06	8.92893e-06	0	0	-0.268292	-0.378466	-0.158119	10.6526	-5.08427	0.221662	5.90073e-05	0.000237543	0	0	-0.629768	-0.740001	-0.519535	10.6526	-11.9279	13.1465	1.80125e-10	1.5617e-09	0	0
ENSG00000105640	6142	Q02543	RPL18A	protein-coding	19	10.2773	10.402	10.4202	10.5044	10.4771	10.3745	11.4266	11.2079	11.0302	10.2597	10.385	10.5456	0.0244023	-0.17068	0.219484	10.6092	0.267654	-8.55529	0.792771	0.824992	0	0	-0.060201	-0.251695	0.131293	10.6092	-0.672679	-8.20799	0.511831	0.606415	0	0	-0.832976	-1.02144	-0.644517	10.6092	-9.45745	6.51513	1.49843e-07	6.32285e-07	0	0
ENSG00000134333	3939	P00338	LDHA	protein-coding	11	9.65742	9.67169	9.67595	10.9258	10.9601	11.0273	10.1111	10.0571	10.3469	11.0414	10.9632	10.9952	1.33286	1.20707	1.45865	10.4528	22.1227	25.0133	2.15505e-15	9.81477e-14	1	1	0.0311142	-0.0856969	0.147925	10.4528	0.556124	-8.33075	0.58438	0.671684	0	0	0.833963	0.710991	0.956936	10.4528	14.1591	16.3267	8.58753e-12	1.10653e-10	0	0
ENSG00000108107	6158	P46779	RPL28	protein-coding	19	10.2037	10.2524	10.368	10.791	10.7475	10.7896	11.4457	11.4109	10.8586	9.82412	10.0612	10.0546	-0.301758	-0.630607	0.0270909	10.5673	-2.06044	-6.63468	0.0679183	0.0932141	0	0	-0.80106	-1.11875	-0.483371	10.5673	-5.6619	-0.713416	0.000256699	0.000886367	0	0	-1.27253	-1.58916	-0.955899	10.5673	-9.02436	3.17606	5.93424e-06	1.7918e-05	-1	-1
ENSG00000170421	3856	Q7L4M3	KRT8	protein-coding	12	11.9082	12.0315	12.049	10.8991	10.9159	10.8179	9.17081	9.10361	8.87416	7.22206	7.45284	7.48005	-4.6191	-4.7737	-4.4645	9.82709	-62.3896	45.4215	4.32782e-24	1.51702e-20	-1	-1	-3.49961	-3.65755	-3.34166	9.82709	-46.2665	39.6226	1.4949e-21	2.96159e-18	-1	-1	-1.67454	-1.84464	-1.50445	9.82709	-20.5573	23.635	9.09711e-15	3.17577e-13	-1	-1
ENSG00000162244	6159	P47914	RPL29	protein-coding	3	10.3134	10.3318	10.3874	10.3875	10.4021	10.3395	11.3267	11.0772	11.1549	10.2059	10.2275	10.3726	-0.0777149	-0.206326	0.0508958	10.5439	-1.26161	-7.78356	0.221807	0.271461	0	0	-0.109776	-0.236318	0.0167657	10.5439	-1.81122	-6.8443	0.0853652	0.140654	0	0	-0.919614	-1.04396	-0.795271	10.5439	-15.4413	17.9546	1.7784e-12	2.87317e-11	0	0
ENSG00000103257	8140	Q01650	SLC7A5	protein-coding	16	9.50006	9.61064	9.59807	10.8154	10.8461	10.7814	6.5009	6.59416	6.46039	11.3336	11.5216	11.4549	1.86191	1.748	1.97583	9.58476	34.1253	33.6345	5.17091e-19	8.6653e-17	1	1	0.618101	0.512376	0.723826	9.58476	12.2062	13.7066	1.20381e-10	2.22369e-09	0	0	4.91207	4.77263	5.05152	9.58476	73.5479	48.5259	1.54772e-25	6.35699e-22	1	1
ENSG00000087086	2512	P02792	FTL	protein-coding	19	8.02588	7.99341	8.11281	8.1243	8.16713	8.13262	12.5071	12.4186	12.2494	9.21723	9.25514	9.24232	1.19291	1.0493	1.33652	9.45383	17.3428	20.3734	2.09157e-13	4.57231e-12	1	1	1.09578	0.955195	1.23637	9.45383	16.2734	19.2727	6.78657e-13	2.70933e-11	1	1	-3.15737	-3.27845	-3.03629	9.45383	-54.4442	42.8994	5.67169e-23	6.91466e-20	-1	-1
ENSG00000164587	6208	P62263	RPS14	protein-coding	5	10.4818	10.3586	10.5663	10.3896	10.2897	10.3384	11.2052	10.7512	10.5841	10.3829	10.2531	10.3828	-0.127065	-0.41941	0.165279	10.4986	-0.967665	-8.10365	0.3559	0.413053	0	0	0.00286049	-0.286753	0.292474	10.4986	0.0219895	-8.43886	0.982886	0.987748	0	0	-0.510994	-0.799019	-0.222968	10.4986	-3.94982	-3.46972	0.0026997	0.00488275	0	0
ENSG00000005884	3675	A0A140VJM0	ITGA3	protein-coding	17	10.9759	11.0232	10.9681	10.3298	10.335	10.2568	10.7349	10.7117	10.629	9.85018	10.0258	9.98321	-1.03998	-1.14855	-0.931411	10.4853	-19.9994	23.0131	1.4538e-14	4.87131e-13	-1	-1	-0.358669	-0.468676	-0.248661	10.4853	-6.8072	4.09177	1.38273e-06	8.43854e-06	0	0	-0.743966	-0.853931	-0.634002	10.4853	-14.1253	16.299	8.96538e-12	1.14961e-10	0	0
ENSG00000125730	718	B4DR57	C3	protein-coding	19	10.167	10.1452	10.1303	10.7269	10.7823	10.7425	9.18874	9.17145	9.1763	10.7766	11.0001	10.8594	0.727656	0.617389	0.837924	10.2389	13.7776	15.8512	1.40378e-11	1.71406e-10	0	0	0.123756	0.0180127	0.229498	10.2389	2.44349	-5.73912	0.0240874	0.0476904	0	0	1.69582	1.58024	1.81139	10.2389	30.6336	31.4807	4.18613e-18	5.87133e-16	1	1
ENSG00000089009	6128	A0A024RBK3	RPL6	protein-coding	12	10.1892	10.1848	10.2559	10.4966	10.4585	10.4248	10.8935	10.7485	10.6478	10.3369	10.2571	10.3414	0.102554	-0.0161774	0.221285	10.4363	1.80337	-7.00245	0.0866296	0.116296	0	0	-0.147287	-0.26302	-0.0315534	10.4363	-2.65707	-5.27423	0.0152462	0.0321668	0	0	-0.452843	-0.56892	-0.336767	10.4363	-8.14519	6.61468	9.76358e-08	4.32605e-07	0	0
ENSG00000105193	6217	P62249	RPS16	protein-coding	19	9.87617	9.87827	10.1018	10.4549	10.4357	10.466	11.4464	11.1368	11.0888	9.74071	9.83056	9.99606	-0.101293	-0.301063	0.0984783	10.371	-1.08356	-7.95074	0.296173	0.350746	0	0	-0.599326	-0.792159	-0.406493	10.371	-6.64185	2.40999	9.10755e-06	4.49395e-05	0	0	-1.37433	-1.56423	-1.18443	10.371	-15.4659	13.5614	1.93184e-10	1.65681e-09	-1	-1
ENSG00000142937	6202	P62241	RPS8	protein-coding	1	10.4533	10.4957	10.4979	10.3371	10.3376	10.2157	11.062	10.7136	10.7594	10.1475	10.0225	10.225	-0.349779	-0.507692	-0.191867	10.4389	-4.65144	-1.0803	0.000195381	0.000437806	0	0	-0.164887	-0.321712	-0.00806249	10.4389	-2.20791	-6.15228	0.0403764	0.0744619	0	0	-0.7136	-0.869318	-0.557881	10.4389	-9.6233	8.65094	1.51426e-08	8.02661e-08	0	0
ENSG00000080824	3320	P07900	HSP90AA1	protein-coding	14	10.823	10.7695	10.8533	10.4539	10.4907	10.5236	9.24702	9.23015	9.5823	10.6175	10.5612	10.5179	-0.248039	-0.38116	-0.114919	10.3059	-3.8902	-2.72146	0.000929034	0.0018316	0	0	0.0780482	-0.0549297	0.211026	10.3059	1.22541	-7.69464	0.234854	0.329398	0	0	1.2193	1.07698	1.36162	10.3059	17.887	20.8465	1.17741e-13	2.79353e-12	1	1
ENSG00000198712	4513	P00403	COX2	protein-coding	MT	10.5539	10.0268	10.3391	10.5935	10.8195	10.7408	10.1304	9.67954	10.0953	10.4406	10.5003	10.3979	0.144245	-0.174302	0.462793	10.3598	1.01574	-8.05181	0.334846	0.391428	0	0	-0.272897	-0.581365	0.0355705	10.3598	-1.98447	-6.63896	0.0767232	0.128703	0	0	0.480478	0.156747	0.804208	10.3598	3.32924	-4.55156	0.00814294	0.0134687	0	0
ENSG00000163399	476	P05023	ATP1A1	protein-coding	1	10.6044	10.6451	10.5918	10.9346	10.8876	10.9586	10.253	10.2986	10.3086	9.41804	9.56057	9.44714	-1.14122	-1.24483	-1.03761	10.3257	-22.9964	25.7941	1.03156e-15	5.1359e-14	-1	-1	-1.45351	-1.55457	-1.35246	10.3257	-30.0303	31.1874	6.14844e-18	1.57172e-15	-1	-1	-0.813504	-0.918578	-0.70843	10.3257	-16.1644	18.8941	7.68042e-13	1.42116e-11	0	0
ENSG00000083845	6193	A0A024R4Q8	RPS5	protein-coding	19	9.82979	9.71678	9.90384	10.4705	10.3681	10.4372	11.4082	11.0847	11.1405	9.74243	9.79137	9.87633	-0.0149701	-0.172916	0.142976	10.3142	-0.198516	-8.52517	0.844772	0.870476	0	0	-0.622998	-0.774754	-0.471241	10.3142	-8.59842	7.36213	6.13e-08	5.28587e-07	0	0	-1.4109	-1.56027	-1.26153	10.3142	-19.7837	21.8237	4.80089e-14	1.29845e-12	-1	-1
ENSG00000142192	351	A0A140VJC8	APP	protein-coding	21	10.8166	10.8173	10.7763	10.5247	10.5008	10.5302	10.0239	10.1076	10.1145	9.95911	10.0151	9.9526	-0.828372	-0.923281	-0.733463	10.3449	-18.2229	21.2018	8.32272e-14	2.0769e-12	0	0	-0.543568	-0.638226	-0.448911	10.3449	-11.9894	13.4469	1.64683e-10	2.91954e-09	0	0	-0.106536	-0.204441	-0.00863196	10.3449	-2.27192	-6.19044	0.034446	0.0504514	0	0
ENSG00000063177	6141	A0A024QZD1	RPL18	protein-coding	19	9.88128	10.0396	9.96837	10.5676	10.388	10.5017	11.247	11.1129	10.8569	9.56019	9.71398	9.6975	-0.311049	-0.49089	-0.131208	10.2946	-3.65678	-3.35263	0.00202917	0.00372993	0	0	-0.83094	-1.00449	-0.657388	10.2946	-10.1227	8.86656	1.68407e-08	1.68079e-07	0	0	-1.4234	-1.59555	-1.25124	10.2946	-17.4811	17.3666	4.2742e-12	6.12494e-11	-1	-1
ENSG00000108298	6143	P84098	RPL19	protein-coding	17	10.2173	10.2322	10.3594	10.1802	10.235	10.1022	10.9249	10.6831	10.5006	10.2015	10.1189	10.3328	-0.0527079	-0.23418	0.128764	10.3407	-0.616521	-8.38253	0.546361	0.601422	0	0	0.0444098	-0.135101	0.22392	10.3407	0.525133	-8.28184	0.606806	0.690548	0	0	-0.489261	-0.667609	-0.310913	10.3407	-5.82308	0.976822	2.76264e-05	7.30524e-05	0	0
ENSG00000145425	6189	P61247	RPS3A	protein-coding	4	10.3412	10.3338	10.4172	10.2284	10.05	10.2785	10.8996	10.7363	10.9571	9.942	9.94616	9.99025	-0.405541	-0.537636	-0.273446	10.3434	-6.40981	3.08338	3.18191e-06	1.01735e-05	0	0	-0.224377	-0.355525	-0.0932288	10.3434	-3.57202	-3.25071	0.00194137	0.00528764	0	0	-0.902974	-1.03252	-0.773429	10.3434	-14.553	16.8543	5.22915e-12	7.18673e-11	0	0
ENSG00000122406	6125	A2RUM7	RPL5	protein-coding	1	10.3501	10.3649	10.4441	10.2256	10.21	10.2985	10.7913	10.6429	10.7547	10.0412	9.93031	9.98251	-0.400354	-0.510983	-0.289726	10.3363	-7.5557	5.49922	3.0472e-07	1.2101e-06	0	0	-0.256951	-0.366621	-0.14728	10.3363	-4.89166	-0.194712	9.15697e-05	0.000352854	0	0	-0.742078	-0.851257	-0.632898	10.3363	-14.1908	16.3832	8.24838e-12	1.07067e-10	0	0
ENSG00000196262	5478	P62937	PPIA	protein-coding	7	10.0142	10.1399	10.0625	10.2057	10.3472	10.1587	10.2528	10.0307	10.2063	10.6396	10.5	10.703	0.542538	0.404725	0.68035	10.2717	8.21937	6.81047	8.48849e-08	3.85484e-07	0	0	0.376975	0.242283	0.511667	10.2717	5.84343	1.95705	1.08092e-05	5.2358e-05	0	0	0.453874	0.316481	0.591266	10.2717	6.89716	4.08197	1.14833e-06	4.00965e-06	0	0
ENSG00000231500	6222	P62269	RPS18	protein-coding	6	10.1879	10.1989	10.2499	10.1327	10.0664	10.0179	11.2245	10.683	10.5303	10.0888	9.90319	10.1934	-0.148727	-0.506155	0.2087	10.2897	-0.939513	-8.10611	0.3717	0.42916	0	0	-0.00880493	-0.363036	0.345426	10.2897	-0.0561227	-8.41476	0.956455	0.968989	0	0	-0.754771	-1.1037	-0.405838	10.2897	-4.88398	-2.13486	0.000835718	0.00167514	0	0
ENSG00000150991	7316	P0CG48	UBC	protein-coding	12	10.3714	10.3565	10.4009	9.87138	9.94587	9.91263	10.977	10.9491	11.0874	9.64903	9.81183	9.7343	-0.64792	-0.759422	-0.536418	10.2556	-12.1321	13.535	1.33923e-10	1.25002e-09	0	0	-0.181744	-0.293779	-0.0697086	10.2556	-3.3869	-3.6488	0.00297233	0.00769992	0	0	-1.27408	-1.38293	-1.16522	10.2556	-24.437	26.95	3.23512e-16	1.94217e-14	-1	-1
ENSG00000135046	301	P04083	ANXA1	protein-coding	9	11.4803	11.4466	11.5281	10.3804	10.4227	10.5137	8.7667	8.62443	8.86866	8.84017	8.74481	8.78031	-2.69477	-2.81444	-2.57511	9.8664	-47.0168	40.0204	1.00198e-21	6.10784e-19	-1	-1	-1.64759	-1.77015	-1.52503	9.8664	-28.0666	29.8753	2.26676e-17	4.72708e-15	-1	-1	0.0398517	-0.0931654	0.172869	9.8664	0.625513	-8.29012	0.538805	0.591962	0	0
ENSG00000170889	6203	A0A024R4M0	RPS9	protein-coding	19	10.0586	10.0488	10.1217	10.1404	10.0654	9.99381	11.0706	10.7987	10.7001	9.89673	9.86744	9.97321	-0.164367	-0.318272	-0.0104618	10.228	-2.2353	-6.22775	0.0375991	0.0544408	0	0	-0.154906	-0.306605	-0.00320715	10.228	-2.13727	-6.25674	0.0457934	0.0829168	0	0	-0.947529	-1.09669	-0.798368	10.228	-13.2957	14.6684	4.50063e-11	4.64997e-10	0	0
ENSG00000198938	4514	P00414	COX3	protein-coding	MT	10.0473	9.67494	9.91014	10.5745	10.7238	10.6223	9.74909	9.3984	9.51125	10.4924	10.3564	10.3761	0.537369	0.347382	0.727357	10.1197	6.02326	1.29211	2.23143e-05	6.01331e-05	0	0	-0.229836	-0.410908	-0.0487639	10.1197	-2.70302	-5.27782	0.016245	0.0339845	0	0	0.857595	0.664555	1.05064	10.1197	9.46059	7.00256	9.43101e-08	4.19512e-07	0	0
ENSG00000196924	2316	P21333	FLNA	protein-coding	X	5.68363	5.77222	5.60399	10.3501	10.3553	10.2608	10.9635	10.9869	10.8707	10.344	10.6461	10.5199	4.81087	4.62737	4.99436	9.3631	54.7389	42.8871	5.10212e-23	7.35123e-20	1	1	0.174356	0.0432494	0.305462	9.3631	2.77658	-5.0282	0.0117441	0.0256451	0	0	-0.444637	-0.574416	-0.314859	9.3631	-7.1532	4.59222	6.80819e-07	2.48682e-06	0	0
ENSG00000135486	3178	A0A024RB53	HNRNPA1	protein-coding	12	10.2237	10.3684	10.236	10.095	10.1002	9.98143	10.04	9.99492	9.7783	10.4841	10.3838	10.524	0.188204	0.0560731	0.320334	10.1842	2.97387	-4.75517	0.00758237	0.0125809	0	0	0.405222	0.273865	0.536579	10.1842	6.44077	3.29189	2.97966e-06	1.66284e-05	0	0	0.523829	0.38954	0.658119	10.1842	8.14413	6.6419	9.78323e-08	4.33113e-07	0	0
ENSG00000127022	821	P27824	CANX	protein-coding	5	10.099	10.0408	10.0964	10.0716	10.1236	10.17	10.6244	10.6713	10.9035	9.97043	9.93146	9.87651	-0.150934	-0.28114	-0.0207281	10.2149	-2.42021	-5.86885	0.025299	0.0378982	0	0	-0.19381	-0.321867	-0.0657543	10.2149	-3.1599	-4.17106	0.00498743	0.0121255	0	0	-0.801712	-0.928537	-0.674888	10.2149	-13.1981	15.0304	3.02703e-11	3.29275e-10	0	0
ENSG00000084234	334	A0A140VJE9	APLP2	protein-coding	11	10.6297	10.6076	10.6684	9.82004	9.8755	9.85774	10.477	10.5221	10.6159	9.8265	9.90685	9.8395	-0.779177	-0.881342	-0.677012	10.2206	-15.9232	18.6091	1.0126e-12	1.76554e-11	0	0	0.00500066	-0.0990122	0.109013	10.2206	0.100378	-8.39346	0.921058	0.94436	0	0	-0.680279	-0.782947	-0.577612	10.2206	-13.8341	15.9179	1.30443e-11	1.58664e-10	0	0
ENSG00000169100	293	P12236	SLC25A6	protein-coding	NA	9.67672	9.84641	9.85243	10.0114	10.0767	9.87665	10.8891	10.8243	10.5087	10.0144	10.0959	10.2156	0.311581	0.12019	0.502972	10.1574	3.46394	-3.8401	0.0033827	0.00598285	0	0	0.115689	-0.0711808	0.302558	10.1574	1.31727	-7.53978	0.20713	0.296979	0	0	-0.64013	-0.824075	-0.456185	10.1574	-7.40459	3.76936	1.95033e-06	6.49114e-06	0	0
ENSG00000142534	6205	P62280	RPS11	protein-coding	19	9.65011	9.715	9.6816	10.2613	10.0207	10.0644	11.2215	10.9278	10.1329	9.79133	9.56582	9.80198	0.0403831	-0.533853	0.614619	10.0695	0.161029	-8.5222	0.875904	0.896899	0	0	-0.391941	-0.947466	0.163584	10.0695	-1.61552	-7.13314	0.143325	0.218062	0	0	-1.05195	-1.60148	-0.502409	10.0695	-4.3832	-3.03842	0.00211687	0.00391667	-1	-1
ENSG00000124942	79026	Q09666	AHNAK	protein-coding	11	10.3759	10.2053	10.1301	10.3503	10.4475	10.3953	10.1646	10.3848	10.5379	9.34064	9.54718	9.33272	-0.830419	-1.01142	-0.649419	10.101	-9.70631	8.04526	3.30411e-08	1.66422e-07	0	0	-0.994624	-1.172	-0.817245	10.101	-11.8629	11.228	1.81435e-09	2.31155e-08	0	0	-0.954841	-1.1351	-0.774581	10.101	-11.2065	10.1753	4.18993e-09	2.53944e-08	0	0
ENSG00000034510	9168	P63313	TMSB10	protein-coding	2	9.91687	10.1561	10.0314	9.93733	9.94372	9.63748	9.9786	9.70881	8.83844	10.5878	10.359	10.6843	0.509375	-0.0436931	1.06244	9.98166	2.10889	-6.58936	0.066596	0.0916056	0	0	0.704022	0.154819	1.25322	9.98166	2.93527	-5.1143	0.018017	0.0370845	0	0	1.02258	0.455319	1.58984	9.98166	4.12771	-3.40053	0.00302556	0.00542261	1	1
ENSG00000063046	1975	B4DRM3	EIF4B	protein-coding	12	10.1511	10.221	10.1849	9.76258	9.76338	9.76563	10.7177	10.7407	10.734	9.67388	9.63403	9.65036	-0.532838	-0.627169	-0.438506	10.0833	-11.7933	13.0313	2.19477e-10	1.92231e-09	0	0	-0.110273	-0.204884	-0.015662	10.0833	-2.43346	-5.66768	0.0246025	0.0485646	0	0	-1.07716	-1.16952	-0.984805	10.0833	-24.3503	26.8908	3.46237e-16	2.04758e-14	-1	-1
ENSG00000128422	3872	Q04695	KRT17	protein-coding	17	9.94455	9.93697	10.0362	10.775	10.7954	10.6839	2.59401	2.96686	2.16793	10.3007	10.418	10.428	0.406251	0.285326	0.527176	8.42063	7.01415	4.37968	9.03343e-07	3.23623e-06	0	0	-0.373033	-0.488274	-0.257791	8.42063	-6.75827	3.95204	1.53043e-06	9.22978e-06	0	0	7.76586	7.42343	8.1083	8.42063	47.3489	38.8792	8.73142e-22	4.36039e-19	1	1
ENSG00000164924	7534	D0PNI1	YWHAZ	protein-coding	8	10.1629	10.1392	10.181	10.1427	10.1899	10.1852	8.80816	8.83519	9.12138	10.5225	10.3571	10.3714	0.259597	0.127098	0.392095	9.91805	4.09058	-2.22299	0.000583247	0.00119677	0	0	0.248005	0.11759	0.37842	9.91805	3.97035	-2.35294	0.000771225	0.00235287	0	0	1.50364	1.36319	1.64409	9.91805	22.3527	25.2355	1.77055e-15	8.01757e-14	1	1
ENSG00000166825	290	A0A024RC61	ANPEP	protein-coding	15	8.46497	8.49989	8.49446	10.401	10.4542	10.3512	10.8788	10.8988	10.7588	9.49443	9.73742	9.61237	1.12309	0.988783	1.25739	9.8372	17.4591	20.4724	1.84747e-13	4.13429e-12	1	1	-0.793155	-0.914987	-0.671323	9.8372	-13.5924	15.7746	1.78948e-11	4.32339e-10	0	0	-1.23753	-1.35904	-1.11602	9.8372	-21.2641	24.207	4.56559e-15	1.79109e-13	-1	-1
ENSG00000130402	81	A0A0S2Z3G9	ACTN4	protein-coding	19	10.7515	10.8266	10.8214	10.3928	10.4639	10.3368	8.60758	8.72983	8.66398	9.20905	9.44768	9.33608	-1.47469	-1.59646	-1.35292	9.79894	-25.2842	27.674	1.68482e-16	1.17633e-14	-1	-1	-1.07289	-1.19489	-0.950879	9.79894	-18.3598	21.5154	7.23701e-14	3.99649e-12	-1	-1	0.658917	0.525689	0.792145	9.79894	10.326	10.7113	2.12713e-09	1.40386e-08	0	0
ENSG00000150093	3688	P05556	ITGB1	protein-coding	10	10.0811	10.0729	10.0901	9.71159	9.75975	9.74805	10.1585	10.2482	10.3167	10.0332	9.99852	9.96397	-0.0817946	-0.184794	0.0212044	10.0152	-1.65802	-7.21372	0.113134	0.148531	0	0	0.259703	0.156746	0.36266	10.0152	5.26645	0.6912	3.90555e-05	0.000164625	0	0	-0.239829	-0.342227	-0.137432	10.0152	-4.89002	-0.382197	9.19145e-05	0.000219512	0	0
ENSG00000100345	4627	A0A024R1N1	MYH9	protein-coding	22	10.4268	10.4361	10.4001	9.96171	10.0137	9.90541	9.19662	9.21073	9.17725	9.95089	10.2205	10.0861	-0.340318	-0.460233	-0.220403	9.9155	-5.92528	2.00495	9.03608e-06	2.63259e-05	0	0	0.11923	-0.00124435	0.239704	9.9155	2.06628	-6.38343	0.052188	0.0926442	0	0	0.885283	0.758543	1.01202	9.9155	14.5837	16.9563	5.03338e-12	6.95502e-11	0	0
ENSG00000053747	3909	A0A0A6YYF2	LAMA3	protein-coding	18	10.6766	10.6194	10.5896	10.295	10.3573	10.275	5.41757	5.64344	5.46613	10.0351	10.1205	9.96426	-0.588473	-0.698441	-0.478504	9.12166	-11.1726	12.0264	5.5841e-10	4.4207e-09	0	0	-0.270863	-0.380689	-0.161038	9.12166	-5.14926	0.396204	5.09113e-05	0.000208823	0	0	4.52719	4.37051	4.68387	9.12166	60.3256	44.6903	7.58652e-24	1.87811e-20	1	1
ENSG00000162909	824	B4DN77	CAPN2	protein-coding	1	10.2435	10.3266	10.2677	9.79886	9.77864	9.77192	9.6017	9.63243	9.71941	10.0457	10.0593	10.0115	-0.241218	-0.339971	-0.142464	9.9381	-5.09979	0.133821	5.69619e-05	0.000141903	0	0	0.255592	0.156222	0.354963	9.9381	5.37016	0.925562	3.0922e-05	0.00013361	0	0	0.389224	0.287613	0.490836	9.9381	7.99751	6.38179	1.29287e-07	5.54295e-07	0	0
ENSG00000172270	682	P35613	BSG	protein-coding	19	9.5782	9.72784	9.65154	9.85746	9.78433	9.68694	10.2635	10.2305	10.0229	10.0328	10.1419	10.1844	0.462848	0.324857	0.600839	9.93019	7.00302	4.38022	9.24125e-07	3.30247e-06	0	0	0.339633	0.204512	0.474753	9.93019	5.24791	0.642257	4.07247e-05	0.000170969	0	0	-0.0588419	-0.193837	0.0761528	9.93019	-0.910054	-8.18185	0.373782	0.429716	0	0
ENSG00000065978	4904	P67809	YBX1	protein-coding	1	9.66216	9.813	9.76788	10.0525	9.93646	9.845	9.99144	10.0049	9.03917	10.1525	10.1387	10.212	0.418038	-0.0741689	0.910244	9.88464	1.94113	-6.81583	0.0863248	0.115946	0	0	0.221874	-0.258602	0.702349	9.88464	1.05541	-7.83056	0.320532	0.421341	0	0	0.474003	-0.0202604	0.968266	9.88464	2.19184	-6.46227	0.0580484	0.0810581	0	0
ENSG00000110955	506	P06576	ATP5F1B	protein-coding	12	9.41927	9.46351	9.47342	10.0875	10.0544	10.0858	10.2034	10.1374	10.1898	9.92013	9.93139	9.96268	0.484812	0.386866	0.582759	9.91073	10.3344	10.7021	2.0985e-09	1.41528e-08	0	0	-0.138022	-0.231909	-0.0441343	9.91073	-3.06929	-4.36829	0.00612056	0.0145456	0	0	-0.238914	-0.333893	-0.143935	9.91073	-5.25183	0.458972	4.03658e-05	0.000103672	0	0
ENSG00000026508	960	P16070	CD44	protein-coding	11	10.5432	10.5691	10.6008	9.66391	9.70366	9.69302	9.95853	9.95677	10.0182	9.43512	9.40166	9.35303	-1.17395	-1.27142	-1.07649	9.90808	-25.1481	27.5713	1.86835e-16	1.27088e-14	-1	-1	-0.289235	-0.388813	-0.189657	9.90808	-6.06435	2.5223	6.67691e-06	3.41472e-05	0	0	-0.579164	-0.679087	-0.47924	9.90808	-12.1012	13.4855	1.40021e-10	1.25307e-09	0	0
ENSG00000084207	2950	P09211	GSTP1	protein-coding	11	9.15984	9.28563	9.21804	9.99792	9.99171	9.92391	9.37231	9.23308	9.16577	10.3563	10.4615	10.4885	1.21046	1.0892	1.33172	9.72122	20.841	23.8714	6.67819e-15	2.57696e-13	1	1	0.461018	0.345693	0.576344	9.72122	8.34622	7.21345	6.69299e-08	5.70307e-07	0	0	1.17383	1.05264	1.29502	9.72122	20.222	23.2494	1.18004e-14	3.90448e-13	1	1
ENSG00000144381	3329	A0A024R3X4	HSPD1	protein-coding	2	9.83273	9.80235	9.84208	9.88911	9.88793	9.92602	10.0908	10.1097	10.2138	9.67941	9.60552	9.62371	-0.187794	-0.291076	-0.0845114	9.87525	-3.79623	-2.85883	0.00115544	0.00223461	0	0	-0.26283	-0.364275	-0.161386	9.87525	-5.40935	1.02671	2.83182e-05	0.00012347	0	0	-0.498485	-0.600511	-0.396458	9.87525	-10.2008	10.4261	2.60944e-09	1.66964e-08	0	0
ENSG00000205542	7114	A2VCK8	TMSB4X	protein-coding	X	10.9137	10.8695	10.9842	9.62227	9.48465	9.60914	8.70847	8.59775	8.57394	9.44012	9.52229	9.61507	-1.39942	-1.51743	-1.28141	9.66176	-24.7593	27.2469	2.51787e-16	1.6091e-14	-1	-1	-0.0475515	-0.170391	0.0752881	9.66176	-0.808208	-8.03576	0.428612	0.529839	0	0	0.895424	0.765281	1.02557	9.66176	14.365	16.7141	6.61701e-12	8.85004e-11	0	0
ENSG00000147604	6129	P18124	RPL7	protein-coding	8	9.9257	9.92489	9.96636	9.76026	9.83035	9.75518	10.2322	10.0739	10.0093	9.70853	9.54816	9.64956	-0.300877	-0.423891	-0.177863	9.86536	-5.1066	0.1803	5.60875e-05	0.000139897	0	0	-0.144225	-0.266238	-0.0222123	9.86536	-2.46793	-5.59972	0.022874	0.0456242	0	0	-0.468863	-0.591138	-0.346587	9.86536	-8.00576	6.39471	1.27266e-07	5.46772e-07	0	0
ENSG00000137801	7057	P07996	THBS1	protein-coding	15	10.0216	9.98559	10.0327	10.9285	10.9495	10.9694	6.85687	6.89951	7.05178	8.80319	8.84261	8.78085	-1.20473	-1.31218	-1.09729	9.17684	-23.4097	26.1883	7.34602e-16	3.97362e-14	-1	-1	-2.14052	-2.24302	-2.03802	9.17684	-43.6026	38.5604	4.37263e-21	5.77515e-18	-1	-1	1.87653	1.75119	2.00188	9.17684	31.2575	31.998	2.83429e-18	4.12116e-16	1	1
ENSG00000125691	9349	A0A024R1Q8	RPL23	protein-coding	17	9.7469	9.64843	9.81611	9.58366	9.73182	9.7339	10.421	10.2487	10.3372	9.6336	9.57304	9.62289	-0.126137	-0.251671	-0.000603378	9.84144	-2.09788	-6.44843	0.0490103	0.0693169	0	0	-0.0720758	-0.196034	0.0518825	9.84144	-1.21398	-7.63509	0.239093	0.333984	0	0	-0.724565	-0.847101	-0.602029	9.84144	-12.3456	13.8278	9.86347e-11	9.17407e-10	0	0
ENSG00000115268	6209	P62841	RPS15	protein-coding	19	9.70039	9.65859	9.94392	9.7096	9.76201	9.78442	10.3256	10.0435	10.3464	9.42268	9.72653	9.79935	-0.127275	-0.35867	0.10412	9.85192	-1.19019	-7.81359	0.255582	0.307735	0	0	-0.109715	-0.337834	0.118403	9.85192	-1.04072	-7.82574	0.317268	0.417847	0	0	-0.59375	-0.820805	-0.366695	9.85192	-5.6585	0.0489995	8.29792e-05	0.000200051	0	0
ENSG00000112306	6206	P25398	RPS12	protein-coding	6	9.75858	9.8265	9.89294	9.76251	9.56925	9.77743	10.4383	10.1322	9.91355	9.56585	9.57339	9.69644	-0.216651	-0.442209	0.00890651	9.82558	-2.07283	-6.5392	0.058406	0.0814069	0	0	-0.0901888	-0.313577	0.1332	9.82558	-0.871269	-7.98541	0.399247	0.50144	0	0	-0.556121	-0.778729	-0.333513	9.82558	-5.39125	-0.342141	0.000118505	0.000277183	0	0
ENSG00000100097	3956	P09382	LGALS1	protein-coding	22	10.0088	10.1657	10.087	9.7863	9.63915	9.62522	9.9353	9.82861	9.34713	9.69012	9.80067	9.86027	-0.308122	-0.567235	-0.0490086	9.81453	-2.60956	-5.65823	0.0238501	0.0359009	0	0	0.0969078	-0.162786	0.356602	9.81453	0.818901	-8.03416	0.429815	0.531058	0	0	0.0687336	-0.194969	0.332436	9.81453	0.571992	-8.39856	0.578555	0.629299	0	0
ENSG00000198727	4519	P00156	CYTB	protein-coding	MT	9.9962	9.52773	9.73833	10.1699	10.3368	10.2626	8.61585	8.37385	8.77373	9.99851	9.98003	9.95632	0.229964	0.00947898	0.450448	9.64415	2.24934	-6.24702	0.0421345	0.0603364	0	0	-0.27817	-0.490758	-0.0655827	9.64415	-2.82194	-5.07026	0.0142111	0.0302813	0	0	1.39554	1.16277	1.62831	9.64415	12.9297	10.0213	6.96326e-09	4.0102e-08	1	1
ENSG00000166441	6157	P46776	RPL27A	protein-coding	11	9.60822	9.72365	9.72332	9.73408	9.69052	9.54472	10.5038	10.0486	9.54672	9.76469	9.70211	9.81212	0.0735867	-0.371198	0.518371	9.78355	0.376759	-8.45988	0.715455	0.757971	0	0	0.102344	-0.336292	0.54098	9.78355	0.531342	-8.23151	0.608592	0.692134	0	0	-0.283936	-0.722535	0.154662	9.78355	-1.47424	-7.50621	0.175958	0.220082	0	0
ENSG00000144713	6161	A0A024R2G7	RPL32	protein-coding	3	9.66425	9.67068	9.779	9.82852	9.73067	9.80194	10.398	10.1659	9.85428	9.50957	9.50928	9.6593	-0.147233	-0.365445	0.070979	9.79761	-1.45106	-7.4808	0.169423	0.213704	0	0	-0.228021	-0.442275	-0.0137668	9.79761	-2.28878	-6.00632	0.0386454	0.0716867	0	0	-0.587615	-0.802068	-0.373161	9.79761	-5.89277	0.667621	4.39809e-05	0.000112175	0	0
ENSG00000198899	4508	P00846	ATP6	protein-coding	MT	9.94961	9.56196	9.7203	10.1503	10.1472	10.245	9.23164	8.92196	9.35277	9.78787	9.91304	9.76998	0.0821748	-0.132364	0.296713	9.72931	0.823416	-8.18859	0.42441	0.481598	0	0	-0.358121	-0.565613	-0.150629	9.72931	-3.71034	-3.30494	0.0024193	0.00643346	0	0	0.657397	0.437086	0.877709	9.72931	6.4147	1.62541	1.81069e-05	4.95811e-05	0	0
ENSG00000139289	22822	Q8WV24	PHLDA1	protein-coding	12	11.0508	11.0561	11.066	9.43866	9.51053	9.54224	9.1878	9.26415	9.32765	8.49808	8.40727	8.39494	-2.62224	-2.73041	-2.51407	9.56202	-50.6129	41.4738	2.36866e-22	1.82551e-19	-1	-1	-1.0612	-1.17422	-0.948175	9.56202	-19.6036	22.8497	2.11785e-14	1.43443e-12	-1	-1	-0.82279	-0.938564	-0.707017	9.56202	-14.838	17.3406	3.67743e-12	5.39164e-11	0	0
ENSG00000138326	6229	P62847	RPS24	protein-coding	10	9.92506	9.83175	10.0282	9.59996	9.603	9.57148	10.2411	10.0308	9.5835	9.69151	9.58032	9.72352	-0.26183	-0.54395	0.0202889	9.78418	-2.04981	-6.60825	0.0657165	0.0905215	0	0	0.0749062	-0.207044	0.356857	9.78418	0.586775	-8.19459	0.569532	0.658533	0	0	-0.293662	-0.575783	-0.0115415	9.78418	-2.29901	-6.23267	0.042736	0.0614574	0	0
ENSG00000111057	3875	A0A024RAY2	KRT18	protein-coding	12	11.1741	11.2883	11.2975	9.61563	9.61339	9.57928	8.08409	8.0144	8.00189	8.0491	8.17033	8.15941	-3.13137	-3.24242	-3.02033	9.25395	-58.8739	44.4131	1.22346e-23	2.42383e-20	-1	-1	-1.4795	-1.59565	-1.36334	9.25395	-26.5933	28.8447	6.39635e-17	1.16524e-14	-1	-1	0.0894044	-0.0362146	0.215023	9.25395	1.48594	-7.33698	0.153105	0.194359	0	0
ENSG00000184292	4070	P09758	TACSTD2	protein-coding	1	10.1384	10.2243	10.2302	10.4935	10.4438	10.4491	5.02147	5.08034	5.16152	9.43747	9.65864	9.62868	-0.628933	-0.747911	-0.509955	8.83062	-11.0366	11.8439	6.88767e-10	5.33542e-09	0	0	-0.892089	-1.00817	-0.776006	8.83062	-16.0449	18.9072	8.80417e-13	3.37863e-11	0	0	4.4868	4.31047	4.66313	8.83062	53.1257	42.2549	9.16959e-23	9.68859e-20	1	1
ENSG00000139644	7009	P55061	TMBIM6	protein-coding	12	10.0774	10.1087	10.0966	10.0463	10.0067	10.055	9.20971	9.24631	9.46255	9.5043	9.46042	9.44327	-0.624155	-0.742085	-0.506224	9.72644	-11.05	11.8739	6.74576e-10	5.24343e-09	0	0	-0.565077	-0.681607	-0.448547	9.72644	-10.1244	10.4833	2.95892e-09	3.58047e-08	0	0	0.167883	0.0458105	0.289955	9.72644	2.87135	-4.92696	0.00952707	0.0155697	0	0
ENSG00000229117	6171	A0A024RB15	RPL41	protein-coding	12	9.65874	9.73121	9.79835	9.70555	9.46329	9.472	10.3209	9.90966	8.63235	9.96676	9.55045	9.98558	0.109865	-0.709616	0.929345	9.6829	0.307344	-8.49071	0.76617	0.802102	0	0	0.29383	-0.519665	1.10732	9.6829	0.82803	-8.01583	0.43087	0.531926	0	0	0.196984	-0.627262	1.02123	9.6829	0.547871	-8.40727	0.598235	0.647904	0	0
ENSG00000136830	64855	A0A024R872	NIBAN2	protein-coding	9	10.4268	10.612	10.5616	9.79473	9.74133	9.71931	9.70224	9.67548	9.29069	8.79228	9.02045	8.96863	-1.61352	-1.80029	-1.42675	9.69213	-18.3102	17.6948	3.55055e-12	5.24442e-11	-1	-1	-0.829806	-1.0197	-0.639907	9.69213	-9.26147	7.36661	7.73006e-08	6.49252e-07	0	0	-0.640085	-0.8344	-0.44577	9.69213	-6.98164	3.35143	3.05023e-06	9.75053e-06	0	0
ENSG00000198755	4736	P62906	RPL10A	protein-coding	6	9.82301	9.86897	9.86089	9.44658	9.40716	9.33822	10.3682	10.145	10.1059	9.61623	9.43177	9.62557	-0.290777	-0.429873	-0.151681	9.75312	-4.36457	-1.53749	0.00030873	0.000666266	0	0	0.162725	0.0230182	0.302432	9.75312	2.43183	-5.65149	0.0246873	0.0487076	0	0	-0.64779	-0.784965	-0.510615	9.75312	-9.85954	9.8382	4.59619e-09	2.76452e-08	0	0
ENSG00000112378	64065	Q96FX8	PERP	protein-coding	6	9.6412	9.65479	9.70872	10.1227	10.0865	10.2156	7.92376	7.80771	7.99614	10.1581	10.0152	10.0388	0.404949	0.286835	0.523063	9.44743	7.15809	4.70667	6.74114e-07	2.48119e-06	0	0	-0.0664624	-0.180421	0.0474967	9.44743	-1.21766	-7.66912	0.237723	0.332481	0	0	2.16702	2.03837	2.29567	9.44743	35.1685	34.2857	2.88153e-19	6.34297e-17	1	1
ENSG00000065618	1308	Q9UMD9	COL17A1	protein-coding	10	9.97456	10.0304	9.96562	9.96826	9.99125	9.94265	-0.531003	0.202191	1.09446	10.1003	10.3191	10.2166	0.217221	0.0940081	0.340434	7.60619	3.6808	-3.15407	0.00150975	0.00285128	0	0	0.239831	0.118374	0.361289	7.60619	4.12269	-1.98249	0.000541322	0.00171932	0	0	10.0183	9.3006	10.736	7.60619	29.1446	28.3457	1.09601e-17	1.24076e-15	1	1
ENSG00000163191	6282	P31949	S100A11	protein-coding	1	9.94428	10.038	10.0553	9.8265	9.7497	9.84075	8.25296	8.17561	7.9422	9.99014	9.97531	10.0365	-0.0134723	-0.138145	0.1112	9.4856	-0.225615	-8.53563	0.823822	0.852602	0	0	0.195798	0.0719005	0.319695	9.4856	3.29946	-3.85135	0.00363067	0.00914971	0	0	1.87251	1.73629	2.00874	9.4856	28.6995	30.2348	1.47484e-17	1.56878e-15	1	1
ENSG00000188846	9045	P50914	RPL14	protein-coding	3	9.57505	9.64332	9.72348	9.48409	9.59774	9.45268	10.3357	10.1977	9.78915	9.49794	9.41568	9.55999	-0.156802	-0.389521	0.0759167	9.68938	-1.45703	-7.46754	0.169057	0.213293	0	0	-0.0207949	-0.251395	0.209806	9.68938	-0.195005	-8.34875	0.848432	0.888399	0	0	-0.622872	-0.851345	-0.394399	9.68938	-5.89539	0.490399	5.48386e-05	0.000136872	0	0
ENSG00000160691	6464	P29353	SHC1	protein-coding	1	8.07135	8.2334	8.08243	8.93923	8.8992	8.83007	10.9804	11.0116	10.684	9.50289	9.61711	9.59709	1.43958	1.27346	1.60571	9.37073	18.118	20.811	1.40316e-13	3.24178e-12	1	1	0.679628	0.521769	0.837486	9.37073	9.00143	8.36338	2.43314e-08	2.30363e-07	0	0	-1.32699	-1.47452	-1.17947	9.37073	-18.8065	21.3898	7.08561e-14	1.82305e-12	-1	-1
ENSG00000166598	7184	P14625	HSP90B1	protein-coding	12	9.96084	9.90348	9.96395	9.11651	9.15427	9.24462	10.2767	10.2216	10.4294	9.30579	9.26152	9.21012	-0.681881	-0.80297	-0.560791	9.67073	-11.7571	13.0009	2.31535e-10	2.01405e-09	0	0	0.0896746	-0.0335564	0.212906	9.67073	1.51931	-7.19914	0.144553	0.219677	0	0	-1.04582	-1.16524	-0.926401	9.67073	-18.2844	21.2823	7.81455e-14	1.97848e-12	-1	-1
ENSG00000160789	4000	P02545	LMNA	protein-coding	1	10.1561	10.3177	10.233	9.78585	9.75867	9.63823	9.16842	9.14141	8.85264	9.35337	9.53876	9.55096	-0.76065	-0.914357	-0.606942	9.6246	-10.354	10.4144	2.83601e-09	1.86583e-08	0	0	-0.252193	-0.406898	-0.0974881	9.6246	-3.41073	-3.60063	0.00291513	0.00757532	0	0	0.417871	0.256057	0.579685	9.6246	5.40311	0.783196	3.19903e-05	8.38039e-05	0	0
ENSG00000205420	3853	A0A0S2Z428	KRT6A	protein-coding	12	4.26714	4.3665	4.22327	10.5807	10.6567	10.4922	6.13016	6.07079	6.18383	10.2662	10.3583	10.3334	6.0307	5.84141	6.21998	7.82743	66.5189	45.8898	1.11385e-24	8.82673e-21	1	1	-0.260813	-0.364736	-0.15689	7.82743	-5.23981	0.582343	4.14765e-05	0.000173813	0	0	4.19172	4.0528	4.33064	7.82743	62.998	45.5897	3.24027e-24	1.0271e-20	1	1
ENSG00000091409	3655	P23229	ITGA6	protein-coding	2	10.576	10.5392	10.5354	9.81972	9.86567	9.90493	7.52409	7.58625	7.91044	9.40828	9.35906	9.30796	-1.18968	-1.32294	-1.05643	9.36141	-18.64	21.6747	5.45166e-14	1.44246e-12	-1	-1	-0.503074	-0.638121	-0.368027	9.36141	-7.77757	6.14177	1.97467e-07	1.4953e-06	0	0	1.69323	1.54141	1.84504	9.36141	23.2856	26.1216	8.12933e-16	4.21464e-14	1	1
ENSG00000115677	3069	Q00341	HDLBP	protein-coding	2	9.90147	9.87457	9.92492	9.35259	9.36751	9.31867	10.0247	9.99624	10.0951	9.28082	9.41771	9.36667	-0.548068	-0.654632	-0.441503	9.66008	-10.7379	11.3783	1.09923e-09	8.03215e-09	0	0	0.00551369	-0.101962	0.11299	9.66008	0.107109	-8.35056	0.915784	0.940226	0	0	-0.685077	-0.791137	-0.579018	9.66008	-13.4862	15.4813	2.05917e-11	2.35807e-10	0	0
ENSG00000079459	2222	P37268	FDFT1	protein-coding	8	11.0938	11.0862	11.1428	8.76439	8.78916	8.86041	8.5387	8.42087	8.5905	8.67255	8.65244	8.66491	-2.44426	-2.55031	-2.3382	9.27306	-48.1193	40.4805	6.36748e-22	4.20493e-19	-1	-1	-0.140237	-0.254477	-0.0259971	9.27306	-2.56296	-5.32896	0.0186785	0.0382673	0	0	0.148786	0.0313246	0.266247	9.27306	2.64463	-5.33517	0.015663	0.0245834	0	0
ENSG00000187514	5757	P06454	PTMA	protein-coding	2	9.39019	9.45586	9.4946	9.61629	9.61958	9.53833	9.43154	9.33688	9.18185	9.93826	9.92248	9.98251	0.499567	0.379005	0.620129	9.5757	8.65129	7.69203	3.81172e-08	1.89498e-07	0	0	0.355469	0.23752	0.473418	9.5757	6.29222	3.00714	4.08804e-06	2.20905e-05	0	0	0.627876	0.506479	0.749274	9.5757	10.7985	11.4469	9.98979e-10	7.09788e-09	0	0
ENSG00000142910	64129	Q9GZM7	TINAGL1	protein-coding	1	11.1799	11.3573	11.3608	9.36422	9.31314	9.1964	2.06223	1.27398	1.97089	7.72012	7.81591	7.88326	-3.49811	-3.6383	-3.35791	7.54151	-52.0942	42.0371	1.34634e-22	1.25519e-19	-1	-1	-1.48871	-1.63704	-1.34038	7.54151	-20.9547	24.1775	6.02498e-15	5.13387e-13	-1	-1	6.05489	5.57233	6.53745	7.54151	26.197	28.2914	8.53405e-17	6.63021e-15	1	1
ENSG00000115053	4691	A0A024R4A0	NCL	protein-coding	2	9.20753	9.20186	9.18947	9.62707	9.62842	9.6369	9.70991	9.67424	9.57545	9.82087	9.88119	9.78494	0.628825	0.523263	0.734386	9.57815	12.4371	14.0329	8.66182e-11	8.44807e-10	0	0	0.197557	0.0955688	0.299545	9.57815	4.04427	-2.13491	0.000649524	0.00202564	0	0	0.173259	0.0696956	0.276822	9.57815	3.49291	-3.58626	0.00232977	0.00427071	0	0
ENSG00000130702	3911	O15230	LAMA5	protein-coding	20	8.74965	8.62068	8.59907	8.70014	8.71141	8.70808	10.9985	11.0931	10.755	8.82882	9.21317	9.01785	0.358025	0.153929	0.562122	9.33296	3.72357	-3.17958	0.0018927	0.00349701	0	0	0.305902	0.105294	0.506511	9.33296	3.23679	-4.04849	0.00524973	0.0126832	0	0	-1.94098	-2.12721	-1.75474	9.33296	-22.123	20.3644	2.76957e-13	5.82934e-12	-1	-1
ENSG00000087460	2778	A0A0S2Z3H8	GNAS	protein-coding	20	9.50289	9.43346	9.55848	9.06952	9.12412	9.16851	10.3309	10.2537	10.3838	9.34077	9.33467	9.34593	-0.157734	-0.268904	-0.046563	9.57056	-2.96232	-4.7016	0.00778074	0.0128818	0	0	0.220303	0.109005	0.3316	9.57056	4.13269	-1.88816	0.000528888	0.0016832	0	0	-0.980768	-1.08831	-0.87323	9.57056	-19.0415	22.0693	3.65727e-14	1.03139e-12	0	0
ENSG00000117984	1509	P07339	CTSD	protein-coding	11	9.94102	10.2674	10.0974	10.0139	9.83952	9.78854	9.57405	9.57594	8.60757	8.73327	8.79603	8.80122	-1.32999	-1.85239	-0.807583	9.50299	-5.82036	-0.919556	0.000326379	0.000701109	-1	-1	-1.10595	-1.62574	-0.586162	9.50299	-4.86428	-2.06034	0.00107894	0.00316084	-1	-1	-0.492112	-1.03317	0.048943	9.50299	-2.07937	-6.56298	0.0694575	0.0954672	0	0
ENSG00000198763	4536	P03891	ND2	protein-coding	MT	9.6682	9.26095	9.48657	10.0157	10.1649	10.1252	9.39591	8.91833	9.29465	9.34014	9.3187	9.24203	-0.166474	-0.417191	0.0842426	9.51928	-1.44478	-7.46872	0.173818	0.218621	0	0	-0.800917	-1.04172	-0.560112	9.51928	-7.23702	2.57744	9.65068e-06	4.73101e-05	0	0	0.100787	-0.153087	0.354662	9.51928	0.863825	-8.14134	0.40442	0.461059	0	0
ENSG00000197756	6168	P61513	RPL37A	protein-coding	2	9.22522	9.00374	9.51584	9.35557	9.47626	9.37464	10.3076	9.98599	9.8492	9.60081	9.1321	9.66466	0.223947	-0.1852	0.633094	9.54097	1.24081	-7.7182	0.246465	0.298048	0	0	0.0699339	-0.330429	0.470297	9.54097	0.39598	-8.2771	0.701468	0.771882	0	0	-0.579041	-0.97487	-0.183213	9.54097	-3.31621	-4.59758	0.00916638	0.0150298	0	0
ENSG00000143947	6233	B2RDW1	RPS27A	protein-coding	2	9.72747	9.6811	9.80714	9.42068	9.28848	9.58256	10.1363	9.80941	9.69088	9.37467	9.13387	9.35204	-0.447978	-0.676627	-0.219329	9.58372	-4.22776	-2.45234	0.000963288	0.00189184	0	0	-0.136726	-0.364966	0.0915143	9.58372	-1.29265	-7.51145	0.218382	0.310639	0	0	-0.592177	-0.819716	-0.364638	9.58372	-5.61589	0.0875979	8.04406e-05	0.000194345	0	0
ENSG00000173812	10209	P41567	EIF1	protein-coding	17	10.2275	10.2309	10.24	9.01008	8.94626	9.04925	10.149	10.116	10.0222	8.7976	8.69682	8.80634	-1.46448	-1.57439	-1.35456	9.52433	-27.8178	29.6071	2.69071e-17	2.60031e-15	-1	-1	-0.2324	-0.346233	-0.118566	9.52433	-4.26249	-1.55788	0.000391232	0.00128564	0	0	-1.32896	-1.43956	-1.21836	9.52433	-25.0871	27.5325	1.95735e-16	1.30671e-14	-1	-1
ENSG00000188643	140576	Q96FQ6	S100A16	protein-coding	1	9.76925	9.80486	9.81521	9.52214	9.43722	9.42659	8.8057	8.80051	8.57684	9.85886	9.87232	9.89454	0.0777358	-0.0382822	0.193754	9.46534	1.39892	-7.56803	0.177366	0.222677	0	0	0.412615	0.296681	0.52855	9.46534	7.43072	5.43391	3.90207e-07	2.73767e-06	0	0	1.14362	1.02176	1.26548	9.46534	19.594	22.6693	2.13756e-14	6.42233e-13	1	1
ENSG00000183255	754	B4DPZ0	PTTG1IP	protein-coding	21	9.37697	9.37346	9.42131	10.5486	10.4572	10.5568	7.29291	7.32747	7.43325	9.1819	9.13352	9.17324	-0.227183	-0.336331	-0.118035	9.10639	-4.34567	-1.54611	0.000322559	0.000693373	0	0	-1.3562	-1.45908	-1.25332	9.10639	-27.5232	29.4762	3.30287e-17	6.71117e-15	-1	-1	1.81517	1.69433	1.936	9.10639	31.3621	32.0427	2.65669e-18	4.04446e-16	1	1
ENSG00000096060	2289	Q13451	FKBP5	protein-coding	6	3.8201	3.48236	3.78103	8.79651	8.82515	8.84913	10.8867	10.9311	11.0232	9.47024	9.4607	9.37022	5.74911	5.52479	5.97343	8.2247	53.5091	41.7931	7.96435e-23	9.70977e-20	1	1	0.611232	0.493686	0.728778	8.2247	10.8567	11.7553	9.11696e-10	1.27533e-08	0	0	-1.51069	-1.62009	-1.40129	8.2247	-28.8316	30.2563	1.34986e-17	1.44554e-15	-1	-1
ENSG00000187109	4673	B7Z2V4	NAP1L1	protein-coding	12	9.51489	9.44944	9.55205	9.1898	9.29582	9.3333	10.1776	10.1006	10.4068	9.20656	9.0901	9.09072	-0.373522	-0.519309	-0.227735	9.53398	-5.34928	0.777273	3.24076e-05	8.45895e-05	0	0	-0.140701	-0.28577	0.00436811	9.53398	-2.02497	-6.38817	0.0566204	0.0992564	0	0	-1.09226	-1.23394	-0.950586	9.53398	-16.0963	18.8288	8.3008e-13	1.51392e-11	-1	-1
ENSG00000124145	6385	P31431	SDC4	protein-coding	20	9.36715	9.36635	9.37091	9.29955	9.24529	9.20315	10.4853	10.4796	10.5349	8.79907	8.70857	8.81	-0.594244	-0.701784	-0.486704	9.47249	-11.537	12.7016	3.21273e-10	2.69696e-09	0	0	-0.475891	-0.582422	-0.369361	9.47249	-9.32676	9.13965	1.14285e-08	1.18851e-07	0	0	-1.72519	-1.82814	-1.62225	9.47249	-34.9879	34.1502	3.18453e-19	6.91393e-17	-1	-1
ENSG00000105835	10135	A0A024R718	NAMPT	protein-coding	7	7.84417	7.85479	7.84445	8.23704	8.28431	8.3075	11.2542	11.3184	11.499	7.68227	7.34585	7.54174	-0.317786	-0.48908	-0.146491	8.75114	-3.87336	-2.51113	0.000966098	0.00189689	0	0	-0.745902	-0.911673	-0.58013	8.75114	-9.39441	9.3489	1.01612e-08	1.06794e-07	0	0	-3.82388	-3.97486	-3.6729	8.75114	-52.8794	42.3303	1.00437e-22	9.94887e-20	-1	-1
ENSG00000196230	203068	B4DY90	TUBB	protein-coding	6	9.27774	9.31878	9.34617	9.35671	9.44287	9.37921	9.65041	9.62593	9.77305	9.68552	9.68814	9.65189	0.360331	0.251542	0.46912	9.51637	6.91535	4.22656	1.10614e-06	3.89582e-06	0	0	0.281856	0.175089	0.388624	9.51637	5.51171	1.27977	2.25229e-05	0.000100952	0	0	-0.00562609	-0.112783	0.101531	9.51637	-0.109618	-8.56252	0.91382	0.927806	0	0
ENSG00000164733	1508	Q5HYG5	CTSB	protein-coding	8	8.19274	8.25744	8.20508	8.57703	8.60449	8.54927	10.6142	10.5808	10.6204	9.62272	9.62861	9.67416	1.42242	1.31775	1.52708	9.26058	28.3743	30.035	1.83724e-17	1.85467e-15	1	1	1.06392	0.962647	1.16518	9.26058	21.9347	25.0387	2.53409e-15	2.46398e-13	1	1	-0.963399	-1.05775	-0.869046	9.26058	-21.3181	24.264	4.35145e-15	1.72415e-13	0	0
ENSG00000009307	7812	A0A024R0E2	CSDE1	protein-coding	1	9.73439	9.74383	9.73951	9.42268	9.44472	9.44055	9.78489	9.80699	10.0469	9.14525	9.12038	9.04107	-0.636005	-0.763662	-0.508347	9.53926	-10.4018	10.8363	1.88109e-09	1.28895e-08	0	0	-0.332667	-0.460075	-0.205259	9.53926	-5.45142	1.16392	2.57714e-05	0.000113458	0	0	-0.772299	-0.899347	-0.645252	9.53926	-12.6916	14.3731	6.06059e-11	6.04876e-10	0	0
ENSG00000166710	567	P61769	B2M	protein-coding	15	9.92506	9.93356	9.96126	9.00305	9.0292	9.03155	9.25369	9.1348	9.20244	9.81513	9.65528	9.7365	-0.201536	-0.308879	-0.094192	9.47346	-3.91988	-2.58228	0.000867166	0.00172125	0	0	0.717545	0.607512	0.827577	9.47346	13.6152	15.8536	1.73643e-11	4.20805e-10	0	0	0.541996	0.430988	0.653003	9.47346	10.1939	10.4497	2.63921e-09	1.68529e-08	0	0
ENSG00000075618	6624	B3KTA3	FSCN1	protein-coding	7	10.042	10.1423	10.1485	9.31999	9.24886	9.30305	8.73134	8.72599	8.43045	9.5225	9.70995	9.68602	-0.477142	-0.617337	-0.336946	9.41758	-7.10577	4.59548	7.49542e-07	2.72778e-06	0	0	0.345193	0.202163	0.488223	9.41758	5.03885	0.200116	6.54313e-05	0.000260558	0	0	1.00146	0.851684	1.15123	9.41758	13.9603	16.1733	1.10797e-11	1.37835e-10	1	1
ENSG00000233276	2876	P07203	GPX1	protein-coding	3	9.41914	9.5304	9.5118	9.32492	9.39892	9.24375	9.74187	9.5723	9.5799	9.47632	9.53519	9.68067	0.0731316	-0.0602741	0.206537	9.50127	1.14453	-7.85595	0.266103	0.318877	0	0	0.237644	0.105307	0.369981	9.50127	3.74924	-2.79277	0.00128845	0.00369337	0	0	-0.0707393	-0.20345	0.0619717	9.50127	-1.11289	-7.9313	0.279137	0.331787	0	0
ENSG00000185624	5034	A0A024R8S5	P4HB	protein-coding	17	9.67465	9.6696	9.76904	9.40298	9.47387	9.38832	9.78473	9.77015	9.82386	9.0245	9.2031	9.1965	-0.567837	-0.686147	-0.449526	9.51511	-10.0207	10.1872	3.51232e-09	2.25463e-08	0	0	-0.285235	-0.403213	-0.167257	9.51511	-5.04777	0.235521	6.41162e-05	0.000255771	0	0	-0.654863	-0.772856	-0.536869	9.51511	-11.5875	12.7171	2.97887e-10	2.43361e-09	0	0
ENSG00000044574	3309	P11021	HSPA5	protein-coding	9	9.66183	9.56915	9.62679	9.29572	9.25115	9.33576	9.80589	9.7901	9.86635	9.25973	9.35755	9.23572	-0.335451	-0.444493	-0.226409	9.50465	-6.42291	3.17042	3.09463e-06	9.91245e-06	0	0	-0.0104635	-0.119387	0.0984601	9.50465	-0.200563	-8.33037	0.843094	0.884679	0	0	-0.536779	-0.645011	-0.428547	9.50465	-10.3547	10.7139	2.03033e-09	1.34808e-08	0	0
ENSG00000265972	10628	Q9H3M7	TXNIP	protein-coding	1	9.46755	9.42237	9.38824	8.4031	8.38682	8.41448	10.8744	10.8889	10.898	7.96927	7.9163	7.82475	-1.51989	-1.63143	-1.40835	9.15452	-28.4496	30.099	1.74577e-17	1.77363e-15	-1	-1	-0.495957	-0.610435	-0.381479	9.15452	-9.0452	8.69326	1.87522e-08	1.83913e-07	0	0	-2.98161	-3.08759	-2.87564	9.15452	-58.7412	44.3729	1.27884e-23	2.25203e-20	-1	-1
ENSG00000060138	8531	A0A024RAV4	YBX3	protein-coding	12	9.66776	9.72164	9.73857	9.39924	9.33515	9.35154	9.56226	9.5076	9.47965	9.25279	9.39803	9.36738	-0.373979	-0.483285	-0.264674	9.4818	-7.14339	4.70297	6.94475e-07	2.54667e-06	0	0	-0.025599	-0.134888	0.0836901	9.4818	-0.489039	-8.23178	0.630208	0.710497	0	0	-0.181065	-0.291376	-0.0707538	9.4818	-3.42699	-3.70985	0.00271108	0.0049011	0	0
ENSG00000177600	6181	A0A024RCA7	RPLP2	protein-coding	11	9.18227	9.21488	9.25311	9.43476	9.23701	9.26755	10.2076	10.0122	9.75347	9.30663	9.16867	9.31074	0.0466983	-0.141532	0.234928	9.44574	0.524531	-8.35363	0.606867	0.658062	0	0	-0.0487412	-0.233433	0.135951	9.44574	-0.557965	-8.18789	0.584341	0.671684	0	0	-0.732387	-0.914766	-0.550008	9.44574	-8.49034	6.14458	1.97743e-07	8.13612e-07	0	0
ENSG00000134531	2012	A0A024RAT0	EMP1	protein-coding	12	9.16388	9.22767	9.21838	9.61914	9.64278	9.62681	9.92853	9.94925	10.0347	9.06401	8.89345	8.92637	-0.239207	-0.355609	-0.122805	9.44124	-4.29052	-1.65869	0.00036659	0.00078145	0	0	-0.664771	-0.777521	-0.552021	9.44124	-12.3099	14.0004	1.03782e-10	1.95117e-09	0	0	-1.00437	-1.11727	-0.891468	9.44124	-18.5736	21.6107	5.82853e-14	1.53704e-12	-1	-1
ENSG00000110321	1982	P78344	EIF4G2	protein-coding	11	9.81303	9.73794	9.76596	9.54891	9.58245	9.5836	8.54388	8.62271	8.81434	9.59507	9.54488	9.48868	-0.227014	-0.348199	-0.10583	9.38679	-3.91115	-2.58751	0.000884933	0.00175382	0	0	-0.0271928	-0.147607	0.0932214	9.38679	-0.471492	-8.2578	0.642463	0.721593	0	0	0.887628	0.760242	1.01501	9.38679	14.5481	16.951	5.26086e-12	7.219e-11	0	0
ENSG00000113013	3313	P38646	HSPA9	protein-coding	5	9.2143	9.26272	9.30135	9.55937	9.55976	9.58592	9.47467	9.47836	9.6081	9.43582	9.47992	9.43364	0.188635	0.080671	0.296599	9.4495	3.64788	-3.16763	0.00162925	0.0030555	0	0	-0.118988	-0.223951	-0.0140246	9.4495	-2.36681	-5.78105	0.028296	0.0548244	0	0	-0.0692347	-0.176097	0.0376275	9.4495	-1.35269	-7.63382	0.191461	0.237439	0	0
ENSG00000130741	1968	P41091	EIF2S3	protein-coding	X	9.56166	9.58566	9.63627	9.32555	9.398	9.43129	9.70481	9.68662	10.0082	9.1633	9.06016	9.07678	-0.492945	-0.63835	-0.34754	9.46986	-7.07808	4.58066	7.92947e-07	2.8765e-06	0	0	-0.282206	-0.426764	-0.137648	9.46986	-4.07587	-2.02128	0.000603531	0.00189263	0	0	-0.69261	-0.836927	-0.548293	9.46986	-10.02	10.1513	3.51633e-09	2.17357e-08	0	0
ENSG00000120875	1846	Q13115	DUSP4	protein-coding	8	10.3559	10.368	10.3349	8.93126	8.99143	8.92156	10.1881	10.2229	10.1337	6.88069	6.95961	6.85506	-3.4559	-3.56943	-3.34236	9.09525	-63.5507	45.8143	2.72965e-24	1.44207e-20	-1	-1	-2.05179	-2.16932	-1.93425	9.09525	-36.4473	35.0702	1.43912e-19	9.12344e-17	-1	-1	-3.28574	-3.39998	-3.1715	9.09525	-60.0517	44.7622	8.29499e-24	1.87811e-20	-1	-1
ENSG00000189334	57402	Q9HCY8	S100A14	protein-coding	1	10.4332	10.633	10.5783	9.54845	9.59259	9.36725	3.01616	3.00111	2.26678	9.14128	9.04946	9.24077	-1.40601	-1.55496	-1.25707	7.98903	-19.7195	22.6134	2.26227e-14	6.86198e-13	-1	-1	-0.360418	-0.513536	-0.207301	7.98903	-4.91721	-0.0885882	8.83854e-05	0.00034158	0	0	6.33943	5.94889	6.72997	7.98903	33.9097	33.0941	7.5964e-19	1.32303e-16	1	1
ENSG00000213585	7416	A0A1L1UHR1	VDAC1	protein-coding	5	9.56943	9.56942	9.54065	9.42761	9.50798	9.48608	9.45469	9.40581	9.39627	9.34347	9.24841	9.28503	-0.265359	-0.36872	-0.161999	9.43624	-5.36015	0.793278	3.16253e-05	8.2711e-05	0	0	-0.179799	-0.282017	-0.0775817	9.43624	-3.67248	-2.96405	0.00153911	0.00431054	0	0	-0.125174	-0.229258	-0.0210893	9.43624	-2.51087	-5.66931	0.0208792	0.0320374	0	0
ENSG00000044115	1495	G3XAM7	CTNNA1	protein-coding	5	9.7592	9.78776	9.78297	9.57028	9.61247	9.65292	8.80154	8.77908	8.98139	9.30211	9.36479	9.27049	-0.465358	-0.580155	-0.350561	9.38875	-8.46359	7.34544	5.38196e-08	2.56769e-07	0	0	-0.299769	-0.413681	-0.185856	9.38875	-5.49431	1.24584	2.34148e-05	0.000104389	0	0	0.460618	0.341066	0.58017	9.38875	8.04416	6.53571	1.18276e-07	5.12623e-07	0	0
ENSG00000196754	6273	P29034	S100A2	protein-coding	1	9.01722	9.39458	8.85601	9.6761	9.10604	9.02699	7.4242	7.14087	5.39579	10.4099	10.0469	10.2576	1.15449	0.304995	2.00398	8.81268	3.11555	-4.9321	0.0137283	0.0216519	1	1	0.973955	0.14495	1.80296	8.81268	2.69331	-5.47085	0.0265258	0.0519342	0	0	3.54234	2.55177	4.53291	8.81268	8.19803	1.82603	2.99277e-05	7.87782e-05	1	1
ENSG00000143384	4170	A0A087WT64	MCL1	protein-coding	1	8.26613	8.28656	8.24212	8.70001	8.63562	8.61552	10.446	10.4766	10.5043	9.51148	9.4082	9.42001	1.18398	1.07346	1.29451	9.20938	22.3663	25.3263	1.7501e-15	8.23066e-14	1	1	0.798226	0.691345	0.905108	9.20938	15.5927	18.4319	1.48761e-12	5.23938e-11	0	0	-1.0261	-1.12663	-0.925569	9.20938	-21.3101	24.2681	4.38249e-15	1.73212e-13	-1	-1
ENSG00000198242	6147	P62750	RPL23A	protein-coding	17	9.24622	9.50379	9.38674	9.40662	9.22652	9.25397	10.0692	10.1092	8.70884	9.13309	9.16901	9.36854	-0.160363	-0.913524	0.592797	9.38181	-0.488081	-8.37207	0.638149	0.687383	0	0	-0.0742151	-0.81893	0.6705	9.38181	-0.228442	-8.31988	0.824841	0.87031	0	0	-0.429366	-1.17536	0.316629	9.38181	-1.31937	-7.66308	0.222344	0.271573	0	0
ENSG00000109321	374	P15514	AREG	protein-coding	4	9.34798	9.44279	9.47691	9.437	9.43513	9.46481	10.0038	9.85101	9.78028	8.97045	8.85838	8.94753	-0.496796	-0.62331	-0.370283	9.418	-8.19859	6.86298	8.82727e-08	3.99382e-07	0	0	-0.517933	-0.642527	-0.393339	9.418	-8.67909	7.9302	3.62325e-08	3.30408e-07	0	0	-0.953165	-1.07747	-0.828864	9.418	-16.01	18.7464	9.16379e-13	1.63606e-11	0	0
ENSG00000188157	375790	O00468	AGRN	protein-coding	1	10.1295	10.1498	10.1024	9.58494	9.49915	9.53102	8.73716	8.71974	8.25734	8.85373	9.19069	9.09587	-1.08751	-1.30487	-0.870142	9.32096	-10.7518	7.95672	4.62057e-08	2.2443e-07	-1	-1	-0.498423	-0.717875	-0.278971	9.32096	-4.88084	-0.950859	0.000257588	0.000888174	0	0	0.460976	0.228728	0.693223	9.32096	4.26544	-2.28722	0.000819927	0.00164703	0	0
ENSG00000130707	445	P00966	ASS1	protein-coding	9	8.78364	8.74443	8.81324	9.86284	9.86201	9.78517	9.7351	9.68201	9.60445	9.05375	9.05134	9.08609	0.283134	0.171768	0.394501	9.33867	5.30804	0.715763	3.55591e-05	9.19973e-05	0	0	-0.773928	-0.878965	-0.668891	9.33867	-15.3835	18.1459	1.90446e-12	6.44954e-11	0	0	-0.611906	-0.719254	-0.504558	9.33867	-11.9011	13.2076	1.87334e-10	1.61537e-09	0	0
ENSG00000116133	1718	Q15392	DHCR24	protein-coding	1	9.53197	9.55064	9.54443	9.36361	9.34233	9.37035	8.68975	8.73715	8.71477	9.67088	9.77522	9.69806	0.17027	0.0706061	0.269935	9.33243	3.56695	-3.37501	0.00196422	0.00361861	0	0	0.354348	0.255408	0.453289	9.33243	7.47748	5.54026	3.55637e-07	2.52792e-06	0	0	0.99894	0.895405	1.10247	9.33243	20.1442	23.2171	1.26898e-14	4.14682e-13	0	0
ENSG00000072110	87	A0A024R694	ACTN1	protein-coding	14	9.87598	9.87907	9.89026	9.36535	9.40465	9.31411	8.55564	8.60612	8.67527	9.31146	9.4653	9.39985	-0.492802	-0.602384	-0.383221	9.31192	-9.38928	9.05756	1.02519e-08	5.83837e-08	0	0	0.0268299	-0.0835357	0.137195	9.31192	0.507554	-8.22437	0.617395	0.699635	0	0	0.778188	0.662285	0.894092	9.31192	14.018	16.2598	1.02862e-11	1.29181e-10	0	0
ENSG00000160932	4061	Q16553	LY6E	protein-coding	8	9.00859	9.02562	9.1102	9.82802	9.82904	9.73398	9.50085	9.45471	9.17518	9.01562	9.06215	9.14494	0.0235679	-0.124338	0.171474	9.32408	0.332685	-8.4256	0.742882	0.781958	0	0	-0.725396	-0.866725	-0.584066	9.32408	-10.7161	11.5012	1.13767e-09	1.54506e-08	0	0	-0.30898	-0.45499	-0.162971	9.32408	-4.41822	-1.40647	0.000272629	0.000598049	0	0
ENSG00000175793	2810	P31947	SFN	protein-coding	1	9.12847	9.27069	9.26024	9.40086	9.39601	9.27258	5.41434	5.11202	4.67043	10.083	10.1907	10.2682	0.955903	0.787634	1.12417	8.45563	11.9391	12.1706	5.81137e-10	4.58687e-09	0	0	0.819908	0.655333	0.984482	8.45563	10.4704	10.1428	4.6082e-09	5.28094e-08	0	0	5.0876	4.84468	5.33052	8.45563	44.0162	35.4492	1.04206e-19	2.62152e-17	1	1
ENSG00000161011	8878	Q13501	SQSTM1	protein-coding	5	9.57025	9.68069	9.6577	8.43596	8.41191	8.40241	10.3306	10.3456	10.1999	8.55702	8.78482	8.8261	-0.920436	-1.0578	-0.78307	9.26691	-13.9898	16.2379	1.06663e-11	1.35457e-10	0	0	0.300324	0.157966	0.442682	9.26691	4.40459	-1.20111	0.000281381	0.000960696	0	0	-1.57701	-1.71102	-1.44301	9.26691	-24.5705	27.1153	2.9148e-16	1.78706e-14	-1	-1
ENSG00000075415	5250	A0A024RBE8	SLC25A3	protein-coding	12	9.35535	9.35941	9.36584	9.42093	9.38237	9.45702	9.35958	9.36715	9.31139	9.32825	9.27386	9.31773	-0.05274	-0.15362	0.0481405	9.35824	-1.09152	-7.89871	0.288201	0.342329	0	0	-0.111796	-0.210939	-0.0126534	9.35824	-2.35431	-5.79306	0.0290435	0.0560466	0	0	-0.0392805	-0.140324	0.0617628	9.35824	-0.811646	-8.19918	0.426682	0.483138	0	0
ENSG00000141526	9123	A0A024R8U1	SLC16A3	protein-coding	17	8.82925	9.0623	8.93657	9.386	9.29113	9.17471	10.1413	10.1612	9.30603	8.96906	9.17509	9.21131	0.16845	-0.325559	0.662459	9.30366	0.777542	-8.15471	0.457804	0.514481	0	0	-0.171715	-0.651487	0.308056	9.30366	-0.816137	-7.98615	0.436559	0.537066	0	0	-0.769334	-1.24495	-0.293722	9.30366	-3.68851	-4.00947	0.00546822	0.0093149	0	0
ENSG00000143321	3068	P51858	HDGF	protein-coding	1	8.53324	8.76275	8.69157	9.01786	9.05099	8.88789	9.34557	9.36427	9.02211	9.90446	9.96561	9.99221	1.28726	1.12504	1.44947	9.21155	16.6034	18.9449	8.29e-13	1.49475e-11	1	1	0.965295	0.808011	1.12258	9.21155	12.8408	14.3553	7.61921e-11	1.48899e-09	0	0	0.703369	0.545258	0.861479	9.21155	9.30767	8.62186	1.57377e-08	8.30314e-08	0	0
ENSG00000198786	4540	P03915	ND5	protein-coding	MT	9.33202	8.83679	9.04295	9.67919	9.96078	9.81043	8.89692	8.65163	9.12846	9.24797	9.35836	9.22958	0.211876	-0.0843875	0.508139	9.26459	1.57916	-7.26759	0.143341	0.18364	0	0	-0.541138	-0.824057	-0.25822	9.26459	-4.22347	-2.63675	0.00151235	0.00424987	0	0	0.390236	0.09136	0.689112	9.26459	2.88309	-5.15694	0.0152575	0.0239992	0	0
ENSG00000118816	10983	A0A024RDH0	CCNI	protein-coding	4	9.96281	9.90895	9.96515	8.76439	8.81061	8.89722	9.81616	9.81581	10.28	8.48219	8.36012	8.35343	-1.54393	-1.75103	-1.33682	9.28473	-15.883	14.5608	8.04963e-11	7.9045e-10	-1	-1	-0.421785	-0.635238	-0.208332	9.28473	-4.21005	-2.05339	0.00075016	0.00229523	0	0	-1.56195	-1.76905	-1.35486	9.28473	-16.0694	14.7053	6.8148e-11	6.64663e-10	-1	-1
ENSG00000197747	6281	P60903	S100A10	protein-coding	1	9.32856	9.34334	9.29495	9.56317	9.52435	9.51656	8.49375	8.36546	7.85869	9.69673	9.53153	9.6868	0.318992	0.0923196	0.545664	9.18366	3.03373	-4.76026	0.00939758	0.015295	0	0	0.106302	-0.114901	0.327505	9.18366	1.03597	-7.82167	0.318714	0.4193	0	0	1.39266	1.15421	1.6311	9.18366	12.5907	9.74339	9.21262e-09	5.17402e-08	1	1
ENSG00000168209	54541	A0A024QZQ6	DDIT4	protein-coding	10	9.58553	9.75634	9.56682	9.60291	9.26011	9.34382	10.13	10.1492	9.11459	8.06671	8.19719	8.08215	-1.52405	-2.12855	-0.919556	9.23795	-5.77161	-0.960361	0.000356505	0.000761901	-1	-1	-1.28855	-1.89037	-0.686725	9.23795	-4.90142	-1.97813	0.00105195	0.00309549	-1	-1	-1.70092	-2.30226	-1.09958	9.23795	-6.47522	-0.122806	0.000159956	0.000365348	-1	-1
ENSG00000128272	468	P18848	ATF4	protein-coding	22	9.58018	9.6963	9.60369	9.33278	9.31574	9.21877	9.75595	9.66926	9.41336	8.83267	8.72743	8.85841	-0.820005	-0.969659	-0.670351	9.33371	-11.44	12.5386	3.71727e-10	3.0749e-09	0	0	-0.482434	-0.632008	-0.33286	9.33371	-6.73409	4.0238	1.60932e-06	9.64315e-06	0	0	-0.809806	-0.959687	-0.659926	9.33371	-11.2806	12.2556	4.73349e-10	3.6757e-09	0	0
ENSG00000143537	8751	Q13444	ADAM15	protein-coding	1	8.19153	8.4009	8.30034	9.41	9.41597	9.3579	10.1959	10.1252	9.92163	8.99032	9.12655	9.09405	0.767532	0.617973	0.917091	9.21086	10.7147	11.4168	1.14022e-09	8.28962e-09	0	0	-0.327812	-0.468352	-0.187273	9.21086	-4.86994	-0.172281	9.62398e-05	0.000368431	0	0	-1.01724	-1.15601	-0.878465	9.21086	-15.3045	17.8733	2.09235e-12	3.28658e-11	-1	-1
ENSG00000145741	689	P20290	BTF3	protein-coding	5	9.41823	9.45441	9.51731	9.30028	9.26272	9.2571	9.42224	9.43351	9.28259	9.24756	9.15387	9.2792	-0.236155	-0.351478	-0.120831	9.33575	-4.27539	-1.71551	0.000379686	0.000807628	0	0	-0.0452795	-0.159825	0.0692656	9.33575	-0.82532	-7.99661	0.419061	0.520509	0	0	-0.153533	-0.269383	-0.0376843	9.33575	-2.76699	-5.14063	0.011994	0.0192344	0	0
ENSG00000152234	498	P25705	ATP5F1A	protein-coding	18	9.02734	9.00068	9.10643	9.37895	9.32229	9.40392	9.52983	9.51253	9.74085	9.30153	9.25655	9.2757	0.233576	0.107563	0.359588	9.32138	3.87	-2.64096	0.000973649	0.00191006	0	0	-0.0887622	-0.211206	0.0336819	9.32138	-1.51352	-7.21643	0.146008	0.221507	0	0	-0.31212	-0.43533	-0.18891	9.32138	-5.28901	0.595749	3.71179e-05	9.59833e-05	0	0
ENSG00000104408	3646	P60228	EIF3E	protein-coding	8	9.11872	9.03474	9.19108	8.97788	9.0738	9.0906	9.60533	9.60755	9.88922	9.46949	9.3657	9.36196	0.286606	0.140643	0.432569	9.31551	4.09958	-2.11668	0.000571187	0.00117444	0	0	0.354293	0.210109	0.498477	9.31551	5.13031	0.431162	5.31476e-05	0.000216818	0	0	-0.29479	-0.437267	-0.152313	9.31551	-4.31983	-1.66262	0.000342489	0.000737716	0	0
ENSG00000168528	347735	Q96IM8	SERINC2	protein-coding	1	9.17704	9.26428	9.2498	9.45372	9.41627	9.42255	5.89815	5.90093	5.66591	9.94684	10.0899	10.0485	0.793911	0.677893	0.909929	8.62783	14.2871	16.6005	7.30026e-12	9.75564e-11	0	0	0.594616	0.481436	0.707795	8.62783	10.969	11.8908	7.65016e-10	1.10325e-08	0	0	4.19574	4.0469	4.34457	8.62783	58.8578	44.2797	1.23005e-23	2.25203e-20	1	1
ENSG00000167978	23524	A0A140VK53	SRRM2	protein-coding	16	9.2179	9.00546	9.04206	8.96726	9.06167	9.02851	10.1118	10.14	10.0123	8.8341	9.14385	8.95723	-0.113133	-0.264406	0.0381399	9.29351	-1.56144	-7.27431	0.134323	0.173207	0	0	-0.0468245	-0.196324	0.102675	9.29351	-0.653931	-8.10522	0.520709	0.614498	0	0	-1.11728	-1.2626	-0.971952	9.29351	-16.0515	18.7864	8.73766e-13	1.57189e-11	-1	-1
ENSG00000171863	6201	P62081	RPS7	protein-coding	2	9.32842	9.3328	9.43621	9.23461	9.11781	9.23664	9.73291	9.38002	9.56298	9.18625	9.14572	9.26641	-0.167122	-0.316543	-0.0177008	9.33007	-2.33517	-5.97393	0.0302235	0.0446215	0	0	0.00433469	-0.143948	0.152617	9.33007	0.0610331	-8.3419	0.951947	0.965849	0	0	-0.358732	-0.50709	-0.210375	9.33007	-5.04845	0.0461118	6.40169e-05	0.000157719	0	0
ENSG00000142676	6135	P62913	RPL11	protein-coding	1	9.14684	9.17804	9.22915	9.24525	9.13482	8.84784	9.97505	9.76182	9.23927	9.23387	9.20668	9.34719	0.0767201	-0.304659	0.4581	9.29549	0.453842	-8.38398	0.660502	0.708274	0	0	0.183246	-0.19421	0.560702	9.29549	1.09527	-7.71654	0.301352	0.401385	0	0	-0.406191	-0.780339	-0.0320433	9.29549	-2.44929	-5.99304	0.0363543	0.0530064	0	0
ENSG00000013588	9052	Q8NFJ5	GPRC5A	protein-coding	12	10.105	10.0693	10.0728	10.0949	10.1201	10.1208	6.53842	6.67461	6.78201	8.07566	8.1043	8.0726	-1.99809	-2.1101	-1.88608	8.73587	-37.2424	35.4314	9.45739e-20	2.14129e-17	-1	-1	-2.02815	-2.13864	-1.91766	8.73587	-38.323	36.0394	5.41958e-20	4.09024e-17	-1	-1	1.42316	1.29048	1.55583	8.73587	22.3956	25.4375	1.70716e-15	7.76633e-14	1	1
ENSG00000158710	8407	P37802	TAGLN2	protein-coding	1	9.0222	9.07815	9.0663	8.84313	8.84124	8.80071	9.5608	9.51817	9.21673	9.66797	9.68613	9.70777	0.630463	0.490604	0.770321	9.25078	9.41168	9.12092	9.86175e-09	5.64256e-08	0	0	0.857952	0.718861	0.997042	9.25078	12.8785	14.8322	4.67946e-11	9.82315e-10	0	0	0.24983	0.112141	0.387518	9.25078	3.78829	-2.89586	0.00117692	0.00229265	0	0
ENSG00000067560	387	A0A024R324	RHOA	protein-coding	3	9.69179	9.60925	9.72364	9.07805	9.18353	9.19888	9.20843	9.24898	9.45955	9.17259	9.08961	9.1467	-0.536777	-0.666696	-0.406858	9.31758	-8.62619	7.66661	3.99062e-08	1.97401e-07	0	0	-0.0154193	-0.146265	0.115426	9.31758	-0.246039	-8.30772	0.808195	0.856394	0	0	-0.164281	-0.296356	-0.0322063	9.31758	-2.59696	-5.48471	0.0173621	0.0270545	0	0
ENSG00000167460	7171	P67936	TPM4	protein-coding	19	9.79468	9.85173	9.78183	9.07496	9.01409	9.12535	8.97727	9.05782	8.89033	9.29479	9.25785	9.25042	-0.541103	-0.651382	-0.430823	9.28093	-10.2443	10.5606	2.43019e-09	1.61968e-08	0	0	0.198205	0.0861159	0.310295	9.28093	3.69188	-2.9018	0.00147151	0.00415278	0	0	0.291435	0.177055	0.405815	9.28093	5.31971	0.692847	3.46367e-05	9.02297e-05	0	0
ENSG00000196576	23654	O15031	PLXNB2	protein-coding	22	9.70382	9.72107	9.73148	9.2443	9.28584	9.28472	9.59165	9.64712	9.57026	8.42313	8.69936	8.56445	-1.16214	-1.28715	-1.03714	9.28893	-19.4102	22.5222	2.55175e-14	7.53123e-13	-1	-1	-0.714615	-0.840096	-0.589133	9.28893	-11.8902	13.3987	1.90348e-10	3.28988e-09	0	0	-1.04683	-1.17253	-0.921138	9.28893	-17.3882	20.359	1.99247e-13	4.42899e-12	-1	-1
ENSG00000198888	4535	P03886	ND1	protein-coding	MT	9.17287	8.76573	8.85978	9.54569	9.69389	9.65325	9.61009	9.19891	9.58482	9.06446	9.01828	8.9319	0.0788235	-0.166862	0.324509	9.25831	0.694102	-8.22108	0.500003	0.555875	0	0	-0.624712	-0.859938	-0.389485	9.25831	-5.74569	0.440158	7.13504e-05	0.000282355	0	0	-0.454999	-0.695484	-0.214513	9.25831	-4.09325	-2.75944	0.00130484	0.00251739	0	0
ENSG00000132507	1984	P63241	EIF5A	protein-coding	17	8.63925	8.66065	8.82882	9.48096	9.44569	9.43579	8.84306	8.79503	8.71979	9.67847	9.65207	9.76709	0.987847	0.866508	1.10919	9.16222	16.9976	19.9436	3.0368e-13	6.28333e-12	0	0	0.244758	0.129173	0.360343	9.16222	4.42112	-1.24509	0.000270809	0.000928412	0	0	0.91158	0.790533	1.03263	9.16222	15.7231	18.415	1.27707e-12	2.16938e-11	0	0
ENSG00000116285	54206	B3KTV8	ERRFI1	protein-coding	1	8.21992	8.13692	8.2103	9.73812	9.76439	9.76745	10.2124	10.2044	10.3988	7.71527	7.70896	7.73571	-0.46844	-0.599866	-0.337014	8.98438	-7.44165	5.44688	3.81823e-07	1.48394e-06	0	0	-2.03664	-2.1588	-1.91449	8.98438	-34.8091	34.158	3.5179e-19	1.79855e-16	-1	-1	-2.54887	-2.67043	-2.42731	8.98438	-43.7787	38.6244	4.04162e-21	1.64245e-18	-1	-1
ENSG00000196205	NA	NA	NA	NA	NA	10.0367	10.0811	10.1286	8.86804	9.04122	8.76209	9.39407	9.34721	9.12468	8.4645	8.66228	8.81534	-1.44129	-1.62189	-1.26069	9.22715	-16.8322	17.3432	4.57814e-12	6.59028e-11	-1	-1	-0.25127	-0.438009	-0.0645319	9.22715	-2.83802	-4.81873	0.0113243	0.0248455	0	0	-0.65056	-0.837117	-0.464002	9.22715	-7.355	4.37781	1.09647e-06	3.84435e-06	0	0
ENSG00000167642	10653	A0A140VJV6	SPINT2	protein-coding	19	9.89671	10.1162	9.97865	9.8574	9.76498	9.796	6.66189	6.66597	6.37433	8.66	8.81804	8.84942	-1.2273	-1.37225	-1.08236	8.78663	-17.6785	20.6872	1.46473e-13	3.35469e-12	-1	-1	-1.03387	-1.17791	-0.889828	8.78663	-14.9855	17.6609	3.07216e-12	9.79693e-11	-1	-1	2.19688	2.02272	2.37105	8.78663	26.3357	28.624	7.71133e-17	6.02053e-15	1	1
ENSG00000108679	3959	A0A0S2Z3Y1	LGALS3BP	protein-coding	17	10.0121	10.0589	10.0352	8.86508	8.91245	8.88789	9.42835	9.40412	9.2408	8.55127	8.66309	8.64015	-1.42009	-1.53617	-1.30402	9.22495	-25.5434	27.9222	1.38564e-16	9.98228e-15	-1	-1	-0.272892	-0.392695	-0.153088	9.22495	-4.75575	-0.39846	0.000125076	0.000465295	0	0	-0.744665	-0.864009	-0.625322	9.22495	-13.0275	14.8939	3.81531e-11	4.02589e-10	0	0
ENSG00000136942	11224	P42766	RPL35	protein-coding	9	8.86277	9.06663	9.18682	9.21543	9.17551	9.01668	9.86497	9.29446	9.23424	9.2171	9.19148	9.44865	0.241977	-0.122024	0.605977	9.23123	1.49511	-7.38269	0.167825	0.211856	0	0	0.147036	-0.21004	0.504112	9.23123	0.926118	-7.89094	0.377653	0.480055	0	0	-0.184986	-0.542754	0.172783	9.23123	-1.16289	-7.84493	0.273672	0.326049	0	0
ENSG00000142627	1969	A0A024QZA8	EPHA2	protein-coding	1	10.4914	10.6005	10.529	8.93583	8.9623	8.8918	8.64642	8.70991	8.54543	7.76397	7.96081	7.83941	-2.6903	-2.81396	-2.56664	8.98973	-45.4219	39.3535	1.9674e-21	1.00585e-18	-1	-1	-1.07964	-1.20908	-0.950205	8.98973	-17.4146	20.5929	1.93727e-13	9.30419e-12	-1	-1	-0.784982	-0.917838	-0.652127	8.98973	-12.3361	13.9481	9.99726e-11	9.28217e-10	0	0
ENSG00000134294	54407	Q8NHT5	SLC38A2	protein-coding	12	9.10826	9.06013	9.05714	9.67048	9.74163	9.75579	8.7716	8.8495	9.05758	9.18772	9.00353	8.96418	-0.0181619	-0.162979	0.126655	9.18563	-0.261843	-8.44787	0.796158	0.827918	0	0	-0.666128	-0.805088	-0.527167	9.18563	-10.0084	10.3131	3.58479e-09	4.22733e-08	0	0	0.167151	0.0210546	0.313247	9.18563	2.38873	-5.8782	0.027028	0.0404807	0	0
ENSG00000156976	1974	Q14240	EIF4A2	protein-coding	3	10.5334	10.4976	10.5063	8.137	8.15558	8.13967	9.57829	9.61836	9.60279	7.4795	7.41068	7.34849	-3.09694	-3.20389	-2.99	8.9173	-60.4601	44.8963	7.26209e-24	1.64424e-20	-1	-1	-0.729197	-0.844143	-0.614251	8.9173	-13.2449	15.4592	2.84226e-11	6.42488e-10	0	0	-2.18474	-2.29517	-2.07431	8.9173	-41.3044	37.4856	1.25823e-20	4.2403e-18	-1	-1
ENSG00000143162	8804	O75629	CREG1	protein-coding	1	8.1666	8.18409	8.21392	9.47678	9.39969	9.47794	6.95448	7.02913	7.13133	10.1214	10.0432	10.0684	1.89056	1.77831	2.00281	8.68891	35.1639	34.2919	2.88886e-19	5.3239e-17	1	1	0.628544	0.52443	0.732658	8.68891	12.6045	14.3978	6.84465e-11	1.35601e-09	0	0	3.04419	2.92311	3.16528	8.68891	52.4901	42.173	1.16081e-22	1.0674e-19	1	1
ENSG00000112096	6648	P04179	SOD2	protein-coding	6	6.26656	6.24637	6.25217	6.67079	6.62956	6.79201	10.6156	10.649	10.9017	9.48221	9.30443	9.34989	3.12806	2.94969	3.30643	8.26336	36.6144	35.1472	1.31662e-19	2.8585e-17	1	1	2.68761	2.52137	2.85384	8.26336	33.7553	33.5728	6.38928e-19	2.89325e-16	1	1	-1.33526	-1.47449	-1.19602	8.26336	-20.0227	23.0375	1.42227e-14	4.55685e-13	-1	-1
ENSG00000124762	1026	A0A024RCX5	CDKN1A	protein-coding	6	7.79483	7.9266	7.83478	9.85492	9.81443	9.74882	9.81593	9.78074	9.44945	8.69479	8.73366	8.7855	0.883304	0.714883	1.05172	9.01954	10.9502	11.8293	7.91096e-10	6.02801e-09	0	0	-1.07002	-1.22269	-0.917356	9.01954	-14.6339	17.2083	4.75761e-12	1.42539e-10	-1	-1	-0.950741	-1.10644	-0.795046	9.01954	-12.7496	14.4742	5.6204e-11	5.64885e-10	0	0
ENSG00000108953	7531	P62258	YWHAE	protein-coding	17	9.44956	9.47198	9.51923	9.22994	9.17998	9.26368	9.01928	9.00184	9.0061	9.22175	9.12453	9.16376	-0.308971	-0.413325	-0.204617	9.22097	-6.18166	2.65137	5.18242e-06	1.58643e-05	0	0	-0.0517288	-0.155668	0.0522101	9.22097	-1.03909	-7.79189	0.311336	0.411815	0	0	0.162854	0.0562802	0.269428	9.22097	3.1904	-4.20994	0.00465414	0.00804663	0	0
ENSG00000108518	5216	P07737	PFN1	protein-coding	17	8.90375	8.99948	8.92004	9.30972	9.32318	9.24102	8.70121	8.66304	8.38386	9.62639	9.61837	9.67452	0.697718	0.562362	0.833074	9.11372	10.7622	11.4468	1.05785e-09	7.75841e-09	0	0	0.347419	0.216179	0.47866	9.11372	5.52691	1.32011	2.17717e-05	9.79447e-05	0	0	1.05225	0.914524	1.18998	9.11372	15.9511	18.7005	9.80501e-13	1.73609e-11	1	1
ENSG00000101444	191	P23526	AHCY	protein-coding	20	8.75503	8.76949	8.72257	8.94413	8.83129	8.90607	9.89443	9.95827	9.99276	9.03567	9.17074	9.12608	0.359163	0.243343	0.474984	9.17554	6.47445	3.32598	2.7746e-06	8.98357e-06	0	0	0.214869	0.101485	0.328252	9.17554	3.95659	-2.27802	0.000796284	0.00241768	0	0	-0.83945	-0.949673	-0.729227	9.17554	-15.9009	18.6058	1.03902e-12	1.8196e-11	0	0
ENSG00000115884	6382	P18827	SDC1	protein-coding	2	9.71892	9.90006	9.82094	9.43136	9.47416	9.30358	5.61172	5.78285	5.46196	9.33193	9.40469	9.50451	-0.40398	-0.540285	-0.267676	8.56222	-6.18795	2.64156	5.11273e-06	1.56788e-05	0	0	0.00659145	-0.130055	0.143238	8.56222	0.100712	-8.35608	0.920796	0.94427	0	0	3.78367	3.60119	3.96616	8.56222	43.2886	38.4118	5.03553e-21	1.90019e-18	1	1
ENSG00000143761	375	A0A024R3Q3	ARF1	protein-coding	1	9.02151	9.10328	9.07653	8.764	8.82788	8.79089	9.21238	9.19649	9.08086	9.5753	9.63761	9.65233	0.552133	0.442867	0.661399	9.16159	10.5501	11.0917	1.48187e-09	1.0429e-08	0	0	0.82563	0.716741	0.934518	9.16159	15.8308	18.7093	1.12681e-12	4.14359e-11	0	0	0.455068	0.346153	0.563983	9.16159	8.72342	7.81976	3.34251e-08	1.64571e-07	0	0
ENSG00000184640	10801	Q9UHD8	SEPTIN9	protein-coding	17	9.28534	9.44485	9.40656	9.34828	9.42577	9.32054	9.18638	9.13226	8.82796	8.91927	9.08182	9.07058	-0.360674	-0.519113	-0.202235	9.20413	-4.75734	-0.610082	0.000129293	0.000299672	0	0	-0.345635	-0.501882	-0.189388	9.20413	-4.62294	-0.770414	0.000175779	0.000633595	0	0	-0.0336907	-0.194506	0.127125	9.20413	-0.437818	-8.41525	0.666345	0.711028	0	0
ENSG00000131469	6155	A0A024R1V4	RPL27	protein-coding	17	9.28719	9.31461	9.42883	9.06952	8.96168	8.91774	9.93467	9.49414	9.02158	8.99513	8.86336	9.0708	-0.366805	-0.792858	0.059248	9.1966	-1.95438	-6.72649	0.0831198	0.112049	0	0	-0.00548596	-0.431711	0.420739	9.1966	-0.029218	-8.32528	0.977343	0.984736	0	0	-0.515933	-0.939931	-0.0919349	9.1966	-2.76227	-5.47406	0.0224908	0.0342595	0	0
ENSG00000130164	3949	A0A024R7D5	LDLR	protein-coding	19	10.4833	10.5022	10.4529	8.48614	8.51509	8.42606	8.70121	8.75576	8.64481	8.25936	8.44194	8.28179	-2.15472	-2.26981	-2.03963	8.99589	-39.0892	36.3815	3.68548e-20	9.73519e-18	-1	-1	-0.151981	-0.274643	-0.0293191	8.99589	-2.58688	-5.25347	0.0177428	0.0366152	0	0	-0.377264	-0.500682	-0.253846	8.99589	-6.3821	3.12389	3.3749e-06	1.0702e-05	0	0
ENSG00000165119	3190	B4DUQ1	HNRNPK	protein-coding	9	9.0706	9.20174	9.10886	9.15075	9.22781	9.12595	9.01009	8.95987	8.83059	9.46511	9.35108	9.37879	0.272539	0.150674	0.394405	9.15677	4.66925	-0.790167	0.000152627	0.000349414	0	0	0.231616	0.111794	0.351437	9.15677	4.03579	-2.11753	0.000662438	0.00206293	0	0	0.464907	0.341877	0.587936	9.15677	7.88958	6.22281	1.59025e-07	6.68008e-07	0	0
ENSG00000102265	7076	P01033	TIMP1	protein-coding	X	7.20534	7.19076	7.19079	7.77498	7.75649	7.70135	10.9502	10.8587	10.8462	8.22677	8.33759	8.36681	1.11238	0.984627	1.24013	8.53384	18.1794	21.3535	8.70169e-14	2.15826e-12	1	1	0.562815	0.441335	0.684296	8.53384	9.6729	9.83408	6.2997e-09	6.95777e-08	0	0	-2.5782	-2.68722	-2.46917	8.53384	-49.3718	40.985	3.85106e-22	2.48006e-19	-1	-1
ENSG00000151726	2180	A8K9T3	ACSL1	protein-coding	4	8.82866	8.88315	8.88071	9.58314	9.60645	9.69661	9.70678	9.75227	9.83829	8.18587	8.15788	8.14126	-0.702529	-0.820003	-0.585055	9.10509	-12.4859	14.1798	8.0856e-11	7.93491e-10	0	0	-1.46537	-1.57788	-1.35286	9.10509	-27.1922	29.2828	4.16862e-17	8.15661e-15	-1	-1	-1.6017	-1.71522	-1.48817	9.10509	-29.4577	30.7542	8.9178e-18	1.04695e-15	-1	-1
ENSG00000148344	9536	O14684	PTGES	protein-coding	9	7.01369	7.06453	6.97035	9.52238	9.4597	9.46312	9.69545	9.62756	9.41404	9.37209	9.36198	9.38292	2.35624	2.21203	2.50044	8.86232	34.115	33.7334	5.20144e-19	8.6653e-17	1	1	-0.109332	-0.234091	0.0154279	8.86232	-1.82966	-6.7395	0.0824598	0.136663	0	0	-0.21042	-0.336648	-0.0841913	8.86232	-3.48038	-3.59317	0.00239792	0.0043855	0	0
ENSG00000114867	1981	B2RU06	EIF4G1	protein-coding	3	9.35399	9.40186	9.31268	9.36552	9.37756	9.34505	8.68474	8.80521	8.60545	9.08843	9.33662	9.1969	-0.153608	-0.285005	-0.0222112	9.15617	-2.44077	-5.76844	0.0242264	0.0364224	0	0	-0.160476	-0.289914	-0.0310381	9.15617	-2.58849	-5.32273	0.0176817	0.0365273	0	0	0.501864	0.36654	0.637187	9.15617	7.74302	5.94678	2.11178e-07	8.63509e-07	0	0
ENSG00000092199	3183	P07910	HNRNPC	protein-coding	14	9.22268	9.26516	9.24947	9.21301	9.213	9.14791	9.03538	8.95756	8.94659	9.33598	9.14794	9.29776	0.0176025	-0.0987274	0.133932	9.16937	0.315923	-8.44716	0.75538	0.792849	0	0	0.0718866	-0.0429866	0.18676	9.16937	1.30655	-7.48654	0.206396	0.296241	0	0	0.283308	0.165516	0.401099	9.16937	5.02159	0.00603186	6.80559e-05	0.000166865	0	0
ENSG00000122026	6144	P46778	RPL21	protein-coding	13	9.01394	9.00041	9.03543	9.08895	9.02911	9.13374	9.81814	9.64484	9.38297	9.00581	8.96207	9.03672	-0.0146472	-0.175953	0.146659	9.17934	-0.189765	-8.46042	0.851461	0.876088	0	0	-0.0808821	-0.239381	0.0776169	9.17934	-1.06644	-7.75026	0.299291	0.399382	0	0	-0.618632	-0.776105	-0.46116	9.17934	-8.20994	6.74485	9.6218e-08	4.2704e-07	0	0
ENSG00000105220	2821	P06744	GPI	protein-coding	19	8.15976	8.14175	8.26499	9.61658	9.59647	9.59869	9.61484	9.60346	9.51313	8.88782	8.9779	8.88976	0.727465	0.610532	0.844398	9.0721	12.9889	14.9057	4.02146e-11	4.29489e-10	0	0	-0.686869	-0.795358	-0.57838	9.0721	-13.2186	15.3126	2.94471e-11	6.58261e-10	0	0	-0.661603	-0.771869	-0.551337	9.0721	-12.5272	14.1523	7.62876e-11	7.3189e-10	0	0
ENSG00000221983	7311	P62987	UBA52	protein-coding	19	8.9866	9.04381	9.10594	9.4006	9.11138	9.05299	9.47011	9.55105	8.73109	9.07767	9.13422	9.25004	0.105129	-0.333834	0.544091	9.15963	0.543966	-8.32458	0.600021	0.651441	0	0	-0.0372837	-0.467161	0.392594	9.15963	-0.196994	-8.32008	0.848323	0.888343	0	0	-0.11098	-0.54655	0.32459	9.15963	-0.578716	-8.34627	0.577342	0.628168	0	0
ENSG00000136997	4609	A0A087WVR4	MYC	protein-coding	8	8.07565	8.08438	8.07199	8.82147	8.90083	8.80663	10.3112	10.3331	10.045	8.78711	8.88857	8.86458	0.767236	0.618635	0.915836	8.99921	10.7797	11.5411	1.02903e-09	7.56799e-09	0	0	0.000743359	-0.140774	0.142261	8.99921	0.010967	-8.31456	0.99136	0.993836	0	0	-1.38954	-1.5254	-1.25368	8.99921	-21.3541	24.3389	4.2146e-15	1.67832e-13	-1	-1
ENSG00000008988	6224	P60866	RPS20	protein-coding	8	9.19145	9.20278	9.2116	8.99778	8.75249	8.87879	9.60329	9.38621	9.48787	9.09434	9.05283	9.15834	-0.100106	-0.235689	0.0354762	9.16815	-1.54154	-7.31296	0.139077	0.178736	0	0	0.226793	0.0913556	0.36223	9.16815	3.49614	-3.33311	0.0023125	0.0061764	0	0	-0.390348	-0.524415	-0.256281	9.16815	-6.07894	2.39277	6.46908e-06	1.93742e-05	0	0
ENSG00000135919	5270	A0A024R498	SERPINE2	protein-coding	2	8.80573	8.6593	8.76546	6.09971	6.10478	6.17705	11.0226	10.9837	11.1039	5.57109	5.79863	5.65061	-3.07677	-3.22776	-2.92577	7.89521	-42.5437	38.076	7.06689e-21	2.73178e-18	-1	-1	-0.460429	-0.627152	-0.293706	7.89521	-5.76587	2.20961	1.2819e-05	6.07926e-05	0	0	-5.36969	-5.51194	-5.22743	7.89521	-78.8111	49.6718	3.97712e-26	3.15167e-22	-1	-1
ENSG00000161638	3678	B2R627	ITGA5	protein-coding	12	6.51104	6.56209	6.52347	7.34911	7.36308	7.32317	10.9665	10.982	10.9073	7.96878	8.13687	8.00325	1.50043	1.3665	1.63437	8.21638	23.3896	26.3226	7.46725e-16	4.01181e-14	1	1	0.687784	0.564146	0.811422	8.21638	11.6144	13.0694	2.8615e-10	4.73402e-09	0	0	-2.91958	-3.02846	-2.81071	8.21638	-55.987	43.4441	3.2796e-23	4.33154e-20	-1	-1
ENSG00000085063	966	P13987	CD59	protein-coding	11	10.0454	10.0784	10.0141	8.99587	8.96148	9.0318	8.908	8.89504	9.05256	8.2591	8.10694	8.2471	-1.83904	-1.9584	-1.71968	9.04964	-32.1685	32.5191	1.62504e-18	2.32029e-16	-1	-1	-0.788819	-0.911405	-0.666233	9.04964	-13.4349	15.6626	2.20428e-11	5.168e-10	0	0	-0.742661	-0.867292	-0.61803	9.04964	-12.4412	14.0777	8.61211e-11	8.17326e-10	0	0
ENSG00000110092	595	P24385	CCND1	protein-coding	11	7.91128	8.03585	7.99857	10.2052	10.1903	10.1992	8.53778	8.57217	8.79976	8.3452	8.43946	8.40898	0.412397	0.274143	0.550652	8.80365	6.22778	2.84685	4.69328e-06	1.44913e-05	0	0	-1.8022	-1.92686	-1.67753	8.80365	-30.183	31.328	5.57454e-18	1.44838e-15	-1	-1	-0.236841	-0.37128	-0.102402	8.80365	-3.67814	-3.06413	0.00151909	0.00288959	0	0
ENSG00000138119	26509	Q9NZM1	MYOF	protein-coding	10	9.79628	9.69745	9.731	9.35959	9.39471	9.38278	8.15465	8.20392	8.32973	8.73433	8.8827	8.72681	-0.961441	-1.08079	-0.842097	9.03283	-16.8197	19.7344	3.6895e-13	7.44904e-12	0	0	-0.600161	-0.719562	-0.480761	9.03283	-10.4945	11.1615	1.6202e-09	2.08769e-08	0	0	0.551932	0.424589	0.679275	9.03283	9.04916	8.49769	1.86208e-08	9.68246e-08	0	0
ENSG00000125868	11034	P60981	DSTN	protein-coding	20	9.37805	9.36955	9.42004	8.92961	8.93057	8.99001	8.87846	8.85639	8.99371	9.26006	9.02185	9.09544	-0.258734	-0.384734	-0.132734	9.09364	-4.28727	-1.68064	0.000369361	0.000787039	0	0	0.181297	0.0548272	0.307766	9.09364	2.99296	-4.45335	0.00726519	0.0169258	0	0	0.223189	0.0944582	0.35192	9.09364	3.61983	-3.23768	0.00173842	0.00327068	0	0
ENSG00000115310	57142	Q9NQC3	RTN4	protein-coding	2	9.35426	9.3239	9.36166	9.34889	9.34114	9.3112	8.94885	8.91229	8.74594	8.78628	8.74604	8.75828	-0.582099	-0.696885	-0.467313	9.07823	-10.5878	11.1757	1.39524e-09	9.89846e-09	0	0	-0.569693	-0.682916	-0.456469	9.07823	-10.5051	11.1817	1.59273e-09	2.06235e-08	0	0	-0.107477	-0.224675	0.0097199	9.07823	-1.91468	-6.73184	0.0701514	0.0963207	0	0
ENSG00000114391	6152	P83731	RPL24	protein-coding	3	9.5659	9.71468	9.71871	8.91505	8.79336	8.8844	9.44514	9.11978	8.8582	8.6259	8.56149	8.74455	-1.02443	-1.25727	-0.791587	9.07893	-9.48458	6.13177	2.77916e-07	1.11398e-06	-1	-1	-0.219242	-0.456356	0.0178721	9.07893	-1.99325	-6.43968	0.0671916	0.115151	0	0	-0.503164	-0.741227	-0.265101	9.07893	-4.55631	-1.78762	0.000510926	0.00106815	0	0
ENSG00000105974	857	A0A024R757	CAV1	protein-coding	7	8.87346	8.84304	8.85326	9.25298	9.27637	9.33156	8.51744	8.53466	8.74573	9.41164	9.28303	9.28935	0.474696	0.348004	0.601387	9.01771	7.82286	6.12857	1.80879e-07	7.55004e-07	0	0	0.0445444	-0.0779551	0.167044	9.01771	0.7592	-8.05467	0.456711	0.555445	0	0	0.735044	0.606756	0.863331	9.01771	11.9626	13.3347	1.71237e-10	1.49035e-09	0	0
ENSG00000130726	10155	Q13263	TRIM28	protein-coding	19	8.8431	8.79411	8.85659	9.37065	9.27903	9.33494	9.49113	9.45655	9.38531	8.578	8.74943	8.69986	-0.158842	-0.279284	-0.0383999	9.06989	-2.75349	-5.0899	0.0123544	0.0196375	0	0	-0.655496	-0.771841	-0.539151	9.06989	-11.7631	13.1978	2.29497e-10	3.89896e-09	0	0	-0.773468	-0.891026	-0.65591	9.06989	-13.7369	15.8741	1.48051e-11	1.76293e-10	0	0
ENSG00000169714	7555	P62633	CNBP	protein-coding	3	9.69438	9.71508	9.73668	8.65984	8.65215	8.7285	9.30782	9.27327	9.53722	8.52292	8.52387	8.53425	-1.18893	-1.31601	-1.06185	9.07383	-19.5337	22.6475	2.26502e-14	6.86198e-13	-1	-1	-0.152472	-0.28308	-0.0218632	9.07383	-2.43734	-5.56867	0.0244025	0.0482239	0	0	-0.841993	-0.970931	-0.713055	9.07383	-13.634	15.7423	1.69403e-11	1.97707e-10	0	0
ENSG00000102144	5230	P00558	PGK1	protein-coding	X	8.60805	8.67757	8.66139	9.43119	9.36594	9.40675	8.38385	8.42106	8.41491	9.33655	9.3403	9.31129	0.679616	0.57615	0.783082	8.94657	13.714	15.8813	1.52539e-11	1.83847e-10	0	0	-0.0714393	-0.170088	0.0272098	8.94657	-1.51196	-7.22216	0.146401	0.221997	0	0	0.923055	0.818326	1.02778	8.94657	18.4017	21.4748	6.93478e-14	1.79005e-12	0	0
ENSG00000119335	6418	Q01105	SET	protein-coding	9	9.16077	9.19931	9.24991	9.00674	9.01169	9.05821	8.92198	8.88833	9.10761	9.09053	9.00443	9.03784	-0.158271	-0.279543	-0.0369994	9.06145	-2.72483	-5.17997	0.0131545	0.0208173	0	0	0.0209409	-0.0994529	0.141335	9.06145	0.363152	-8.2613	0.720354	0.786938	0	0	0.0765048	-0.0460831	0.199093	9.06145	1.30298	-7.6578	0.207589	0.255481	0	0
ENSG00000175061	125144	NA	SNHG29	ncRNA	17	9.28905	9.40498	9.3506	8.48309	8.54569	8.48557	9.93242	9.79933	9.86171	8.3853	8.18291	8.3475	-1.04076	-1.16794	-0.913573	9.00568	-17.0851	20.0675	2.76111e-13	5.79613e-12	-1	-1	-0.196641	-0.326348	-0.0669338	9.00568	-3.16524	-4.02573	0.00492744	0.0119943	0	0	-1.55576	-1.68054	-1.43099	9.00568	-26.0324	28.2888	9.63175e-17	7.23477e-15	-1	-1
ENSG00000014216	823	B2RDI5	CAPN1	protein-coding	11	9.29658	9.40276	9.32236	9.48969	9.43736	9.45993	7.7197	7.76256	7.62806	8.89461	9.12465	9.07798	-0.314008	-0.440959	-0.187058	8.88469	-5.1642	0.362709	4.92157e-05	0.000123813	0	0	-0.434679	-0.559174	-0.310184	8.88469	-7.28978	5.17739	5.17011e-07	3.51981e-06	0	0	1.3218	1.18472	1.45888	8.88469	20.1322	23.267	1.28339e-14	4.17479e-13	1	1
ENSG00000179218	811	P27797	CALR	protein-coding	19	8.93907	9.0698	9.00375	8.75286	8.72369	8.66719	9.14295	9.14009	9.00342	9.23928	9.26292	9.31819	0.266979	0.150728	0.383229	9.02193	4.79491	-0.48772	0.000114314	0.000267972	0	0	0.557366	0.441424	0.673308	9.02193	10.0368	10.3931	3.41951e-09	4.06266e-08	0	0	0.17493	0.05902	0.29084	9.02193	3.15095	-4.30472	0.00508968	0.00872481	0	0
ENSG00000196531	4666	A0A024RB41	NACA	protein-coding	12	9.20813	9.30419	9.17967	9.00908	8.81933	8.93716	9.46515	9.41785	9.10277	8.75818	8.65507	8.72487	-0.516491	-0.678489	-0.354493	9.04845	-6.66371	3.65827	2.02651e-06	6.74185e-06	0	0	-0.206239	-0.367957	-0.0445199	9.04845	-2.66546	-5.13161	0.0151063	0.0318929	0	0	-0.619235	-0.78074	-0.45773	9.04845	-8.01367	6.37582	1.40751e-07	5.98221e-07	0	0
ENSG00000114942	1933	A0A024R3W7	EEF1B2	protein-coding	2	8.82493	8.81576	8.83133	9.01464	8.78659	9.01093	9.62508	9.42407	9.32579	8.85144	8.90978	8.94801	0.0774889	-0.0749914	0.229969	9.0307	1.06102	-7.89232	0.301502	0.356498	0	0	-0.0338079	-0.183341	0.115725	9.0307	-0.47204	-8.20452	0.642079	0.721252	0	0	-0.559793	-0.708423	-0.411164	9.0307	-7.86358	6.16853	1.67198e-07	7.00111e-07	0	0
ENSG00000132341	5901	B4DV51	RAN	protein-coding	12	8.69926	8.66452	8.75974	9.23347	9.29417	9.34941	8.50479	8.42757	8.64527	9.27779	9.23299	9.24965	0.54631	0.424514	0.668106	8.94489	9.36491	9.06754	1.06949e-08	6.04289e-08	0	0	-0.0373345	-0.154329	0.0796599	8.94489	-0.666259	-8.11962	0.512964	0.607394	0	0	0.731355	0.608433	0.854277	8.94489	12.4221	14.0277	8.84829e-11	8.35736e-10	0	0
ENSG00000052802	6307	Q15800	MSMO1	protein-coding	4	10.524	10.4764	10.5309	7.78932	7.80536	7.9071	8.15272	8.25115	8.38716	8.19369	7.8684	7.98022	-2.48943	-2.63461	-2.34426	8.65553	-35.8015	34.6428	2.03736e-19	4.03626e-17	-1	-1	0.187885	0.0291157	0.346653	8.65553	2.47072	-5.44696	0.0227393	0.0454012	0	0	-0.240038	-0.398441	-0.0816355	8.65553	-3.16384	-4.19116	0.00494312	0.00849621	0	0
ENSG00000163513	7048	D2JYI1	TGFBR2	protein-coding	3	6.6029	6.45659	6.54735	9.35977	9.35659	9.37583	9.20049	9.26965	9.37966	9.30082	9.27664	9.21723	2.73266	2.59826	2.86706	8.61196	42.451	38.0388	7.37431e-21	2.78275e-18	1	1	-0.0980088	-0.21035	0.0143319	8.61196	-1.82148	-6.74352	0.0837369	0.138432	0	0	-0.015216	-0.129742	0.0993103	8.61196	-0.277391	-8.49479	0.784367	0.817441	0	0
ENSG00000227097	NA	NA	NA	NA	NA	8.3824	8.45416	8.87715	8.69364	8.97211	8.73099	9.47718	9.32784	9.55188	8.89118	8.97987	9.32351	0.484893	0.155453	0.814333	8.97183	3.27267	-4.44844	0.00822467	0.01356	0	0	0.259352	-0.0619594	0.580663	8.97183	1.79472	-6.78606	0.102468	0.164441	0	0	-0.389398	-0.70696	-0.0718349	8.97183	-2.72644	-5.47199	0.0210446	0.0322724	0	0
ENSG00000108654	1655	P17844	DDX5	protein-coding	17	9.07854	9.0651	9.02645	9.14386	9.20436	9.1973	8.66638	8.64217	8.56037	9.02631	9.00816	9.04296	-0.0302148	-0.135725	0.075295	8.97183	-0.597893	-8.29595	0.556715	0.611375	0	0	-0.155873	-0.259299	-0.0524479	8.97183	-3.1466	-4.12389	0.00514001	0.0124601	0	0	0.401577	0.293965	0.509189	8.97183	7.79121	6.05356	1.92313e-07	7.93536e-07	0	0
ENSG00000237550	254948	NA	RPL9P8	pseudo	15	9.22432	9.25583	9.13417	8.79677	8.62388	8.66751	9.65503	9.45481	9.17915	8.74045	8.59473	8.6463	-0.540826	-0.729538	-0.352115	8.99775	-6.0482	1.83683	1.32507e-05	3.73154e-05	0	0	-0.0323093	-0.222247	0.157628	8.99775	-0.358992	-8.23301	0.724038	0.789967	0	0	-0.771929	-0.959102	-0.584756	8.99775	-8.70366	6.71233	1.1707e-07	5.08619e-07	0	0
ENSG00000111319	6337	P37088	SCNN1A	protein-coding	12	8.71505	8.73566	8.71428	9.13266	9.21091	9.11776	9.46106	9.47665	9.35445	8.53012	8.70888	8.62419	-0.104203	-0.226707	0.0183009	8.98181	-1.77594	-6.91537	0.0911747	0.121779	0	0	-0.537073	-0.655708	-0.418439	8.98181	-9.4519	9.37435	9.19934e-09	9.8116e-08	0	0	-0.81492	-0.93402	-0.69582	8.98181	-14.2857	16.6113	7.31308e-12	9.62667e-11	0	0
ENSG00000206075	5268	A0A024R2B6	SERPINB5	protein-coding	18	9.0345	8.99026	9.05638	9.52246	9.56291	9.57348	7.52372	7.44332	7.77468	9.05091	8.91198	8.96535	-0.0480345	-0.183138	0.0870691	8.78416	-0.742307	-8.19336	0.46665	0.523421	0	0	-0.573911	-0.704203	-0.443619	8.78416	-9.19653	8.88354	1.43529e-08	1.45819e-07	0	0	1.40427	1.2593	1.54924	8.78416	20.2242	23.3638	1.17763e-14	3.90448e-13	1	1
ENSG00000142864	26135	Q8NC51	SERBP1	protein-coding	1	8.87156	8.92007	8.89911	8.96749	8.9471	8.92388	9.00555	8.97233	8.75534	9.19568	9.06314	9.11555	0.230031	0.101609	0.358452	8.96973	3.73977	-2.92864	0.00131703	0.00251944	0	0	0.181066	0.0548199	0.307313	8.96973	2.99444	-4.44995	0.00724115	0.0168772	0	0	0.212833	0.0843593	0.341307	8.96973	3.45877	-3.60372	0.00252011	0.0045862	0	0
ENSG00000103187	23406	Q14019	COTL1	protein-coding	16	9.25311	9.40799	9.359	9.09997	9.07649	8.99157	8.55966	8.47594	8.35915	8.90051	8.94565	8.97784	-0.401799	-0.525359	-0.27824	8.95057	-6.78938	3.98646	1.43474e-06	4.94329e-06	0	0	-0.116811	-0.240029	0.00640698	8.95057	-1.97928	-6.45125	0.0619151	0.107292	0	0	0.47274	0.344339	0.60114	8.95057	7.6869	5.85375	2.35584e-07	9.54929e-07	0	0
ENSG00000198363	444	Q12797	ASPH	protein-coding	8	9.51306	9.48831	9.54731	7.80276	7.87437	7.83797	9.8511	9.92319	10.0219	8.16241	8.04139	8.04756	-1.42986	-1.55034	-1.30937	8.84261	-24.7775	27.3504	2.48257e-16	1.59297e-14	-1	-1	0.247794	0.120713	0.374875	8.84261	4.07105	-1.92783	0.000610326	0.00191205	0	0	-1.84351	-1.96222	-1.72479	8.84261	-32.4221	32.6617	1.39569e-18	2.3042e-16	-1	-1
ENSG00000008394	4257	A0A024RAX2	MGST1	protein-coding	12	9.0938	9.10192	9.20331	8.92182	9.03158	9.05722	9.40548	9.36108	9.62381	8.42337	8.22444	8.32885	-0.804589	-0.952867	-0.656312	8.98139	-11.3291	12.4019	4.39664e-10	3.57471e-09	0	0	-0.673853	-0.820834	-0.526871	8.98139	-9.57194	9.60589	7.48389e-09	8.13526e-08	0	0	-1.13035	-1.27684	-0.983863	8.98139	-16.1105	18.9042	8.16727e-13	1.49773e-11	-1	-1
ENSG00000126247	826	P04632	CAPNS1	protein-coding	19	8.86908	8.92471	8.99824	9.41925	9.42516	9.40802	8.91373	8.82656	8.7423	8.47015	8.56149	8.63086	-0.380405	-0.504842	-0.255968	8.93246	-6.38256	3.13986	3.37164e-06	1.07196e-05	0	0	-0.866008	-0.986325	-0.745692	8.93246	-15.0277	17.7358	2.91865e-12	9.42111e-11	0	0	-0.277795	-0.402886	-0.152704	8.93246	-4.63656	-0.854004	0.000164576	0.000375359	0	0
ENSG00000071082	6160	P62899	RPL31	protein-coding	2	9.17488	9.10428	9.29527	8.74646	8.48238	8.62157	9.70208	9.36057	8.94154	8.75582	8.49389	8.73605	-0.52573	-0.905714	-0.145746	8.95123	-3.11663	-4.79542	0.0119757	0.0190948	0	0	0.0506048	-0.332892	0.434102	8.95123	0.297246	-8.24905	0.772841	0.829805	0	0	-0.677428	-1.05556	-0.299295	8.95123	-4.03558	-3.31083	0.00278283	0.00501707	0	0
ENSG00000072310	6720	P36956	SREBF1	protein-coding	17	9.46048	9.4846	9.4477	9.54407	9.50407	9.51394	8.40391	8.34727	8.07396	7.96094	8.17584	8.09271	-1.39212	-1.53918	-1.24507	8.83412	-19.7648	22.9017	1.8155e-14	5.78625e-13	-1	-1	-1.44843	-1.59323	-1.30362	8.83412	-20.8837	24.0957	6.42493e-15	5.44538e-13	-1	-1	-0.207662	-0.362051	-0.0532731	8.83412	-2.80827	-4.96146	0.010953	0.0176938	0	0
ENSG00000163468	7203	B3KX11	CCT3	protein-coding	1	8.03577	8.0919	8.09402	8.90862	9.00678	8.97103	8.61234	8.56914	8.62048	9.48586	9.56625	9.58844	1.47006	1.35818	1.58194	8.79588	27.4337	29.3723	3.51663e-17	3.23934e-15	1	1	0.582422	0.476732	0.688111	8.79588	11.5054	12.78	3.36865e-10	5.45349e-09	0	0	0.944682	0.835466	1.0539	8.79588	18.0591	21.0951	9.84991e-14	2.41658e-12	0	0
ENSG00000122566	3181	P22626	HNRNPA2B1	protein-coding	7	8.62305	8.75267	8.55941	8.92525	8.94175	8.82118	7.92404	7.8684	7.61216	9.64496	9.54284	9.59459	0.950738	0.80773	1.09375	8.73419	13.8802	16.0975	1.22869e-11	1.53093e-10	0	0	0.698863	0.559651	0.838075	8.73419	10.4812	11.1272	1.65499e-09	2.12733e-08	0	0	1.78937	1.64004	1.93871	8.73419	25.017	27.529	2.06511e-16	1.35247e-14	1	1
ENSG00000111669	7167	P60174	TPI1	protein-coding	12	8.01524	8.16901	8.13088	9.25204	9.25166	9.12286	9.00085	8.89689	8.64596	9.11193	9.23266	9.28682	1.10023	0.938216	1.26225	8.84307	14.1782	16.5316	8.38147e-12	1.10422e-10	1	1	-0.00286054	-0.15478	0.149059	8.84307	-0.0393126	-8.34402	0.969036	0.978545	0	0	0.354832	0.198056	0.511608	8.84307	4.72542	-0.673687	0.000134111	0.000310703	0	0
ENSG00000172216	1051	P17676	CEBPB	protein-coding	20	8.11124	8.30025	8.24389	8.7147	8.54334	8.57256	10.2531	10.2046	9.16481	8.30666	8.50978	8.60053	0.246305	-0.400841	0.893452	8.79379	0.871497	-8.01727	0.407872	0.465363	0	0	-0.142908	-0.769972	0.484156	8.79379	-0.521842	-8.13978	0.615355	0.697757	0	0	-1.42376	-2.02903	-0.818497	8.79379	-5.38625	-1.53063	0.000571051	0.00118463	-1	-1
ENSG00000118181	6230	P62851	RPS25	protein-coding	11	8.93361	9.02326	8.90163	8.62594	8.49116	8.41331	9.8237	9.58673	8.46989	8.87753	8.63806	8.90598	-0.142341	-0.830155	0.545473	8.8909	-0.474148	-8.34464	0.647605	0.695952	0	0	0.299787	-0.390685	0.99026	8.8909	0.99477	-7.77573	0.347932	0.449995	0	0	-0.501596	-1.1804	0.177211	8.8909	-1.69303	-7.13811	0.1275	0.16504	0	0
ENSG00000205339	10527	B3KNG9	IPO7	protein-coding	11	9.25457	9.25572	9.28971	8.79715	8.81853	8.88454	9.18164	9.28798	9.60846	8.37882	8.23787	8.19145	-0.994093	-1.16565	-0.822541	8.9322	-12.1348	13.1062	2.36569e-10	2.0522e-09	0	0	-0.559865	-0.731976	-0.387753	8.9322	-6.81204	4.02	1.74273e-06	1.03293e-05	0	0	-1.08078	-1.25186	-0.909689	8.9322	-13.2289	14.5986	5.46978e-11	5.51116e-10	-1	-1
ENSG00000106682	7458	Q15056	EIF4H	protein-coding	7	9.18549	9.37757	9.14274	9.01475	8.93247	8.84367	8.76354	8.70796	8.31248	8.84604	8.82667	8.88729	-0.382828	-0.57265	-0.193006	8.90339	-4.26156	-1.97662	0.000548725	0.00113209	0	0	-0.0779104	-0.267372	0.111551	8.90339	-0.868932	-7.92737	0.397227	0.49967	0	0	0.252177	0.056939	0.447415	8.90339	2.72931	-5.22743	0.014459	0.022827	0	0
ENSG00000110700	6207	P62277	RPS13	protein-coding	11	8.90059	8.87896	8.97736	8.71825	8.69729	8.66833	9.56744	9.28971	9.21859	8.78221	8.5451	8.82958	-0.196997	-0.367063	-0.0269305	8.92278	-2.42478	-5.76955	0.0254774	0.0381511	0	0	0.0274944	-0.141679	0.196668	8.92278	0.340207	-8.24257	0.73744	0.800746	0	0	-0.639225	-0.806397	-0.472053	8.92278	-8.00424	6.21093	1.68545e-07	7.05008e-07	0	0
ENSG00000196305	3376	P41252	IARS1	protein-coding	9	8.84466	8.7379	8.76144	9.00439	9.07515	9.15813	9.09023	9.14261	9.49872	8.62868	8.64899	8.55201	-0.169903	-0.34102	0.00121411	8.92857	-2.07812	-6.40662	0.0514884	0.0725368	0	0	-0.468232	-0.634863	-0.3016	8.92857	-5.88121	2.04523	1.15457e-05	5.55182e-05	0	0	-0.627888	-0.795939	-0.459838	8.92857	-7.81997	5.87769	2.33967e-07	9.48618e-07	0	0
ENSG00000071127	9948	O75083	WDR1	protein-coding	4	9.20436	9.28628	9.20274	9.11154	9.08679	9.03015	8.35827	8.33829	8.50601	8.78545	8.85681	8.86396	-0.39792	-0.514387	-0.281453	8.88589	-7.13331	4.72175	7.08819e-07	2.59447e-06	0	0	-0.243029	-0.358559	-0.127498	8.88589	-4.39194	-1.26213	0.000289749	0.000986303	0	0	0.435376	0.314583	0.55617	8.88589	7.52522	5.53252	3.23599e-07	1.27422e-06	0	0
ENSG00000172757	1072	P23528	CFL1	protein-coding	11	8.39252	8.63	8.46551	9.10613	9.0469	8.94724	8.34393	8.31827	7.61686	9.3538	9.37918	9.46317	0.899404	0.566605	1.2322	8.75529	6.01892	-0.0486886	0.000127068	0.000294947	0	0	0.363065	0.04306	0.68307	8.75529	2.52682	-5.63016	0.029964	0.0576056	0	0	1.29258	0.952911	1.63224	8.75529	8.47523	3.07759	6.92552e-06	2.06321e-05	1	1
ENSG00000197102	1778	Q14204	DYNC1H1	protein-coding	14	9.27832	9.20151	9.10692	8.97195	9.03098	9.07192	8.80076	8.97422	9.13567	8.40012	8.78377	8.45062	-0.655332	-0.848363	-0.4623	8.9339	-7.17554	3.9435	1.7768e-06	6.0018e-06	0	0	-0.486079	-0.677714	-0.294445	8.9339	-5.36111	0.525546	5.60753e-05	0.000227125	0	0	-0.428111	-0.623112	-0.23311	8.9339	-4.64025	-1.1779	0.000247985	0.000547972	0	0
ENSG00000086062	2683	P15291	B4GALT1	protein-coding	9	8.74342	8.76228	8.7138	9.17071	9.26516	9.27141	9.05739	9.05171	9.35838	8.44203	8.47821	8.49027	-0.270454	-0.415854	-0.125054	8.9004	-3.88353	-2.56495	0.000943545	0.00185652	0	0	-0.766339	-0.906854	-0.625825	8.9004	-11.3867	12.6245	4.02917e-10	6.36038e-09	0	0	-0.681859	-0.824943	-0.538774	8.9004	-9.94946	10.0799	3.95422e-09	2.41133e-08	0	0
ENSG00000107581	8661	Q14152	EIF3A	protein-coding	10	9.2449	9.16812	9.18013	8.73398	8.77378	8.75461	9.11552	9.22303	9.0175	8.62134	8.69634	8.6034	-0.557421	-0.676784	-0.438057	8.92772	-9.75008	9.75624	5.52696e-09	3.35996e-08	0	0	-0.114993	-0.23481	0.00482362	8.92772	-2.00379	-6.38381	0.0590227	0.103001	0	0	-0.481811	-0.601677	-0.361946	8.92772	-8.39226	7.22896	6.14307e-08	2.84184e-07	0	0
ENSG00000135926	64114	A0A024R472	TMBIM1	protein-coding	2	9.99838	10.003	9.97679	8.61266	8.72075	8.64605	8.58337	8.59582	8.71323	7.82031	7.83575	7.8435	-2.15979	-2.27102	-2.04857	8.77913	-40.542	37.1174	1.80958e-20	6.10215e-18	-1	-1	-0.827705	-0.943087	-0.712322	8.77913	-14.9773	17.7245	3.10278e-12	9.87469e-11	0	0	-0.796124	-0.913344	-0.678903	8.77913	-14.1799	16.5311	8.36305e-12	1.08289e-10	0	0
ENSG00000104904	4946	J3QQY4	OAZ1	protein-coding	19	9.02409	9.09321	9.00348	9.05955	8.9621	9.02216	8.57563	8.51942	8.52135	8.84186	9.00353	9.00216	-0.0950502	-0.213945	0.0238446	8.88571	-1.66912	-7.1098	0.11089	0.145814	0	0	-0.068573	-0.185861	0.0487148	8.88571	-1.22067	-7.57177	0.236605	0.331238	0	0	0.40633	0.284715	0.527944	8.88571	6.97574	4.38201	9.77184e-07	3.46396e-06	0	0
ENSG00000005022	292	P05141	SLC25A5	protein-coding	X	8.75089	8.84778	8.86842	8.93419	8.91074	8.86751	9.07856	9.00342	9.10744	8.829	8.87045	8.8433	0.0229134	-0.0886793	0.134506	8.90931	0.428697	-8.36889	0.672789	0.719406	0	0	-0.0577833	-0.167371	0.0518049	8.90931	-1.10087	-7.69968	0.284208	0.382996	0	0	-0.215246	-0.325821	-0.104671	8.90931	-4.06419	-2.20855	0.000620134	0.00127726	0	0
ENSG00000156535	135228	Q6YHK3	CD109	protein-coding	6	8.47051	8.32788	8.36202	9.40974	9.42749	9.48165	8.10375	8.22784	8.5201	9.06446	8.9622	8.87148	0.584017	0.41839	0.749643	8.76909	7.36898	5.16191	4.82657e-07	1.83336e-06	0	0	-0.470049	-0.626111	-0.313987	8.76909	-6.29444	3.0007	4.35066e-06	2.33504e-05	0	0	0.690713	0.524125	0.857302	8.76909	8.66492	7.66586	4.18023e-08	2.01375e-07	0	0
ENSG00000144136	6574	A7LNJ1	SLC20A1	protein-coding	2	8.54642	8.47136	8.52739	8.96128	8.97704	9.04149	8.98558	8.96381	9.07149	9.00223	8.99784	8.88047	0.446669	0.329894	0.563443	8.86887	7.98609	6.4816	1.32142e-07	5.72842e-07	0	0	-0.0315225	-0.144239	0.0811939	8.86887	-0.583889	-8.14805	0.565913	0.655257	0	0	-0.0443761	-0.158812	0.0700598	8.86887	-0.809625	-8.17254	0.427816	0.484215	0	0
ENSG00000198911	6721	A0A024R1Q0	SREBF2	protein-coding	22	9.54014	9.60146	9.57722	8.69586	8.6766	8.73223	8.66621	8.70261	8.63836	8.41095	8.65096	8.55435	-1.03966	-1.16062	-0.918689	8.87058	-17.9441	20.9996	1.10951e-13	2.64431e-12	-1	-1	-0.167033	-0.290559	-0.0435079	8.87058	-2.82322	-4.78189	0.0105977	0.023465	0	0	-0.13581	-0.261435	-0.0101851	8.87058	-2.25711	-6.10052	0.0355099	0.0518563	0	0
ENSG00000069275	64710	Q9H1E3	NUCKS1	protein-coding	1	8.54975	8.53542	8.54151	8.26624	8.34373	8.29891	8.04786	8.11606	8.14391	9.79891	9.63827	9.61664	1.14639	1.02748	1.2653	8.6581	20.1292	23.238	1.28697e-14	4.43049e-13	1	1	1.38511	1.26682	1.5034	8.6581	24.4474	27.1793	3.20891e-16	4.19126e-14	1	1	1.58684	1.46523	1.70845	8.6581	27.2432	29.2071	4.02109e-17	3.58035e-15	1	1
ENSG00000168056	4054	Q8WYU6	LTBP3	protein-coding	11	9.49797	9.55336	9.53025	9.30355	9.23237	9.23104	8.89562	8.91454	8.48947	7.25236	7.58727	7.47512	-2.09709	-2.29874	-1.89545	8.74691	-21.9881	21.3501	1.11609e-13	2.656e-12	-1	-1	-1.82501	-2.02608	-1.62393	8.74691	-19.1897	19.2089	9.78825e-13	3.69367e-11	-1	-1	-1.34224	-1.54979	-1.13468	8.74691	-13.6726	13.5312	1.93738e-10	1.65976e-09	-1	-1
ENSG00000155506	23367	Q6PKG0	LARP1	protein-coding	5	8.9625	8.93964	8.92253	8.99542	9.03926	8.95526	8.74681	8.83874	8.62352	8.75034	8.8287	8.80385	-0.148414	-0.26803	-0.0287988	8.86721	-2.59051	-5.43495	0.0176047	0.0271603	0	0	-0.204784	-0.322403	-0.0871647	8.86721	-3.63509	-3.00938	0.00167815	0.00465309	0	0	0.0536623	-0.067117	0.174442	8.86721	0.927629	-8.05079	0.364814	0.420535	0	0
ENSG00000109475	6164	A0A024RDH8	RPL34	protein-coding	4	8.60553	8.70511	8.67525	8.69752	8.68076	8.68127	9.5488	9.12985	9.35614	8.79503	8.61934	8.82623	0.0863042	-0.0854089	0.258017	8.86007	1.0521	-7.88813	0.305974	0.361274	0	0	0.0629348	-0.106086	0.231956	8.86007	0.779435	-7.9895	0.445342	0.544869	0	0	-0.594928	-0.761982	-0.427873	8.86007	-7.4548	5.13491	4.76071e-07	1.79949e-06	0	0
ENSG00000161013	11282	Q9UQ53	MGAT4B	protein-coding	5	8.72499	8.80741	8.83	8.75618	8.73925	8.73161	9.52507	9.47494	9.2347	8.4536	8.54917	8.56197	-0.269484	-0.410418	-0.12855	8.86574	-3.99221	-2.31743	0.000733037	0.00147379	0	0	-0.223099	-0.362275	-0.0839233	8.86574	-3.34681	-3.6406	0.00325818	0.00832498	0	0	-0.896324	-1.03386	-0.758793	8.86574	-13.607	15.704	1.75542e-11	2.04271e-10	0	0
ENSG00000089597	23193	B4DZ53	GANAB	protein-coding	11	9.02648	9.05898	9.00988	8.53632	8.54043	8.44535	9.40944	9.49564	9.28303	8.47819	8.59353	8.53457	-0.49864	-0.623626	-0.373654	8.86765	-8.32957	7.1485	6.90433e-08	3.20524e-07	0	0	0.0248976	-0.100982	0.150777	8.86765	0.412952	-8.19894	0.684096	0.757298	0	0	-0.865507	-0.988783	-0.742232	8.86765	-14.6586	17.1016	4.58681e-12	6.46765e-11	0	0
ENSG00000057608	2665	P50395	GDI2	protein-coding	10	9.09086	9.08319	9.14701	8.72057	8.80392	8.86425	8.91886	8.89731	9.36927	8.61105	8.47802	8.53172	-0.564502	-0.758892	-0.370113	8.87633	-6.1393	1.94532	1.22521e-05	3.47687e-05	0	0	-0.252656	-0.446728	-0.058583	8.87633	-2.75227	-4.99536	0.0138427	0.0296277	0	0	-0.511791	-0.706725	-0.316856	8.87633	-5.55047	0.724024	3.87569e-05	9.98955e-05	0	0
ENSG00000260032	647979	NA	NORAD	ncRNA	20	9.12273	9.09545	9.03671	8.54757	8.60926	8.60503	9.17403	9.22428	9.39531	8.58567	8.51973	8.48079	-0.553637	-0.679525	-0.427749	8.86638	-9.18201	8.74817	1.47239e-08	8.06075e-08	0	0	-0.0568009	-0.183445	0.0698436	8.86638	-0.93641	-7.84067	0.360387	0.46253	0	0	-0.731062	-0.856157	-0.605968	8.86638	-12.2015	13.6977	1.21192e-10	1.1058e-09	0	0
ENSG00000165280	7415	P55072	VCP	protein-coding	9	9.1184	9.10465	9.09972	8.84525	8.82275	8.87739	8.74183	8.70049	8.88159	8.64885	8.81172	8.63883	-0.41008	-0.533845	-0.286315	8.85762	-6.91782	4.2787	1.10053e-06	3.87866e-06	0	0	-0.150655	-0.273954	-0.0273567	8.85762	-2.55108	-5.3562	0.0191605	0.0391085	0	0	-0.0748669	-0.200485	0.0507515	8.85762	-1.24433	-7.70823	0.227965	0.277604	0	0
ENSG00000152518	678	P47974	ZFP36L2	protein-coding	2	8.49073	8.46424	8.48886	8.67817	8.65189	8.70808	9.65135	9.66609	9.33821	8.46485	8.58011	8.53299	0.0426096	-0.1097	0.194919	8.80963	0.584089	-8.26012	0.565782	0.619658	0	0	-0.155139	-0.304	-0.00627909	8.80963	-2.17591	-6.06695	0.0418998	0.0768653	0	0	-1.0332	-1.17911	-0.887298	8.80963	-14.7847	17.2583	3.92632e-12	5.70902e-11	-1	-1
ENSG00000134308	10971	P27348	YWHAQ	protein-coding	2	8.66122	8.64762	8.70354	8.95065	8.98899	8.96707	8.50952	8.55965	8.66602	9.06515	8.87863	8.97877	0.306732	0.184755	0.428709	8.79807	5.25022	0.591115	4.05124e-05	0.000103528	0	0	0.00867341	-0.109988	0.127335	8.79807	0.152608	-8.31286	0.880258	0.913206	0	0	0.401374	0.278774	0.523973	8.79807	6.83529	4.08161	1.30466e-06	4.49904e-06	0	0
ENSG00000067057	5214	Q01813	PFKP	protein-coding	10	9.13594	9.31386	9.18855	8.68628	8.67205	8.62208	9.17284	9.20236	9.09908	8.28511	8.37614	8.3783	-0.869906	-0.990992	-0.74882	8.84438	-14.9995	17.5812	3.0202e-12	4.55877e-11	0	0	-0.316196	-0.438262	-0.194129	8.84438	-5.40824	1.12737	2.83886e-05	0.000123641	0	0	-0.815026	-0.93649	-0.693562	8.84438	-14.0095	16.2652	1.03998e-11	1.30194e-10	0	0
ENSG00000058262	29927	B3KME8	SEC61A1	protein-coding	3	9.07772	9.13637	9.07864	8.91351	8.86703	8.88943	8.62722	8.53886	8.53406	8.70206	8.79945	8.76409	-0.344743	-0.453608	-0.235878	8.82737	-6.61156	3.62221	2.07874e-06	6.90113e-06	0	0	-0.136574	-0.244797	-0.0283503	8.82737	-2.63477	-5.19026	0.0160008	0.0335667	0	0	0.185812	0.074365	0.297259	8.82737	3.48099	-3.52429	0.00239456	0.00438087	0	0
ENSG00000168003	6520	J3KPF3	SLC3A2	protein-coding	11	8.08488	8.18222	8.08663	9.06084	8.95222	8.96535	8.13739	8.18472	8.08552	9.30418	9.3711	9.40608	1.24007	1.12263	1.35751	8.65176	22.0464	25.0504	2.30112e-15	1.03904e-13	1	1	0.365913	0.254786	0.47704	8.65176	6.87471	4.3133	1.20267e-06	7.4691e-06	0	0	1.22152	1.10404	1.33899	8.65176	21.7094	24.72	3.08247e-15	1.2789e-13	1	1
ENSG00000100644	3091	Q16665	HIF1A	protein-coding	14	8.11703	8.11175	8.1558	8.5225	8.62401	8.62174	9.55193	9.64568	10.0836	8.52879	8.4808	8.39302	0.340724	0.11002	0.571428	8.73639	3.15854	-4.36733	0.00674979	0.0112976	0	0	-0.120149	-0.342971	0.102674	8.73639	-1.15319	-7.60903	0.267564	0.365634	0	0	-1.28364	-1.49949	-1.06779	8.73639	-12.7184	10.7591	3.06294e-09	1.92332e-08	-1	-1
ENSG00000197728	6231	A0A024RB14	RPS26	protein-coding	12	8.60049	8.49101	8.73065	8.68251	8.83242	8.6824	9.204	8.99216	9.14594	8.78054	8.7525	8.88444	0.19789	0.0501233	0.345657	8.81492	2.79605	-4.99637	0.0112518	0.018044	0	0	0.0717368	-0.0730827	0.216556	8.81492	1.03422	-7.76149	0.313549	0.414189	0	0	-0.307581	-0.452358	-0.162804	8.81492	-4.43566	-1.34408	0.000261837	0.000576209	0	0
ENSG00000096433	3710	A6H8K3	ITPR3	protein-coding	6	8.78949	8.83051	8.80965	9.16302	9.13528	9.09689	8.86774	8.91398	8.90767	8.241	8.60139	8.41894	-0.396759	-0.540834	-0.252685	8.81463	-5.74961	1.74445	1.32867e-05	3.73968e-05	0	0	-0.718597	-0.858826	-0.578368	8.81463	-10.699	11.5241	1.16891e-09	1.58342e-08	0	0	-0.482685	-0.626388	-0.338983	8.81463	-7.01289	4.46597	9.05661e-07	3.23139e-06	0	0
ENSG00000145592	6167	P61927	RPL37	protein-coding	5	8.42816	8.45144	8.53338	8.50806	8.6923	8.34438	9.77321	9.61292	9.48441	8.55659	8.05265	8.58337	-0.0666354	-0.371328	0.238057	8.75174	-0.48154	-8.30709	0.6396	0.688797	0	0	-0.11293	-0.412657	0.186797	8.75174	-0.829607	-7.91882	0.424455	0.525808	0	0	-1.22133	-1.5124	-0.930266	8.75174	-9.23908	4.4685	1.66052e-06	5.61303e-06	-1	-1
ENSG00000177731	2314	Q13045	FLII	protein-coding	17	9.18992	9.25516	9.224	9.1588	9.14909	9.0649	8.87333	8.86615	8.97116	7.73667	7.95442	7.87355	-1.37328	-1.50039	-1.24618	8.77643	-22.5579	25.5122	1.48807e-15	7.14681e-14	-1	-1	-1.2747	-1.4006	-1.1488	8.77643	-21.1391	24.3516	5.10458e-15	4.4209e-13	-1	-1	-1.05155	-1.18034	-0.922753	8.77643	-17.0464	20.0263	2.87972e-13	6.03712e-12	-1	-1
ENSG00000111371	81539	A0A024R124	SLC38A1	protein-coding	12	8.63185	8.62863	8.56898	9.26638	9.31404	9.35518	8.12462	8.17842	8.42538	8.83999	8.69218	8.66404	0.126308	-0.0178778	0.270493	8.72414	1.82897	-6.82882	0.082567	0.111427	0	0	-0.575784	-0.713827	-0.43774	8.72414	-8.70845	7.99859	3.4347e-08	3.14662e-07	0	0	0.4972	0.350497	0.643903	8.72414	7.07603	4.61417	7.96262e-07	2.8734e-06	0	0
ENSG00000182899	6165	P18077	RPL35A	protein-coding	3	9.10922	9.27224	9.18636	8.54434	8.46479	8.34418	9.22969	8.82715	8.33885	8.85488	8.44403	8.71821	-0.511113	-0.94959	-0.072636	8.77783	-2.64695	-5.60596	0.027158	0.0404498	0	0	0.227445	-0.218116	0.673006	8.77783	1.15917	-7.59539	0.276938	0.375337	0	0	-0.129077	-0.575151	0.316996	8.77783	-0.657081	-8.25625	0.527973	0.581787	0	0
ENSG00000173726	9804	A0A024R3W2	TOMM20	protein-coding	1	8.75874	8.7323	8.82601	8.24369	8.25213	8.30373	8.906	8.8676	9.19195	9.16962	8.97422	9.05458	0.297374	0.146687	0.448061	8.77338	4.12026	-2.04092	0.000544381	0.00112401	0	0	0.804088	0.652381	0.955794	8.77338	11.0661	12.1298	6.57952e-10	9.71843e-09	0	0	0.0862814	-0.0631595	0.235722	8.77338	1.20544	-7.77833	0.242298	0.292964	0	0
ENSG00000178719	2907	Q7Z429	GRINA	protein-coding	8	7.89863	8.01254	7.96727	7.73458	7.83259	7.5801	10.0325	10.0167	9.91345	8.57072	8.68978	8.60385	0.658419	0.520298	0.79654	8.57105	9.95269	10.1616	3.93299e-09	2.4854e-08	0	0	0.900938	0.763548	1.03833	8.57105	13.6911	16.0462	1.57176e-11	3.89569e-10	0	0	-1.36993	-1.49687	-1.24299	8.57105	-22.5319	25.4134	1.52116e-15	7.09082e-14	-1	-1
ENSG00000101439	1471	A0A0K0K1J1	CST3	protein-coding	20	7.77542	7.7885	7.76584	7.90017	7.79609	7.87196	9.91269	9.80601	9.29113	8.90733	9.0993	9.06227	1.24222	0.944817	1.53963	8.58139	9.16821	4.6438	1.47765e-06	5.07901e-06	1	1	1.16345	0.872469	1.45442	8.58139	8.77652	4.31376	2.28393e-06	1.31342e-05	1	1	-0.65996	-0.93343	-0.38649	8.58139	-5.29717	-0.88381	0.000234997	0.000521269	0	0
ENSG00000197157	27044	A0A140VK49	SND1	protein-coding	7	8.95065	8.95854	8.97122	8.63117	8.68341	8.5614	9.33345	9.34981	9.41982	8.12606	8.31595	8.1741	-0.758312	-0.881001	-0.635622	8.78963	-12.9044	14.7807	4.51544e-11	4.75832e-10	0	0	-0.424478	-0.547088	-0.301867	8.78963	-7.22812	5.11595	5.85228e-07	3.9419e-06	0	0	-1.16445	-1.2853	-1.04361	8.78963	-20.1184	23.2191	1.30007e-14	4.21366e-13	-1	-1
ENSG00000171867	5621	P04156	PRNP	protein-coding	20	8.8746	8.95291	8.96263	8.69087	8.70511	8.68786	7.70823	7.70853	7.90278	9.25252	9.1526	9.15967	0.259267	0.14044	0.378094	8.64653	4.55543	-1.03867	0.000198472	0.000444041	0	0	0.495737	0.377501	0.613973	8.64653	8.75385	8.0905	3.16296e-08	2.91791e-07	0	0	1.42099	1.29531	1.54667	8.64653	23.6054	26.3911	6.26757e-16	3.39026e-14	1	1
ENSG00000203485	64423	Q27J81	INF2	protein-coding	14	9.52606	9.6352	9.61503	8.81689	8.81279	8.7543	8.8175	8.76607	8.58212	7.60388	7.78864	7.69499	-1.90137	-2.03735	-1.7654	8.70112	-29.1958	30.6154	1.0595e-17	1.19092e-15	-1	-1	-1.10311	-1.24136	-0.964858	8.70112	-16.6592	19.7511	4.40517e-13	1.8618e-11	-1	-1	-1.03294	-1.17358	-0.892302	8.70112	-15.3344	18.0124	2.01902e-12	3.19356e-11	-1	-1
ENSG00000177954	6232	P42677	RPS27	protein-coding	1	8.66738	8.44851	9.0027	8.12491	8.1028	8.16915	9.59281	9.06695	8.92631	9.04875	8.55076	8.97155	0.158138	-0.314814	0.63109	8.72272	0.761097	-8.14774	0.466843	0.523601	0	0	0.733885	0.25634	1.21143	8.72272	3.49812	-4.03575	0.00717206	0.0167285	0	0	-0.335726	-0.799475	0.128022	8.72272	-1.64787	-7.19818	0.135154	0.173953	0	0
ENSG00000118898	5493	O60437	PPL	protein-coding	16	9.63595	9.71053	9.67011	9.41816	9.47052	9.35871	6.75981	6.79358	6.84256	7.38402	7.5535	7.50833	-2.19485	-2.31537	-2.07432	8.34215	-38.0202	35.857	6.32464e-20	1.50953e-17	-1	-1	-1.93879	-2.05891	-1.81867	8.34215	-33.6978	33.5271	6.60399e-19	2.9074e-16	-1	-1	0.681096	0.54298	0.819212	8.34215	10.2958	10.8252	2.23412e-09	1.46256e-08	0	0
ENSG00000153187	3192	Q00839	HNRNPU	protein-coding	1	8.32821	8.35395	8.32189	8.84999	8.85279	8.78116	8.00936	7.98502	7.90547	9.3325	9.30892	9.28879	0.975945	0.868444	1.08345	8.60984	18.9543	22.0827	3.98587e-14	1.10759e-12	0	0	0.482049	0.378511	0.585587	8.60984	9.7205	9.83692	5.81076e-09	6.49244e-08	0	0	1.34256	1.23296	1.45215	8.60984	25.576	27.9676	1.3522e-16	9.44096e-15	1	1
ENSG00000170275	10491	O75718	CRTAP	protein-coding	3	7.87108	7.87642	7.90171	8.16166	8.15014	8.15622	9.88601	9.8918	9.89193	8.44788	8.47709	8.4839	0.585537	0.478511	0.692562	8.59965	11.4226	12.5944	3.81612e-10	3.14518e-09	0	0	0.312966	0.208952	0.41698	8.59965	6.28209	3.10256	4.17754e-06	2.251e-05	0	0	-1.42095	-1.51941	-1.32249	8.59965	-30.1307	31.1923	5.76441e-18	7.42765e-16	-1	-1
ENSG00000130508	7837	Q92626	PXDN	protein-coding	2	9.05039	9.0389	9.02619	8.78432	8.80172	8.72115	9.12739	9.20282	9.09438	8.08306	8.18996	8.07716	-0.92317	-1.03778	-0.808557	8.76645	-16.817	19.7804	3.70064e-13	7.45336e-12	0	0	-0.654804	-0.76905	-0.540558	8.76645	-11.9665	13.55	1.70257e-10	2.9949e-09	0	0	-1.02761	-1.14187	-0.913358	8.76645	-18.7781	21.8832	4.74812e-14	1.28858e-12	-1	-1
ENSG00000105373	29997	Q9NZM5	NOP53	protein-coding	19	8.25566	8.44265	8.45101	8.82868	8.82138	8.62577	9.81708	9.77765	9.51716	7.63665	7.78144	7.80339	-0.648916	-0.827703	-0.47013	8.64654	-7.59402	5.56471	3.47849e-07	1.36563e-06	0	0	-1.0236	-1.19738	-0.849834	8.64654	-12.3246	13.7142	1.53932e-10	2.75357e-09	-1	-1	-1.97134	-2.14145	-1.80123	8.64654	-24.2468	26.149	8.23312e-16	4.22287e-14	-1	-1
ENSG00000153113	831	P20810	CAST	protein-coding	5	8.94034	8.98959	9.06518	9.20885	9.24162	9.25039	8.3107	8.35473	8.50702	8.25336	8.21489	8.1483	-0.79284	-0.917045	-0.668635	8.70708	-13.3274	15.3762	2.54436e-11	2.85997e-10	0	0	-1.02668	-1.14807	-0.905291	8.70708	-17.6586	20.8393	1.49569e-13	7.478e-12	-1	-1	-0.181274	-0.308736	-0.053811	8.70708	-2.96927	-4.62846	0.00766086	0.0127245	0	0
ENSG00000100353	8664	O15371	EIF3D	protein-coding	22	8.94396	8.97028	8.99575	8.63997	8.71227	8.64836	9.23301	9.17988	9.25727	8.18978	8.22797	8.17653	-0.772995	-0.881748	-0.664242	8.76459	-14.8399	17.393	3.6689e-12	5.39911e-11	0	0	-0.469875	-0.578422	-0.361329	8.76459	-9.03784	8.6579	1.8999e-08	1.85989e-07	0	0	-1.02499	-1.13276	-0.917219	8.76459	-19.8575	22.9685	1.66243e-14	5.15615e-13	-1	-1
ENSG00000108846	8714	O15438	ABCC3	protein-coding	17	9.40052	9.34554	9.29751	8.49157	8.468	8.41912	9.56389	9.54408	9.48184	6.97552	7.06023	7.13825	-2.2917	-2.41461	-2.16879	8.59884	-38.9282	36.3329	3.99416e-20	1.03776e-17	-1	-1	-1.40509	-1.53036	-1.27982	8.59884	-23.418	26.3998	7.29672e-16	8.44129e-14	-1	-1	-2.47607	-2.59831	-2.35383	8.59884	-42.2914	37.9559	7.93693e-21	2.8457e-18	-1	-1
ENSG00000173801	3728	A0A0S2Z487	JUP	protein-coding	17	8.78768	8.91542	8.79809	9.32439	9.43244	9.2408	6.51527	6.57865	6.42765	8.71445	8.99019	8.87686	0.0203393	-0.125992	0.166671	8.38349	0.290199	-8.42182	0.774693	0.809581	0	0	-0.479444	-0.620712	-0.338176	8.38349	-7.08585	4.76494	7.8052e-07	5.11599e-06	0	0	2.34449	2.17577	2.51322	8.38349	29.0116	30.5396	1.19711e-17	1.30849e-15	1	1
ENSG00000136628	2058	P07814	EPRS1	protein-coding	1	8.69087	8.61548	8.65125	8.63305	8.68278	8.69266	8.3894	8.46926	8.76847	9.05114	9.0422	8.9878	0.375893	0.228842	0.522945	8.72286	5.33693	0.78889	3.33204e-05	8.67578e-05	0	0	0.358269	0.213528	0.503009	8.72286	5.16794	0.548411	4.88012e-05	0.000201472	0	0	0.490461	0.342538	0.638385	8.72286	6.92254	4.26646	1.08989e-06	3.82416e-06	0	0
ENSG00000078369	2782	B3KVK2	GNB1	protein-coding	1	8.86163	8.86499	8.88838	8.70152	8.74166	8.69506	8.66554	8.70131	8.77205	8.67085	8.73459	8.76638	-0.149614	-0.258637	-0.0405907	8.75533	-2.86517	-4.85824	0.00965853	0.0156826	0	0	0.00909506	-0.0990598	0.11725	8.75533	0.175573	-8.28805	0.86242	0.89942	0	0	0.0106594	-0.0992065	0.120525	8.75533	0.202566	-8.46779	0.84155	0.865861	0	0
ENSG00000137076	7094	Q9Y490	TLN1	protein-coding	9	8.469	8.48379	8.37259	8.58751	8.58404	8.57621	9.13501	9.24474	9.33009	8.55246	8.85681	8.67856	0.249118	0.101289	0.396947	8.73923	3.51839	-3.39814	0.00219696	0.00401842	0	0	0.10758	-0.0371862	0.252346	8.73923	1.55154	-7.10523	0.136672	0.20955	0	0	-0.544269	-0.687375	-0.401163	8.73923	-7.9406	6.33902	1.44171e-07	6.10791e-07	0	0
ENSG00000185650	677	A0A024R658	ZFP36L1	protein-coding	14	8.50135	8.53909	8.54079	8.58632	8.61955	8.56891	9.65238	9.71374	9.6646	7.79057	7.86953	7.87804	-0.68345	-0.795714	-0.571187	8.66041	-12.7105	14.5319	5.90295e-11	6.02421e-10	0	0	-0.74789	-0.858327	-0.637453	8.66041	-14.1391	16.6427	8.80941e-12	2.4031e-10	0	0	-1.83305	-1.94055	-1.72555	8.66041	-35.6007	34.5329	2.27264e-19	5.22017e-17	-1	-1
ENSG00000131473	47	A0A024R1T9	ACLY	protein-coding	17	9.42239	9.47045	9.38061	8.65742	8.65881	8.53935	7.83758	7.94187	7.91502	8.58949	8.72945	8.68897	-0.758065	-0.875674	-0.640456	8.65262	-13.4575	15.5233	2.13907e-11	2.45312e-10	0	0	0.0466702	-0.0731486	0.166489	8.65262	0.813227	-7.95658	0.425796	0.527204	0	0	0.768627	0.642791	0.894463	8.65262	12.7529	14.5581	5.56575e-11	5.60074e-10	0	0
ENSG00000174231	10594	Q6P2Q9	PRPF8	protein-coding	17	9.02631	8.96429	8.94095	8.41055	8.54666	8.53044	8.72125	8.79975	8.94919	8.64448	8.81305	8.64747	-0.277154	-0.413462	-0.140846	8.74953	-4.24519	-1.74448	0.000407263	0.000861202	0	0	0.203027	0.0659765	0.340078	8.74953	3.09293	-4.20008	0.00580288	0.0138613	0	0	-0.121589	-0.258912	0.0157335	8.74953	-1.84863	-6.83811	0.0795602	0.108014	0	0
ENSG00000130255	25873	Q9Y3U8	RPL36	protein-coding	19	8.31147	8.61808	8.4194	8.76254	8.49217	8.40826	9.55495	9.21621	7.90853	8.68718	8.67512	8.88828	0.296494	-0.53555	1.12854	8.66185	0.816911	-8.08559	0.43685	0.493769	0	0	0.193632	-0.62235	1.00961	8.66185	0.544004	-8.13585	0.600776	0.68609	0	0	-0.166676	-0.983881	0.650528	8.66185	-0.467572	-8.37711	0.65215	0.697855	0	0
ENSG00000165732	9188	Q9NR30	DDX21	protein-coding	10	8.74051	8.68653	8.68017	8.59034	8.65856	8.71471	8.9133	8.94853	9.25004	8.64936	8.59815	8.53109	-0.107105	-0.258669	0.0444589	8.74677	-1.4754	-7.3655	0.15589	0.198126	0	0	-0.059439	-0.209106	0.0902278	8.74677	-0.82917	-7.94167	0.416931	0.518392	0	0	-0.437926	-0.587542	-0.28831	8.74677	-6.11111	2.50325	6.03425e-06	1.81819e-05	0	0
ENSG00000141367	1213	A0A087WVQ6	CLTC	protein-coding	17	8.97743	8.84748	8.91879	8.73788	8.7951	8.86949	8.56821	8.65096	9.0061	8.55583	8.50049	8.41156	-0.422135	-0.596038	-0.248232	8.73661	-5.08481	0.10067	6.82009e-05	0.000167402	0	0	-0.308889	-0.481122	-0.136656	8.73661	-3.75679	-2.75993	0.00135845	0.00386953	0	0	-0.244574	-0.419895	-0.0692537	8.73661	-2.92219	-4.77651	0.00881885	0.0145035	0	0
ENSG00000116260	5768	A0A140VKE5	QSOX1	protein-coding	1	9.00841	9.08004	9.08348	8.77793	8.73039	8.7299	9.28239	9.22371	8.98066	7.77761	7.81297	7.86879	-1.23975	-1.38152	-1.09798	8.69636	-18.2581	21.3797	8.02759e-14	2.01631e-12	-1	-1	-0.927505	-1.06906	-0.785953	8.69636	-13.6804	16.0227	1.59404e-11	3.9352e-10	0	0	-1.34781	-1.48913	-1.20648	8.69636	-19.9114	23.0372	1.57976e-14	4.98757e-13	-1	-1
ENSG00000091136	3912	P07942	LAMB1	protein-coding	7	8.08027	7.95023	7.9627	7.71477	7.70145	7.68569	9.93495	9.96967	10.0295	8.27289	8.42856	8.31566	0.340509	0.215783	0.465236	8.50386	5.6999	1.67018	1.48278e-05	4.12726e-05	0	0	0.63546	0.511068	0.759851	8.50386	10.6658	11.5275	1.23212e-09	1.65472e-08	0	0	-1.64055	-1.75565	-1.52545	8.50386	-29.758	30.9459	7.3313e-18	9.00727e-16	-1	-1
ENSG00000164111	308	P08758	ANXA5	protein-coding	4	8.89029	8.86279	8.90975	8.47505	8.46479	8.50736	9.01955	9.03049	9.2295	8.48458	8.42606	8.42748	-0.440236	-0.563076	-0.317396	8.72731	-7.48245	5.47296	3.52153e-07	1.38116e-06	0	0	-0.0346322	-0.157745	0.0884806	8.72731	-0.58732	-8.1039	0.563653	0.653404	0	0	-0.642688	-0.764622	-0.520755	8.72731	-11.0046	11.8482	7.2377e-10	5.34282e-09	0	0
ENSG00000077942	2192	P23142	FBLN1	protein-coding	22	8.70739	8.78379	8.81309	8.11791	8.03212	8.01688	8.60475	8.61046	8.51232	9.06126	9.27044	9.16581	0.392328	0.267075	0.517582	8.64135	6.53968	3.46461	2.41771e-06	7.92518e-06	0	0	1.10587	0.978589	1.23315	8.64135	18.1398	21.3666	9.06296e-14	4.85267e-12	1	1	0.584416	0.457961	0.710872	8.64135	9.64898	9.55101	6.56136e-09	3.80501e-08	0	0
ENSG00000167004	2923	P30101	PDIA3	protein-coding	15	8.59934	8.65424	8.63597	8.44043	8.46684	8.5349	9.11825	9.0577	9.0778	8.6519	8.66701	8.62968	0.0189428	-0.0890605	0.126946	8.71117	0.366188	-8.37877	0.718123	0.760256	0	0	0.169423	0.0623351	0.27651	8.71117	3.30316	-3.73271	0.00360015	0.00908724	0	0	-0.435261	-0.541336	-0.329187	8.71117	-8.56714	7.5647	4.44679e-08	2.12729e-07	0	0
ENSG00000090621	8761	Q13310	PABPC4	protein-coding	1	8.54283	8.5964	8.51258	8.62754	8.61679	8.56874	9.26268	9.23252	9.20852	8.34533	8.51431	8.45028	-0.11746	-0.235391	0.000472143	8.70654	-2.07948	-6.38418	0.0508381	0.0716844	0	0	-0.171588	-0.287559	-0.0556169	8.70654	-3.08912	-4.20219	0.00585302	0.0139685	0	0	-0.801897	-0.916677	-0.687117	8.70654	-14.5865	17.0182	5.01592e-12	6.93693e-11	0	0
ENSG00000063660	2817	P35052	GPC1	protein-coding	2	9.70307	9.76679	9.77464	8.09394	7.98334	7.90268	8.98762	8.91903	8.46496	7.63337	7.94693	7.791	-1.96492	-2.20515	-1.72469	8.58061	-17.6268	14.3241	1.27988e-10	1.19977e-09	-1	-1	-0.210019	-0.463589	0.0435517	8.58061	-1.78493	-6.70186	0.0970494	0.156985	0	0	-1.01376	-1.26308	-0.764447	8.58061	-8.76286	5.21689	6.78341e-07	2.47891e-06	-1	-1
ENSG00000133030	23164	Q6WCQ1	MPRIP	protein-coding	17	9.62051	9.61178	9.56025	8.68781	8.68542	8.74076	8.31091	8.37895	8.33941	7.76847	7.85959	7.91129	-1.75295	-1.86552	-1.64039	8.62293	-32.5136	32.749	1.32154e-18	1.93936e-16	-1	-1	-0.860078	-0.974975	-0.745181	8.62293	-15.6289	18.5297	1.42577e-12	5.06659e-11	0	0	-0.4992	-0.617512	-0.380887	8.62293	-8.80927	8.08306	2.86118e-08	1.43185e-07	0	0
ENSG00000096696	1832	B4DKX6	DSP	protein-coding	6	9.04905	8.91683	8.93438	8.85011	8.89313	8.88747	6.70938	6.97846	6.98874	8.9609	9.21762	8.94266	0.071383	-0.0809524	0.223718	8.44406	0.978343	-7.98793	0.339753	0.396433	0	0	0.159455	0.00879572	0.310114	8.44406	2.20973	-6.03342	0.0391203	0.0724489	0	0	2.14748	1.97627	2.31869	8.44406	26.1883	28.4905	8.58873e-17	6.64014e-15	1	1
ENSG00000117525	2152	P13726	F3	protein-coding	1	9.47447	9.49238	9.53831	9.2105	9.25285	9.30922	5.27012	5.19018	5.19202	8.15054	8.1655	8.14975	-1.34731	-1.4543	-1.24032	8.03299	-26.2915	28.524	7.96383e-17	6.15701e-15	-1	-1	-1.10187	-1.20843	-0.995319	8.03299	-21.5902	24.7517	3.42179e-15	3.17146e-13	-1	-1	2.93618	2.7898	3.08256	8.03299	41.8795	37.7528	9.60742e-21	3.31017e-18	1	1
ENSG00000169504	25932	Q6FIC5	CLIC4	protein-coding	1	8.37919	8.19925	8.28879	8.74137	8.72918	8.80057	8.11968	8.23213	8.57201	9.20905	9.00675	9.02327	0.797083	0.613797	0.980368	8.60844	9.1418	7.90777	3.73048e-08	1.85984e-07	0	0	0.327891	0.151084	0.504698	8.60844	3.89841	-2.51924	0.00106658	0.00313389	0	0	0.782529	0.599198	0.96586	8.60844	8.97264	7.58586	4.92044e-08	2.33206e-07	0	0
ENSG00000130985	7317	A0A024R1A3	UBA1	protein-coding	X	8.34586	8.37669	8.38006	8.90551	8.93195	8.90868	8.57833	8.72679	8.73131	8.64407	8.82521	8.72501	0.359978	0.235385	0.48457	8.67329	6.03227	2.38411	7.15796e-06	2.12965e-05	0	0	-0.1876	-0.307542	-0.0676572	8.67329	-3.26555	-3.83768	0.00392276	0.00980783	0	0	0.050302	-0.0727395	0.173343	8.67329	0.853553	-8.11246	0.4036	0.460257	0	0
ENSG00000125826	10616	A6PVK0	RBCK1	protein-coding	20	9.77007	9.92292	9.87304	8.32309	8.32966	8.22679	8.35638	8.3206	8.18335	7.59694	7.72438	7.74448	-2.17169	-2.30229	-2.0411	8.53097	-34.7192	34.0511	3.69911e-19	6.58733e-17	-1	-1	-0.60872	-0.745381	-0.472058	8.53097	-9.29967	9.17032	1.19811e-08	1.23948e-07	0	0	-0.603745	-0.742529	-0.464962	8.53097	-9.08265	8.59873	1.7547e-08	9.16923e-08	0	0
ENSG00000204580	780	Q08345	DDR1	protein-coding	6	8.99903	9.20371	9.0353	9.1578	9.16574	9.04851	6.46783	6.43101	6.04588	8.63865	8.73366	8.75842	-0.373045	-0.529388	-0.216703	8.30713	-4.98176	-0.0350442	7.45275e-05	0.00018147	0	0	-0.417289	-0.571124	-0.263454	8.30713	-5.66343	1.67441	1.60741e-05	7.44792e-05	0	0	2.38151	2.19635	2.56666	8.30713	26.8543	29.0245	5.30176e-17	4.43232e-15	1	1
ENSG00000140575	8826	A0A024RC65	IQGAP1	protein-coding	15	9.08036	9.01603	9.04486	8.86558	8.99082	8.90992	7.96898	8.05496	8.41733	8.4466	8.52297	8.40137	-0.590319	-0.754976	-0.425663	8.64331	-7.4924	5.40483	3.78682e-07	1.47427e-06	0	0	-0.466756	-0.629921	-0.303591	8.64331	-5.97826	2.3488	8.5521e-06	4.25431e-05	0	0	0.315595	0.144336	0.486854	8.64331	3.85113	-2.66317	0.00103983	0.00204571	0	0
ENSG00000082781	3693	L7RT22	ITGB5	protein-coding	3	9.68368	9.80821	9.81283	8.21054	8.1274	8.14879	8.87597	8.88748	8.75363	7.15147	7.26469	7.30282	-2.53371	-2.66209	-2.40533	8.50229	-41.2046	37.4464	1.31906e-20	4.75132e-18	-1	-1	-0.925711	-1.06004	-0.791379	8.50229	-14.3878	17.0088	6.42983e-12	1.85622e-10	0	0	-1.60462	-1.73744	-1.47179	8.50229	-25.2231	27.7261	1.76474e-16	1.20557e-14	-1	-1
ENSG00000196419	2547	A0A024R1N4	XRCC6	protein-coding	22	8.66694	8.66419	8.67656	8.6131	8.5552	8.59463	8.67853	8.61961	8.83643	8.71542	8.75572	8.74455	0.0684376	-0.0505357	0.187411	8.67674	1.201	-7.72313	0.243977	0.295326	0	0	0.150428	0.0327996	0.268056	8.67674	2.67002	-5.1048	0.0148235	0.0314088	0	0	0.0291199	-0.0897589	0.147999	8.67674	0.511426	-8.35338	0.614731	0.663819	0	0
ENSG00000110958	10728	Q15185	PTGES3	protein-coding	12	8.64461	8.68719	8.73648	8.57988	8.52859	8.63195	8.41747	8.32568	8.55963	8.97256	8.78737	8.84904	0.183035	0.0489837	0.317087	8.64337	2.85076	-4.88687	0.00997178	0.0161507	0	0	0.294319	0.161641	0.426996	8.64337	4.63146	-0.685136	0.000166521	0.000602416	0	0	0.442213	0.306514	0.577913	8.64337	6.80379	4.02467	1.39254e-06	4.77609e-06	0	0
ENSG00000174437	488	P16615	ATP2A2	protein-coding	12	9.18089	9.17486	9.15692	8.7147	8.73088	8.7876	7.57373	7.64733	7.84316	8.64824	8.73459	8.66895	-0.48825	-0.611683	-0.364817	8.57182	-8.25865	6.99963	7.8845e-08	3.61264e-07	0	0	-0.061395	-0.185212	0.0624215	8.57182	-1.03527	-7.75594	0.313072	0.413696	0	0	0.99881	0.866602	1.13102	8.57182	15.7733	18.5568	1.20456e-12	2.0639e-11	0	0
ENSG00000147676	114569	A0A024R9E4	MAL2	protein-coding	8	8.07433	8.04414	8.10698	9.22496	9.2235	9.23126	3.27279	3.30516	3.13166	9.35791	9.10784	9.23027	1.16172	1.03381	1.28962	7.44257	18.9631	22.1044	3.95144e-14	1.10139e-12	1	1	0.0104341	-0.109218	0.130087	7.44257	0.182067	-8.32907	0.857388	0.89541	0	0	5.99122	5.72778	6.25466	7.44257	47.4822	39.5086	8.26423e-22	4.36039e-19	1	1
ENSG00000145901	10318	A0A0A0MRZ4	TNIP1	protein-coding	5	8.15913	8.29048	8.30055	8.2055	8.17592	8.15692	9.12961	9.08127	8.97043	8.84293	9.00598	8.98596	0.689267	0.559161	0.819374	8.60872	11.0608	11.9863	6.63419e-10	5.16431e-09	0	0	0.761702	0.633233	0.89017	8.60872	12.379	14.1582	9.40621e-11	1.78831e-09	0	0	-0.12112	-0.246823	0.00458253	8.60872	-2.01173	-6.57978	0.058112	0.0811397	0	0
ENSG00000168374	378	P18085	ARF4	protein-coding	3	9.49377	9.53877	9.47662	8.26903	8.37721	8.32966	8.83961	8.83459	8.80758	7.89662	7.55982	7.70064	-1.77729	-1.91684	-1.63775	8.59366	-26.5917	28.7626	6.40365e-17	5.15185e-15	-1	-1	-0.599765	-0.74376	-0.455771	8.59366	-8.69628	8.05418	3.51157e-08	3.21148e-07	0	0	-1.10179	-1.24507	-0.958507	8.59366	-16.0547	18.8832	8.7058e-13	1.57189e-11	-1	-1
ENSG00000163220	6280	P06702	S100A9	protein-coding	1	3.5348	3.9608	3.33224	3.33443	3.20519	2.59163	5.65336	5.17338	4.64124	10.3443	10.2788	10.434	6.73926	6.20037	7.27814	5.54035	27.4852	17.2396	1.38161e-11	1.6922e-10	1	1	7.28539	6.7131	7.85768	5.54035	27.9782	17.3345	1.13647e-11	2.98153e-10	1	1	5.16571	4.78306	5.54835	5.54035	29.6699	18.038	5.95878e-12	8.07185e-11	1	1
ENSG00000147065	4478	P26038	MSN	protein-coding	X	8.74446	8.71796	8.6417	8.37225	8.43494	8.35634	8.92156	8.96395	8.92272	8.53012	8.67058	8.59615	-0.104125	-0.219631	0.01138	8.65606	-1.88214	-6.73925	0.0746568	0.101611	0	0	0.20769	0.0923681	0.323012	8.65606	3.76011	-2.68998	0.00125638	0.00361357	0	0	-0.340137	-0.454629	-0.225644	8.65606	-6.2026	2.70944	4.95409e-06	1.51959e-05	0	0
ENSG00000132475	3021	B2R4P9	H3-3B	protein-coding	17	9.00321	8.97557	9.00152	8.49889	8.51819	8.61451	8.19891	8.14984	8.1413	8.78619	8.64569	8.73907	-0.267035	-0.38064	-0.153431	8.60607	-4.90761	-0.203893	8.82872e-05	0.000211305	0	0	0.183332	0.0692592	0.297404	8.60607	3.35547	-3.62124	0.00319422	0.00819044	0	0	0.562344	0.444439	0.680249	8.60607	9.95787	10.1255	3.89915e-09	2.38508e-08	0	0
ENSG00000011304	5725	P26599	PTBP1	protein-coding	19	8.23628	8.33719	8.25272	8.65799	8.60714	8.57013	8.57274	8.63962	8.29326	8.92019	8.98118	8.9442	0.671172	0.525124	0.81722	8.58439	9.5948	9.50835	7.19681e-09	4.2768e-08	0	0	0.335213	0.193499	0.476926	8.58439	4.93862	0.0240527	8.22447e-05	0.000320033	0	0	0.440586	0.295868	0.585304	8.58439	6.35632	3.05189	3.56531e-06	1.12675e-05	0	0
ENSG00000147140	4841	A0A0S2Z4Z9	NONO	protein-coding	X	8.73193	8.73182	8.71396	8.46809	8.59089	8.54326	8.83826	8.80415	8.70884	8.54111	8.53747	8.54779	-0.183627	-0.296896	-0.070358	8.64646	-3.38472	-3.70615	0.00298718	0.00533692	0	0	0.00767901	-0.104843	0.120201	8.64646	0.142484	-8.27881	0.888143	0.919651	0	0	-0.243322	-0.356429	-0.130215	8.64646	-4.49147	-1.18979	0.000230104	0.000511419	0	0
ENSG00000131069	55902	Q96FY7	ACSS2	protein-coding	20	10.2585	10.2433	10.2355	7.75519	7.91989	7.8002	7.65148	7.73198	7.93545	6.59219	6.54909	6.55941	-3.67724	-3.8167	-3.53778	8.10268	-55.0521	43.074	4.56241e-23	7.23096e-20	-1	-1	-1.25796	-1.4073	-1.10862	8.10268	-17.5869	20.8697	1.61323e-13	7.99004e-12	-1	-1	-1.20021	-1.35219	-1.04823	8.10268	-16.4881	19.4847	5.32991e-13	1.03017e-11	-1	-1
ENSG00000082153	9689	A0A024R3Z6	BZW1	protein-coding	2	8.54546	8.49025	8.59958	8.85173	8.85882	8.92578	8.58031	8.60507	8.81842	8.50281	8.36052	8.32575	-0.145369	-0.285678	-0.00506055	8.62204	-2.16314	-6.23061	0.0429947	0.0614538	0	0	-0.478297	-0.614735	-0.341859	8.62204	-7.31913	5.28688	4.87476e-07	3.34315e-06	0	0	-0.264674	-0.404401	-0.124948	8.62204	-3.95486	-2.42772	0.0007995	0.00161028	0	0
ENSG00000272398	100133941	B6EC88	CD24	protein-coding	6	6.30767	6.39068	6.41046	10.0351	10.0132	10.0765	2.54765	2.11886	2.72186	8.21335	8.14039	8.18783	1.80981	1.67213	1.9475	6.76362	27.444	29.4774	3.49117e-17	3.23577e-15	1	1	-1.85908	-1.9712	-1.74697	6.76362	-34.6202	34.0419	3.90986e-19	1.93648e-16	-1	-1	5.74325	5.43537	6.05113	6.76362	38.947	35.5477	3.95665e-20	1.06286e-17	1	1
ENSG00000142089	10410	Q01628	IFITM3	protein-coding	11	6.5266	6.53955	6.5416	8.1926	8.18819	8.17899	8.83011	8.82626	8.37558	9.35897	9.41422	9.493	2.88399	2.68433	3.08365	8.20547	30.3139	29.3375	4.40348e-17	3.83466e-15	1	1	1.23356	1.05819	1.40893	8.20547	14.7623	16.2872	1.33369e-11	3.39287e-10	1	1	0.735955	0.561504	0.910406	8.20547	8.85358	7.52213	4.96182e-08	2.34823e-07	0	0
ENSG00000030582	2896	P28799	GRN	protein-coding	17	7.71304	7.80444	7.86043	8.18769	8.21226	8.20701	8.84321	8.80551	8.71301	9.05705	9.25145	9.1991	1.37037	1.23938	1.50136	8.48785	21.8422	24.8856	2.74574e-15	1.20213e-13	1	1	0.962735	0.836513	1.08896	8.48785	15.9246	18.8589	1.0109e-12	3.79663e-11	0	0	0.376152	0.251094	0.501209	8.48785	6.27988	2.86361	4.19736e-06	1.30773e-05	0	0
ENSG00000146701	4191	B3KTM1	MDH2	protein-coding	7	8.62802	8.68222	8.66636	8.68544	8.65048	8.64373	8.91387	8.83355	8.65579	8.33551	8.39494	8.38551	-0.28881	-0.416554	-0.161065	8.62295	-4.72028	-0.611336	0.000135707	0.000313484	0	0	-0.289272	-0.415192	-0.163352	8.62295	-4.79634	-0.284941	0.000113938	0.000427613	0	0	-0.433663	-0.560785	-0.306542	8.62295	-7.12248	4.70174	7.24558e-07	2.63202e-06	0	0
ENSG00000185896	3916	A0A024RDY3	LAMP1	protein-coding	13	7.81912	7.71577	7.72582	8.98606	9.02207	8.97852	8.43508	8.45563	8.39265	8.73375	8.81745	8.84547	1.04493	0.928257	1.16161	8.49395	18.6983	21.8575	5.1422e-14	1.37203e-12	1	1	-0.199161	-0.307791	-0.090532	8.49395	-3.82785	-2.56701	0.00107371	0.00315018	0	0	0.368173	0.25512	0.481226	8.49395	6.79936	4.01816	1.40536e-06	4.81486e-06	0	0
ENSG00000135862	3915	P11047	LAMC1	protein-coding	1	8.2834	8.20273	8.20508	7.706	7.71012	7.70611	9.46076	9.59622	9.74074	8.42051	8.57769	8.46694	0.256364	0.114313	0.398415	8.50636	3.76799	-2.81032	0.00123364	0.00237224	0	0	0.778129	0.634965	0.921293	8.50636	11.3479	12.6213	4.27303e-10	6.69864e-09	0	0	-1.11043	-1.24479	-0.976078	8.50636	-17.2558	20.2141	2.29636e-13	4.92491e-12	-1	-1
ENSG00000163466	10109	O15144	ARPC2	protein-coding	2	8.83101	8.76197	8.88682	8.57372	8.61362	8.63711	7.66409	7.58519	7.6327	8.93786	8.89387	8.919	0.0911578	-0.0180047	0.20032	8.49475	1.74348	-6.98336	0.0968177	0.128698	0	0	0.309865	0.201316	0.418414	8.49475	5.95997	2.35344	8.37736e-06	4.17262e-05	0	0	1.29064	1.17485	1.40642	8.49475	23.2725	26.124	8.21693e-16	4.22287e-14	1	1
ENSG00000106211	3315	P04792	HSPB1	protein-coding	7	8.15632	8.28699	8.33795	8.74003	8.77672	8.64456	7.74689	7.67046	7.19045	8.98123	9.23134	9.24512	0.883939	0.646925	1.12095	8.41734	8.02216	4.27098	1.62427e-06	5.52425e-06	0	0	0.424975	0.196335	0.653614	8.41734	3.99811	-2.65512	0.00139778	0.00396702	0	0	1.60017	1.35346	1.84688	8.41734	13.9517	11.4093	1.94661e-09	1.29848e-08	1	1
ENSG00000010278	928	A6NNI4	CD9	protein-coding	12	9.31742	9.21946	9.26646	8.90599	8.87904	8.92429	7.4254	7.40347	7.46743	8.22622	8.29102	8.24033	-1.01533	-1.12306	-0.907605	8.46388	-19.6776	22.8152	1.97303e-14	6.17995e-13	-1	-1	-0.651262	-0.75905	-0.543474	8.46388	-12.6149	14.5019	6.74552e-11	1.33972e-09	0	0	0.820449	0.703154	0.937743	8.46388	14.6039	17.1224	4.90826e-12	6.82332e-11	0	0
ENSG00000166913	7529	P31946	YWHAB	protein-coding	20	7.73036	7.68992	7.67023	8.79004	8.81371	8.8837	8.29872	8.27102	8.69781	9.02403	8.8915	8.94872	1.26147	1.08774	1.43519	8.47581	15.1817	17.5194	3.43928e-12	5.10386e-11	1	1	0.128973	-0.03324	0.291186	8.47581	1.66235	-6.96106	0.112594	0.178041	0	0	0.541388	0.373614	0.709161	8.47581	6.74676	3.80235	1.75425e-06	5.908e-06	0	0
ENSG00000117335	4179	P15529	CD46	protein-coding	1	9.39139	9.31814	9.31911	7.67544	7.78043	7.85264	8.22561	8.3299	8.54074	8.76739	8.61479	8.58291	-0.683131	-0.829904	-0.536359	8.53321	-9.71756	9.69284	5.83977e-09	3.53547e-08	0	0	0.890078	0.73546	1.0447	8.53321	12.0189	13.6476	1.57759e-10	2.80935e-09	0	0	0.29737	0.144292	0.450448	8.53321	4.05585	-2.19073	0.000632279	0.0012994	0	0
ENSG00000113719	57222	Q969X5	ERGIC1	protein-coding	5	7.32918	7.43252	7.40473	7.9169	7.8934	7.87253	9.97908	9.98459	9.82963	8.00164	8.06085	8.05552	0.647474	0.518443	0.776505	8.31338	10.4768	11.103	1.66695e-09	1.15571e-08	0	0	0.143516	0.0199934	0.267039	8.31338	2.42578	-5.53917	0.0250043	0.0492595	0	0	-1.89547	-2.01118	-1.77977	8.31338	-34.2032	33.7275	4.94705e-19	9.67974e-17	-1	-1
ENSG00000125968	3397	P41134	ID1	protein-coding	20	8.21782	8.22545	8.29778	7.3911	7.47157	7.35301	9.77596	9.75023	9.65528	8.20922	8.36675	8.38883	0.0701946	-0.0600652	0.200454	8.42525	1.1251	-7.7753	0.274053	0.32729	0	0	0.91135	0.778008	1.04469	8.42525	14.2697	16.8426	7.46206e-12	2.09692e-10	0	0	-1.41092	-1.5337	-1.28814	8.42525	-23.9927	26.674	4.59373e-16	2.60953e-14	-1	-1
ENSG00000171603	22883	O94985	CLSTN1	protein-coding	1	9.04416	8.99361	9.01261	8.79896	8.79009	8.73192	7.84748	7.79678	7.67606	8.45465	8.62806	8.47619	-0.499479	-0.622341	-0.376617	8.52088	-8.48784	7.4541	5.14601e-08	2.46402e-07	0	0	-0.257518	-0.379843	-0.135194	8.52088	-4.39534	-1.22908	0.000287477	0.000979202	0	0	0.740588	0.610537	0.870639	8.52088	11.8894	13.2887	1.90571e-10	1.63883e-09	0	0
ENSG00000117592	9588	P30041	PRDX6	protein-coding	1	8.12951	8.14874	8.07672	8.43065	8.44432	8.43258	8.90958	8.84833	8.97409	8.81447	8.65409	8.76773	0.630286	0.509658	0.750914	8.55257	10.909	11.7538	8.39958e-10	6.35441e-09	0	0	0.312347	0.19523	0.429464	8.55257	5.5682	1.48495	1.98585e-05	8.9848e-05	0	0	-0.16086	-0.277485	-0.0442354	8.55257	-2.87975	-4.86351	0.00935125	0.0153076	0	0
ENSG00000234741	60674	NA	GAS5	ncRNA	1	8.9032	8.99053	9.01715	7.8295	7.76626	7.86659	9.69612	9.41487	9.44352	7.59335	7.56717	7.70289	-1.35089	-1.5014	-1.20038	8.48259	-18.7395	21.8956	4.93502e-14	1.33245e-12	-1	-1	-0.198926	-0.354264	-0.0435874	8.48259	-2.67368	-5.01958	0.0147059	0.0311805	0	0	-1.89887	-2.04647	-1.75128	8.48259	-26.8606	28.9422	5.27762e-17	4.43232e-15	-1	-1
ENSG00000189143	1364	O14493	CLDN4	protein-coding	7	9.61335	9.76757	9.74632	9.46521	9.40152	9.40578	2.87311	2.28097	1.43777	5.46329	5.78069	5.62353	-4.10063	-4.29105	-3.91021	6.73826	-44.9627	39.1352	2.43325e-21	1.10184e-18	-1	-1	-3.81364	-4.00373	-3.62356	6.73826	-41.8892	37.7229	9.6928e-21	1.02414e-17	-1	-1	3.34738	2.87353	3.82122	6.73826	14.7495	17.9537	4.12486e-12	5.96486e-11	1	1
ENSG00000136238	5879	A4D2P1	RAC1	protein-coding	7	8.75853	8.7379	8.7779	8.57251	8.59437	8.62727	8.33308	8.35701	8.50601	8.58843	8.52171	8.55263	-0.202568	-0.318025	-0.0871112	8.57728	-3.6631	-3.07613	0.00157289	0.00295926	0	0	-0.0421438	-0.156691	0.0724031	8.57728	-0.768152	-7.98734	0.451496	0.55074	0	0	0.15938	0.0420202	0.27674	8.57728	2.83538	-4.92837	0.0103167	0.0167461	0	0
ENSG00000085662	231	A0A024R7A8	AKR1B1	protein-coding	7	7.9895	8.06898	8.02793	7.86268	7.75912	7.74146	9.5993	9.54436	9.47901	8.49265	8.42105	8.51034	0.445994	0.324973	0.567015	8.45803	7.69425	5.93813	2.32227e-07	9.44463e-07	0	0	0.68765	0.567262	0.808039	8.45803	11.9256	13.5118	1.80746e-10	3.15142e-09	0	0	-1.0666	-1.18027	-0.952935	8.45803	-19.591	22.6838	2.14376e-14	6.42275e-13	-1	-1
ENSG00000130175	5589	P14314	PRKCSH	protein-coding	19	8.4052	8.56326	8.56527	8.36739	8.37768	8.2032	9.28239	9.25087	8.66805	8.23126	8.38626	8.4358	-0.166251	-0.479427	0.146924	8.56139	-1.17161	-7.72643	0.266645	0.319406	0	0	0.0294453	-0.281693	0.340584	8.56139	0.208866	-8.24896	0.838454	0.881328	0	0	-0.729013	-1.03542	-0.422608	8.56139	-5.25104	-1.02491	0.000292853	0.000638524	0	0
ENSG00000135387	4076	Q14444	CAPRIN1	protein-coding	11	8.75668	8.73806	8.80125	8.49873	8.55836	8.64258	8.63797	8.62271	8.89382	8.32905	8.33902	8.25518	-0.457473	-0.597485	-0.317462	8.58945	-6.82179	4.10413	1.34158e-06	4.64656e-06	0	0	-0.257574	-0.396722	-0.118426	8.58945	-3.86477	-2.44444	0.000985557	0.00292128	0	0	-0.406019	-0.546437	-0.2656	8.58945	-6.03697	2.36296	7.08537e-06	2.10647e-05	0	0
ENSG00000178035	3615	P12268	IMPDH2	protein-coding	3	8.59704	8.64507	8.61866	8.40835	8.40431	8.40143	9.14307	9.103	9.15435	8.1019	8.13546	8.18884	-0.479781	-0.588335	-0.371228	8.57512	-9.22775	8.86493	1.35873e-08	7.47987e-08	0	0	-0.263772	-0.371728	-0.155815	8.57512	-5.10123	0.440683	5.67757e-05	0.000229668	0	0	-0.992004	-1.09845	-0.885558	8.57512	-19.4571	22.5753	2.43857e-14	7.22969e-13	0	0
ENSG00000079246	7520	P13010	XRCC5	protein-coding	2	8.30132	8.21126	8.26325	8.65229	8.66328	8.68994	8.30874	8.33431	8.65328	8.81927	8.73893	8.67269	0.48821	0.336097	0.640322	8.52572	6.70098	3.8503	1.72422e-06	5.83541e-06	0	0	0.0776714	-0.0695365	0.224879	8.52572	1.10161	-7.68488	0.283894	0.382735	0	0	0.318985	0.167888	0.470081	8.52572	4.40769	-1.378	0.000279363	0.000611635	0	0
ENSG00000170606	3308	P34932	HSPA4	protein-coding	5	8.40678	8.35895	8.4489	8.62318	8.7061	8.73503	8.18146	8.15959	8.36223	8.72075	8.74958	8.69138	0.31542	0.19051	0.440331	8.51199	5.27215	0.662677	3.85557e-05	9.91351e-05	0	0	0.0325672	-0.089017	0.154151	8.51199	0.559244	-8.14015	0.582291	0.669816	0	0	0.489	0.36299	0.615009	8.51199	8.10217	6.69866	1.05927e-07	4.64407e-07	0	0
ENSG00000105568	5518	A8K7B7	PPP2R1A	protein-coding	19	8.03373	8.04465	8.01579	8.84475	8.75165	8.81326	8.93836	8.90171	8.93461	8.20757	8.33902	8.3545	0.265989	0.146424	0.385555	8.51497	4.64467	-0.757425	0.000161526	0.000367768	0	0	-0.505368	-0.619403	-0.391333	8.51497	-9.25266	9.04131	1.30072e-08	1.33604e-07	0	0	-0.627337	-0.742533	-0.512141	8.51497	-11.37	12.4433	4.13221e-10	3.24858e-09	0	0
ENSG00000105281	6510	Q15758	SLC1A5	protein-coding	19	8.5175	8.63619	8.59647	9.02713	9.00869	9.02051	8.30635	8.27343	8.25764	8.03283	8.22245	8.19525	-0.438697	-0.562288	-0.315106	8.50787	-7.41096	5.3504	4.05837e-07	1.56843e-06	0	0	-0.872583	-0.992369	-0.752798	8.50787	-15.209	17.9913	2.3456e-12	7.71238e-11	0	0	-0.133554	-0.258868	-0.00823962	8.50787	-2.22512	-6.1285	0.0379125	0.0550857	0	0
ENSG00000182199	6472	P34897	SHMT2	protein-coding	12	8.75172	8.94781	8.8605	8.6172	8.71449	8.5498	8.51254	8.48145	8.35607	8.20812	8.19335	8.27991	-0.628582	-0.762516	-0.494648	8.53941	-9.79868	9.8711	5.09161e-09	3.12174e-08	0	0	-0.401862	-0.535127	-0.268596	8.53941	-6.29588	3.12358	4.05613e-06	2.19255e-05	0	0	-0.225325	-0.361638	-0.0890132	8.53941	-3.45122	-3.56594	0.00256426	0.00465958	0	0
ENSG00000047849	4134	P27816	MAP4	protein-coding	3	8.58501	8.66821	8.57251	8.50016	8.55232	8.49165	8.82496	8.85273	8.80368	8.17122	8.40376	8.28855	-0.325649	-0.452374	-0.198924	8.55956	-5.36518	0.884243	3.12696e-05	8.18754e-05	0	0	-0.231896	-0.357294	-0.106499	8.55956	-3.86102	-2.4502	0.000994172	0.00294186	0	0	-0.544301	-0.670016	-0.418586	8.55956	-9.0396	8.47399	1.89394e-08	9.83201e-08	0	0
ENSG00000131746	84951	Q6PJP3	TNS4	protein-coding	17	6.88228	6.93791	6.82934	9.08493	9.17846	9.13503	7.44252	7.40026	7.21232	8.92297	9.15341	9.0863	2.16631	2.01369	2.31892	8.10548	29.6352	30.9577	7.94094e-18	9.32266e-16	1	1	-0.0837703	-0.216782	0.0492411	8.10548	-1.31492	-7.465	0.203622	0.293063	0	0	1.69318	1.54548	1.84089	8.10548	23.9334	26.6863	4.81616e-16	2.72612e-14	1	1
ENSG00000100380	6767	B4E0U6	ST13	protein-coding	22	8.54642	8.50871	8.58025	8.40005	8.43045	8.46232	8.71012	8.72599	8.78274	8.50371	8.41291	8.47405	-0.0799495	-0.190933	0.0310336	8.54481	-1.50403	-7.31348	0.148419	0.189487	0	0	0.0345992	-0.0752885	0.144487	8.54481	0.657376	-8.0576	0.518538	0.612499	0	0	-0.273437	-0.383627	-0.163247	8.54481	-5.181	0.415388	4.73783e-05	0.000120009	0	0
ENSG00000211459	NA	NA	NA	NA	NA	8.59381	8.27295	8.55603	8.7669	8.6795	8.62878	9.32424	8.94001	8.86669	7.76228	7.76267	7.88177	-0.670396	-0.905202	-0.43559	8.50297	-6.10918	1.41822	2.41652e-05	6.47607e-05	0	0	-0.890868	-1.12049	-0.661244	8.50297	-8.30151	5.21145	7.41901e-07	4.88508e-06	0	0	-1.24604	-1.47586	-1.01621	8.50297	-11.6011	9.46983	1.09821e-08	6.07313e-08	-1	-1
ENSG00000136810	7295	P10599	TXN	protein-coding	9	8.99362	8.91655	9.06568	8.28108	8.33815	8.3692	8.75878	8.58422	8.84845	8.21596	7.89032	8.17187	-0.893807	-1.05753	-0.730083	8.53616	-11.398	12.525	3.96068e-10	3.25602e-09	0	0	-0.23091	-0.396681	-0.065138	8.53616	-2.90823	-4.568	0.00877789	0.0199657	0	0	-0.629444	-0.795041	-0.463847	8.53616	-7.93601	6.37415	1.45448e-07	6.15872e-07	0	0
ENSG00000166145	6692	O43278	SPINT1	protein-coding	15	9.5217	9.64826	9.58912	8.82906	8.91535	8.74045	5.1336	4.97227	4.49802	7.75209	8.00372	7.98624	-1.67932	-1.85193	-1.50672	7.79916	-20.3778	22.5312	2.81802e-14	8.19502e-13	-1	-1	-0.921577	-1.09687	-0.746283	7.79916	-11.0115	11.5678	1.22494e-09	1.64665e-08	0	0	3.01608	2.76653	3.26563	7.79916	25.3144	26.8179	5.47216e-16	3.0431e-14	1	1
ENSG00000108828	10493	A0A024R1Z6	VAT1	protein-coding	17	8.9316	9.09757	9.02193	8.74539	8.73161	8.69841	8.59481	8.61686	8.41922	7.57377	7.71716	7.73736	-1.34621	-1.48357	-1.20884	8.49047	-20.4616	23.6081	9.44889e-15	3.44265e-13	-1	-1	-1.05287	-1.18992	-0.915812	8.49047	-16.0388	19.0285	8.86535e-13	3.39389e-11	-1	-1	-0.873927	-1.01396	-0.73389	8.49047	-13.0296	14.964	3.8044e-11	4.01705e-10	0	0
ENSG00000106105	2617	A0A090N8G0	GARS1	protein-coding	7	8.75544	8.63687	8.76175	8.93443	8.98726	9.03104	8.029	8.02328	8.31219	8.07536	8.11484	8.0153	-0.649029	-0.793679	-0.50438	8.47306	-9.36798	9.1179	1.0638e-08	6.0215e-08	0	0	-0.915486	-1.05667	-0.774305	8.47306	-13.5386	15.8111	1.92105e-11	4.59921e-10	0	0	-0.048466	-0.196954	0.100022	8.47306	-0.681466	-8.19673	0.503501	0.558236	0	0
ENSG00000171314	5223	B7Z9E5	PGAM1	protein-coding	10	7.85769	7.85891	7.84124	8.86754	8.85413	8.85528	8.02239	7.9297	8.0471	8.80966	8.85724	8.84113	0.982565	0.871844	1.09329	8.38683	18.5281	21.6743	6.10188e-14	1.60379e-12	0	0	-0.0239493	-0.128142	0.0802432	8.38683	-0.479903	-8.19463	0.636576	0.716249	0	0	0.836595	0.726568	0.946621	8.38683	15.875	18.6601	1.07051e-12	1.86241e-11	0	0
ENSG00000106263	8662	A0A024R821	EIF3B	protein-coding	7	8.23361	8.34852	8.31263	8.62914	8.59931	8.61872	8.66333	8.63996	8.62258	8.41059	8.538	8.53204	0.191046	0.07444	0.307653	8.51237	3.42069	-3.60508	0.00275058	0.00494431	0	0	-0.124838	-0.238201	-0.0114747	8.51237	-2.29917	-5.83211	0.032564	0.0619948	0	0	-0.151682	-0.266693	-0.0366696	8.51237	-2.75351	-5.10848	0.0123539	0.0197675	0	0
ENSG00000179010	93621	Q9Y605	MRFAP1	protein-coding	4	8.25157	8.34852	8.32608	8.62143	8.64391	8.5628	8.22054	8.26729	8.00189	8.71396	8.79409	8.77015	0.447766	0.315266	0.580267	8.46019	7.05554	4.60023	8.30183e-07	2.99649e-06	0	0	0.14756	0.0187282	0.276393	8.46019	2.39135	-5.66516	0.02688	0.0525628	0	0	0.590504	0.456964	0.724043	8.46019	9.2323	8.8366	1.34793e-08	7.27636e-08	0	0
ENSG00000177697	977	A0A024RCB3	CD151	protein-coding	11	8.86679	8.9621	8.99456	8.32846	8.20895	8.25608	8.76068	8.71797	8.25253	8.23587	8.24072	8.3294	-0.674804	-0.874748	-0.47486	8.51284	-7.13928	3.84416	2.01503e-06	6.70929e-06	0	0	0.00384471	-0.198765	0.206454	8.51284	0.040141	-8.26641	0.968464	0.97817	0	0	-0.316621	-0.519759	-0.113483	8.51284	-3.29711	-4.04219	0.00441529	0.00767219	0	0
ENSG00000135624	10574	Q99832	CCT7	protein-coding	2	8.22916	8.23973	8.29671	8.62812	8.62388	8.57742	8.65635	8.60072	8.49814	8.56016	8.48099	8.55185	0.276491	0.158822	0.39416	8.49527	4.90588	-0.169208	8.86383e-05	0.000212082	0	0	-0.0779662	-0.192159	0.0362268	8.49527	-1.42549	-7.27674	0.16965	0.251289	0	0	-0.0547432	-0.170854	0.061368	8.49527	-0.984359	-7.97953	0.336861	0.392077	0	0
ENSG00000113328	900	P51959	CCNG1	protein-coding	5	8.22975	8.29461	8.3669	8.63001	8.60688	8.68706	8.91644	8.97193	9.16625	8.19216	7.87236	7.95871	-0.284224	-0.448462	-0.119986	8.49109	-3.61314	-3.1492	0.00176549	0.00328649	0	0	-0.626121	-0.785798	-0.466444	8.49109	-8.18678	7.05363	9.02603e-08	7.47406e-07	0	0	-1.00042	-1.16008	-0.840756	8.49109	-13.0821	15.0077	3.54206e-11	3.78034e-10	-1	-1
ENSG00000108424	3837	B7Z752	KPNB1	protein-coding	17	8.41071	8.41655	8.43092	8.15019	8.16173	8.1933	9.01981	8.97839	9.17899	8.38163	8.38587	8.35683	-0.0447175	-0.165078	0.0756432	8.50541	-0.775693	-8.11788	0.447132	0.504025	0	0	0.2068	0.0869538	0.326647	8.50541	3.60266	-3.03256	0.00180877	0.0049752	0	0	-0.681391	-0.798723	-0.564059	8.50541	-12.1249	13.5967	1.35321e-10	1.21858e-09	0	0
ENSG00000135404	967	A0A024RB05	CD63	protein-coding	12	8.60072	8.82901	8.58078	8.64643	8.74396	8.51913	8.66706	8.52034	8.29443	8.2284	8.10237	8.23936	-0.47953	-0.661724	-0.297336	8.49767	-5.52123	1.03625	2.82571e-05	7.47158e-05	0	0	-0.44672	-0.6266	-0.266839	8.49767	-5.20961	0.500744	5.52791e-05	0.000224531	0	0	-0.306546	-0.490254	-0.122838	8.49767	-3.50043	-3.51149	0.00248899	0.00453582	0	0
ENSG00000137962	9411	Q52LW3	ARHGAP29	protein-coding	1	10.197	10.1301	10.1746	8.27312	8.35118	8.41079	5.65882	5.77792	6.10853	5.83549	5.61234	5.56406	-4.48579	-4.66066	-4.31093	7.50783	-53.5596	42.5032	7.81854e-23	9.70977e-20	-1	-1	-2.66357	-2.84566	-2.48147	7.50783	-30.5396	31.64	4.4423e-18	1.23852e-15	-1	-1	-0.154494	-0.365958	0.056969	7.50783	-1.52537	-7.00185	0.143043	0.182889	0	0
ENSG00000120705	2107	P62495	ETF1	protein-coding	5	8.46623	8.3664	8.42371	8.63637	8.60542	8.67918	8.23866	8.29149	8.52835	8.60781	8.46459	8.54088	0.122702	-0.0180204	0.263425	8.48742	1.82048	-6.82692	0.083895	0.112989	0	0	-0.099121	-0.236501	0.0382589	8.48742	-1.5064	-7.16597	0.147814	0.223797	0	0	0.191781	0.0505041	0.333057	8.48742	2.83421	-4.92821	0.0103434	0.0167878	0	0
ENSG00000198561	1500	O60716	CTNND1	protein-coding	11	8.93561	8.93422	8.90822	8.71811	8.74275	8.74616	6.82746	6.74072	6.87973	8.61105	8.70683	8.57663	-0.295585	-0.407425	-0.183745	8.27729	-5.51801	1.20652	2.22082e-05	5.99009e-05	0	0	-0.105412	-0.216513	0.0056903	8.27729	-1.98091	-6.42253	0.061719	0.107022	0	0	1.81673	1.69092	1.94254	8.27729	30.1487	31.2903	5.69846e-18	7.42765e-16	1	1
ENSG00000171858	6227	P63220	RPS21	protein-coding	20	7.5893	7.34716	8.03511	7.74532	7.50893	7.77475	10.046	9.23881	9.22521	8.37354	8.07122	8.61361	0.696435	0.0554208	1.33745	8.29741	2.4868	-5.80217	0.0365034	0.0529801	0	0	0.682309	0.0533753	1.31124	8.29741	2.48316	-5.66174	0.0367154	0.068653	0	0	-1.15332	-1.74534	-0.561306	8.29741	-4.45908	-2.81358	0.00189642	0.00354312	-1	-1
ENSG00000057019	131566	Q96PD2	DCBLD2	protein-coding	3	9.54981	9.52347	9.54641	8.39903	8.39375	8.4516	6.88277	6.9497	7.28193	8.19341	8.00938	7.98902	-1.47148	-1.62284	-1.32011	8.26419	-20.2968	23.4196	1.10064e-14	3.90248e-13	-1	-1	-0.345992	-0.501995	-0.18999	8.26419	-4.63056	-0.648152	0.00016687	0.000603403	0	0	1.03869	0.86799	1.20939	8.26419	12.7041	14.5558	5.95576e-11	5.95539e-10	1	1
ENSG00000120438	6950	E7EQR6	TCP1	protein-coding	6	8.48078	8.4009	8.41921	8.43646	8.39144	8.57534	8.5848	8.60316	8.80594	8.49762	8.42779	8.46479	0.0321147	-0.104295	0.168525	8.50735	0.491537	-8.30712	0.628472	0.678288	0	0	-0.00120446	-0.135423	0.133014	8.50735	-0.0187359	-8.28335	0.98524	0.98948	0	0	-0.196646	-0.331861	-0.0614311	8.50735	-3.03639	-4.505	0.00659068	0.0110852	0	0
ENSG00000039068	999	B3GN61	CDH1	protein-coding	16	8.57242	8.48074	8.53573	9.34404	9.43378	9.39383	-0.434787	-1.71208	0.385927	8.32218	8.44896	8.3005	-0.173391	-0.306994	-0.0397876	6.4226	-2.70961	-5.15593	0.0135991	0.0214673	0	0	-1.03554	-1.16281	-0.908277	6.4226	-16.9886	20.084	3.06648e-13	1.37679e-11	-1	-1	9.01465	8.1559	9.87341	6.4226	21.9167	23.1926	2.57397e-15	1.09664e-13	1	1
ENSG00000185567	113146	Q8IVF2	AHNAK2	protein-coding	14	8.7455	8.69954	8.52539	8.90359	8.88277	8.87005	8.25296	8.53868	8.54764	7.80451	8.10117	7.81567	-0.752551	-0.931934	-0.573169	8.47396	-8.78692	7.7054	4.40552e-08	2.15171e-07	0	0	-0.983375	-1.15875	-0.808	8.47396	-11.7445	12.6748	4.22165e-10	6.63121e-09	0	0	-0.541986	-0.723082	-0.36089	8.47396	-6.26844	2.71547	5.34984e-06	1.62994e-05	0	0
ENSG00000100139	85377	Q8N3F8	MICALL1	protein-coding	22	9.30408	9.32496	9.32582	8.91719	8.83151	8.80071	6.43717	6.42235	6.29809	7.92091	8.16712	8.04845	-1.27788	-1.40695	-1.1488	8.14986	-20.6708	23.7849	7.79762e-15	2.92854e-13	-1	-1	-0.809475	-0.939134	-0.679816	8.14986	-13.0346	15.1138	3.77858e-11	8.22619e-10	0	0	1.65117	1.49908	1.80326	8.14986	22.667	25.6921	1.35758e-15	6.49032e-14	1	1
ENSG00000156515	3098	A8K7J7	HK1	protein-coding	10	8.10316	8.15927	8.14943	8.11604	8.12556	8.09804	9.32413	9.29317	9.35712	8.17249	8.26372	8.16942	0.0623913	-0.0503747	0.175157	8.4443	1.15516	-7.73195	0.261827	0.314347	0	0	0.0869649	-0.0242112	0.198141	8.4443	1.63316	-6.94495	0.118297	0.185485	0	0	-1.12358	-1.23108	-1.01609	8.4443	-21.8232	24.8184	2.79142e-15	1.18292e-13	-1	-1
ENSG00000168385	4735	Q15019	SEPTIN2	protein-coding	2	8.3687	8.21746	8.31643	8.49491	8.57309	8.5521	8.27112	8.28325	8.62422	8.66764	8.59935	8.62909	0.333948	0.17856	0.489335	8.46645	4.48704	-1.1495	0.000232476	0.000512805	0	0	0.093192	-0.0583178	0.244702	8.46645	1.28421	-7.4618	0.21395	0.305348	0	0	0.245973	0.0910527	0.400894	8.46645	3.31494	-3.88561	0.00350454	0.0061994	0	0
ENSG00000170348	10972	A0A024R6I3	TMED10	protein-coding	14	8.48726	8.46404	8.51662	8.54665	8.58605	8.58243	8.38075	8.39574	8.54887	8.51803	8.38587	8.39616	-0.0531254	-0.175977	0.0697265	8.48404	-0.902854	-8.015	0.377498	0.43484	0	0	-0.135456	-0.256113	-0.0147979	8.48404	-2.3439	-5.74225	0.0296798	0.0571354	0	0	-0.00301665	-0.126246	0.120213	8.48404	-0.0511103	-8.4649	0.959752	0.965723	0	0
ENSG00000157227	4323	P50281	MMP14	protein-coding	14	8.15163	8.29048	8.17451	8.32201	8.28943	8.19149	8.03794	8.06511	7.61826	8.92893	9.12299	9.13611	0.85146	0.662142	1.04078	8.36074	9.47329	8.24423	2.80017e-08	1.43811e-07	0	0	0.789476	0.603681	0.975271	8.36074	8.95025	7.52099	6.40548e-08	5.48166e-07	0	0	1.14327	0.950891	1.33565	8.36074	12.5176	12.6714	3.99556e-10	3.15367e-09	1	1
ENSG00000168036	1499	A0A024R2Q3	CTNNB1	protein-coding	3	8.64438	8.6539	8.6966	8.73168	8.70561	8.77059	7.47926	7.55417	7.78055	8.59192	8.54864	8.566	-0.0957134	-0.225064	0.0336376	8.39361	-1.5449	-7.26419	0.138265	0.177856	0	0	-0.165609	-0.29272	-0.0384987	8.39361	-2.7202	-5.00024	0.0132883	0.0286151	0	0	0.97028	0.834036	1.10652	8.39361	14.8688	17.4425	3.54163e-12	5.21182e-11	0	0
ENSG00000142949	5792	G1UI20	PTPRF	protein-coding	1	9.18579	9.22026	9.16641	8.91446	8.88997	8.87005	7.74078	7.76131	7.76879	7.43774	7.75104	7.58543	-1.60585	-1.73987	-1.47184	8.35767	-25.0177	27.5662	2.06395e-16	1.36868e-14	-1	-1	-1.30667	-1.44043	-1.17291	8.35767	-20.3959	23.6677	1.00408e-14	7.76275e-13	-1	-1	-0.171594	-0.313896	-0.0292924	8.35767	-2.51762	-5.51498	0.0205811	0.0316106	0	0
ENSG00000118680	103910	O14950	MYL12B	protein-coding	18	8.76981	8.67707	8.77008	8.63968	8.55891	8.71203	7.69067	7.57208	7.81852	8.61709	8.50486	8.59129	-0.165346	-0.297726	-0.0329661	8.41017	-2.60777	-5.38249	0.0169621	0.0262583	0	0	-0.0623587	-0.19338	0.0686622	8.41017	-0.993696	-7.789	0.332406	0.433712	0	0	0.883011	0.743848	1.02217	8.41017	13.2477	15.2747	2.83146e-11	3.11638e-10	0	0
ENSG00000177469	284119	Q6NZI2	CAVIN1	protein-coding	17	7.96259	8.15281	7.94864	8.88647	8.90201	8.65461	7.95711	7.93607	7.73681	8.64356	8.7776	8.77911	0.707768	0.545463	0.870074	8.36145	9.10447	8.64301	1.68822e-08	9.12569e-08	0	0	-0.08649	-0.240885	0.0679053	8.36145	-1.16958	-7.61442	0.256111	0.352935	0	0	0.849928	0.686235	1.01362	8.36145	10.8405	11.6222	9.35136e-10	6.69043e-09	0	0
ENSG00000156261	10694	P50990	CCT8	protein-coding	21	8.67372	8.62345	8.64539	8.28697	8.36174	8.3704	8.78086	8.67171	8.91417	8.28498	8.10766	8.17876	-0.452988	-0.588241	-0.317736	8.49165	-6.9926	4.47553	9.44032e-07	3.36678e-06	0	0	-0.145568	-0.280582	-0.0105551	8.49165	-2.25106	-5.89953	0.0359531	0.0674425	0	0	-0.591966	-0.726573	-0.45736	8.49165	-9.18181	8.74015	1.4729e-08	7.83618e-08	0	0
ENSG00000197324	26020	Q7Z4F1	LRP10	protein-coding	14	8.35488	8.51339	8.41115	8.6191	8.64507	8.51389	8.4253	8.32124	8.0183	8.44344	8.50869	8.56847	0.0770226	-0.087608	0.241653	8.44524	0.976798	-7.94534	0.340499	0.397186	0	0	-0.0889957	-0.250092	0.0721006	8.44524	-1.1534	-7.61453	0.262532	0.360248	0	0	0.244389	0.0783316	0.410446	8.44524	3.07271	-4.40998	0.00607361	0.01027	0	0
ENSG00000100129	51386	Q9Y262	EIF3L	protein-coding	22	8.56984	8.56632	8.56598	8.38123	8.35276	8.403	8.78008	8.81412	9.19116	8.04013	8.11102	8.03801	-0.505393	-0.671188	-0.339598	8.48447	-6.36436	3.1344	3.50478e-06	1.11094e-05	0	0	-0.316582	-0.481286	-0.151879	8.48447	-4.01312	-2.08365	0.000698279	0.00215816	0	0	-0.860483	-1.02404	-0.696923	8.48447	-10.984	11.8364	7.47286e-10	5.48321e-09	0	0
ENSG00000010256	7384	P31930	UQCRC1	protein-coding	3	7.85577	7.83343	8.01709	8.54403	8.63093	8.56856	8.86168	8.74364	8.82675	8.38786	8.38111	8.50535	0.520742	0.388696	0.652788	8.42968	8.2337	7.01447	8.2628e-08	3.7653e-07	0	0	-0.157631	-0.283853	-0.0314091	8.42968	-2.60738	-5.22008	0.0169764	0.0353235	0	0	-0.386142	-0.513117	-0.259167	8.42968	-6.3493	3.04383	3.61902e-06	1.1419e-05	0	0
ENSG00000143549	7170	A0A0S2Z4I4	TPM3	protein-coding	1	7.93807	7.87555	7.94538	8.34179	8.38774	8.32203	7.52372	7.47032	7.61592	9.18632	9.19826	9.15402	1.2603	1.14718	1.37341	8.24659	23.2622	26.1212	8.28691e-16	4.37797e-14	1	1	0.828417	0.719389	0.937444	8.24659	15.8639	18.7802	1.08436e-12	4.02698e-11	0	0	1.64541	1.52962	1.76119	8.24659	29.6708	30.9348	7.75888e-18	9.38706e-16	1	1
ENSG00000143933	805	P0DP24	CALM2	protein-coding	2	8.65349	8.65711	8.709	8.74913	8.76121	8.81209	7.32462	7.23606	7.46743	8.63855	8.37415	8.56026	-0.144617	-0.284457	-0.00477754	8.32859	-2.15917	-6.24837	0.0433408	0.0619171	0	0	-0.244576	-0.381837	-0.107316	8.32859	-3.72019	-2.79441	0.00137814	0.00391717	0	0	1.1905	1.04079	1.34022	8.32859	16.6023	19.5605	4.69244e-13	9.27312e-12	1	1
ENSG00000092820	7430	P15311	EZR	protein-coding	6	9.24666	9.26017	9.26581	8.92336	8.92834	8.84021	6.11136	6.08783	6.00207	8.00148	8.03156	7.958	-1.26097	-1.37076	-1.15119	8.05474	-23.981	26.714	4.63669e-16	2.63394e-14	-1	-1	-0.901381	-1.0112	-0.791559	8.05474	-17.1362	20.2787	2.61249e-13	1.20016e-11	0	0	1.92668	1.79365	2.05972	8.05474	30.2366	31.3893	5.3866e-18	7.17414e-16	1	1
ENSG00000109332	7323	D6RAH7	UBE2D3	protein-coding	4	8.87251	8.85324	8.8563	8.34814	8.4104	8.30708	8.1698	8.06005	8.26991	8.50303	8.30637	8.35808	-0.467195	-0.598247	-0.336143	8.44291	-7.44305	5.39565	3.80764e-07	1.48019e-06	0	0	0.0370442	-0.0948415	0.16893	8.44291	0.586435	-8.09689	0.564235	0.654012	0	0	0.229267	0.094136	0.364398	8.44291	3.54229	-3.35353	0.00207921	0.00385375	0	0
ENSG00000071054	9448	O95819	MAP4K4	protein-coding	2	8.62215	8.55803	8.60459	8.33113	8.34912	8.29849	8.43568	8.50196	8.58188	8.39479	8.50832	8.44171	-0.148203	-0.264563	-0.0318431	8.46899	-2.6592	-5.26636	0.0151758	0.0237154	0	0	0.119416	0.00345846	0.235374	8.46899	2.15011	-6.09667	0.0441394	0.0803728	0	0	-0.0586258	-0.17554	0.0582884	8.46899	-1.04693	-7.90949	0.307792	0.361615	0	0
ENSG00000046604	1829	Q14126	DSG2	protein-coding	18	9.01687	8.94519	8.94695	8.36948	8.41282	8.48169	8.01496	8.11068	8.3145	8.27973	8.22599	8.12812	-0.755523	-0.895488	-0.615557	8.43725	-11.27	12.3189	4.81087e-10	3.88225e-09	0	0	-0.207466	-0.348545	-0.0663868	8.43725	-3.0703	-4.22665	0.00610655	0.014519	0	0	0.0705036	-0.0745177	0.215525	8.43725	1.01503	-7.9172	0.322384	0.377055	0	0
ENSG00000137575	6386	A0A024R7Z5	SDCBP	protein-coding	8	7.54987	7.56263	7.58786	7.38699	7.29528	7.32771	9.75093	9.81333	9.85269	8.08772	7.89227	7.90299	0.398071	0.26458	0.531563	8.16752	6.22594	2.88012	4.71187e-06	1.454e-05	0	0	0.628979	0.496381	0.761576	8.16752	9.90371	10.2688	4.26827e-09	4.94864e-08	0	0	-1.83923	-1.96083	-1.71762	8.16752	-31.5778	32.1424	2.32671e-18	3.58019e-16	-1	-1
ENSG00000168615	8754	Q13443	ADAM9	protein-coding	8	8.79673	8.80833	8.8232	8.5893	8.70585	8.65641	7.96126	8.06309	8.32715	8.1825	8.10165	8.05772	-0.693636	-0.842884	-0.544389	8.42277	-9.70337	9.71	5.98204e-09	3.61868e-08	0	0	-0.534859	-0.68297	-0.386747	8.42277	-7.53959	5.75913	3.14553e-07	2.2671e-06	0	0	0.00407049	-0.149747	0.157888	8.42277	0.0552506	-8.43776	0.956495	0.96269	0	0
ENSG00000147677	8667	O15372	EIF3H	protein-coding	8	8.35542	8.32852	8.42547	8.21267	8.25162	8.29429	8.64813	8.55263	8.71367	8.56997	8.45161	8.48603	0.134794	0.0123334	0.257255	8.44084	2.29811	-5.97486	0.0326354	0.0478304	0	0	0.252581	0.131347	0.373814	8.44084	4.34985	-1.31319	0.000319448	0.00107499	0	0	-0.131358	-0.25254	-0.0101752	8.44084	-2.26315	-6.0864	0.0350726	0.0512603	0	0
ENSG00000169813	3185	A0A024R7T3	HNRNPF	protein-coding	10	8.35488	8.53597	8.34767	8.34726	8.3688	8.34092	8.33008	8.32884	8.1862	8.65038	8.5271	8.61928	0.1871	0.0568373	0.317364	8.41145	2.99882	-4.5473	0.00717046	0.0119487	0	0	0.248498	0.119847	0.377149	8.41145	4.03281	-2.05852	0.000667054	0.002075	0	0	0.317081	0.185919	0.448242	8.41145	5.04731	0.121123	6.41831e-05	0.000158104	0	0
ENSG00000088832	2280	P62942	FKBP1A	protein-coding	20	7.97078	7.90657	7.93308	8.42649	8.35181	8.44098	8.5116	8.48618	8.50702	8.7595	8.62723	8.6688	0.751891	0.635374	0.868407	8.3825	13.473	15.6031	2.09536e-11	2.41347e-10	0	0	0.282302	0.170015	0.39459	8.3825	5.24904	0.759299	4.06205e-05	0.000170587	0	0	0.186439	0.0727978	0.300079	8.3825	3.4253	-3.6446	0.0027216	0.00491774	0	0
ENSG00000125534	79144	Q9H3Y8	PPDPF	protein-coding	20	8.33816	8.59058	8.4512	8.60796	8.48541	8.42913	9.19404	9.10878	7.96593	7.68842	7.8556	7.96036	-0.632274	-1.30037	0.0358192	8.38963	-2.16728	-6.32387	0.0607438	0.0843536	0	0	-0.677899	-1.33549	-0.0203051	8.38963	-2.36077	-5.87092	0.0446903	0.0811801	0	0	-0.944171	-1.60502	-0.283322	8.38963	-3.27186	-4.6016	0.0107101	0.0173332	0	0
ENSG00000167553	84790	B7Z1K5	TUBA1C	protein-coding	12	8.2609	8.22955	8.29948	8.50206	8.55066	8.59035	8.03426	8.06334	8.14488	8.55994	8.72305	8.68256	0.388354	0.266599	0.510109	8.38675	6.65945	3.76417	1.88041e-06	6.30609e-06	0	0	0.104518	-0.0139542	0.22299	8.38675	1.84193	-6.65105	0.0805745	0.134099	0	0	0.572534	0.449601	0.695467	8.38675	9.72369	9.723	5.77947e-09	3.39129e-08	0	0
ENSG00000188229	10383	P68371	TUBB4B	protein-coding	9	8.03781	8.17327	8.10698	8.63608	8.64352	8.54503	7.68097	7.60655	7.31349	8.74045	8.9369	8.92661	0.756032	0.59581	0.916254	8.27897	9.85177	9.97076	4.65655e-09	2.884e-08	0	0	0.25438	0.100087	0.408672	8.27897	3.44218	-3.43459	0.00261809	0.00690532	0	0	1.32316	1.1577	1.48862	8.27897	16.6958	19.6477	4.22975e-13	8.48573e-12	1	1
ENSG00000062038	1001	P22223	CDH3	protein-coding	16	8.3064	8.36661	8.35322	8.57342	8.6308	8.57621	3.60254	3.61262	3.42498	9.05559	9.22039	9.1204	0.786172	0.669795	0.902549	7.4036	14.1042	16.4258	9.21087e-12	1.19756e-10	0	0	0.53505	0.421738	0.648362	7.4036	9.8586	10.0947	4.60346e-09	5.27932e-08	0	0	5.57197	5.34985	5.79409	7.4036	52.374	41.3935	1.21227e-22	1.0674e-19	1	1
ENSG00000138095	10128	E5KNY5	LRPPRC	protein-coding	2	8.16567	8.0899	8.2155	8.28015	8.35434	8.44041	8.78883	8.85507	9.26909	8.23302	8.18086	8.10808	0.0187344	-0.18364	0.221109	8.41508	0.195465	-8.38951	0.84737	0.872472	0	0	-0.181728	-0.379426	0.0159705	8.41508	-1.9409	-6.4678	0.0692119	0.118065	0	0	-0.788519	-0.984335	-0.592704	8.41508	-8.50258	6.36498	1.70455e-07	7.12432e-07	0	0
ENSG00000100300	706	O76068	TSPO	protein-coding	22	8.00417	8.16617	8.12512	8.72097	8.47426	8.5977	8.30287	8.23077	7.39224	8.55181	8.684	8.75923	0.560881	0.109801	1.01196	8.33411	2.82129	-5.26981	0.0203842	0.0310882	0	0	0.0649075	-0.369769	0.499584	8.33411	0.338813	-8.23362	0.742672	0.805209	0	0	0.671117	0.216795	1.12544	8.33411	3.3517	-4.42279	0.008738	0.0143795	0	0
ENSG00000134686	1912	A0A0A0MSI2	PHC2	protein-coding	1	7.68861	7.81991	7.79454	7.84681	7.77784	7.6453	9.68988	9.71689	9.39722	7.77258	7.80115	7.8708	0.0440068	-0.126061	0.214074	8.23513	0.540252	-8.22487	0.595072	0.646909	0	0	0.0555795	-0.111783	0.222942	8.23513	0.693353	-7.97782	0.496173	0.591934	0	0	-1.79241	-1.95035	-1.63447	8.23513	-23.6939	26.447	5.83559e-16	3.2114e-14	-1	-1
ENSG00000244038	1650	A0A024RAD5	DDOST	protein-coding	1	8.3095	8.37833	8.40106	8.26381	8.31351	8.33151	8.8701	8.92015	8.81209	8.06975	8.18723	8.13627	-0.235379	-0.353788	-0.116969	8.41611	-4.15028	-1.91714	0.00050771	0.0010542	0	0	-0.173942	-0.290927	-0.0569563	8.41611	-3.10434	-4.1442	0.00565536	0.0135457	0	0	-0.739978	-0.856072	-0.623884	8.41611	-13.3078	15.3255	2.61175e-11	2.90999e-10	0	0
ENSG00000215301	1654	O00571	DDX3X	protein-coding	X	8.10121	8.08413	8.14612	8.55948	8.68918	8.61535	7.77482	7.85734	8.03593	8.6854	8.66277	8.66144	0.55965	0.429078	0.690221	8.32276	8.94882	8.35414	2.22662e-08	1.16931e-07	0	0	0.0484165	-0.0773535	0.174186	8.32276	0.803736	-7.96452	0.43113	0.532205	0	0	0.784924	0.652761	0.917086	8.32276	12.3999	14.0433	9.13129e-11	8.58883e-10	0	0
ENSG00000135318	4907	P21589	NT5E	protein-coding	6	9.36187	9.3447	9.42834	8.15403	8.23439	8.22038	8.20289	8.28543	8.52909	7.33	7.27028	7.29389	-2.07928	-2.22271	-1.93586	8.30461	-30.2688	31.3481	5.27704e-18	6.69086e-16	-1	-1	-0.90357	-1.0514	-0.755738	8.30461	-12.7612	14.7766	5.50216e-11	1.12521e-09	0	0	-1.03524	-1.18445	-0.886023	8.30461	-14.4852	16.9648	5.69069e-12	7.73514e-11	-1	-1
ENSG00000213719	1192	O00299	CLIC1	protein-coding	6	8.37355	8.51152	8.4729	8.48965	8.46259	8.45932	8.15996	8.07796	7.92905	8.49219	8.50049	8.53584	0.0547264	-0.0710477	0.180501	8.37208	0.908455	-8.01131	0.374605	0.431979	0	0	0.0385031	-0.0853313	0.162338	8.37208	0.64916	-8.0666	0.523723	0.617412	0	0	0.450263	0.322073	0.578453	8.37208	7.33346	5.16667	4.737e-07	1.79138e-06	0	0
ENSG00000184254	220	A0A024RC95	ALDH1A3	protein-coding	15	9.59779	9.73786	9.64317	8.30541	8.26007	8.22038	2.21835	2.32219	2.323	8.05602	8.03711	8.00462	-1.62767	-1.73931	-1.51604	7.0605	-30.4426	31.4353	4.72415e-18	6.03816e-16	-1	-1	-0.229175	-0.345451	-0.112898	7.0605	-4.11501	-1.84121	0.000551063	0.00174397	0	0	5.74821	5.43544	6.06097	7.0605	38.3723	35.1474	5.28565e-20	1.35117e-17	1	1
ENSG00000178952	7284	P49411	TUFM	protein-coding	16	7.85075	7.96476	8.00146	8.58198	8.54431	8.50154	8.90786	8.85302	8.73044	8.11565	8.14016	8.24246	0.22371	0.0907747	0.356645	8.36953	3.51352	-3.36615	0.00222175	0.00406048	0	0	-0.378208	-0.505822	-0.250595	8.36953	-6.18774	2.89147	5.11498e-06	2.70074e-05	0	0	-0.667848	-0.795907	-0.53979	8.36953	-10.8884	11.681	8.67435e-10	6.24908e-09	0	0
ENSG00000006125	163	A0A140VJE8	AP2B1	protein-coding	17	8.19335	8.20365	8.18423	8.54388	8.56779	8.62107	8.08536	8.16998	8.46261	8.49661	8.56131	8.40102	0.292184	0.137121	0.447246	8.37424	3.93411	-2.42526	0.000838975	0.00167047	0	0	-0.0910965	-0.241374	0.0591807	8.37424	-1.26563	-7.48041	0.220394	0.312798	0	0	0.251973	0.0970614	0.406884	8.37424	3.396	-3.6914	0.00291091	0.00522912	0	0
ENSG00000072274	7037	P02786	TFRC	protein-coding	3	7.64115	7.57341	7.53021	8.58766	8.5439	8.58622	7.41252	7.4406	7.61169	9.07002	9.01739	8.92673	1.42664	1.29695	1.55632	8.16179	22.9675	25.8883	1.05651e-15	5.21641e-14	1	1	0.434329	0.312767	0.555891	8.16179	7.45967	5.56398	3.68412e-07	2.60901e-06	0	0	1.5221	1.39147	1.65274	8.16179	24.3267	27.0033	3.52723e-16	2.07818e-14	1	1
ENSG00000072210	224	P51648	ALDH3A2	protein-coding	17	8.46976	8.48284	8.47516	7.81479	7.70814	7.77626	9.29011	9.33195	9.56977	7.65984	7.55067	7.60513	-0.868603	-1.01363	-0.723581	8.3112	-12.505	14.2443	7.87094e-11	7.73862e-10	0	0	-0.158329	-0.305506	-0.0111522	8.3112	-2.24604	-5.86052	0.0363248	0.0680671	0	0	-1.78584	-1.92599	-1.64569	8.3112	-26.6041	28.7553	6.34631e-17	5.10572e-15	-1	-1
ENSG00000131504	1729	O60610	DIAPH1	protein-coding	5	8.63634	8.57939	8.58568	8.59584	8.55149	8.57742	7.29203	7.35256	7.50689	8.5268	8.65606	8.52935	-0.0310353	-0.154313	0.0922424	8.28249	-0.525617	-8.30051	0.605014	0.656233	0	0	-0.00603023	-0.127642	0.115581	8.28249	-0.103528	-8.28668	0.91859	0.942495	0	0	1.18877	1.05751	1.32002	8.28249	18.9096	22.0732	4.16656e-14	1.14645e-12	1	1
ENSG00000175390	8665	O00303	EIF3F	protein-coding	11	8.40756	8.42391	8.5232	8.26977	8.21835	8.26728	8.78118	8.81156	8.60875	8.09086	8.18109	8.24208	-0.283668	-0.416512	-0.150824	8.40213	-4.45826	-1.20507	0.000248487	0.00054539	0	0	-0.0824381	-0.214448	0.0495719	8.40213	-1.30382	-7.40669	0.207307	0.297195	0	0	-0.567826	-0.699261	-0.436391	8.40213	-9.01988	8.44591	1.96153e-08	1.01563e-07	0	0
ENSG00000161203	1173	Q96CW1	AP2M1	protein-coding	3	8.24776	8.28371	8.2558	8.33149	8.31837	8.26685	8.51273	8.48561	8.57587	8.42253	8.5181	8.43376	0.193808	0.0809064	0.30671	8.38772	3.58401	-3.23191	0.00188838	0.00348984	0	0	0.15044	0.0394353	0.261444	8.38772	2.82956	-4.74901	0.0104501	0.0231999	0	0	-0.0669839	-0.178721	0.044753	8.38772	-1.25162	-7.67922	0.225351	0.274822	0	0
ENSG00000184216	3654	P51617	IRAK1	protein-coding	X	8.46118	8.59676	8.55941	8.66677	8.5563	8.50773	8.46423	8.50588	8.24951	7.93332	8.11961	8.00872	-0.52371	-0.673368	-0.374051	8.38578	-7.30612	5.14134	5.00343e-07	1.89123e-06	0	0	-0.56045	-0.707793	-0.413106	8.38578	-7.94151	6.57322	1.43921e-07	1.1242e-06	0	0	-0.393209	-0.54384	-0.242578	8.38578	-5.45011	1.06401	2.5847e-05	6.87907e-05	0	0
ENSG00000145907	10146	Q13283	G3BP1	protein-coding	5	8.12887	8.06185	8.08168	8.46306	8.52242	8.52291	7.49957	7.55956	7.7671	8.90273	8.74187	8.75408	0.713205	0.576129	0.850281	8.25048	10.863	11.6783	9.02649e-10	6.76091e-09	0	0	0.300398	0.16788	0.432917	8.25048	4.73279	-0.443379	0.000131855	0.000488263	0	0	1.19909	1.05829	1.33989	8.25048	17.7805	20.86	1.31589e-13	3.08513e-12	1	1
ENSG00000150753	22948	B4DX08	CCT5	protein-coding	5	8.42298	8.46713	8.47195	8.40107	8.43897	8.45876	8.09496	8.08396	8.16873	8.41239	8.4821	8.49011	0.0052101	-0.105535	0.115955	8.36609	0.0982242	-8.42896	0.922746	0.935136	0	0	0.0272097	-0.0820092	0.136429	8.36609	0.520143	-8.14095	0.608753	0.692267	0	0	0.345354	0.232805	0.457903	8.36609	6.40651	3.19697	3.20431e-06	1.01958e-05	0	0
ENSG00000173432	6288	P0DJI8	SAA1	protein-coding	11	-0.261059	0.0229317	-0.471792	6.394	6.32701	6.12872	5.62154	5.49061	4.70257	10.056	10.0491	9.7956	10.2048	8.54791	11.8617	5.32127	13.4757	9.64337	2.00677e-08	1.06265e-07	1	1	3.68202	3.37806	3.98599	5.32127	26.5036	17.4218	1.02662e-11	2.7284e-10	1	1	4.66321	4.30228	5.02413	5.32127	28.2692	18.1709	4.92156e-12	6.83028e-11	1	1
ENSG00000169715	4493	P04732	MT1E	protein-coding	16	-5.01595	-5.40333	-5.42599	7.0137	7.43561	7.18639	9.0129	8.78385	9.29465	9.35474	8.82987	9.38511	14.4799	8.95589	20.004	5.03763	5.91167	0.783104	0.000208524	0.000464367	1	1	1.98359	1.57267	2.3945	5.03763	10.8867	5.10907	1.48787e-06	8.99704e-06	1	1	0.173973	-0.209073	0.55702	5.03763	1.02431	-7.97068	0.331912	0.387084	0	0
ENSG00000167986	1642	Q16531	DDB1	protein-coding	11	8.16412	8.14127	8.10527	8.34515	8.40812	8.37658	8.33606	8.36915	8.39265	8.47532	8.59713	8.56042	0.405545	0.291743	0.519347	8.35594	7.44023	5.41416	3.829e-07	1.48703e-06	0	0	0.164908	0.054001	0.275816	8.35594	3.10441	-4.16375	0.00565443	0.0135455	0	0	0.176444	0.0636905	0.289198	8.35594	3.26718	-3.98759	0.00390818	0.00686248	0	0
ENSG00000108582	1362	O75976	CPD	protein-coding	17	8.19609	8.1357	8.18076	8.19985	8.23508	8.30916	8.89099	9.0146	9.38888	7.98514	7.91026	7.80549	-0.267622	-0.470458	-0.0647855	8.35433	-2.78442	-5.02103	0.0127453	0.0202101	0	0	-0.344561	-0.543806	-0.145316	8.35433	-3.64953	-3.05225	0.00199332	0.00541423	0	0	-1.18883	-1.38439	-0.993267	8.35433	-12.8292	12.7672	3.76068e-10	2.98762e-09	-1	-1
ENSG00000133639	694	P62324	BTG1	protein-coding	12	9.46112	9.55091	9.48751	8.36426	8.24295	8.41506	8.23935	8.22603	8.15911	6.41029	6.30647	6.31631	-3.1527	-3.2846	-3.0208	8.09828	-49.9036	41.1748	3.12256e-22	2.15172e-19	-1	-1	-1.99117	-2.12653	-1.85581	8.09828	-30.7125	31.738	3.983e-18	1.16901e-15	-1	-1	-1.8614	-1.99916	-1.72364	8.09828	-28.2107	29.9917	2.05378e-17	2.06015e-15	-1	-1
ENSG00000138071	10097	P61160	ACTR2	protein-coding	2	8.10575	8.10186	8.11159	8.36513	8.37488	8.39889	7.81023	7.90277	8.05542	8.8606	8.6941	8.67999	0.642348	0.507605	0.777091	8.28843	9.95316	10.1513	3.92992e-09	2.4854e-08	0	0	0.369387	0.238329	0.500446	8.28843	5.88455	2.20093	9.87787e-06	4.82745e-05	0	0	0.829435	0.693304	0.965565	8.28843	12.7211	14.5084	5.81723e-11	5.82421e-10	0	0
ENSG00000146731	908	P40227	CCT6A	protein-coding	7	8.35242	8.38324	8.34664	8.21577	8.19896	8.25802	8.32666	8.33557	8.50043	8.59509	8.39651	8.44944	0.123542	-0.00722676	0.254311	8.36323	1.97246	-6.56622	0.0627421	0.0869002	0	0	0.260805	0.131239	0.39037	8.36323	4.20265	-1.65388	0.000449548	0.00145733	0	0	0.0995841	-0.0311679	0.230336	8.36323	1.59015	-7.21644	0.127702	0.165274	0	0
ENSG00000136938	10541	Q92688	ANP32B	protein-coding	9	8.54522	8.60501	8.54959	7.83278	7.85687	7.77626	9.18992	9.14895	8.94285	7.92175	7.76358	7.88896	-0.706151	-0.845814	-0.566488	8.33515	-10.5563	11.1892	1.46713e-09	1.03469e-08	0	0	0.0380839	-0.103875	0.180043	8.33515	0.560115	-8.06844	0.581708	0.66934	0	0	-1.23649	-1.37342	-1.09956	8.33515	-18.8534	21.9723	4.40524e-14	1.20377e-12	-1	-1
ENSG00000131143	1327	P13073	COX4I1	protein-coding	16	7.91571	7.87729	7.93362	8.53121	8.32596	8.40456	8.76179	8.56019	8.2392	8.38993	8.47281	8.52394	0.551276	0.349319	0.753233	8.32802	5.76225	1.30489	2.36448e-05	6.34196e-05	0	0	0.0400625	-0.154305	0.23443	8.32802	0.435106	-8.1819	0.668998	0.744515	0	0	-0.0668059	-0.263431	0.12982	8.32802	-0.717227	-8.20252	0.483042	0.538378	0	0
ENSG00000171490	26156	O76021	RSL1D1	protein-coding	16	8.3064	8.33465	8.4352	8.26922	8.28927	8.30687	8.81582	8.74443	8.68223	8.13683	8.07515	8.07738	-0.26214	-0.381551	-0.142729	8.37279	-4.58339	-0.906579	0.000186058	0.000418511	0	0	-0.190429	-0.308456	-0.0724021	8.37279	-3.3686	-3.55604	0.00309963	0.00797113	0	0	-0.651126	-0.768752	-0.5335	8.37279	-11.5574	12.7515	3.11618e-10	2.53403e-09	0	0
ENSG00000163814	64866	Q9H5V8	CDCP1	protein-coding	3	9.045	8.97272	9.03581	8.30214	8.33767	8.26621	7.79883	7.74088	7.96887	8.11991	8.13145	8.15941	-0.880821	-1.00261	-0.75903	8.32324	-15.0997	17.7223	2.67516e-12	4.11238e-11	0	0	-0.166217	-0.289801	-0.0426324	8.32324	-2.80808	-4.7812	0.0109576	0.0241606	0	0	0.303979	0.175685	0.432272	8.32324	4.94692	-0.0728365	8.06981e-05	0.000194908	0	0
ENSG00000162545	55450	Q7Z7J9	CAMK2N1	protein-coding	1	8.6495	8.61165	8.69611	9.17618	9.18291	9.21833	7.36695	7.27113	7.35452	7.34288	7.41495	7.34849	-1.28513	-1.40105	-1.1692	8.13613	-23.1461	26.0527	9.11633e-16	4.64581e-14	-1	-1	-1.82469	-1.93689	-1.7125	8.13613	-33.9555	33.6801	5.69674e-19	2.65552e-16	-1	-1	0.0374051	-0.0859301	0.16074	8.13613	0.6332	-8.15904	0.533877	0.587395	0	0
ENSG00000187446	11261	A0A024R9M9	CHP1	protein-coding	15	8.88822	8.91514	8.92488	8.47408	8.54015	8.58794	8.11248	8.04191	8.54985	7.71935	7.65285	7.67333	-1.22661	-1.41331	-1.03992	8.34002	-13.7968	14.8863	4.70601e-11	4.9329e-10	-1	-1	-0.850259	-1.03713	-0.66339	8.34002	-9.55471	8.90553	1.6857e-08	1.68135e-07	0	0	-0.543786	-0.735754	-0.351817	8.34002	-5.94841	1.91567	1.21861e-05	3.45013e-05	0	0
ENSG00000115484	10575	P50991	CCT4	protein-coding	2	8.62554	8.61374	8.65541	8.24615	8.16426	8.24674	8.60864	8.61858	8.78878	8.06762	7.97034	7.96318	-0.629092	-0.754622	-0.503562	8.38075	-10.4632	11.0256	1.70376e-09	1.17968e-08	0	0	-0.215658	-0.341498	-0.0898177	8.38075	-3.57802	-3.07564	0.00191465	0.00522294	0	0	-0.666675	-0.792121	-0.54123	8.38075	-11.0957	12.0285	6.28539e-10	4.73241e-09	0	0
ENSG00000135821	2752	A8YXX4	GLUL	protein-coding	1	7.13919	7.10619	7.08897	8.24671	8.34166	8.32286	8.02953	8.06157	8.20033	9.04017	9.01585	9.00764	1.91129	1.7873	2.03528	8.13339	32.1836	32.5823	1.6103e-18	2.32015e-16	1	1	0.717983	0.604047	0.831919	8.13339	13.1568	15.2707	3.20072e-11	7.08494e-10	0	0	0.927263	0.810248	1.04428	8.13339	16.5447	19.4413	5.00353e-13	9.77816e-12	0	0
ENSG00000137699	23650	B7Z5V5	TRIM29	protein-coding	11	8.98185	9.08971	9.03734	8.71429	8.80922	8.63511	2.4752	2.7116	1.84855	8.31899	8.39632	8.37742	-0.67481	-0.808079	-0.541541	7.1163	-10.5718	11.1769	1.43125e-09	1.01222e-08	0	0	-0.358598	-0.491684	-0.225511	7.1163	-5.62564	1.61901	1.7479e-05	8.02736e-05	0	0	5.97275	5.61009	6.33541	7.1163	34.3852	33.3505	4.46284e-19	8.95337e-17	1	1
ENSG00000180817	5464	Q15181	PPA1	protein-coding	10	8.53708	8.4489	8.5923	8.28513	8.23474	8.38273	8.44539	8.34706	8.61345	8.31104	8.07392	8.1741	-0.334922	-0.488175	-0.18167	8.37049	-4.56283	-0.965056	0.000195109	0.00043734	0	0	-0.108388	-0.260846	0.0440691	8.37049	-1.48433	-7.16887	0.153527	0.231166	0	0	-0.274142	-0.427916	-0.120368	8.37049	-3.72212	-2.94782	0.00137201	0.00263832	0	0
ENSG00000105438	10945	P24390	KDELR1	protein-coding	19	8.30725	8.36929	8.30523	8.29796	8.28198	8.26104	9.23975	9.18093	9.08086	7.34865	7.44868	7.48136	-0.904133	-1.03035	-0.777921	8.30025	-14.9564	17.5942	3.1825e-12	4.78099e-11	0	0	-0.857029	-0.981745	-0.732314	8.30025	-14.3474	16.944	6.76519e-12	1.93891e-10	0	0	-1.74562	-1.86796	-1.62327	8.30025	-29.7885	31.0116	7.18801e-18	8.97029e-16	-1	-1
ENSG00000024422	30846	A0A024R0S6	EHD2	protein-coding	19	8.30697	8.33508	8.29458	8.39784	8.52101	8.38847	8.61655	8.66421	8.55377	8.017	8.16873	8.07325	-0.228762	-0.353949	-0.103576	8.36145	-3.81526	-2.68932	0.00110555	0.00214544	0	0	-0.353469	-0.476231	-0.230706	8.36145	-6.01149	2.50828	7.48851e-06	3.77618e-05	0	0	-0.529351	-0.653108	-0.405595	8.36145	-8.93047	8.28863	2.30094e-08	1.17221e-07	0	0
ENSG00000065150	3843	B3KWG6	IPO5	protein-coding	13	7.90459	7.87148	7.88874	8.35605	8.3919	8.41758	8.61796	8.66488	9.06841	8.29515	8.26631	8.23742	0.379253	0.2013	0.557206	8.3317	4.45893	-1.23524	0.000265778	0.000579968	0	0	-0.121088	-0.292502	0.0503254	8.3317	-1.47796	-7.18473	0.155712	0.233922	0	0	-0.510077	-0.681349	-0.338805	8.3317	-6.23095	2.6694	5.37652e-06	1.63748e-05	0	0
ENSG00000165637	7417	P45880	VDAC2	protein-coding	10	8.70269	8.72877	8.78446	8.09394	8.16317	8.20903	8.59855	8.50177	8.72219	8.03251	7.91164	7.92847	-0.779273	-0.910338	-0.648208	8.36477	-12.4136	14.0862	8.95482e-11	8.69639e-10	0	0	-0.194681	-0.326976	-0.0623861	8.36477	-3.0724	-4.20083	0.00607777	0.0144591	0	0	-0.644603	-0.776485	-0.51272	8.36477	-10.2048	10.5599	2.59262e-09	1.66022e-08	0	0
ENSG00000135069	29968	A0A024R280	PSAT1	protein-coding	9	8.62328	8.66301	8.64556	8.89795	8.9294	8.93175	7.37692	7.34425	7.60698	7.93432	7.81474	7.81046	-0.788452	-0.920952	-0.655952	8.21488	-12.4239	14.1088	8.82616e-11	8.59777e-10	0	0	-1.06372	-1.19304	-0.934401	8.21488	-17.1737	20.3252	2.50868e-13	1.15582e-11	-1	-1	0.418443	0.278096	0.55879	8.21488	6.22488	2.8561	4.72259e-06	1.45478e-05	0	0
ENSG00000163347	9076	A5JSJ9	CLDN1	protein-coding	3	8.74155	8.7056	8.73947	8.93607	8.98032	9.03066	-0.865422	0.0137463	-1.51219	8.38274	8.23984	8.27139	-0.427627	-0.549889	-0.305366	6.30531	-7.30251	5.11517	5.03977e-07	1.90275e-06	0	0	-0.680805	-0.80014	-0.56147	6.30531	-11.9111	13.4513	1.84611e-10	3.20821e-09	0	0	9.03652	8.20411	9.86893	6.30531	22.6653	23.3577	1.35957e-15	6.49032e-14	1	1
ENSG00000215021	11331	Q99623	PHB2	protein-coding	12	7.78637	7.83969	7.9087	8.2469	8.26831	8.25044	8.98938	8.96855	8.85065	8.14406	8.18314	8.22494	0.336446	0.214214	0.458678	8.30509	5.74682	1.78922	1.33688e-05	3.7621e-05	0	0	-0.072486	-0.190638	0.0456662	8.30509	-1.28088	-7.43605	0.215092	0.306784	0	0	-0.75526	-0.871957	-0.638562	8.30509	-13.5124	15.6046	1.98876e-11	2.29235e-10	0	0
ENSG00000253729	5591	P78527	PRKDC	protein-coding	8	7.65935	7.51869	7.51634	8.3177	8.42053	8.38847	8.41747	8.57714	8.87239	8.46311	8.65425	8.47273	0.964793	0.775231	1.15436	8.27318	10.6773	10.7048	2.5981e-09	1.72434e-08	0	0	0.15113	-0.0282478	0.330507	8.27318	1.76751	-6.76231	0.0937483	0.152407	0	0	-0.0896987	-0.270046	0.0906489	8.27318	-1.04341	-7.92041	0.310293	0.364257	0	0
ENSG00000149418	6768	Q9Y5Y6	ST14	protein-coding	11	8.7159	8.81742	8.81815	8.86926	8.87012	8.80249	1.84942	0.368841	1.36822	8.30795	8.52009	8.43037	-0.36999	-0.516983	-0.222996	6.81152	-5.25518	0.619527	4.0061e-05	0.00010245	0	0	-0.432685	-0.577228	-0.288143	6.81152	-6.24991	3.00617	4.47566e-06	2.39563e-05	0	0	7.23922	6.67205	7.80639	6.81152	26.6488	28.1839	6.14527e-17	4.99468e-15	1	1
ENSG00000159840	7791	Q15942	ZYX	protein-coding	7	8.57779	8.69478	8.6652	8.1928	8.20177	8.16178	8.33862	8.32695	7.99109	8.14132	8.39789	8.32136	-0.36578	-0.531323	-0.200236	8.33428	-4.6135	-0.85763	0.000173935	0.0003937	0	0	0.0957459	-0.070549	0.262041	8.33428	1.20216	-7.53249	0.243547	0.338922	0	0	0.0571691	-0.111598	0.225936	8.33428	0.70729	-8.19132	0.487667	0.542541	0	0
ENSG00000119655	10577	A0A024R6C0	NPC2	protein-coding	14	9.26287	9.24766	9.18336	7.8252	7.61052	7.87253	8.19351	8.1584	7.88849	7.99253	7.93805	8.02749	-1.24391	-1.39795	-1.08987	8.26672	-16.8599	19.8279	3.53007e-13	7.18203e-12	-1	-1	0.219844	0.0587128	0.380976	8.26672	2.8486	-4.66713	0.0100194	0.022369	0	0	-0.0982849	-0.259898	0.0633284	8.26672	-1.26972	-7.61883	0.218963	0.267856	0	0
ENSG00000064666	1265	B4DDF4	CNN2	protein-coding	19	8.76285	8.91514	8.82157	8.23476	8.29701	8.18469	6.84852	6.71966	6.53864	8.55083	8.71094	8.6501	-0.200557	-0.338938	-0.0621759	8.10289	-3.02593	-4.50791	0.00674746	0.011295	0	0	0.394177	0.254371	0.533983	8.10289	5.88657	2.21546	9.83416e-06	4.80906e-05	0	0	1.92562	1.76909	2.08215	8.10289	25.6841	28.1242	1.24721e-16	8.90406e-15	1	1
ENSG00000108561	708	Q07021	C1QBP	protein-coding	17	7.74581	7.65347	7.7609	8.50853	8.51523	8.49495	8.36162	8.27102	8.04988	8.51703	8.50249	8.60791	0.822646	0.678851	0.966441	8.24907	11.9444	13.4055	1.75838e-10	1.58096e-09	0	0	0.035663	-0.100855	0.172181	8.24907	0.545415	-8.13331	0.591584	0.678291	0	0	0.310337	0.169928	0.450745	8.24907	4.61464	-0.878961	0.000173112	0.000393693	0	0
ENSG00000186591	7328	P62256	UBE2H	protein-coding	7	8.65747	8.72394	8.67377	8.39426	8.37861	8.44022	8.159	8.26553	8.26484	7.99028	8.01834	7.92486	-0.707813	-0.822999	-0.592628	8.32426	-12.8297	14.6927	5.00455e-11	5.21137e-10	0	0	-0.425947	-0.540809	-0.311085	8.32426	-7.74244	6.18427	2.11414e-07	1.58952e-06	0	0	-0.2512	-0.368701	-0.133699	8.32426	-4.4635	-1.20924	0.000245492	0.000543104	0	0
ENSG00000197081	3482	P11717	IGF2R	protein-coding	6	8.30922	8.21792	8.22338	7.90041	7.98965	7.97359	8.80892	9.00421	9.02741	8.03951	8.23282	8.05574	-0.142686	-0.286298	0.000926426	8.31523	-2.07437	-6.36749	0.0513566	0.0723705	0	0	0.151532	0.00826831	0.294797	8.31523	2.20834	-5.96015	0.0392315	0.0725869	0	0	-0.83895	-0.978637	-0.699262	8.31523	-12.5394	14.2256	7.49889e-11	7.21614e-10	0	0
ENSG00000101608	10627	P19105	MYL12A	protein-coding	18	8.77491	8.73838	8.79899	8.07129	8.11851	8.08981	8.17338	8.08521	8.12986	8.31194	8.13546	8.20502	-0.54973	-0.667736	-0.431725	8.30273	-9.72625	9.74762	5.75445e-09	3.48899e-08	0	0	0.127527	0.00792387	0.24713	8.30273	2.22616	-5.93715	0.0378318	0.0704496	0	0	0.0915654	-0.0298255	0.212956	8.30273	1.57486	-7.21727	0.131193	0.169235	0	0
ENSG00000152558	114908	Q8N131	TMEM123	protein-coding	11	8.61693	8.59199	8.59629	8.51921	8.54597	8.48963	8.12561	8.14435	8.33173	8.03998	7.75717	7.83736	-0.717329	-0.862856	-0.571802	8.29969	-10.2913	10.7425	2.25068e-09	1.51068e-08	0	0	-0.634731	-0.778725	-0.490736	8.29969	-9.20322	8.97914	1.41851e-08	1.44208e-07	0	0	-0.313283	-0.461405	-0.165161	8.29969	-4.41586	-1.31498	0.000274124	0.000600912	0	0
ENSG00000148672	2746	P00367	GLUD1	protein-coding	10	8.52745	8.51339	8.48025	7.80738	7.86132	7.92326	8.81734	8.90666	9.1422	7.97479	7.84499	7.83171	-0.619689	-0.77123	-0.468149	8.30256	-8.53775	7.59486	4.69363e-08	2.27421e-07	0	0	0.0235896	-0.129796	0.176975	8.30256	0.321096	-8.18077	0.751515	0.812079	0	0	-1.06428	-1.21328	-0.915268	8.30256	-14.9122	17.4671	3.3586e-12	4.98413e-11	-1	-1
ENSG00000172893	1717	A0A024R5F7	DHCR7	protein-coding	11	9.43249	9.4904	9.48854	7.77393	7.82327	7.69689	7.36319	7.36905	7.22221	7.82049	7.98216	7.88624	-1.57805	-1.7004	-1.45571	8.1124	-26.9302	29.0088	5.02153e-17	4.21091e-15	-1	-1	0.127242	-0.00188394	0.256368	8.1124	2.05738	-6.21793	0.0531155	0.0940064	0	0	0.571932	0.437078	0.706786	8.1124	8.85477	8.21607	2.63588e-08	1.32791e-07	0	0
ENSG00000163902	6184	P04843	RPN1	protein-coding	3	8.5243	8.64166	8.59334	8.09667	8.17323	8.05741	8.43687	8.46812	8.60285	8.08215	8.12909	8.09442	-0.486686	-0.610237	-0.363134	8.32501	-8.22429	6.97907	8.41034e-08	3.82374e-07	0	0	-0.00915926	-0.133353	0.115035	8.32501	-0.153978	-8.24159	0.879192	0.912409	0	0	-0.399227	-0.523328	-0.275127	8.32501	-6.71651	3.86477	1.66932e-06	5.63995e-06	0	0
ENSG00000112972	3157	A0A024R059	HMGCS1	protein-coding	5	10.0091	10.0455	9.98866	6.22395	6.33343	6.21405	5.83923	5.89525	6.01777	7.71275	7.67537	7.60423	-2.34905	-2.46395	-2.23414	7.46327	-42.6818	38.1337	6.63348e-21	2.62835e-18	-1	-1	1.40644	1.2711	1.54178	7.46327	21.6963	24.9594	3.11799e-15	2.92409e-13	1	1	1.75298	1.60826	1.89771	7.46327	25.2889	27.8822	1.67886e-16	1.15187e-14	1	1
ENSG00000113407	6897	P26639	TARS1	protein-coding	5	8.60439	8.66015	8.63412	8.46598	8.60529	8.59412	7.7046	7.70496	7.93658	8.10056	8.0898	8.12372	-0.528771	-0.66078	-0.396761	8.26869	-8.36293	7.24578	6.48777e-08	3.03228e-07	0	0	-0.450414	-0.580981	-0.319846	8.26869	-7.20233	5.06916	6.16462e-07	4.12946e-06	0	0	0.327	0.189711	0.46429	8.26869	4.97288	-0.00877425	7.6053e-05	0.000184504	0	0
ENSG00000175166	5708	Q13200	PSMD2	protein-coding	3	8.51043	8.5674	8.48362	8.34462	8.37301	8.25845	7.94543	7.94956	8.06952	8.27789	8.36875	8.35361	-0.189174	-0.308776	-0.0695731	8.29186	-3.30236	-3.87382	0.00360677	0.00634306	0	0	0.00498301	-0.113842	0.123808	8.29186	0.087555	-8.26837	0.931113	0.951254	0	0	0.34541	0.222801	0.468019	8.29186	5.88179	2.04696	9.93773e-06	2.86109e-05	0	0
ENSG00000118705	6185	P04844	RPN2	protein-coding	20	7.58513	7.57377	7.65466	7.98237	7.89774	7.97333	9.25898	9.24508	9.51427	7.87279	7.93886	7.85974	0.284361	0.135416	0.433307	8.19639	3.98603	-2.2534	0.00074365	0.00149343	0	0	-0.0609649	-0.205058	0.0831278	8.19639	-0.883355	-7.83694	0.387685	0.489908	0	0	-1.44589	-1.58432	-1.30745	8.19639	-21.8067	24.814	2.83184e-15	1.19685e-13	-1	-1
ENSG00000136802	56262	A0A024R892	LRRC8A	protein-coding	9	9.40078	9.4579	9.45288	8.16986	8.18198	8.13144	6.59008	6.58431	6.67358	7.71722	7.93994	7.83274	-1.61241	-1.73382	-1.49099	8.01106	-27.7269	29.5902	2.86575e-17	2.7361e-15	-1	-1	-0.33603	-0.46187	-0.21019	8.01106	-5.57513	1.54845	1.95546e-05	8.865e-05	0	0	1.21186	1.07135	1.35238	8.01106	18.0062	21.1899	1.04032e-13	2.51727e-12	1	1
ENSG00000142798	3339	P98160	HSPG2	protein-coding	1	8.6515	8.53726	8.49892	8.39971	8.39559	8.30248	7.89251	8.11679	7.99001	8.05187	8.48948	8.22787	-0.312306	-0.492086	-0.132526	8.29616	-3.64037	-3.15869	0.00178277	0.00331477	0	0	-0.118565	-0.297201	0.0600717	8.29616	-1.39089	-7.3019	0.180623	0.265211	0	0	0.248128	0.0636327	0.432624	8.29616	2.81836	-4.95513	0.0111064	0.0179179	0	0
ENSG00000165678	27069	Q9H3K2	GHITM	protein-coding	10	8.26989	8.27714	8.27304	8.45195	8.52003	8.45688	8.06364	8.11435	8.27793	8.29215	8.14601	8.25844	-0.0386886	-0.167798	0.0904211	8.28345	-0.625636	-8.21366	0.538727	0.593967	0	0	-0.242123	-0.368283	-0.115962	8.28345	-4.00691	-2.10889	0.000708423	0.00218782	0	0	0.0858395	-0.044109	0.215788	8.28345	1.37916	-7.49211	0.183287	0.228373	0	0
ENSG00000129351	3609	Q12906	ILF3	protein-coding	19	8.11832	8.17751	8.05291	8.35114	8.30847	8.23932	8.32751	8.29926	8.19595	8.38212	8.46908	8.43003	0.309263	0.186744	0.431782	8.2793	5.27014	0.681946	3.87315e-05	9.94904e-05	0	0	0.125005	0.00530353	0.244707	8.2793	2.18034	-6.03919	0.0415252	0.0763141	0	0	0.149273	0.0274934	0.271052	8.2793	2.5592	-5.48917	0.0188299	0.0291043	0	0
ENSG00000075785	7879	A0A158RFU6	RAB7A	protein-coding	3	8.71484	8.73342	8.81994	8.2668	8.3229	8.30227	7.70987	7.80347	7.85711	8.236	8.214	8.15675	-0.553883	-0.670846	-0.436919	8.26145	-9.88698	10.0299	4.38953e-09	2.73043e-08	0	0	-0.0943588	-0.211836	0.023118	8.26145	-1.67698	-6.88571	0.109325	0.173634	0	0	0.414777	0.292537	0.537017	8.26145	7.08434	4.67259	7.82916e-07	2.82975e-06	0	0
ENSG00000082641	4779	J9JIE5	NFE2L1	protein-coding	17	7.95182	8.07303	7.96163	8.48917	8.4154	8.33643	8.40431	8.42796	8.16039	8.24491	8.3825	8.39267	0.340406	0.18955	0.491262	8.27002	4.71121	-0.602358	0.000138568	0.00031935	0	0	-0.0776586	-0.223545	0.068228	8.27002	-1.1114	-7.6473	0.27976	0.378224	0	0	0.00189778	-0.14683	0.150626	8.27002	0.026641	-8.45742	0.979014	0.981997	0	0
ENSG00000204469	7916	A0A1U9X974	PRRC2A	protein-coding	6	8.559	8.63995	8.43403	8.27442	8.29882	8.09054	8.39637	8.49183	7.96483	8.02266	8.21021	8.1452	-0.421653	-0.653861	-0.189444	8.29399	-3.8874	-2.91304	0.00158634	0.00298242	0	0	-0.101119	-0.333053	0.130815	8.29399	-0.933363	-7.80754	0.366145	0.468592	0	0	-0.169871	-0.404878	0.065137	8.29399	-1.54746	-7.26343	0.143623	0.183541	0	0
ENSG00000083444	5351	A0A024R4H0	PLOD1	protein-coding	1	8.19792	8.32363	8.26128	8.2055	8.28745	8.16846	9.18886	9.2332	9.13142	6.94537	7.09501	7.08485	-1.22476	-1.35803	-1.09149	8.17691	-19.1871	22.4013	3.1704e-14	9.04273e-13	-1	-1	-1.18405	-1.31576	-1.05235	8.17691	-18.77	22.0926	4.78682e-14	2.80986e-12	-1	-1	-2.1482	-2.27715	-2.01925	8.17691	-34.7827	34.0985	3.56998e-19	7.51208e-17	-1	-1
ENSG00000026025	7431	P08670	VIM	protein-coding	10	7.0778	7.15867	7.19171	4.97338	5.1089	5.10442	9.65742	9.69163	9.87695	8.28929	8.19018	8.15921	1.07049	0.92394	1.21705	7.53996	15.2506	17.9892	2.23147e-12	3.51208e-11	1	1	3.15328	2.97937	3.32719	7.53996	37.8565	35.7603	6.8789e-20	4.95562e-17	1	1	-1.52351	-1.65356	-1.39347	7.53996	-24.4593	27.0587	3.1791e-16	1.92312e-14	-1	-1
ENSG00000031698	6301	Q5T5C7	SARS1	protein-coding	1	8.57896	8.65102	8.6479	8.51043	8.48382	8.505	8.0115	7.92636	7.99974	7.87801	7.89366	7.88053	-0.743176	-0.85359	-0.632762	8.24724	-14.0529	16.3911	9.8362e-12	1.26513e-10	0	0	-0.615763	-0.725199	-0.506326	8.24724	-11.7476	13.2348	2.34801e-10	3.98007e-09	0	0	-0.0948103	-0.20843	0.0188095	8.24724	-1.7422	-6.94138	0.097046	0.12924	0	0
ENSG00000128050	10606	A0A024RD93	PAICS	protein-coding	4	7.85846	7.85567	7.95244	8.14168	8.19403	8.16316	8.52699	8.5209	8.72088	8.39842	8.26652	8.24594	0.41705	0.280749	0.553351	8.23709	6.38831	3.20686	3.33063e-06	1.06126e-05	0	0	0.140173	0.00767772	0.272669	8.23709	2.20882	-5.97596	0.0391926	0.0725489	0	0	-0.279801	-0.412031	-0.147571	8.23709	-4.41791	-1.34373	0.000272827	0.0005984	0	0
ENSG00000128641	4430	B0I1S9	MYO1B	protein-coding	2	7.5669	7.57413	7.58192	7.90401	7.9868	7.94033	5.7319	5.80846	5.97016	9.30992	9.30945	9.20745	1.70178	1.57968	1.82389	7.65762	29.0983	30.5645	1.13012e-17	1.25235e-15	1	1	1.33219	1.21466	1.44972	7.65762	23.6658	26.5601	5.96933e-16	7.16727e-14	1	1	3.4462	3.30345	3.58895	7.65762	50.4029	41.3416	2.56959e-22	1.77067e-19	1	1
ENSG00000105323	11100	B7Z4B8	HNRNPUL1	protein-coding	19	7.81833	7.99474	7.90171	8.46192	8.52873	8.3354	8.54535	8.60942	8.2489	7.95124	8.17972	8.20839	0.200788	0.0120493	0.389526	8.23199	2.23144	-6.07367	0.0383007	0.0553959	0	0	-0.336126	-0.517771	-0.154482	8.23199	-3.88141	-2.4701	0.00105502	0.00310223	0	0	-0.365295	-0.549551	-0.181039	8.23199	-4.15845	-2.0303	0.000565549	0.00117445	0	0
ENSG00000181019	1728	P15559	NQO1	protein-coding	16	8.56561	8.51208	8.5741	7.04881	6.91251	7.0287	9.20365	9.14069	9.23684	7.83879	7.69338	7.78729	-0.774418	-0.897893	-0.650942	8.12854	-13.0946	15.0829	3.48251e-11	3.7701e-10	0	0	0.780672	0.649877	0.911467	8.12854	12.4616	14.3723	8.36715e-11	1.61918e-09	0	0	-1.41679	-1.53733	-1.29625	8.12854	-24.5396	27.1538	2.98583e-16	1.82009e-14	-1	-1
ENSG00000110651	975	E9PJK1	CD81	protein-coding	11	7.9895	8.02044	8.04124	8.16126	8.03449	8.1079	8.80385	8.70618	8.57467	8.05387	8.22621	8.20104	0.138933	-0.00119131	0.279058	8.24339	2.07009	-6.36667	0.0517948	0.0729167	0	0	0.0560789	-0.0813824	0.19354	8.24339	0.851758	-7.88204	0.404572	0.506122	0	0	-0.540955	-0.677182	-0.404728	8.24339	-8.29076	7.06874	7.42393e-08	3.38109e-07	0	0
ENSG00000084754	3030	E9KL44	HADHA	protein-coding	2	8.05769	8.17232	8.11135	8.17205	8.2282	8.2126	8.43528	8.40556	8.5814	8.24127	8.20349	8.17734	0.0933506	-0.030356	0.217057	8.24988	1.57551	-7.18147	0.131043	0.169378	0	0	0.00399703	-0.117374	0.125369	8.24988	0.0687572	-8.25981	0.945875	0.961651	0	0	-0.263154	-0.385062	-0.141246	8.24988	-4.50685	-1.12777	0.00022206	0.000494997	0	0
ENSG00000172354	2783	P62879	GNB2	protein-coding	7	8.43462	8.40291	8.44871	8.28237	8.18589	8.17945	8.34604	8.30505	7.91579	8.10056	8.17171	8.20918	-0.27001	-0.438431	-0.101589	8.24852	-3.34833	-3.76375	0.00326437	0.00579166	0	0	-0.0574147	-0.224865	0.110035	8.24852	-0.716113	-7.99501	0.482358	0.578851	0	0	-0.0369804	-0.207334	0.133374	8.24852	-0.45338	-8.33703	0.655249	0.700698	0	0
ENSG00000166250	79827	B4E3S3	CLMP	protein-coding	11	8.38853	8.31445	8.44582	6.72878	6.66716	6.64712	9.38472	9.46347	9.69121	7.39279	7.40757	7.39659	-0.984207	-1.13506	-0.833353	7.99402	-13.6216	15.8374	1.72196e-11	2.03971e-10	0	0	0.717268	0.555621	0.878915	7.99402	9.26425	9.19311	1.27459e-08	1.31175e-07	0	0	-2.11033	-2.25508	-1.96559	7.99402	-30.4398	31.4348	4.7325e-18	6.52221e-16	-1	-1
ENSG00000186468	6228	A8K517	RPS23	protein-coding	5	7.88398	8.17704	8.07398	8.28274	8.32371	8.04444	8.83238	8.71298	8.41437	7.94131	7.90171	8.12728	-0.0592013	-0.291175	0.172772	8.22633	-0.544957	-8.24039	0.59396	0.64598	0	0	-0.230241	-0.457081	-0.00340173	8.22633	-2.16737	-6.07879	0.0470698	0.0849089	0	0	-0.669186	-0.895467	-0.442905	8.22633	-6.31493	1.82888	1.52649e-05	4.24296e-05	0	0
ENSG00000134757	1830	P32926	DSG3	protein-coding	18	7.80443	7.72772	7.74159	9.03415	9.1005	9.09919	2.35921	1.97119	2.90489	8.55116	8.4893	8.38796	0.721495	0.581249	0.861742	6.93094	10.7409	11.5055	1.09404e-09	8.00156e-09	0	0	-0.599697	-0.730104	-0.46929	6.93094	-9.60125	9.64905	7.11791e-09	7.78012e-08	0	0	6.11135	5.75668	6.46602	6.93094	35.9759	34.1723	1.85368e-19	4.51984e-17	1	1
ENSG00000167468	2879	P36969	GPX4	protein-coding	19	8.5616	8.54841	8.71444	8.20783	8.21991	8.16431	8.58534	8.40576	8.50752	7.59377	7.71181	7.72272	-0.935987	-1.07072	-0.801256	8.24529	-14.5044	16.9943	5.55587e-12	7.75132e-11	0	0	-0.524632	-0.659679	-0.389585	8.24529	-8.11089	6.9358	1.0419e-07	8.48562e-07	0	0	-0.825967	-0.961409	-0.690526	8.24529	-12.7323	14.5401	5.72685e-11	5.74098e-10	0	0
ENSG00000089159	5829	A0A140VJQ8	PXN	protein-coding	12	8.39993	8.48684	8.3489	8.33469	8.32322	8.24282	7.73724	7.81855	7.61404	8.20522	8.39376	8.38848	-0.0871129	-0.225707	0.0514809	8.19114	-1.31231	-7.56001	0.204484	0.252601	0	0	0.0238819	-0.113322	0.161086	8.19114	0.363413	-8.20208	0.720162	0.786837	0	0	0.598457	0.455108	0.741806	8.19114	8.7164	7.91844	3.38544e-08	1.66478e-07	0	0
ENSG00000048828	23196	Q9NZB2	FAM120A	protein-coding	9	8.3848	8.37628	8.37056	7.95649	7.98965	7.99967	8.52475	8.66722	8.6764	7.94048	8.03181	7.92631	-0.412223	-0.532665	-0.29178	8.23703	-7.14575	4.81681	6.91175e-07	2.53633e-06	0	0	-0.016981	-0.137643	0.103681	8.23703	-0.293826	-8.1979	0.771961	0.829294	0	0	-0.656814	-0.776164	-0.537464	8.23703	-11.4899	12.6561	3.44803e-10	2.76139e-09	0	0
ENSG00000132824	10955	Q13530	SERINC3	protein-coding	20	7.66639	7.63336	7.60898	7.59012	7.59777	7.51217	9.23003	9.19383	9.34558	8.0091	7.94155	7.89808	0.315997	0.189038	0.442957	8.10225	5.19657	0.554447	4.57374e-05	0.000115742	0	0	0.383741	0.258601	0.508881	8.10225	6.40235	3.41109	3.23273e-06	1.79208e-05	0	0	-1.30299	-1.42153	-1.18446	8.10225	-22.9504	25.8223	1.07163e-15	5.3242e-14	-1	-1
ENSG00000198840	4537	P03897	ND3	protein-coding	MT	8.6296	8.37361	8.82779	8.45637	8.44935	8.51335	7.5196	6.8639	6.52872	8.45267	7.68762	8.0702	-0.525313	-1.08901	0.0383808	8.03106	-2.12997	-6.39566	0.0640536	0.0884924	0	0	-0.387494	-0.946355	0.171367	8.03106	-1.58474	-7.03892	0.14975	0.226296	0	0	1.09878	0.482825	1.71474	8.03106	4.07717	-3.23989	0.00317552	0.00566766	1	1
ENSG00000123989	79586	Q8IZ52	CHPF	protein-coding	2	9.07508	9.30548	9.2296	7.99908	7.91604	7.75499	7.51997	7.42531	7.13002	7.69965	7.84987	7.86879	-1.40358	-1.5811	-1.22606	8.06449	-16.5623	18.6651	1.1755e-12	2.00976e-11	-1	-1	-0.0892712	-0.273677	0.0951351	8.06449	-1.01407	-7.70569	0.323444	0.424646	0	0	0.436725	0.243645	0.629806	8.06449	4.73806	-0.617145	0.000147524	0.000338955	0	0
ENSG00000196498	9612	C9JE98	NCOR2	protein-coding	12	8.63027	8.65203	8.607	8.54326	8.54611	8.43774	7.94822	7.99169	7.80337	7.42354	7.80648	7.63374	-1.01638	-1.17674	-0.856026	8.16862	-13.2332	15.2813	2.88736e-11	3.19937e-10	-1	-1	-0.896783	-1.05572	-0.737844	8.16862	-11.7802	13.2954	2.23753e-10	3.81319e-09	0	0	-0.30408	-0.46951	-0.138651	8.16862	-3.83771	-2.63428	0.00104942	0.00206305	0	0
ENSG00000177106	64787	Q9H6S3	EPS8L2	protein-coding	11	8.45433	8.5573	8.52211	8.68027	8.6704	8.57499	7.7701	7.6837	7.30013	7.62533	7.82936	7.84196	-0.751703	-0.936204	-0.567202	8.12583	-8.53845	7.20483	7.27745e-08	3.36269e-07	0	0	-0.882107	-1.06316	-0.701051	8.12583	-10.2104	10.2272	4.545e-09	5.22741e-08	0	0	0.167556	-0.0251858	0.360298	8.12583	1.82186	-6.79056	0.0845571	0.11418	0	0
ENSG00000283041	729998	NA	LOC729998	pseudo	7	8.21602	8.47921	8.27997	8.1208	8.002	7.97412	8.7093	8.71813	8.55646	7.63193	7.95335	7.87754	-0.513286	-0.686259	-0.340313	8.2099	-6.20023	2.74957	5.24334e-06	1.60397e-05	0	0	-0.218636	-0.391185	-0.0460883	8.2099	-2.64751	-5.0941	0.0156628	0.0329188	0	0	-0.849666	-1.02046	-0.678875	8.2099	-10.3946	10.7732	2.1481e-09	1.4156e-08	0	0
ENSG00000146648	1956	Q504U8	EGFR	protein-coding	7	7.91091	7.91733	7.919	8.59495	8.69928	8.6396	7.28587	7.29807	7.57406	8.32039	8.39179	8.29286	0.4182	0.279158	0.557242	8.07034	6.27966	2.96643	4.19932e-06	1.31014e-05	0	0	-0.311061	-0.443764	-0.178358	8.07034	-4.89399	-0.0561502	9.10826e-05	0.000351233	0	0	0.954133	0.81072	1.09755	8.07034	13.8905	16.1815	1.21243e-11	1.48845e-10	0	0
ENSG00000144028	23020	O75643	SNRNP200	protein-coding	2	8.61762	8.54586	8.56491	7.97189	8.07356	8.03136	8.0502	8.11606	8.21774	8.01684	8.18678	8.01349	-0.505564	-0.635102	-0.376026	8.20053	-8.14849	6.83271	9.7029e-08	4.35518e-07	0	0	0.0437353	-0.0868729	0.174344	8.20053	0.699132	-7.99587	0.492633	0.588597	0	0	-0.0561294	-0.188303	0.0760443	8.20053	-0.88663	-8.03343	0.385962	0.442332	0	0
ENSG00000130309	79709	Q8NBJ5	COLGALT1	protein-coding	19	8.17218	8.25074	8.16401	7.48124	7.45606	7.44734	8.8057	8.69984	8.71279	8.2128	8.22687	8.23975	0.0299532	-0.0839097	0.143816	8.15578	0.549235	-8.25631	0.589009	0.641331	0	0	0.764389	0.648459	0.880319	8.15578	13.7663	16.1718	1.42477e-11	3.58765e-10	0	0	-0.513916	-0.6253	-0.402532	8.15578	-9.63312	9.55175	6.74108e-09	3.89925e-08	0	0
ENSG00000099875	2872	Q9HBH9	MKNK2	protein-coding	19	7.70921	7.85979	7.73656	8.5068	8.43449	8.33868	8.6618	8.70748	8.17923	7.78355	7.93589	7.90714	0.102273	-0.133705	0.338251	8.14672	0.925437	-7.93523	0.369687	0.427364	0	0	-0.555439	-0.781331	-0.329547	8.14672	-5.25041	0.0231131	0.000104655	0.000396814	0	0	-0.651825	-0.88031	-0.42334	8.14672	-6.0916	1.432	2.25443e-05	6.06528e-05	0	0
ENSG00000156482	6156	A0A024R9D3	RPL30	protein-coding	8	7.93041	8.06923	8.07821	8.05238	8.1912	7.88908	8.76465	8.67966	8.47119	8.01242	7.80708	8.12056	-0.0456038	-0.236981	0.145773	8.17217	-0.500414	-8.26489	0.62281	0.673369	0	0	-0.0645847	-0.252895	0.123726	8.17217	-0.720232	-7.97666	0.480575	0.577192	0	0	-0.659714	-0.846346	-0.473083	8.17217	-7.42316	4.8791	6.73256e-07	2.46203e-06	0	0
ENSG00000125977	8894	P20042	EIF2S2	protein-coding	20	8.34641	8.28437	8.34209	8.13761	8.15304	8.20947	8.19163	8.09044	8.19783	8.19703	8.03963	8.0553	-0.223077	-0.346517	-0.099637	8.18707	-3.77308	-2.78739	0.00121916	0.00234668	0	0	-0.0653589	-0.187799	0.057081	8.18707	-1.1145	-7.62384	0.278463	0.37692	0	0	-0.0582048	-0.182664	0.0662543	8.18707	-0.976403	-7.95176	0.340689	0.396038	0	0
ENSG00000148248	6836	O15260	SURF4	protein-coding	9	8.56089	8.62431	8.55138	7.91595	7.89731	7.80641	8.29412	8.33599	8.25313	7.98964	8.02038	8.03934	-0.563567	-0.677765	-0.44937	8.19074	-10.3035	10.7585	2.20633e-09	1.48296e-08	0	0	0.141444	0.0255477	0.257341	8.19074	2.54807	-5.29432	0.0192842	0.039303	0	0	-0.279795	-0.39547	-0.16412	8.19074	-5.05009	0.149652	6.37784e-05	0.000157229	0	0
ENSG00000170027	7532	P61981	YWHAG	protein-coding	7	8.06237	8.05853	8.09917	8.2707	8.30275	8.3179	7.65797	7.67013	7.75225	8.43791	8.41447	8.39546	0.342963	0.23251	0.453417	8.11997	6.48284	3.39989	2.72578e-06	8.83816e-06	0	0	0.119666	0.0119561	0.227377	8.11997	2.3196	-5.77693	0.0312164	0.0597956	0	0	0.724857	0.612117	0.837597	8.11997	13.4237	15.5249	2.23744e-11	2.52933e-10	0	0
ENSG00000067704	55699	Q9NSE4	IARS2	protein-coding	1	7.74415	7.70372	7.7236	7.7823	7.85731	7.88181	7.74753	7.66212	8.07805	8.8471	8.79484	8.75286	1.07644	0.917552	1.23532	8.04795	14.145	16.5189	8.74306e-12	1.14584e-10	1	1	0.959596	0.804419	1.11477	8.04795	12.911	14.9486	4.47474e-11	9.48291e-10	0	0	0.97742	0.819223	1.13562	8.04795	12.8997	14.768	4.54457e-11	4.68868e-10	0	0
ENSG00000143612	25912	Q9BWL3	C1orf43	protein-coding	1	8.31847	8.43459	8.38147	7.7589	7.71332	7.67149	8.51367	8.44128	8.39674	8.18095	8.09416	8.15181	-0.235572	-0.354293	-0.116851	8.17141	-4.14278	-1.93566	0.000516627	0.00107075	0	0	0.428808	0.308457	0.549159	8.17141	7.43893	5.58993	3.83892e-07	2.70414e-06	0	0	-0.307903	-0.426381	-0.189426	8.17141	-5.42595	1.00212	2.72836e-05	7.22624e-05	0	0
ENSG00000128595	813	A0A024R755	CALU	protein-coding	7	8.69195	8.65998	8.70386	7.68635	7.68422	7.71746	8.64453	8.64674	8.76932	7.62057	7.43	7.53544	-1.15259	-1.27789	-1.02729	8.1492	-19.2052	22.386	3.11467e-14	8.94283e-13	-1	-1	-0.16309	-0.291666	-0.0345153	8.1492	-2.64831	-5.0623	0.0155385	0.0326922	0	0	-1.15239	-1.2778	-1.02699	8.1492	-19.1857	22.3383	3.17474e-14	9.08238e-13	-1	-1
ENSG00000122705	1211	P09496	CLTA	protein-coding	9	8.20971	8.23973	8.31643	8.37104	8.31546	8.43507	8.35006	8.18612	7.93282	7.84537	7.82761	7.92823	-0.389546	-0.552896	-0.226195	8.16314	-4.97891	0.026158	7.50132e-05	0.0001824	0	0	-0.505881	-0.666131	-0.345631	8.16314	-6.59094	3.79029	2.17065e-06	1.25854e-05	0	0	-0.294911	-0.459133	-0.130688	8.16314	-3.74935	-2.85904	0.00128812	0.00248939	0	0
ENSG00000180921	286077	Q6ZRV2	FAM83H	protein-coding	8	7.35338	7.5379	7.47053	8.43132	8.43911	8.39712	6.64753	6.75333	6.36767	8.64784	8.9881	8.88407	1.37615	1.19366	1.55863	7.82649	15.7914	17.9012	2.50928e-12	3.87996e-11	1	1	0.410025	0.23909	0.580961	7.82649	5.02305	0.128101	7.71211e-05	0.000302548	0	0	2.23449	2.03938	2.4296	7.82649	23.982	25.7341	1.36571e-15	6.50005e-14	1	1
ENSG00000106153	51142	Q9Y6H1	CHCHD2	protein-coding	7	8.31034	8.26942	8.34354	8.01092	7.90875	8.03766	8.33137	8.15413	7.89275	8.14377	8.20461	8.34282	-0.0796383	-0.250921	0.0916445	8.16251	-0.971673	-7.93416	0.34315	0.399909	0	0	0.243582	0.0725185	0.414646	8.16251	2.97577	-4.42097	0.00763342	0.0176745	0	0	0.0963476	-0.076511	0.269206	8.16251	1.16483	-7.75516	0.258185	0.309526	0	0
ENSG00000086758	10075	A0A024R9W5	HUWE1	protein-coding	X	8.29708	8.12524	8.10039	8.48405	8.46654	8.47613	7.94878	8.14841	8.28207	7.75493	7.98973	7.81463	-0.322548	-0.487438	-0.157659	8.15733	-4.08413	-2.05157	0.000592055	0.00121312	0	0	-0.626611	-0.787168	-0.466055	8.15733	-8.14831	6.99113	9.70618e-08	7.9665e-07	0	0	-0.273798	-0.439207	-0.108388	8.15733	-3.45594	-3.52624	0.00253659	0.00461354	0	0
ENSG00000160710	103	P55265	ADAR	protein-coding	1	7.80523	7.76393	7.80448	8.10691	8.12482	8.15553	7.91921	8.01388	8.20564	8.41047	8.6087	8.45413	0.696782	0.551886	0.841679	8.11441	10.0401	10.3252	3.4011e-09	2.18855e-08	0	0	0.358908	0.218602	0.499214	8.11441	5.34077	0.988807	3.30334e-05	0.000141998	0	0	0.445419	0.302185	0.588653	8.11441	6.49263	3.38658	2.66998e-06	8.63425e-06	0	0
ENSG00000160014	808	Q96HY3	CALM3	protein-coding	19	7.57066	7.65144	7.5756	8.51074	8.47383	8.45273	7.79201	7.79891	7.56195	8.35184	8.41776	8.47405	0.812724	0.676683	0.948764	8.05263	12.4731	14.2051	8.23322e-11	8.05483e-10	0	0	-0.0666527	-0.195147	0.0618419	8.05263	-1.083	-7.68385	0.291869	0.391125	0	0	0.690558	0.555232	0.825883	8.05263	10.6541	11.3351	1.25533e-09	8.7454e-09	0	0
ENSG00000104549	6713	Q14534	SQLE	protein-coding	8	9.25923	9.31161	9.31753	6.82001	6.74919	6.78962	7.02755	7.15615	7.06283	8.27592	8.24116	8.2546	-1.03901	-1.14734	-0.930679	7.85545	-20.025	23.1564	1.41918e-14	4.78564e-13	-1	-1	1.47215	1.35198	1.59232	7.85545	25.5769	28.1438	1.35131e-16	2.12049e-14	1	1	1.17494	1.05408	1.2958	7.85545	20.2976	23.4804	1.09989e-14	3.70108e-13	1	1
ENSG00000084623	8668	Q13347	EIF3I	protein-coding	1	8.05836	8.03533	8.13088	8.02729	8.01004	8.05418	8.46228	8.41512	8.64182	8.05954	8.02446	8.06057	-0.0265598	-0.155636	0.102516	8.16499	-0.429611	-8.30458	0.672136	0.718756	0	0	0.0186782	-0.10868	0.146036	8.16499	0.306201	-8.19946	0.76266	0.821044	0	0	-0.454465	-0.581293	-0.327637	8.16499	-7.48139	5.46887	3.5289e-07	1.37594e-06	0	0
ENSG00000117450	5052	Q06830	PRDX1	protein-coding	1	7.93333	8.04955	7.91761	8.15523	8.11758	8.19036	8.00963	7.96645	7.71159	8.39042	8.41815	8.45613	0.453139	0.311117	0.59516	8.10967	6.66154	3.79088	1.87222e-06	6.28261e-06	0	0	0.267008	0.128389	0.405627	8.10967	4.02161	-2.06927	0.000684641	0.00212263	0	0	0.519867	0.377173	0.662561	8.10967	7.6065	5.7362	2.75743e-07	1.10165e-06	0	0
ENSG00000068366	2182	O60488	ACSL4	protein-coding	X	7.6699	7.64601	7.6396	7.57334	7.69349	7.65025	9.15664	9.25908	9.64096	7.47124	7.35072	7.29015	-0.277168	-0.489909	-0.0644279	8.00345	-2.74949	-5.04416	0.0137137	0.021631	0	0	-0.265204	-0.474533	-0.0558753	8.00345	-2.67369	-5.04687	0.0160647	0.0336786	0	0	-1.9714	-2.1702	-1.77261	8.00345	-20.9284	20.9601	1.527e-13	3.50746e-12	-1	-1
ENSG00000163041	3020	B2R4P9	H3-3A	protein-coding	1	7.41268	7.5525	7.48184	7.92211	7.78816	7.87478	7.35269	7.30237	7.32098	8.89872	8.98484	9.01638	1.48017	1.3559	1.60443	7.90901	24.8692	27.4639	2.31312e-16	1.50867e-14	1	1	1.10356	0.984081	1.22304	7.90901	19.2843	22.5655	2.88349e-14	1.87048e-12	1	1	1.63902	1.51328	1.76476	7.90901	27.2147	29.233	4.1029e-17	3.63278e-15	1	1
ENSG00000123416	10376	P68363	TUBA1B	protein-coding	12	7.03015	7.16723	7.20314	8.15362	8.28298	8.1146	8.06364	8.08745	8.13804	8.47084	8.70429	8.69718	1.48202	1.32804	1.63601	8.00943	20.0943	23.297	1.32976e-14	4.53232e-13	1	1	0.433544	0.290756	0.576333	8.00943	6.33924	3.22074	3.69751e-06	2.01797e-05	0	0	0.523526	0.377736	0.669315	8.00943	7.49737	5.49713	3.41907e-07	1.33794e-06	0	0
ENSG00000198431	7296	Q16881	TXNRD1	protein-coding	12	7.81001	7.74244	7.70764	8.06057	7.98945	8.03514	9.06499	9.10644	9.06892	7.4795	7.37564	7.34885	-0.347743	-0.471393	-0.224094	8.0658	-5.87171	2.10637	1.01594e-05	2.93238e-05	0	0	-0.623868	-0.744194	-0.503543	8.0658	-10.8251	11.8124	9.57967e-10	1.33099e-08	0	0	-1.67629	-1.79356	-1.55902	8.0658	-29.8435	31.0509	6.93634e-18	8.72492e-16	-1	-1
ENSG00000100201	10521	A0A1W2PQ51	DDX17	protein-coding	22	8.10056	8.06211	8.05215	8.022	8.08674	8.12648	8.41585	8.42205	8.4511	8.02141	8.01144	8.01915	-0.053418	-0.165508	0.0586717	8.14925	-0.994991	-7.89244	0.331792	0.388229	0	0	-0.0604359	-0.170801	0.0499289	8.14925	-1.1433	-7.58483	0.2666	0.364474	0	0	-0.41166	-0.522138	-0.301182	8.14925	-7.77966	6.07724	1.96668e-07	8.1003e-07	0	0
ENSG00000142657	5226	B4E2U0	PGD	protein-coding	1	8.51239	8.52824	8.52593	7.83001	7.87172	7.76627	8.6021	8.59038	8.55842	7.57933	7.66367	7.67477	-0.885201	-0.999902	-0.770499	8.14193	-16.1127	18.9955	8.14666e-13	1.479e-11	0	0	-0.186549	-0.302892	-0.0702058	8.14193	-3.34772	-3.56446	0.00325142	0.00831559	0	0	-0.947015	-1.06155	-0.832484	8.14193	-17.2636	20.2897	2.27707e-13	4.89156e-12	0	0
ENSG00000184575	11260	O43592	XPOT	protein-coding	12	8.13301	8.08338	8.14588	8.14127	8.16426	8.17144	8.23364	8.20254	8.55279	8.0392	7.95841	7.94069	-0.139133	-0.29255	0.0142828	8.14721	-1.89347	-6.67069	0.0730607	0.0996248	0	0	-0.177515	-0.328414	-0.0266166	8.14721	-2.45611	-5.48803	0.0234536	0.0466044	0	0	-0.342936	-0.495126	-0.190745	8.14721	-4.7046	-0.651934	0.000140694	0.000324531	0	0
ENSG00000169908	4071	P30408	TM4SF1	protein-coding	3	9.17796	9.20786	9.19004	8.3726	8.39328	8.46906	7.18348	7.20334	7.45228	6.71925	6.46918	6.64682	-2.5739	-2.72476	-2.42304	7.87376	-35.6224	34.5933	2.24597e-19	4.39461e-17	-1	-1	-1.79252	-1.94557	-1.63947	7.87376	-24.4526	27.2643	3.19578e-16	4.19126e-14	-1	-1	-0.65563	-0.818727	-0.492534	7.87376	-8.3929	7.40252	6.13581e-08	2.83931e-07	0	0
ENSG00000187134	1645	Q04828	AKR1C1	protein-coding	10	6.51787	6.4774	6.59047	6.16357	6.12713	6.15495	10.1386	10.0407	10.0424	5.41532	5.47774	5.39189	-1.10258	-1.25243	-0.952727	7.04484	-15.3619	18.2947	1.9541e-12	3.12834e-11	-1	-1	-0.721595	-0.871713	-0.571476	7.04484	-10.0359	10.7014	3.42464e-09	4.0657e-08	0	0	-4.64807	-4.78026	-4.51588	7.04484	-73.4135	48.3134	1.60439e-25	6.35699e-22	-1	-1
ENSG00000113648	9555	O75367	MACROH2A1	protein-coding	5	8.16908	8.21975	8.21256	8.27997	8.25872	8.15669	7.17826	7.30837	7.2148	8.39467	8.36153	8.51291	0.221607	0.0974331	0.345781	8.02228	3.72606	-2.90282	0.00135953	0.00259137	0	0	0.189932	0.0678044	0.312059	8.02228	3.247	-3.83846	0.00409215	0.0101704	0	0	1.18821	1.05707	1.31935	8.02228	18.9177	22.0939	4.13327e-14	1.14076e-12	1	1
ENSG00000112697	55754	Q9NV96	TMEM30A	protein-coding	6	8.97743	9.00148	9.01404	7.92684	7.9081	7.97122	7.62974	7.66713	7.98166	7.70299	7.5322	7.45789	-1.42915	-1.58809	-1.27021	8.06423	-18.7732	21.932	4.77158e-14	1.29052e-12	-1	-1	-0.365809	-0.529213	-0.202405	8.06423	-4.67399	-0.506547	0.000150969	0.000551571	0	0	-0.18429	-0.3518	-0.0167806	8.06423	-2.29699	-5.94482	0.0327109	0.0481491	0	0
ENSG00000197226	23061	B3KM54	TBC1D9B	protein-coding	5	7.58837	7.68761	7.70185	8.45097	8.46771	8.38234	7.99728	8.0473	8.06884	8.07687	8.2405	8.20263	0.508692	0.381181	0.636204	8.07602	8.3292	7.22099	6.90906e-08	3.20607e-07	0	0	-0.264616	-0.385803	-0.143428	8.07602	-4.55884	-0.820409	0.000196915	0.000702118	0	0	0.132857	0.0076017	0.258113	8.07602	2.21455	-6.13824	0.0387383	0.0561724	0	0
ENSG00000175416	1212	A0A024R7S3	CLTB	protein-coding	5	6.58443	6.82879	6.82401	8.71839	8.65971	8.48705	6.71135	6.50895	6.02485	8.71717	8.70223	8.82933	1.99761	1.7422	2.25301	7.63302	16.7713	14.473	1.1129e-10	1.06127e-09	1	1	0.125548	-0.099963	0.351059	7.63302	1.1938	-7.57491	0.252348	0.348658	0	0	2.31792	2.05444	2.58141	7.63302	18.8639	16.1404	2.28291e-11	2.57339e-10	1	1
ENSG00000115306	6711	B2ZZ89	SPTBN1	protein-coding	2	8.27249	8.217	8.22607	8.45048	8.44624	8.44838	7.07122	7.06499	7.1778	8.16639	8.33493	8.19705	-0.00784931	-0.128772	0.113073	8.00609	-0.135526	-8.40603	0.89357	0.91122	0	0	-0.218435	-0.336547	-0.100324	8.00609	-3.86126	-2.44474	0.00099361	0.00294075	0	0	1.12781	0.998845	1.25677	8.00609	18.2589	21.4182	8.02137e-14	2.02116e-12	1	1
ENSG00000083857	2195	Q14517	FAT1	protein-coding	4	8.51702	8.31638	8.25953	8.48309	8.61494	8.64026	6.93379	7.24458	7.51596	7.88717	7.99752	7.83119	-0.457033	-0.676248	-0.237818	8.02012	-4.43158	-1.66165	0.000450887	0.000945251	0	0	-0.675185	-0.889476	-0.460893	8.02012	-6.69729	2.93184	6.05513e-06	3.13211e-05	0	0	0.681738	0.449066	0.914409	8.02012	6.2281	1.945	1.39857e-05	3.9197e-05	0	0
ENSG00000148175	2040	F8VSL7	STOM	protein-coding	9	8.75379	8.75851	8.76592	7.46931	7.33455	7.51	8.07773	8.13763	8.16745	8.08501	7.99233	8.00096	-0.731391	-0.851011	-0.611771	8.08777	-12.7657	14.5959	5.46814e-11	5.62757e-10	0	0	0.592119	0.467328	0.71691	8.08777	9.90656	10.2666	4.248e-09	4.92874e-08	0	0	-0.0985112	-0.221464	0.0244414	8.08777	-1.6728	-7.0623	0.110154	0.144798	0	0
ENSG00000114554	5361	Q9UIW2	PLXNA1	protein-coding	3	8.89722	8.8144	8.79764	8.16407	8.1935	8.1942	6.40908	6.43101	6.29925	7.94114	8.3203	8.08819	-0.72557	-0.877035	-0.574104	7.87917	-10.0015	10.2286	3.62632e-09	2.32029e-08	0	0	-0.0743531	-0.22768	0.0789734	7.87917	-1.01246	-7.73308	0.323577	0.42478	0	0	1.72633	1.55096	1.90171	7.87917	20.552	23.7708	8.69479e-15	3.08286e-13	1	1
ENSG00000124207	1434	P55060	CSE1L	protein-coding	20	7.66771	7.65415	7.66462	7.69468	7.70344	7.77112	8.40431	8.43718	8.96915	8.38762	8.20371	8.23684	0.617954	0.37075	0.865158	8.06621	5.36627	-0.0427734	0.000102769	0.000242994	0	0	0.557631	0.315512	0.799751	8.06621	4.94412	-0.698654	0.000221847	0.000779958	0	0	-0.3151	-0.551974	-0.0782258	8.06621	-2.85563	-5.0306	0.012806	0.0204311	0	0
ENSG00000134955	219855	Q8TED4	SLC37A2	protein-coding	11	8.37785	8.39888	8.35568	8.11107	8.12759	8.07713	7.77671	7.80043	7.57116	8.13654	8.16619	8.14685	-0.228111	-0.352043	-0.104178	8.08717	-3.84289	-2.6309	0.00103689	0.0020241	0	0	0.0435576	-0.0799595	0.167075	8.08717	0.736265	-7.97507	0.470237	0.567788	0	0	0.429007	0.301019	0.556994	8.08717	6.99833	4.49755	9.33026e-07	3.31782e-06	0	0
ENSG00000156453	5097	B4DUA8	PCDH1	protein-coding	5	8.32904	8.43498	8.441	8.93008	8.95462	8.87556	5.70839	5.8157	5.85889	7.50489	7.73467	7.65542	-0.77651	-0.91126	-0.641759	7.68694	-12.0313	13.5416	1.54944e-10	1.41133e-09	0	0	-1.29411	-1.42442	-1.16379	7.68694	-20.7331	23.9855	7.36656e-15	5.99905e-13	-1	-1	1.83563	1.67372	1.99755	7.68694	23.6698	26.5907	5.9498e-16	3.26292e-14	1	1
ENSG00000062485	1431	A0A024RB75	CS	protein-coding	12	7.79121	7.77984	7.84737	8.02046	8.1357	8.11269	8.45954	8.59915	8.71739	7.88648	7.92395	7.89611	0.0949451	-0.0421156	0.232006	8.09749	1.44629	-7.33854	0.1638	0.207188	0	0	-0.188232	-0.321457	-0.0550071	8.09749	-2.94989	-4.46112	0.00799981	0.0184313	0	0	-0.687689	-0.820228	-0.55515	8.09749	-10.8329	11.6101	9.46319e-10	6.75291e-09	0	0
ENSG00000101294	81502	A0A0S2Z5V7	HM13	protein-coding	20	7.73998	7.76863	7.71468	7.90017	7.87349	7.82345	8.78945	8.84774	8.88898	7.74469	7.91466	7.87105	0.0987734	-0.0275118	0.225059	8.07308	1.633	-7.06359	0.118333	0.154486	0	0	-0.0263904	-0.149908	0.0971277	8.07308	-0.44608	-8.12919	0.660398	0.736776	0	0	-1.00115	-1.12169	-0.880603	8.07308	-17.3399	20.3581	2.09824e-13	4.59658e-12	-1	-1
ENSG00000142634	79180	A0A024QZ77	EFHD2	protein-coding	1	8.41855	8.60798	8.52557	7.22798	7.25897	6.98029	7.18348	7.09701	6.64354	8.65555	8.75908	8.83242	0.226714	0.0166442	0.436785	7.8492	2.29386	-6.03797	0.0361467	0.0524912	0	0	1.58674	1.36578	1.80769	7.8492	15.2634	14.5738	9.39899e-11	1.78831e-09	1	1	1.75958	1.52999	1.98917	7.8492	16.2892	15.4368	3.62613e-11	3.85709e-10	1	1
ENSG00000136156	9445	Q9Y287	ITM2B	protein-coding	13	7.77134	7.83939	7.94892	8.09499	8.13238	8.16915	7.46997	7.40387	7.55756	8.59065	8.39435	8.50099	0.643691	0.507983	0.779398	7.98946	9.90308	10.0851	4.2728e-09	2.66928e-08	0	0	0.367277	0.235465	0.49909	7.98946	5.81749	2.07042	1.14427e-05	5.51401e-05	0	0	1.02449	0.885704	1.16328	7.98946	15.4117	18.1319	1.84171e-12	2.96639e-11	1	1
ENSG00000117868	57488	A0FGR8	ESYT2	protein-coding	7	8.08192	8.00433	7.992	8.27757	8.26613	8.26212	8.3528	8.46659	8.65374	7.5641	7.59105	7.55956	-0.453619	-0.594721	-0.312518	8.08932	-6.71208	3.93028	1.6848e-06	5.71173e-06	0	0	-0.697518	-0.835213	-0.559823	8.08932	-10.5763	11.3871	1.42103e-09	1.86749e-08	0	0	-0.916168	-1.05469	-0.777643	8.08932	-13.8084	16.0495	1.3487e-11	1.63297e-10	0	0
ENSG00000116560	6421	P23246	SFPQ	protein-coding	1	8.19457	8.15305	8.17358	7.99368	8.00944	7.96462	6.73675	6.86564	6.54752	8.58344	8.70952	8.61555	0.460673	0.32895	0.592396	7.87895	7.30178	5.12403	5.04719e-07	1.90505e-06	0	0	0.644252	0.513524	0.77498	7.87895	10.2893	10.8762	2.25823e-09	2.81817e-08	0	0	1.91066	1.76605	2.05528	7.87895	27.5843	29.535	3.16494e-17	2.95066e-15	1	1
ENSG00000240342	100130562	NA	RPS2P5	pseudo	12	7.78394	7.85509	7.94265	7.98442	8.07414	7.85492	8.73425	8.61616	8.87846	7.66709	7.67698	7.77236	-0.157923	-0.31347	-0.00237663	8.07004	-2.11974	-6.25167	0.046915	0.0665673	0	0	-0.268728	-0.421128	-0.116327	8.07004	-3.68149	-2.81681	0.00150734	0.00423803	0	0	-1.03513	-1.18514	-0.885129	8.07004	-14.4076	16.8318	6.27144e-12	8.43769e-11	-1	-1
ENSG00000125844	6238	Q9P2E9	RRBP1	protein-coding	20	8.52962	8.616	8.49595	7.88689	7.97041	7.69912	8.4271	8.48618	8.22329	7.37446	7.72062	7.60633	-0.987877	-1.17122	-0.804534	8.08633	-11.2868	11.8565	8.31981e-10	6.29707e-09	0	0	-0.295304	-0.481202	-0.109405	8.08633	-3.32754	-3.64109	0.00358348	0.00905092	0	0	-0.822963	-1.00772	-0.63821	8.08633	-9.33081	8.64936	1.76714e-08	9.2251e-08	0	0
ENSG00000126934	5605	P36507	MAP2K2	protein-coding	19	7.88171	7.96422	8.03664	8.02112	7.925	7.967	8.67904	8.60507	8.09699	7.78077	7.98634	7.99224	-0.0477387	-0.308018	0.21254	8.07801	-0.395733	-8.30691	0.69864	0.743038	0	0	-0.0556225	-0.31177	0.200525	8.07801	-0.468522	-8.12371	0.647074	0.725691	0	0	-0.55379	-0.808729	-0.29885	8.07801	-4.68682	-1.49968	0.00041116	0.00087282	0	0
ENSG00000139318	1848	A0A024RBC1	DUSP6	protein-coding	12	8.30809	8.30025	8.24123	7.69994	7.69623	7.642	8.87934	8.8839	8.78191	7.43797	7.29071	7.32016	-0.929444	-1.0539	-0.804985	8.04014	-15.5918	18.3886	1.4892e-12	2.46628e-11	0	0	-0.32683	-0.452595	-0.201065	8.04014	-5.42575	1.24931	2.72961e-05	0.000119441	0	0	-1.49676	-1.61865	-1.37487	8.04014	-25.6381	28.0448	1.29081e-16	9.11155e-15	-1	-1
ENSG00000123983	2181	A0A024R497	ACSL3	protein-coding	2	8.81586	8.81878	8.86813	7.81402	7.87789	7.9093	7.61225	7.50876	7.92452	7.83808	7.69242	7.71911	-1.08162	-1.24032	-0.922914	8.03326	-14.2294	16.6233	7.85372e-12	1.04337e-10	-1	-1	-0.113616	-0.276291	0.0490597	8.03326	-1.45819	-7.16913	0.16053	0.240045	0	0	0.0784046	-0.0886265	0.245436	8.03326	0.980035	-7.91112	0.338938	0.394234	0	0
ENSG00000117394	6513	P11166	SLC2A1	protein-coding	1	8.89179	8.98892	8.93246	8.34462	8.41328	8.32781	5.4447	5.33986	5.44939	7.61162	7.83777	7.88078	-1.16745	-1.30441	-1.03048	7.62192	-17.7963	20.8888	1.29432e-13	3.02562e-12	-1	-1	-0.59148	-0.729645	-0.453316	7.62192	-8.93804	8.50213	2.26997e-08	2.16858e-07	0	0	2.36228	2.18534	2.53922	7.62192	27.8742	29.8254	2.58779e-17	2.54745e-15	1	1
ENSG00000113558	6500	P63208	SKP1	protein-coding	5	8.26526	8.23046	8.23189	8.13842	8.07797	8.23647	7.71774	7.67743	7.82907	8.1524	8.02522	8.06101	-0.15985	-0.286841	-0.0328588	8.05361	-2.62807	-5.30052	0.0162346	0.025253	0	0	-0.0672187	-0.192822	0.0583845	8.05361	-1.11734	-7.61933	0.277274	0.375696	0	0	0.343302	0.213109	0.473496	8.05361	5.50534	1.21798	2.2845e-05	6.13888e-05	0	0
ENSG00000127603	23499	Q6ZSD7	MACF1	protein-coding	1	9.15703	8.95786	8.97509	8.16587	8.34912	8.32925	6.75981	6.86215	7.02308	7.24672	7.40912	7.26255	-1.7243	-1.87978	-1.56883	7.8748	-23.1546	26.0522	9.05222e-16	4.643e-14	-1	-1	-0.978486	-1.13628	-0.820696	7.8748	-12.9471	15.0395	4.25862e-11	9.14565e-10	0	0	0.426411	0.253724	0.599097	7.8748	5.15546	0.499373	5.02005e-05	0.000126431	0	0
ENSG00000092841	4637	P60660	MYL6	protein-coding	12	7.35936	7.55902	7.28374	8.10858	8.00401	7.868	7.78391	7.53238	6.70917	8.67085	8.63889	8.79503	1.29956	0.811383	1.78773	7.85941	6.04802	-0.379424	0.000213746	0.000474862	1	1	0.706232	0.241652	1.17081	7.85941	3.45367	-4.0841	0.00754159	0.0174874	0	0	1.33894	0.848122	1.82976	7.85941	6.19775	-0.215474	0.00017904	0.000406186	1	1
ENSG00000133706	51520	B4E266	LARS1	protein-coding	5	8.09958	7.92464	8.01007	7.70214	7.79143	7.79127	8.76084	8.82462	9.12221	7.52453	7.47048	7.39764	-0.543363	-0.713071	-0.373655	8.03495	-6.68475	3.87707	1.78362e-06	6.01971e-06	0	0	-0.295492	-0.464441	-0.126543	8.03495	-3.65163	-2.86558	0.00161517	0.00450087	0	0	-1.4315	-1.59542	-1.26758	8.03495	-18.2326	21.3431	8.23998e-14	2.06312e-12	-1	-1
ENSG00000197879	4641	O00159	MYO1C	protein-coding	17	8.23361	8.34434	8.29436	8.22366	8.14321	8.03816	7.76314	7.79891	7.64699	7.9481	8.1103	8.03555	-0.26386	-0.398892	-0.128829	8.04836	-4.07978	-2.07397	0.000598081	0.00122404	0	0	-0.108009	-0.241938	0.0259191	8.04836	-1.68378	-6.86154	0.107985	0.171816	0	0	0.289206	0.150456	0.427956	8.04836	4.35183	-1.44848	0.000317989	0.000688875	0	0
ENSG00000111321	4055	P36941	LTBR	protein-coding	12	7.24996	7.28688	7.3735	7.77341	7.70443	7.62669	8.93513	8.86004	8.73066	7.94926	8.10862	8.04601	0.726289	0.581562	0.871016	7.97038	10.4775	11.1094	1.66494e-09	1.15482e-08	0	0	0.329018	0.19003	0.468006	7.97038	4.94242	0.106937	8.15336e-05	0.000317578	0	0	-0.813014	-0.947619	-0.678408	7.97038	-12.6105	14.3363	6.787e-11	6.6236e-10	0	0
ENSG00000117595	3664	O14896	IRF6	protein-coding	1	8.09763	8.23273	8.1409	7.46898	7.44928	7.46167	-0.0314318	-0.657631	-1.06473	9.03947	9.05582	9.01695	0.878923	0.765639	0.992207	6.01747	16.1987	19.0625	7.38663e-13	1.35656e-11	0	0	1.57745	1.46218	1.69272	6.01747	28.5719	30.2872	1.60719e-17	3.62241e-15	1	1	9.58902	8.85486	10.3232	6.01747	27.2697	26.0087	3.94639e-17	3.53369e-15	1	1
ENSG00000092621	26227	O43175	PHGDH	protein-coding	1	8.88313	8.91613	8.89868	8.28862	8.36127	8.20073	6.74255	6.87202	6.99956	7.38084	7.61149	7.52625	-1.39847	-1.54158	-1.25537	7.89011	-20.4032	23.5621	9.97281e-15	3.5841e-13	-1	-1	-0.783926	-0.92848	-0.639373	7.89011	-11.3225	12.5965	4.44085e-10	6.92747e-09	0	0	0.634422	0.475824	0.793019	7.89011	8.35179	7.30529	6.62382e-08	3.04557e-07	0	0
ENSG00000078808	51150	A0A024R084	SDF4	protein-coding	1	7.83756	8.05315	7.97742	7.98713	7.96629	7.8173	8.59071	8.6403	8.2331	7.69158	7.95282	7.89414	-0.118259	-0.32468	0.0881634	8.05346	-1.20937	-7.64493	0.243189	0.294469	0	0	-0.0845536	-0.288078	0.118971	8.05346	-0.876997	-7.83762	0.3928	0.495305	0	0	-0.653452	-0.855391	-0.451513	8.05346	-6.83085	3.39462	3.03614e-06	9.71136e-06	0	0
ENSG00000122359	311	P50995	ANXA11	protein-coding	10	8.33954	8.49139	8.42488	8.16106	8.27982	8.11269	7.64496	7.6375	7.43962	7.85192	7.94532	7.91251	-0.518954	-0.657256	-0.380653	8.0201	-7.83431	6.22458	1.7692e-07	7.41407e-07	0	0	-0.284779	-0.422417	-0.147141	8.0201	-4.31984	-1.35613	0.000342479	0.00114176	0	0	0.323226	0.179138	0.467313	8.0201	4.68357	-0.661896	0.000147676	0.000339255	0	0
ENSG00000128989	10776	H3BMD8	ARPP19	protein-coding	15	8.11639	8.08086	8.09377	8.10253	8.17413	8.17305	7.56139	7.51729	7.89391	8.33462	8.02217	8.0776	0.0548935	-0.123741	0.233528	8.01231	0.643053	-8.1907	0.527853	0.583318	0	0	0.00161216	-0.173929	0.177153	8.01231	0.0192186	-8.25728	0.984867	0.989361	0	0	0.500936	0.31812	0.683751	8.01231	5.73404	1.62784	1.56916e-05	4.35012e-05	0	0
ENSG00000170759	3799	P33176	KIF5B	protein-coding	10	8.25625	8.13764	8.19366	8.16926	8.19085	8.23735	7.74239	7.72303	7.94407	7.98449	7.94021	7.92895	-0.242222	-0.37229	-0.112154	8.03735	-3.88813	-2.51069	0.000933513	0.00183998	0	0	-0.246365	-0.374513	-0.118218	8.03735	-4.01389	-2.07001	0.000697021	0.00215511	0	0	0.153065	0.02044	0.28569	8.03735	2.40962	-5.74568	0.0258691	0.038892	0	0
ENSG00000197451	3182	Q99729	HNRNPAB	protein-coding	5	6.99003	7.25018	6.93019	8.46176	8.36284	8.1627	7.23695	7.18251	6.77026	8.558	8.63524	8.68199	1.56433	1.33455	1.7941	7.76855	14.4748	13.6029	2.13991e-10	1.88315e-09	1	1	0.291807	0.0812188	0.502395	7.76855	2.94611	-4.62036	0.00976873	0.0218926	0	0	1.5495	1.31943	1.77956	7.76855	14.3195	13.4091	2.50063e-10	2.08263e-09	1	1
ENSG00000115524	23451	B4DGZ4	SF3B1	protein-coding	2	8.36519	8.20226	8.26128	7.81045	7.88227	7.92762	7.94933	7.96374	8.10636	8.03236	8.14928	7.99132	-0.218246	-0.352701	-0.0837921	8.05346	-3.38899	-3.65838	0.00295812	0.00528978	0	0	0.183152	0.0484047	0.317899	8.05346	2.83785	-4.69736	0.0102606	0.0228303	0	0	0.0521395	-0.0841019	0.188381	8.05346	0.799015	-8.10209	0.433799	0.490181	0	0
ENSG00000115091	10096	B4DXW1	ACTR3	protein-coding	2	8.18817	8.16901	8.23523	8.06637	8.09148	8.16869	7.13433	7.15852	7.46795	8.37427	8.21244	8.21708	0.0738144	-0.076896	0.224525	7.95696	1.02257	-7.88021	0.318889	0.374819	0	0	0.163504	0.0145018	0.312506	7.95696	2.29104	-5.8176	0.0331153	0.0629234	0	0	1.02508	0.866253	1.18392	7.95696	13.4747	15.6246	2.09069e-11	2.38212e-10	1	1
ENSG00000119318	5887	B7Z4W4	RAD23B	protein-coding	9	8.22678	8.257	8.29927	7.83781	7.87106	7.8646	8.09118	8.05088	7.97437	8.03998	7.99597	8.05309	-0.231512	-0.345181	-0.117843	8.04683	-4.25234	-1.67123	0.00040056	0.000848161	0	0	0.172438	0.0585192	0.286356	8.04683	3.16035	-3.99865	0.00498239	0.0121169	0	0	-0.0101289	-0.125057	0.104799	8.04683	-0.184005	-8.41464	0.855888	0.878219	0	0
ENSG00000144895	83939	Q9BY44	EIF2A	protein-coding	3	8.80593	8.76949	8.89248	7.65022	7.63724	7.70071	8.20965	8.19539	8.47662	7.32746	7.08919	7.17724	-1.61934	-1.77605	-1.46263	7.9943	-21.5746	24.6715	3.46908e-15	1.44688e-13	-1	-1	-0.45831	-0.620025	-0.296595	7.9943	-5.91706	2.36801	9.19975e-06	4.5338e-05	0	0	-1.08576	-1.24579	-0.925724	7.9943	-14.1651	16.551	8.52173e-12	1.09895e-10	-1	-1
ENSG00000140740	7385	P22695	UQCRC2	protein-coding	16	8.04964	8.07531	8.11765	8.0487	8.01524	8.04719	8.38508	8.34143	8.53307	7.65094	7.69594	7.69442	-0.402226	-0.526563	-0.27789	8.05455	-6.75413	4.01321	1.54364e-06	5.27568e-06	0	0	-0.357354	-0.480086	-0.234623	8.05455	-6.07913	2.69119	6.46647e-06	3.32103e-05	0	0	-0.737767	-0.860464	-0.615069	8.05455	-12.5539	14.2836	7.34709e-11	7.07866e-10	0	0
ENSG00000151914	667	B4DSS9	DST	protein-coding	6	8.41045	8.1794	8.2012	8.1512	8.15395	8.20073	6.94221	7.10982	7.17971	8.23884	8.27509	8.21136	-0.0190505	-0.158295	0.120194	7.93783	-0.285644	-8.37438	0.778129	0.812251	0	0	0.0732193	-0.06451	0.210949	7.93783	1.10993	-7.63483	0.280378	0.378994	0	0	1.16756	1.01861	1.31652	7.93783	16.3649	19.3082	6.12087e-13	1.16179e-11	1	1
ENSG00000244509	27350	Q9NRW3	APOBEC3C	protein-coding	22	8.64193	8.57099	8.63564	8.0209	8.08693	8.04494	7.31686	7.29203	7.54777	7.8185	7.90088	7.87829	-0.751513	-0.881884	-0.621142	7.97964	-12.0352	13.5298	1.54077e-10	1.40653e-09	0	0	-0.187135	-0.318638	-0.055631	7.97964	-2.97108	-4.41245	0.00762991	0.017669	0	0	0.483872	0.345452	0.622291	7.97964	7.29846	5.15311	5.0809e-07	1.90687e-06	0	0
ENSG00000135535	8763	Q04900	CD164	protein-coding	6	8.39119	8.43735	8.49669	8.10629	8.09508	8.15923	7.67188	7.72943	7.9249	7.86178	7.59755	7.69244	-0.720111	-0.869685	-0.570537	8.01365	-10.0517	10.3465	3.33618e-09	2.15289e-08	0	0	-0.396782	-0.546175	-0.247389	8.01365	-5.54523	1.48694	2.09009e-05	9.43091e-05	0	0	-0.0484616	-0.202697	0.105773	8.01365	-0.656012	-8.18352	0.519397	0.573681	0	0
ENSG00000185825	10134	P51572	BCAP31	protein-coding	X	7.75699	7.79772	7.76523	8.22884	8.05406	8.13215	8.15634	8.16809	7.80172	8.02736	8.11937	8.05508	0.291907	0.127005	0.456808	8.00524	3.69586	-2.93824	0.00145803	0.00276141	0	0	-0.0720915	-0.231732	0.0875487	8.00524	-0.942842	-7.79734	0.357168	0.459333	0	0	0.0174221	-0.145533	0.180377	8.00524	0.223219	-8.40792	0.825661	0.852501	0	0
ENSG00000177733	10949	Q13151	HNRNPA0	protein-coding	5	7.593	7.74626	7.59794	8.20316	8.2072	8.15738	7.76915	7.68864	7.39388	8.29242	8.34168	8.32172	0.67057	0.514976	0.826164	7.9427	8.99806	8.48049	2.03925e-08	1.07796e-07	0	0	0.127879	-0.0212982	0.277057	7.9427	1.78976	-6.70788	0.0888595	0.14564	0	0	0.693797	0.537744	0.84985	7.9427	9.28234	8.97001	1.23493e-08	6.7282e-08	0	0
ENSG00000122218	1314	P53621	COPA	protein-coding	1	8.43745	8.34727	8.39648	7.61405	7.63204	7.57421	8.16284	8.17982	8.47765	7.87314	7.92177	7.8371	-0.516022	-0.662413	-0.369631	8.03782	-7.35953	5.26323	4.49648e-07	1.72096e-06	0	0	0.269387	0.120198	0.418576	8.03782	3.76996	-2.60528	0.00122801	0.00354062	0	0	-0.391739	-0.539019	-0.244459	8.03782	-5.55329	1.31043	2.05289e-05	5.5608e-05	0	0
ENSG00000167754	25818	Q9Y337	KLK5	protein-coding	19	7.67252	7.77206	7.7041	9.52915	9.56877	9.49041	-5.38898	-5.41252	-4.97163	5.38731	5.40464	5.3877	-2.32472	-2.4614	-2.18804	4.3453	-35.51	34.5637	2.38814e-19	4.56021e-17	-1	-1	-4.1376	-4.26613	-4.00907	4.3453	-67.2112	46.3155	9.08894e-25	1.44051e-20	-1	-1	10.6503	9.1533	12.1474	4.3453	14.8536	13.702	3.60806e-12	5.30465e-11	1	1
ENSG00000061676	10787	Q9Y2A7	NCKAP1	protein-coding	2	8.15976	8.08789	8.16191	8.11625	8.08826	8.22547	7.70658	7.84207	8.20408	8.01952	7.86329	7.7955	-0.239266	-0.434043	-0.044488	8.02255	-2.58358	-5.40687	0.0188856	0.028956	0	0	-0.245182	-0.437039	-0.0533245	8.02255	-2.68776	-5.04851	0.0151729	0.0320292	0	0	-0.0132465	-0.210211	0.183718	8.02255	-0.141447	-8.41068	0.889111	0.906467	0	0
ENSG00000126457	3276	A0A087X1W2	PRMT1	protein-coding	19	7.45598	7.45523	7.54502	8.23457	8.27032	8.2301	8.38714	8.31317	8.27229	7.78836	7.91081	7.93519	0.388836	0.261181	0.516492	7.98318	6.3595	3.18095	3.54119e-06	1.12159e-05	0	0	-0.3702	-0.491409	-0.248992	7.98318	-6.37677	3.32985	3.41338e-06	1.87908e-05	0	0	-0.45022	-0.572911	-0.327529	7.98318	-7.66142	5.8491	2.47611e-07	9.99871e-07	0	0
ENSG00000065427	3735	Q15046	KARS1	protein-coding	16	8.04694	8.03064	8.11329	7.67403	7.73045	7.66662	8.61796	8.54377	8.68826	7.70475	7.72125	7.70822	-0.352962	-0.472704	-0.233221	8.02052	-6.15432	2.70786	5.49682e-06	1.67279e-05	0	0	0.0201038	-0.0997414	0.139949	8.02052	0.350232	-8.15573	0.729877	0.79471	0	0	-0.90384	-1.02098	-0.786702	8.02052	-16.1098	18.9563	8.17423e-13	1.49773e-11	0	0
ENSG00000169567	3094	P49773	HINT1	protein-coding	5	7.84067	7.87119	7.92288	8.01136	7.85016	8.05019	8.21638	7.93828	8.01012	8.1794	8.00938	8.16637	0.241961	0.0861676	0.397754	8.00553	3.2426	-3.96984	0.00413329	0.00718689	0	0	0.15253	-0.000143945	0.305204	8.00553	2.08587	-6.18492	0.0501962	0.0896406	0	0	0.0653049	-0.0893637	0.219973	8.00553	0.881538	-8.03643	0.388644	0.444962	0	0
ENSG00000074695	3998	A0A024R2A7	LMAN1	protein-coding	18	8.73046	8.68355	8.67295	7.03836	7.0727	7.04331	8.53276	8.55786	8.86215	7.48156	7.31751	7.26102	-1.33698	-1.49819	-1.17577	7.93785	-17.3151	20.3842	2.15462e-13	4.68431e-12	-1	-1	0.3061	0.135291	0.476909	7.93785	3.74153	-2.61988	0.00131167	0.0037518	0	0	-1.28812	-1.44976	-1.12649	7.93785	-16.6391	19.59	4.50418e-13	8.95693e-12	-1	-1
ENSG00000163682	6133	P32969	RPL9	protein-coding	4	8.29225	8.27692	8.40006	7.6565	7.51063	7.78138	8.77537	8.33179	7.74241	7.90856	7.4323	7.69979	-0.634268	-1.16271	-0.105828	7.984	-2.73572	-5.39451	0.0240264	0.0361456	0	0	0.0429009	-0.492864	0.578666	7.984	0.18251	-8.1982	0.859423	0.896944	0	0	-0.606351	-1.1362	-0.0765067	7.984	-2.60838	-5.63377	0.0294655	0.0437756	0	0
ENSG00000105976	4233	A0A024R759	MET	protein-coding	7	8.85027	8.80391	8.85428	7.81275	7.84972	7.90213	7.21209	7.30537	7.67741	7.6902	7.7535	7.58329	-1.16057	-1.32774	-0.99341	7.94124	-14.4953	16.9746	5.61899e-12	7.8234e-11	-1	-1	-0.178971	-0.350392	-0.00754929	7.94124	-2.17979	-5.99075	0.0415721	0.0763636	0	0	0.285919	0.107215	0.464623	7.94124	3.34046	-3.74177	0.0033059	0.00587589	0	0
ENSG00000155254	83742	Q9BSK0	MARVELD1	protein-coding	10	7.75203	7.86331	7.87851	7.82318	7.79237	7.81642	8.04108	8.04576	7.70587	8.21432	8.36454	8.37654	0.481709	0.32142	0.641998	7.97283	6.2745	2.95988	4.24601e-06	1.32323e-05	0	0	0.50458	0.346817	0.662342	7.97283	6.67765	3.98183	1.81026e-06	1.07135e-05	0	0	0.378128	0.218446	0.537809	7.97283	4.94404	-0.0910803	8.12323e-05	0.000196078	0	0
ENSG00000169223	10960	Q12907	LMAN2	protein-coding	5	7.66683	7.89659	7.79907	7.93882	7.96132	7.81935	8.40655	8.37304	8.00297	7.91872	8.0484	8.11655	0.233979	0.0424717	0.425485	7.99568	2.56409	-5.42656	0.0193628	0.0296331	0	0	0.116556	-0.0708041	0.303916	7.99568	1.30557	-7.38368	0.207898	0.297864	0	0	-0.242549	-0.430088	-0.0550108	7.99568	-2.71426	-5.17978	0.0140836	0.0222921	0	0
ENSG00000196743	2760	P17900	GM2A	protein-coding	5	7.05652	7.03103	7.08897	7.56336	7.49181	7.50636	7.10512	6.99714	7.37128	8.95934	8.95835	8.94528	1.89546	1.74855	2.04237	7.67288	26.9383	29.0637	4.99286e-17	4.20914e-15	1	1	1.43401	1.29447	1.57354	7.67288	21.4574	24.6603	3.84644e-15	3.48355e-13	1	1	1.80405	1.65795	1.95015	7.67288	25.7807	28.1686	1.16048e-16	8.3224e-15	1	1
ENSG00000149806	2197	P35544	FAU	protein-coding	11	7.51957	7.73318	7.69441	7.92259	7.91797	7.73122	8.62338	8.38281	8.54936	7.81814	7.93481	8.02209	0.269233	0.103523	0.434943	7.98746	3.39216	-3.61634	0.00293668	0.00525558	0	0	0.06256	-0.0987629	0.223883	7.98746	0.809651	-7.8976	0.427801	0.529119	0	0	-0.595853	-0.755262	-0.436444	7.98746	-7.80411	6.12641	1.87565e-07	7.75761e-07	0	0
ENSG00000121579	80218	E7EQ69	NAA50	protein-coding	3	8.50798	8.56452	8.53736	8.07278	8.07068	8.07075	7.22319	7.26674	7.55512	7.97965	7.74272	7.75102	-0.707382	-0.863361	-0.551402	7.94521	-9.46853	9.31535	8.93909e-09	5.17821e-08	0	0	-0.241562	-0.398261	-0.0848638	7.94521	-3.21856	-3.87051	0.00436571	0.0107893	0	0	0.488219	0.322793	0.653646	7.94521	6.1618	2.72361	5.40884e-06	1.64634e-05	0	0
ENSG00000125398	6662	P48436	SOX9	protein-coding	17	9.10129	9.09171	9.13917	8.67999	8.71805	8.69522	5.10987	5.17526	4.88168	5.85042	5.86599	5.73667	-3.2924	-3.42926	-3.15553	7.17044	-50.2244	41.2735	2.75443e-22	1.98432e-19	-1	-1	-2.87939	-3.01651	-2.74228	7.17044	-43.8447	38.6021	3.92444e-21	5.69144e-18	-1	-1	0.751807	0.574711	0.928902	7.17044	8.86332	8.52711	2.5956e-08	1.30928e-07	0	0
ENSG00000147274	27316	P38159	RBMX	protein-coding	X	8.14755	8.16046	8.25074	7.66557	7.77289	7.66173	8.18383	8.21627	8.35607	7.90312	7.91657	7.95139	-0.264026	-0.390707	-0.137345	8.01552	-4.35143	-1.43287	0.000318284	0.000685019	0	0	0.221996	0.0945688	0.349423	8.01552	3.63731	-2.91548	0.00166956	0.0046325	0	0	-0.326402	-0.452854	-0.19995	8.01552	-5.38922	0.935278	2.96266e-05	7.80634e-05	0	0
ENSG00000134684	8565	A0A0S2Z4R1	YARS1	protein-coding	1	8.20004	8.31787	8.26783	8.16267	8.26579	8.19646	7.76789	7.77313	7.73983	7.74564	7.70738	7.70794	-0.542058	-0.658923	-0.425192	7.98771	-9.68404	9.71312	6.1816e-09	3.72235e-08	0	0	-0.48771	-0.603166	-0.372255	7.98771	-8.81949	8.28962	2.80887e-08	2.62024e-07	0	0	-0.0396611	-0.159372	0.0800499	7.98771	-0.691716	-8.15819	0.497178	0.551882	0	0
ENSG00000085733	2017	Q14247	CTTN	protein-coding	11	7.8885	7.93387	7.92647	8.3833	8.26175	8.23076	7.24605	7.23786	7.07174	8.13625	8.20998	8.25364	0.281058	0.150787	0.411328	7.89835	4.50449	-1.07477	0.000223278	0.000494098	0	0	-0.0943441	-0.220523	0.0318343	7.89835	-1.56109	-7.05927	0.134406	0.206695	0	0	1.00892	0.872814	1.14502	7.89835	15.4771	18.2381	1.70465e-12	2.77382e-11	1	1
ENSG00000101255	57761	Q96RU7	TRIB3	protein-coding	20	8.81427	8.92835	8.8454	7.9903	7.98088	7.86942	7.36861	7.36247	7.33301	7.41663	7.50003	7.56174	-1.3733	-1.49663	-1.24998	7.91426	-23.2492	26.1301	8.37539e-16	4.40281e-14	-1	-1	-0.457676	-0.583742	-0.33161	7.91426	-7.5798	5.89409	2.90601e-07	2.11169e-06	0	0	0.134955	0.0027851	0.267125	7.91426	2.13184	-6.22708	0.0457912	0.0654355	0	0
ENSG00000135679	4193	A0A0A8KB75	MDM2	protein-coding	12	8.35841	8.29656	8.34375	8.09919	8.11851	8.21838	7.16584	7.32832	7.66704	8.03687	7.91849	7.89611	-0.37905	-0.552923	-0.205178	7.95396	-4.55667	-0.992066	0.000205735	0.000458735	0	0	-0.190998	-0.363692	-0.018305	7.95396	-2.31172	-5.76941	0.0319275	0.0609221	0	0	0.575171	0.392644	0.757697	7.95396	6.58646	3.57079	2.38609e-06	7.80377e-06	0	0
ENSG00000138772	306	P12429	ANXA3	protein-coding	4	8.69518	8.68934	8.83706	8.60737	8.68579	8.60672	2.46277	2.29484	2.665	7.49429	7.45699	7.48954	-1.26063	-1.384	-1.13726	6.83207	-21.334	24.4423	4.29064e-15	1.73034e-13	-1	-1	-1.15306	-1.27531	-1.03082	6.83207	-19.6938	22.9963	1.9428e-14	1.34461e-12	-1	-1	5.02417	4.71548	5.33285	6.83207	33.9818	33.216	5.61168e-19	1.08463e-16	1	1
ENSG00000212907	4539	P03901	ND4L	protein-coding	MT	8.34586	7.78108	8.24035	7.93554	8.66685	8.15437	7.75073	7.343	8.24254	7.84057	7.4021	7.75673	-0.443216	-1.08094	0.194506	7.95498	-1.59078	-7.15043	0.148705	0.189814	0	0	-0.582414	-1.20768	0.0428471	7.95498	-2.13204	-6.21083	0.0641262	0.110604	0	0	-0.0910325	-0.739752	0.557687	7.95498	-0.321192	-8.34773	0.755949	0.791821	0	0
ENSG00000103342	2935	P15170	GSPT1	protein-coding	16	7.92712	7.92464	8.01864	8.05108	8.08388	8.12506	7.90377	7.871	8.09799	7.96943	8.00166	7.96294	0.0199573	-0.110784	0.150698	7.99477	0.318703	-8.33957	0.753302	0.791139	0	0	-0.108689	-0.236701	0.0193224	7.99477	-1.7727	-6.71723	0.091725	0.149655	0	0	0.0236495	-0.107238	0.154537	7.99477	0.377243	-8.35209	0.710021	0.751018	0	0
ENSG00000155066	150696	Q8N271	PROM2	protein-coding	2	8.18204	8.14826	8.1598	9.43932	9.42592	9.37124	1.83018	2.10318	1.2182	4.16362	4.15544	4.41611	-3.92263	-4.1066	-3.73866	5.88444	-44.5165	38.8362	2.91592e-21	1.21617e-18	-1	-1	-5.17242	-5.35081	-4.99403	5.88444	-60.5365	44.0489	7.08434e-24	5.61399e-20	-1	-1	2.47813	2.0486	2.90765	5.88444	12.0457	14.3791	1.51756e-10	1.34593e-09	1	1
ENSG00000151632	1646	P52895	AKR1C2	protein-coding	10	8.00208	7.95078	8.08391	7.4934	7.37059	7.50782	9.2867	9.2323	9.19634	6.3425	6.10201	6.22602	-1.78155	-1.93041	-1.6327	7.73287	-24.9881	27.6267	2.11136e-16	1.3885e-14	-1	-1	-1.22476	-1.3748	-1.07472	7.73287	-17.0428	20.2958	2.89099e-13	1.30912e-11	-1	-1	-3.00835	-3.15134	-2.86537	7.73287	-43.9261	38.7051	3.78478e-21	1.62122e-18	-1	-1
ENSG00000119681	4053	Q14767	LTBP2	protein-coding	14	8.99624	9.02745	8.98479	7.79425	7.89123	7.8397	7.91008	7.99355	7.89159	6.65509	6.66578	6.52418	-2.38696	-2.51222	-2.2617	7.84783	-39.7855	36.7692	2.61249e-20	7.52826e-18	-1	-1	-1.22619	-1.35507	-1.09731	7.84783	-19.8645	23.2203	1.65147e-14	1.16736e-12	-1	-1	-1.31688	-1.44724	-1.18653	7.84783	-21.0921	24.2546	5.32444e-15	2.06325e-13	-1	-1
ENSG00000158290	8450	Q13620	CUL4B	protein-coding	X	6.89582	6.65229	6.81033	6.43373	6.33727	6.56569	9.43752	9.47637	9.88339	7.33708	7.16769	7.04413	0.406004	0.135287	0.676721	7.50344	3.21683	-4.1432	0.00621417	0.0104764	0	0	0.746496	0.475994	1.017	7.50344	5.9193	1.25827	3.75215e-05	0.00015892	0	0	-2.40398	-2.64216	-2.16581	7.50344	-21.6495	17.976	3.71279e-12	5.43845e-11	-1	-1
ENSG00000189091	23450	A8K6V3	SF3B3	protein-coding	16	7.70451	7.58978	7.66726	8.03694	8.14065	8.0636	8.31546	8.3537	8.55646	7.71954	7.86755	7.76133	0.127561	-0.0175644	0.272686	7.9814	1.83515	-6.73726	0.0816109	0.11024	0	0	-0.301	-0.44106	-0.160939	7.9814	-4.48691	-0.957592	0.000232543	0.000813411	0	0	-0.624978	-0.765312	-0.484643	7.9814	-9.29819	8.98305	1.20122e-08	6.58076e-08	0	0
ENSG00000125107	23019	A5YKK6	CNOT1	protein-coding	16	7.94894	7.81296	7.88448	8.02553	8.06143	8.18423	7.85761	7.98903	8.39073	7.87505	8.02978	7.86326	0.0397648	-0.171417	0.250947	7.99359	0.398114	-8.30341	0.695637	0.740341	0	0	-0.16883	-0.37486	0.0371989	7.99359	-1.73255	-6.78432	0.101778	0.163515	0	0	-0.15106	-0.360549	0.0584278	7.99359	-1.5246	-7.27731	0.146251	0.186689	0	0
ENSG00000090861	16	P49588	AARS1	protein-coding	16	8.7899	8.79887	8.771	7.87472	7.81618	7.71526	7.71184	7.70723	7.70235	7.42259	7.51023	7.45488	-1.32571	-1.44306	-1.20836	7.93959	-23.5871	26.4179	6.36072e-16	3.54968e-14	-1	-1	-0.342396	-0.462714	-0.222079	7.93959	-5.94152	2.40412	8.72123e-06	4.32757e-05	0	0	-0.246487	-0.369446	-0.123528	7.93959	-4.18534	-1.81136	0.000467994	0.000983979	0	0
ENSG00000115756	3241	O75544	HPCAL1	protein-coding	2	8.11414	8.17303	8.18469	7.61932	7.70789	7.64497	8.64796	8.63042	8.36335	7.48064	7.57725	7.58146	-0.614177	-0.761526	-0.466827	7.97709	-8.70247	7.93524	3.4723e-08	1.74374e-07	0	0	-0.11389	-0.262178	0.0343976	7.97709	-1.60353	-6.94238	0.124711	0.19395	0	0	-1.00742	-1.15259	-0.862247	7.97709	-14.4888	16.9511	5.66531e-12	7.71256e-11	-1	-1
ENSG00000065911	10797	P13995	MTHFD2	protein-coding	2	8.5915	8.52953	8.60873	8.00601	7.91411	8.08446	7.98728	7.97966	8.0943	7.35215	7.16354	7.24411	-1.31865	-1.45358	-1.18373	7.96295	-20.4054	23.5841	9.95253e-15	3.5841e-13	-1	-1	-0.742199	-0.878287	-0.606112	7.96295	-11.3867	12.7191	4.02873e-10	6.36038e-09	0	0	-0.760854	-0.898961	-0.622746	7.96295	-11.5022	12.7293	3.38486e-10	2.71629e-09	0	0
ENSG00000164171	3673	P17301	ITGA2	protein-coding	5	8.87555	8.76745	8.79598	8.01403	8.11721	8.08227	5.32096	5.51007	5.67133	7.99877	7.95655	7.79655	-0.89237	-1.03313	-0.751613	7.57556	-13.2365	15.2673	2.87446e-11	3.19029e-10	0	0	-0.152132	-0.295114	-0.0091498	7.57556	-2.22145	-5.93275	0.0381976	0.0710057	0	0	2.42786	2.24867	2.60705	7.57556	28.2889	30.1086	1.94706e-17	1.97814e-15	1	1
ENSG00000173210	22885	O94929	ABLIM3	protein-coding	5	6.78131	6.86023	6.85101	8.46322	8.50815	8.42933	8.96465	8.99043	8.99407	6.21315	6.34117	6.20948	-0.581253	-0.717767	-0.444739	7.63385	-8.88966	8.4217	2.4756e-08	1.28839e-07	0	0	-2.21636	-2.34147	-2.09124	7.63385	-36.9845	35.3536	1.08267e-19	7.14968e-17	-1	-1	-2.73151	-2.85606	-2.60696	7.63385	-45.7883	39.513	1.68148e-21	7.83815e-19	-1	-1
ENSG00000186298	5501	P36873	PPP1CC	protein-coding	12	8.35814	8.34727	8.37319	7.76049	7.72363	7.80612	7.97255	8.04396	8.37696	7.81706	7.53969	7.67477	-0.676824	-0.852924	-0.500724	7.98282	-8.03475	6.5093	1.38469e-07	5.9896e-07	0	0	-0.0798053	-0.257719	0.0981086	7.98282	-0.937731	-7.76974	0.359946	0.46215	0	0	-0.442343	-0.620327	-0.264359	7.98282	-5.19558	0.45695	4.86996e-05	0.000123081	0	0
ENSG00000167653	8000	D3DWI6	PSCA	protein-coding	8	7.84145	8.07455	7.95542	9.37576	9.25454	9.25039	6.70344	6.71128	5.99488	4.22383	4.18121	4.19715	-3.75652	-4.1299	-3.38314	6.98032	-21.7362	17.0357	1.33694e-11	1.64323e-10	-1	-1	-5.09038	-5.45167	-4.72908	6.98032	-30.4393	21.4138	1.82208e-13	8.85832e-12	-1	-1	-2.28609	-2.67953	-1.89265	6.98032	-12.5535	9.89906	1.22126e-08	6.6673e-08	-1	-1
ENSG00000100234	7078	P35625	TIMP3	protein-coding	22	9.05241	9.08983	9.0536	7.56821	7.61764	7.52695	7.18915	7.2588	7.15862	7.42354	7.43038	7.43436	-1.63631	-1.74792	-1.5247	7.81696	-30.61	31.5727	4.24903e-18	5.56553e-16	-1	-1	-0.142677	-0.259466	-0.0258873	7.81696	-2.55063	-5.2506	0.019179	0.0391309	0	0	0.225492	0.103885	0.347098	7.81696	3.87142	-2.50936	0.00097046	0.00191948	0	0
ENSG00000143774	2987	Q16774	GUK1	protein-coding	1	7.0322	6.99781	7.17833	7.52335	7.61764	7.52336	7.809	7.6358	7.44596	8.64172	8.73272	8.84101	1.66486	1.49716	1.83256	7.74824	20.7272	23.9041	7.40662e-15	2.8099e-13	1	1	1.17993	1.02068	1.33919	7.74824	15.4693	18.3459	1.72034e-12	5.90564e-11	1	1	1.10009	0.938191	1.26198	7.74824	14.187	16.551	8.28811e-12	1.07494e-10	1	1
ENSG00000002834	3927	B4DIC4	LASP1	protein-coding	17	8.17341	8.40593	8.2569	8.19887	8.20999	8.12197	6.97214	7.09156	6.63339	7.94446	8.07858	8.05728	-0.257113	-0.428682	-0.0855449	7.84537	-3.13089	-4.23651	0.00537226	0.00915128	0	0	-0.153947	-0.323733	0.0158395	7.84537	-1.8943	-6.52353	0.0730933	0.123672	0	0	1.11495	0.929117	1.30079	7.84537	12.5344	14.1955	8.62229e-11	8.17801e-10	1	1
ENSG00000103363	6923	Q15370	ELOB	protein-coding	16	7.63578	7.52944	7.70249	8.01181	7.77902	8.02502	8.65737	8.41691	8.1465	7.7024	7.86556	7.88525	0.191529	-0.0386428	0.4217	7.94646	1.77029	-6.85165	0.0965585	0.12845	0	0	-0.122414	-0.345462	0.100635	7.94646	-1.1676	-7.53997	0.260809	0.358287	0	0	-0.599062	-0.821255	-0.376869	7.94646	-5.73593	0.910761	3.61969e-05	9.3816e-05	0	0
ENSG00000169035	5650	P49862	KLK7	protein-coding	19	-2.20859	-2.23341	-1.96656	9.55526	9.6128	9.61041	-5.38898	-5.41252	-4.97163	7.04702	6.95428	6.98936	9.1309	8.12841	10.1334	2.29895	19.0166	18.9486	3.74827e-14	1.0533e-12	1	1	-2.59349	-2.70323	-2.48376	2.29895	-49.3457	40.9138	3.89122e-22	1.02787e-18	-1	-1	12.257	10.7774	13.7366	2.29895	17.2958	15.0802	2.1996e-13	4.76249e-12	1	1
ENSG00000198900	7150	P11387	TOP1	protein-coding	20	7.46913	7.32182	7.424	7.3952	7.38859	7.49907	8.97275	9.05681	9.09472	7.51697	7.53292	7.51796	0.119161	-0.0109851	0.249307	7.84916	1.91161	-6.58502	0.0705657	0.0965466	0	0	0.0960336	-0.0315237	0.223591	7.84916	1.57186	-6.97745	0.131887	0.203393	0	0	-1.51792	-1.63916	-1.39668	7.84916	-26.1398	28.4178	8.90002e-17	6.78156e-15	-1	-1
ENSG00000075223	10512	Q99985	SEMA3C	protein-coding	7	7.78151	7.7589	7.81555	8.54619	8.65138	8.66311	7.81543	7.99169	8.116	7.24511	6.9896	6.97312	-0.708833	-0.877897	-0.539769	7.8623	-8.75367	8.07014	3.16396e-08	1.60056e-07	0	0	-1.54339	-1.70476	-1.38203	7.8623	-19.9693	23.2832	1.4956e-14	1.1025e-12	-1	-1	-0.89419	-1.062	-0.726375	7.8623	-11.125	12.1437	6.00866e-10	4.53915e-09	0	0
ENSG00000170144	220988	B4DDB6	HNRNPA3	protein-coding	2	7.66419	7.66259	7.5407	7.84282	7.83146	7.73898	7.37402	7.4178	7.25207	8.57747	8.4893	8.49109	0.900005	0.771801	1.02821	7.82354	14.6569	17.2018	4.5965e-12	6.6047e-11	0	0	0.715845	0.591077	0.840614	7.82354	11.9788	13.5901	1.67254e-10	2.94862e-09	0	0	1.17012	1.03956	1.30067	7.82354	18.7125	21.8728	5.06988e-14	1.36191e-12	1	1
ENSG00000077147	56889	A0A024QYS2	TM9SF3	protein-coding	10	7.99755	7.97483	7.9295	8.00802	7.98497	8.01662	7.83215	7.82902	8.07771	8.07718	7.77903	7.91421	-0.0371767	-0.193679	0.119326	7.95173	-0.495961	-8.2627	0.625404	0.675758	0	0	-0.0735402	-0.227395	0.0803151	7.95173	-0.997952	-7.73219	0.33039	0.431614	0	0	0.0208091	-0.136278	0.177897	7.95173	0.276573	-8.38215	0.784986	0.817762	0	0
ENSG00000101182	5688	A0A0K0K1K4	PSMA7	protein-coding	20	7.26743	7.33116	7.36904	7.67712	7.52585	7.6085	8.59374	8.51183	8.19658	8.18053	8.09876	8.20799	0.839294	0.667195	1.01139	7.88071	10.182	10.6052	2.69125e-09	1.78169e-08	0	0	0.560478	0.3943	0.726657	7.88071	7.04176	4.77024	8.53834e-07	5.51893e-06	0	0	-0.276048	-0.438902	-0.113195	7.88071	-3.53904	-3.36366	0.00209484	0.00388	0	0
ENSG00000091527	55573	Q9UKY7	CDV3	protein-coding	3	8.30415	8.31424	8.28922	7.86441	8.00401	7.98068	7.83155	7.83674	7.6084	7.80214	7.76753	7.7865	-0.516422	-0.64924	-0.383604	7.94913	-8.11793	6.79545	1.02807e-07	4.57952e-07	0	0	-0.163749	-0.296573	-0.0309241	7.94913	-2.57393	-5.23575	0.0182438	0.0374834	0	0	0.0228891	-0.113423	0.159201	7.94913	0.350584	-8.34468	0.729617	0.76861	0	0
ENSG00000158470	9334	O43286	B4GALT5	protein-coding	20	8.09078	8.11643	8.0918	8.16186	8.21713	8.21994	6.66052	6.76894	6.70389	8.14924	8.15044	8.21254	0.0704482	-0.0422217	0.183118	7.79529	1.30545	-7.54875	0.206764	0.255159	0	0	-0.0292585	-0.139758	0.0812407	7.79529	-0.552829	-8.10138	0.586592	0.673786	0	0	1.45879	1.33582	1.58177	7.79529	24.7675	27.4158	2.5018e-16	1.57972e-14	1	1
ENSG00000048392	50484	Q7LG56	RRM2B	protein-coding	8	8.62735	8.57386	8.60752	7.65422	7.66755	7.751	7.83426	7.95667	8.15685	7.62842	7.38873	7.34345	-1.14266	-1.3056	-0.979721	7.93249	-14.6418	17.1816	4.68324e-12	6.70502e-11	-1	-1	-0.230254	-0.396927	-0.0635811	7.93249	-2.88429	-4.56506	0.00925745	0.0208916	0	0	-0.518416	-0.685729	-0.351103	7.93249	-6.46915	3.37994	2.80589e-06	9.03506e-06	0	0
ENSG00000138674	22872	O94979	SEC31A	protein-coding	4	8.53275	8.42589	8.43849	7.39315	7.48519	7.49321	8.14252	8.12191	8.44213	7.6022	7.71968	7.61114	-0.821969	-0.975552	-0.668386	7.95069	-11.174	12.208	5.57188e-10	4.41323e-09	0	0	0.18532	0.0272987	0.343341	7.95069	2.44852	-5.45837	0.0238329	0.0472454	0	0	-0.588196	-0.743392	-0.433001	7.95069	-7.913	6.3668	1.5202e-07	6.41129e-07	0	0
ENSG00000166197	9221	B2RAU8	NOLC1	protein-coding	10	7.61546	7.6833	7.60313	7.79502	7.79957	7.83015	8.15489	8.18658	8.10736	8.08636	8.1418	8.09099	0.471061	0.355947	0.586175	7.92455	8.54369	7.63633	4.64267e-08	2.25302e-07	0	0	0.297552	0.185378	0.409727	7.92455	5.53816	1.46779	2.12326e-05	9.5628e-05	0	0	-0.0452059	-0.157557	0.0671454	7.92455	-0.840067	-8.07644	0.410939	0.46755	0	0
ENSG00000148400	4851	P46531	NOTCH1	protein-coding	9	8.13776	8.07278	8.06449	8.02795	8.03744	8.00894	6.77687	7.01296	6.84576	8.10323	8.47691	8.24941	0.17902	0.0178193	0.340221	7.81788	2.31863	-5.91457	0.0312788	0.0460295	0	0	0.244563	0.0853827	0.403743	7.81788	3.20774	-3.911	0.00447442	0.0110253	0	0	1.38965	1.21597	1.56333	7.81788	16.7055	19.7148	4.18494e-13	8.41715e-12	1	1
ENSG00000105887	136319	P58546	MTPN	protein-coding	7	8.01006	8.00937	8.01527	7.94022	7.91989	7.99915	7.68063	7.71079	8.04048	8.06382	7.92722	7.92606	-0.0361379	-0.192928	0.120653	7.93691	-0.481216	-8.27418	0.635659	0.685204	0	0	0.0231852	-0.131585	0.177956	7.93691	0.312766	-8.19093	0.757742	0.817192	0	0	0.171185	0.0126814	0.329688	7.93691	2.25488	-6.04386	0.0356728	0.0520893	0	0
ENSG00000164754	5885	A0A024R9J0	RAD21	protein-coding	8	7.6536	7.58837	7.66825	7.88204	7.86221	7.95025	7.06711	7.09354	7.33984	8.54078	8.47114	8.41774	0.84214	0.703845	0.980435	7.79457	12.7138	14.5519	5.87647e-11	6.00879e-10	0	0	0.581216	0.447077	0.715355	7.79457	9.04648	8.69343	1.87094e-08	1.83671e-07	0	0	1.31758	1.17491	1.46025	7.79457	19.2819	22.4675	2.8902e-14	8.34369e-13	1	1
ENSG00000148180	2934	P06396	GSN	protein-coding	9	8.85932	9.03799	9.02116	8.46078	8.45716	8.44155	6.2652	6.26652	6.28045	6.24578	6.4167	6.3411	-2.64605	-2.78146	-2.51064	7.50781	-40.798	37.2636	1.60057e-20	5.63721e-18	-1	-1	-2.12412	-2.26028	-1.98797	7.50781	-32.5718	32.885	1.27651e-18	4.39838e-16	-1	-1	0.0589005	-0.0962131	0.214014	7.50781	0.792805	-7.91323	0.437325	0.493743	0	0
ENSG00000113712	1452	P48729	CSNK1A1	protein-coding	5	7.94387	7.91592	7.93143	7.95926	8.04665	7.96859	7.70559	7.70918	7.71815	7.99317	8.02471	8.08603	0.103436	-0.0107664	0.217638	7.91688	1.89101	-6.66829	0.0734043	0.10005	0	0	0.0412975	-0.0708183	0.153413	7.91688	0.76905	-7.94042	0.450976	0.550359	0	0	0.322756	0.207139	0.438373	7.91688	5.82839	1.95216	1.11721e-05	3.18063e-05	0	0
ENSG00000172380	55970	Q9UBI6	GNG12	protein-coding	1	8.10866	8.1179	8.15156	7.91023	7.95238	8.0179	7.28101	7.38129	7.71859	8.15641	7.95868	7.962	-0.0963165	-0.267029	0.0743961	7.89305	-1.17799	-7.69829	0.252823	0.304714	0	0	0.0706941	-0.0986437	0.240032	7.89305	0.871641	-7.85328	0.393895	0.496258	0	0	0.577905	0.401028	0.754783	7.89305	6.82168	4.14018	1.34463e-06	4.62481e-06	0	0
ENSG00000204463	7917	A0A1U9X7A6	BAG6	protein-coding	6	8.16691	8.21494	8.20826	7.72131	7.80997	7.6347	8.1626	8.19885	8.08315	7.6112	7.84412	7.71046	-0.47997	-0.617918	-0.342022	7.94721	-7.26433	5.08099	5.4411e-07	2.04012e-06	0	0	-0.00640037	-0.145077	0.132276	7.94721	-0.0963606	-8.21687	0.924207	0.946788	0	0	-0.43243	-0.570809	-0.294052	7.94721	-6.52446	3.48104	2.49651e-06	8.12303e-06	0	0
ENSG00000089154	10985	Q92616	GCN1	protein-coding	12	8.05334	7.96449	7.92316	7.95672	7.91433	7.89159	8.05538	8.11166	8.26902	7.60639	7.86925	7.77878	-0.232563	-0.382159	-0.0829679	7.94951	-3.24579	-3.95287	0.00410342	0.00714131	0	0	-0.17517	-0.322861	-0.0274786	7.94951	-2.47629	-5.42868	0.0224721	0.0449392	0	0	-0.396346	-0.544999	-0.247692	7.94951	-5.56668	1.35157	1.99258e-05	5.40945e-05	0	0
ENSG00000196562	55959	Q8IWU5	SULF2	protein-coding	20	8.43488	8.50271	8.46418	8.41711	8.42008	8.37717	7.18632	7.29807	7.01101	7.12335	7.22941	7.24874	-1.27043	-1.40752	-1.13334	7.80942	-19.3487	22.5513	2.70855e-14	7.90181e-13	-1	-1	-1.20771	-1.34332	-1.0721	7.80942	-18.594	21.8986	5.7097e-14	3.23189e-12	-1	-1	0.0269578	-0.119201	0.173116	7.80942	0.385085	-8.27184	0.704296	0.745799	0	0
ENSG00000089327	53827	Q96DB9	FXYD5	protein-coding	19	8.01248	8.02594	8.07597	8.14148	8.22631	8.19036	8.01868	8.0365	7.42471	7.49836	7.66072	7.5787	-0.462837	-0.716139	-0.209534	7.90752	-3.92875	-2.8438	0.0015862	0.00298242	0	0	-0.610404	-0.85852	-0.362288	7.90752	-5.28968	-0.079088	0.000124747	0.000464219	0	0	-0.261799	-0.517885	-0.00571309	7.90752	-2.19811	-6.1853	0.0457423	0.0653716	0	0
ENSG00000159140	6651	P18583	SON	protein-coding	21	7.92565	7.80658	7.90142	8.01492	8.00904	8.08446	7.3893	7.57812	7.80748	8.08306	8.14671	7.98486	0.19441	0.0315532	0.357268	7.8943	2.49235	-5.55733	0.0217186	0.0329584	0	0	0.0358022	-0.123359	0.194964	7.8943	0.469644	-8.13461	0.64376	0.722742	0	0	0.485913	0.320374	0.651451	7.8943	6.12853	2.62668	5.81127e-06	1.7587e-05	0	0
ENSG00000114850	6747	Q9UNL2	SSR3	protein-coding	3	8.52042	8.4948	8.61164	7.50577	7.59644	7.58252	7.93365	7.8874	8.36446	7.63172	7.37644	7.46321	-1.04675	-1.24961	-0.843883	7.91404	-10.8863	10.2545	4.39998e-09	2.73472e-08	-1	-1	-0.0655441	-0.273797	0.142709	7.91404	-0.664032	-7.974	0.515576	0.609803	0	0	-0.558038	-0.765152	-0.350924	7.91404	-5.6846	1.1661	2.68754e-05	7.12765e-05	0	0
ENSG00000204592	3133	A8K8M6	HLA-E	protein-coding	6	7.95002	8.09065	8.04556	7.77209	7.79957	7.64497	8.35006	8.28976	8.35663	7.59018	7.63698	7.69386	-0.39171	-0.520369	-0.263051	7.93503	-6.35654	3.15717	3.56363e-06	1.12689e-05	0	0	-0.101661	-0.229961	0.0266383	7.93503	-1.65435	-6.87351	0.113884	0.179685	0	0	-0.692666	-0.819794	-0.565538	7.93503	-11.3758	12.5013	4.09625e-10	3.22511e-09	0	0
ENSG00000204525	3107	O19617	HLA-C	protein-coding	6	5.90068	5.75717	6.02574	8.30958	8.3187	8.20275	7.88467	7.82215	7.51345	8.30228	8.391	8.42612	2.47632	2.28395	2.6687	7.57119	26.8757	29.0872	5.22115e-17	4.33246e-15	1	1	0.0927269	-0.0666506	0.252104	7.57119	1.21472	-7.52495	0.238816	0.333715	0	0	0.624365	0.458136	0.790593	7.57119	7.84207	6.21992	1.74286e-07	7.26336e-07	0	0
ENSG00000204394	7407	A0A024RCN6	VARS1	protein-coding	6	7.63847	7.63918	7.68368	8.137	8.15812	8.06829	8.14617	8.14147	8.03663	7.63891	7.8247	7.82242	0.103503	-0.0300588	0.237066	7.91125	1.61796	-7.07833	0.121552	0.158303	0	0	-0.364304	-0.493001	-0.235607	7.91125	-5.91007	2.30783	9.34135e-06	4.59786e-05	0	0	-0.352148	-0.482968	-0.221327	7.91125	-5.62013	1.47406	1.76939e-05	4.85426e-05	0	0
ENSG00000100075	6576	D9HTE9	SLC25A1	protein-coding	22	8.37758	8.52787	8.4196	8.05799	7.97761	7.89826	7.89367	7.81224	7.3818	7.3828	7.52898	7.52561	-0.967429	-1.16843	-0.766431	7.89867	-10.1442	9.28549	1.09619e-08	6.17615e-08	0	0	-0.503266	-0.705165	-0.301367	7.89867	-5.25354	0.485198	6.18589e-05	0.000247735	0	0	-0.229406	-0.437364	-0.0214472	7.89867	-2.32497	-5.9069	0.0325276	0.0479162	0	0
ENSG00000278540	31	B2ZZ90	ACACA	protein-coding	17	8.28025	8.31145	8.15886	8.00154	7.97083	8.02528	7.30211	7.45109	7.68948	7.82536	7.92912	7.80286	-0.398508	-0.554292	-0.242724	7.89568	-5.34088	0.860982	3.30257e-05	8.6118e-05	0	0	-0.147774	-0.302899	0.00734982	7.89568	-1.98892	-6.3465	0.0607628	0.105561	0	0	0.37643	0.214426	0.538433	7.89568	4.85129	-0.264741	0.000100443	0.000238419	0	0
ENSG00000102007	5355	A0A024QYW3	PLP2	protein-coding	X	8.11832	8.03974	8.18792	7.56578	7.60867	7.71148	7.74207	7.72207	7.86896	8.0661	8.09972	8.1193	-0.0211981	-0.148922	0.106525	7.90418	-0.346517	-8.34189	0.732624	0.773008	0	0	0.466706	0.338193	0.595218	7.90418	7.58217	5.8876	2.89245e-07	2.10359e-06	0	0	0.319037	0.189066	0.449009	7.90418	5.12497	0.343366	5.37959e-05	0.000134609	0	0
ENSG00000134440	4677	O43776	NARS1	protein-coding	18	7.84766	7.83253	7.92509	8.19417	8.22458	8.30185	7.48926	7.4908	7.76583	7.9055	7.7736	7.77664	-0.0474239	-0.195377	0.100529	7.87729	-0.669223	-8.14958	0.511111	0.566872	0	0	-0.417805	-0.561212	-0.274397	7.87729	-6.08272	2.68531	6.41643e-06	3.29798e-05	0	0	0.245201	0.0948506	0.395551	7.87729	3.40498	-3.61306	0.00285154	0.00513103	0	0
ENSG00000189067	9516	Q99732	LITAF	protein-coding	16	8.34559	8.381	8.41862	7.82191	7.79609	7.86063	7.00145	6.90291	6.93789	8.14449	8.03887	8.03778	-0.306449	-0.422528	-0.190369	7.80727	-5.51187	1.23708	2.25148e-05	6.06042e-05	0	0	0.250553	0.133455	0.36765	7.80727	4.46733	-1.00462	0.000243326	0.000845904	0	0	1.12843	1.00257	1.2543	7.80727	18.7181	21.9139	5.04152e-14	1.35659e-12	1	1
ENSG00000065154	4942	A0A140VJQ4	OAT	protein-coding	10	8.75585	8.76275	8.75275	7.71258	7.73289	7.75774	6.61979	6.60046	6.6591	7.97154	7.70516	7.7955	-0.927559	-1.05639	-0.79873	7.73551	-15.0323	17.6586	2.90258e-12	4.41064e-11	0	0	0.0954674	-0.0369721	0.227907	7.73551	1.50499	-7.101	0.148172	0.224232	0	0	1.20444	1.05932	1.34957	7.73551	17.3273	20.4474	2.12656e-13	4.6488e-12	1	1
ENSG00000120889	8795	O14763	TNFRSF10B	protein-coding	8	8.05568	8.18597	8.08441	7.90784	7.8582	7.88012	8.03295	8.09466	8.01866	7.72418	7.60709	7.63846	-0.450724	-0.572797	-0.32865	7.92402	-7.70879	5.9957	2.25731e-07	9.20877e-07	0	0	-0.222759	-0.344179	-0.101339	7.92402	-3.83038	-2.4689	0.00106743	0.00313581	0	0	-0.390448	-0.512981	-0.267915	7.92402	-6.65287	3.76541	1.90648e-06	6.35988e-06	0	0
ENSG00000172037	3913	A0A024R319	LAMB2	protein-coding	3	7.56596	7.5146	7.52875	7.44908	7.56731	7.39329	9.11217	9.04467	9.13256	6.78179	7.07011	7.03119	-0.582736	-0.738278	-0.427194	7.76596	-7.82207	6.28209	1.81158e-07	7.55968e-07	0	0	-0.518932	-0.672327	-0.365537	7.76596	-7.06313	4.87383	8.1744e-07	5.31621e-06	0	0	-2.14272	-2.28895	-1.99648	7.76596	-30.5929	31.5571	4.29495e-18	5.97111e-16	-1	-1
ENSG00000104368	5327	P00750	PLAT	protein-coding	8	9.69943	9.8076	9.758	5.18068	5.38225	5.28148	2.31838	2.36227	2.57527	7.07423	7.18553	7.24681	-2.59082	-2.71667	-2.46497	6.15599	-42.9811	38.2767	5.78767e-21	2.35202e-18	-1	-1	1.88194	1.72172	2.04216	6.15599	24.5237	27.3971	3.02318e-16	4.06054e-14	1	1	4.76053	4.43319	5.08788	6.15599	30.3629	31.2025	4.96985e-18	6.79027e-16	1	1
ENSG00000163527	201595	Q8TCJ2	STT3B	protein-coding	3	7.86459	7.83313	7.81197	7.80276	7.84927	7.82811	8.30156	8.31572	8.61697	7.6385	7.51349	7.58878	-0.253102	-0.406555	-0.0996477	7.91374	-3.44361	-3.49567	0.00260948	0.00471152	0	0	-0.244151	-0.395261	-0.0930404	7.91374	-3.37335	-3.50452	0.00306607	0.00789764	0	0	-0.823832	-0.973651	-0.674014	7.91374	-11.4808	12.6658	3.49569e-10	2.79391e-09	0	0
ENSG00000105701	23770	A0A024R7P2	FKBP8	protein-coding	19	7.66155	7.78942	7.78484	8.05691	7.96484	7.89964	8.36329	8.31189	7.94631	7.61079	7.67407	7.72909	-0.0779871	-0.258004	0.10203	7.89939	-0.90536	-7.94813	0.37636	0.433687	0	0	-0.305088	-0.480469	-0.129708	7.89939	-3.63543	-2.93392	0.0017088	0.00472814	0	0	-0.54402	-0.720452	-0.367588	7.89939	-6.4439	3.24529	3.17503e-06	1.01087e-05	0	0
ENSG00000179051	55920	A0A024RAC5	RCC2	protein-coding	1	7.89	8.02647	7.89777	8.35885	8.42325	8.32472	6.87927	6.822	6.69504	7.83182	7.98007	8.00119	-0.00497353	-0.1418	0.131853	7.76087	-0.075891	-8.38726	0.94027	0.950465	0	0	-0.43569	-0.568037	-0.303343	7.76087	-6.87323	4.3917	1.20635e-06	7.48753e-06	0	0	1.13155	0.984552	1.27855	7.76087	16.0717	18.9889	8.53763e-13	1.54822e-11	1	1
ENSG00000134107	8553	O14503	BHLHE40	protein-coding	3	9.26967	9.23708	9.18048	7.11822	7.17636	7.05231	7.31037	7.30794	7.10151	7.02525	7.12566	7.14282	-2.13319	-2.2654	-2.00098	7.67064	-33.6871	33.477	6.64482e-19	1.08571e-16	-1	-1	-0.0222597	-0.164319	0.1198	7.67064	-0.32715	-8.10682	0.747001	0.80869	0	0	-0.149613	-0.29376	-0.00546641	7.67064	-2.16702	-6.13742	0.0426597	0.0613589	0	0
ENSG00000121774	10657	Q07666	KHDRBS1	protein-coding	1	8.05501	8.21608	8.10892	7.78984	7.77194	7.6937	7.84808	7.9697	7.76626	7.8913	7.87377	7.88673	-0.243996	-0.37461	-0.113383	7.90595	-3.90025	-2.47698	0.000907612	0.00179396	0	0	0.131558	0.000815093	0.262301	7.90595	2.10086	-6.13902	0.0487198	0.0874572	0	0	0.0202243	-0.112163	0.152612	7.90595	0.318952	-8.36484	0.753116	0.78927	0	0
ENSG00000158195	10163	Q9Y6W5	WASF2	protein-coding	1	8.72014	8.64336	8.67689	7.43754	7.43203	7.324	7.97993	8.06587	7.96887	7.37741	7.51204	7.36316	-1.26409	-1.38907	-1.13912	7.8751	-21.1182	24.247	5.20144e-15	2.0713e-13	-1	-1	0.016022	-0.113932	0.145976	7.8751	0.257411	-8.15838	0.799528	0.849539	0	0	-0.590681	-0.719253	-0.462109	7.8751	-9.59188	9.5416	7.23286e-09	4.15339e-08	0	0
ENSG00000115112	29842	Q9NZI6	TFCP2L1	protein-coding	2	4.60427	4.56101	4.66015	8.51671	8.53668	8.54592	8.66214	8.71507	8.85025	7.10153	7.10658	7.07184	2.4845	2.30768	2.66131	7.24434	29.3376	30.871	9.64959e-18	1.0924e-15	1	1	-1.43955	-1.56253	-1.31658	7.24434	-24.4405	27.2352	3.22628e-16	4.19126e-14	-1	-1	-1.64659	-1.77031	-1.52288	7.24434	-27.7881	29.6525	2.74667e-17	2.6383e-15	-1	-1
ENSG00000198918	6170	P62891	RPL39	protein-coding	X	8.24277	8.0228	8.24544	7.54257	7.39075	7.33469	8.43428	7.83704	7.21232	8.28772	7.30165	7.91542	-0.315364	-1.03654	0.405812	7.81395	-1.00176	-7.86614	0.344715	0.401424	0	0	0.429933	-0.304573	1.16444	7.81395	1.3409	-7.30135	0.215423	0.307174	0	0	0.00905006	-0.724467	0.742567	7.81395	0.0282639	-8.41404	0.978118	0.981276	0	0
ENSG00000123143	5585	Q16512	PKN1	protein-coding	19	8.33237	8.49215	8.5312	7.46184	7.46252	7.32812	8.45778	8.37752	8.16039	7.10627	7.27285	7.29426	-1.23467	-1.39956	-1.06978	7.85644	-15.6332	18.4391	1.41859e-12	2.37919e-11	-1	-1	-0.199248	-0.368947	-0.0295487	7.85644	-2.45138	-5.43132	0.0236892	0.0470135	0	0	-1.11606	-1.28188	-0.950243	7.85644	-14.0523	16.3985	9.84326e-12	1.24705e-10	-1	-1
ENSG00000126777	3895	A0A024R663	KTN1	protein-coding	14	7.94966	7.91676	7.98194	7.89729	7.82327	7.88517	7.80839	7.76661	8.00333	7.91636	7.93886	7.77504	-0.0721785	-0.210686	0.0663293	7.88856	-1.088	-7.78474	0.28971	0.34389	0	0	0.00931885	-0.127515	0.146152	7.88856	0.142189	-8.22405	0.888373	0.919769	0	0	0.0218271	-0.117448	0.161102	7.88856	0.327205	-8.36168	0.74696	0.783959	0	0
ENSG00000023191	6050	A0A140VJT8	RNH1	protein-coding	11	7.53263	7.71155	7.59412	7.83555	7.84118	7.74393	8.20008	8.22241	7.90547	7.82049	8.01144	7.98878	0.321158	0.154082	0.488234	7.8673	4.01331	-2.1925	0.000697964	0.00140864	0	0	0.128138	-0.0345492	0.290825	7.8673	1.64445	-6.9042	0.115928	0.182424	0	0	-0.178386	-0.341611	-0.0151615	7.8673	-2.28177	-6.00596	0.0337541	0.0495067	0	0
ENSG00000166986	4141	P56192	MARS1	protein-coding	12	8.23628	8.2692	8.25382	8.25124	8.33094	8.2801	6.98361	7.01976	7.17907	7.52298	7.58244	7.58268	-0.692193	-0.815136	-0.56925	7.79101	-11.7549	13.1291	2.32277e-10	2.0194e-09	0	0	-0.726601	-0.847665	-0.605537	7.79101	-12.5308	14.4281	7.58986e-11	1.48692e-09	0	0	0.504596	0.373451	0.63574	7.79101	8.03322	6.66902	1.20769e-07	5.21543e-07	0	0
ENSG00000101160	1522	Q9UBR2	CTSZ	protein-coding	20	7.46862	7.70307	7.50049	7.7488	7.76673	7.67149	8.43528	8.3822	8.10536	7.77015	7.85588	7.90592	0.28195	0.112671	0.45123	7.8595	3.47748	-3.41575	0.00241396	0.00437895	0	0	0.111675	-0.053261	0.276611	7.8595	1.41364	-7.22792	0.173058	0.255667	0	0	-0.470728	-0.63423	-0.307227	7.8595	-6.01098	2.34069	7.49679e-06	2.2159e-05	0	0
ENSG00000107341	54926	Q712K3	UBE2R2	protein-coding	9	8.67852	8.73822	8.71939	7.53144	7.65837	7.54972	8.26353	8.34268	8.35354	6.41317	6.37664	6.37257	-2.32397	-2.44976	-2.19817	7.74981	-38.5711	36.1653	4.77941e-20	1.20236e-17	-1	-1	-1.19215	-1.32151	-1.06279	7.74981	-19.2405	22.6194	3.0092e-14	1.93286e-12	-1	-1	-1.93038	-2.05799	-1.80278	7.74981	-31.584	32.2215	2.31786e-18	3.58019e-16	-1	-1
ENSG00000116251	6146	P35268	RPL22	protein-coding	1	7.77867	7.91592	7.65899	8.01603	7.64345	7.80877	8.4269	8.34373	8.02961	7.70338	7.5297	7.53891	-0.189762	-0.420279	0.0407559	7.86617	-1.75133	-6.8801	0.0998675	0.13243	0	0	-0.226635	-0.453098	-0.000172252	7.86617	-2.12909	-6.10687	0.0498466	0.0890986	0	0	-0.677682	-0.903504	-0.451859	7.86617	-6.38442	2.157	1.10771e-05	3.15758e-05	0	0
ENSG00000168066	7536	Q15637	SF1	protein-coding	11	8.02451	8.06948	8.06599	7.7027	7.78465	7.70547	7.78391	7.7753	7.55512	7.90073	8.0356	7.95965	-0.0912362	-0.225579	0.0431063	7.86359	-1.41792	-7.39145	0.171821	0.21635	0	0	0.231054	0.0968981	0.365209	7.86359	3.59585	-3.01312	0.00183744	0.0050366	0	0	0.25365	0.116832	0.390468	7.86359	3.87069	-2.5618	0.000972103	0.00192225	0	0
ENSG00000100106	11078	Q9H2D6	TRIOBP	protein-coding	22	8.5289	8.64932	8.64388	8.08952	8.04548	8.04469	7.45278	7.5592	7.37461	6.92268	7.14168	7.09988	-1.56021	-1.70046	-1.41995	7.79605	-23.2247	26.1331	8.54576e-16	4.44071e-14	-1	-1	-1.0111	-1.15239	-0.869808	7.79605	-14.9411	17.7308	3.24253e-12	1.02577e-10	-1	-1	-0.416198	-0.563784	-0.268611	7.79605	-5.88776	2.14107	9.80866e-06	2.82753e-05	0	0
ENSG00000113161	3156	A0A024RAP2	HMGCR	protein-coding	5	9.15453	9.14771	9.1615	7.01946	7.04284	7.09502	6.79496	6.74767	7.07584	7.51117	7.35921	7.26064	-1.77307	-1.92238	-1.62377	7.61421	-24.7944	27.3973	2.45049e-16	1.57877e-14	-1	-1	0.329831	0.168909	0.490753	7.61421	4.2793	-1.37558	0.000376259	0.00124133	0	0	0.516259	0.34945	0.683068	7.61421	6.46168	3.42974	2.8506e-06	9.16414e-06	0	0
ENSG00000273749	23191	Q7L576	CYFIP1	protein-coding	15	8.10413	8.06516	8.1316	7.82343	7.86576	7.93141	7.62451	7.61935	7.90891	7.74849	7.88892	7.78862	-0.294139	-0.440846	-0.147432	7.87503	-4.18601	-1.80968	0.000467272	0.000977017	0	0	-0.0666934	-0.212602	0.0792155	7.87503	-0.95433	-7.76457	0.351468	0.453727	0	0	0.0940552	-0.0555349	0.243645	7.87503	1.31274	-7.54035	0.204342	0.251876	0	0
ENSG00000125991	51614	A2TJK5	ERGIC3	protein-coding	20	7.46105	7.41944	7.45914	7.64736	7.57952	7.61863	8.66706	8.52053	8.57996	7.6755	7.60505	7.70317	0.216093	0.0906861	0.3415	7.82803	3.59763	-3.12919	0.00182989	0.00339442	0	0	0.047433	-0.0746547	0.169521	7.82803	0.811159	-7.87455	0.426955	0.528327	0	0	-0.927059	-1.04612	-0.807994	7.82803	-16.2563	19.1326	6.91933e-13	1.29934e-11	0	0
ENSG00000198695	4541	P03923	ND6	protein-coding	MT	7.57908	7.10074	7.3739	8.21422	8.44179	8.39948	7.38807	6.93372	7.95856	7.89268	7.93724	7.92558	0.57296	0.0796906	1.06623	7.76209	2.63764	-5.50634	0.0275709	0.0410224	0	0	-0.434497	-0.897075	0.028082	7.76209	-2.13293	-6.2163	0.0624763	0.108075	0	0	0.50808	0.0163366	0.999824	7.76209	2.34622	-6.01731	0.0442448	0.0634259	0	0
ENSG00000050405	51474	Q9UHB6	LIMA1	protein-coding	12	9.06479	9.01102	9.06881	7.57966	7.58948	7.58148	5.47598	5.49212	5.62177	7.63275	7.52144	7.56453	-1.47261	-1.58674	-1.35847	7.43365	-26.9385	29.0353	4.99196e-17	4.20914e-15	-1	-1	-0.00834063	-0.127701	0.11102	7.43365	-0.145893	-8.19782	0.885487	0.91762	0	0	2.05046	1.9053	2.19562	7.43365	29.492	30.9288	8.71926e-18	1.03128e-15	1	1
ENSG00000165527	382	P62330	ARF6	protein-coding	14	8.12504	8.18339	8.20621	8.10316	8.04333	8.10286	7.09559	7.09998	7.43005	7.80159	7.71779	7.81749	-0.392387	-0.539972	-0.244802	7.81054	-5.55098	1.34694	2.06349e-05	5.60099e-05	0	0	-0.302327	-0.448294	-0.15636	7.81054	-4.32435	-1.33629	0.000338917	0.00113251	0	0	0.579215	0.423701	0.734728	7.81054	7.77623	6.14036	1.97981e-07	8.14379e-07	0	0
ENSG00000116016	2034	B3KW07	EPAS1	protein-coding	2	7.37664	7.46259	7.43102	7.44415	7.45988	7.46803	8.34689	8.4317	8.36474	8.00593	8.03837	8.00302	0.590503	0.474102	0.706904	7.81941	10.5917	11.2931	1.3866e-09	9.84158e-09	0	0	0.558035	0.444092	0.671977	7.81941	10.2252	10.8128	2.50722e-09	3.08517e-08	0	0	-0.366282	-0.477428	-0.255135	7.81941	-6.88046	4.22296	1.1885e-06	4.13445e-06	0	0
ENSG00000072778	37	P49748	ACADVL	protein-coding	17	7.97114	8.24401	8.02612	7.77995	7.73434	7.58871	8.4104	8.33326	8.06609	7.36087	7.40327	7.45288	-0.678551	-0.857373	-0.499728	7.86425	-7.92998	6.35965	1.62882e-07	6.89508e-07	0	0	-0.298364	-0.477387	-0.119341	7.86425	-3.48296	-3.25544	0.00242424	0.00644444	0	0	-0.870515	-1.0481	-0.692925	7.86425	-10.244	10.5258	2.82337e-09	1.78918e-08	0	0
ENSG00000148719	54788	J3KPS0	DNAJB12	protein-coding	10	7.75203	7.90969	7.91761	8.41577	8.53904	8.36519	7.81605	7.69813	7.69082	7.06481	7.22853	7.12277	-0.72749	-0.874063	-0.580917	7.79337	-10.3626	10.9251	2.00439e-09	1.36108e-08	0	0	-1.30665	-1.4479	-1.1654	7.79337	-19.3141	22.6365	2.80118e-14	1.83454e-12	-1	-1	-0.601182	-0.748783	-0.453581	7.79337	-8.50381	7.56331	4.99652e-08	2.36176e-07	0	0
ENSG00000186480	3638	A4D2M9	INSIG1	protein-coding	7	9.33465	9.35817	9.364	6.16597	6.27257	6.22293	7.64151	7.7323	7.87367	6.50859	6.46843	6.36049	-2.90437	-3.04006	-2.76867	7.44194	-44.6871	39.0392	2.70592e-21	1.19128e-18	-1	-1	0.22711	0.0733713	0.380848	7.44194	3.08426	-3.99577	0.00591753	0.0141097	0	0	-1.29738	-1.44118	-1.15359	7.44194	-18.8376	22.0636	4.47531e-14	1.21871e-12	-1	-1
ENSG00000006327	51330	Q9NP84	TNFRSF12A	protein-coding	16	8.69411	9.0247	8.87229	7.3739	7.49353	7.32894	6.92362	6.92928	6.13886	7.59799	7.63931	7.85595	-1.17188	-1.53232	-0.811434	7.65604	-7.25674	1.60307	2.93003e-05	7.71658e-05	-1	-1	0.294718	-0.0831329	0.67257	7.65604	1.74094	-6.7513	0.112703	0.178178	0	0	1.01093	0.604911	1.41694	7.65604	5.55742	-0.635788	0.000252973	0.000558252	1	1
ENSG00000128340	5880	A0A024R1P2	RAC2	protein-coding	22	8.33761	8.45494	8.44177	7.5673	7.60787	7.59454	7.79077	7.75474	7.34607	7.62305	7.7967	7.79602	-0.678479	-0.856076	-0.500883	7.84262	-7.99296	6.34757	1.63049e-07	6.90028e-07	0	0	0.144562	-0.0366604	0.325785	7.84262	1.66897	-6.84936	0.111425	0.176521	0	0	0.0956089	-0.0886967	0.279915	7.84262	1.08534	-7.79922	0.291274	0.344123	0	0
ENSG00000138430	29789	Q9NTK5	OLA1	protein-coding	2	8.13491	8.14874	8.21143	7.74586	7.76222	7.73029	8.03505	8.02354	8.24406	7.61412	7.35679	7.40526	-0.701026	-0.850962	-0.551091	7.86769	-9.76175	9.86494	5.41903e-09	3.30332e-08	0	0	-0.281725	-0.432081	-0.131369	7.86769	-3.91203	-2.26577	0.000883123	0.00264737	0	0	-0.632558	-0.783059	-0.482058	7.86769	-8.77526	8.04584	3.04263e-08	1.51453e-07	0	0
ENSG00000181649	7262	Q53GA4	PHLDA2	protein-coding	11	9.09967	9.19815	9.25344	7.38184	7.34253	7.34977	7.27746	7.31476	6.49751	6.58753	6.79237	6.83979	-2.45262	-2.80927	-2.09597	7.5779	-15.2806	9.33704	2.30224e-08	1.20662e-07	-1	-1	-0.625025	-1.00197	-0.24808	7.5779	-3.68442	-3.4211	0.00407319	0.0101344	0	0	-0.315954	-0.7078	0.0758925	7.5779	-1.79167	-6.78554	0.102835	0.136069	0	0
ENSG00000157514	1831	Q5JRJ2	TSC22D3	protein-coding	X	5.48689	5.64311	5.63133	5.29476	5.24865	5.34632	9.84804	9.78819	9.64406	6.41795	6.32969	6.44163	0.806204	0.634506	0.977902	6.76005	9.80343	10.1596	5.05103e-09	3.10015e-08	0	0	1.10402	0.933533	1.27451	6.76005	13.52	16.0401	1.96899e-11	4.69977e-10	1	1	-3.3644	-3.50136	-3.22744	6.76005	-51.2866	41.7154	1.82835e-22	1.46526e-19	-1	-1
ENSG00000104964	166	Q08117	TLE5	protein-coding	19	7.77257	7.96121	7.88675	8.193	8.00502	7.95666	7.79388	7.80952	7.03785	7.73782	7.76358	7.8738	-0.0855637	-0.458084	0.286957	7.81597	-0.512495	-8.23861	0.619546	0.670251	0	0	-0.26181	-0.625758	0.102138	7.81597	-1.60508	-6.97907	0.139871	0.213649	0	0	0.227637	-0.151733	0.607008	7.81597	1.33884	-7.49147	0.210558	0.258759	0	0
ENSG00000135018	29979	Q9UMX0	UBQLN1	protein-coding	9	8.29424	8.2377	8.3014	7.45498	7.50978	7.51145	8.0884	8.11655	8.16745	7.59208	7.49893	7.59091	-0.715194	-0.831827	-0.598561	7.86366	-12.8027	14.6857	5.19502e-11	5.38847e-10	0	0	0.0702762	-0.0485912	0.189144	7.86366	1.23436	-7.43379	0.231573	0.325691	0	0	-0.560808	-0.67832	-0.443296	7.86366	-9.96387	10.182	3.86036e-09	2.36649e-08	0	0
ENSG00000122861	5328	P00749	PLAU	protein-coding	10	8.61421	8.71844	8.62904	7.03136	6.87117	6.82796	4.33382	4.01165	3.70433	8.49785	8.5125	8.47898	-0.158358	-0.299307	-0.0174078	7.01928	-2.3457	-5.89563	0.0295691	0.0437246	0	0	1.58532	1.43401	1.73664	7.01928	21.8742	25.0713	2.67051e-15	2.57838e-13	1	1	4.45539	4.21758	4.6932	7.01928	39.1159	36.3376	3.63684e-20	9.93799e-18	1	1
ENSG00000065000	8943	O14617	AP3D1	protein-coding	19	7.94424	7.85479	7.99252	7.91856	8.02817	7.97963	7.86678	7.86608	7.79345	7.59778	7.76814	7.69386	-0.247162	-0.377561	-0.116763	7.85867	-3.95735	-2.3279	0.000794886	0.00158907	0	0	-0.29274	-0.420909	-0.16457	7.85867	-4.76862	-0.29358	0.000121427	0.000452398	0	0	-0.160326	-0.291434	-0.0292179	7.85867	-2.55312	-5.45196	0.0190767	0.0294657	0	0
ENSG00000169045	3187	P31943	HNRNPH1	protein-coding	5	7.99615	7.7885	7.72169	7.66274	7.65786	7.55816	7.85493	7.75003	7.77216	8.18194	7.93237	8.05992	0.231529	0.0766998	0.386358	7.82804	3.12212	-4.23134	0.00543266	0.00924539	0	0	0.43549	0.28174	0.589241	7.82804	5.9137	2.32471	9.26766e-06	4.56301e-05	0	0	0.27	0.114645	0.425355	7.82804	3.62857	-3.12626	0.00170362	0.00320978	0	0
ENSG00000168906	4144	A0A140VJP5	MAT2A	protein-coding	2	7.58559	7.47529	7.43141	7.96502	7.93686	7.9325	8.12289	8.02562	8.03733	7.83718	7.75778	7.86226	0.325353	0.199293	0.451413	7.83081	5.38857	1.00763	2.96697e-05	7.80603e-05	0	0	-0.124654	-0.245938	-0.00336948	7.83081	-2.14584	-6.06293	0.0445201	0.0809452	0	0	-0.242297	-0.364956	-0.119638	7.83081	-4.12426	-1.9855	0.000539346	0.0011246	0	0
ENSG00000100401	5905	A0A024R1U0	RANGAP1	protein-coding	22	8.03781	8.18644	8.05417	7.72783	7.68472	7.67635	7.24151	7.10982	6.9793	8.06244	8.222	8.18844	0.0602648	-0.0793137	0.199843	7.76424	0.901452	-7.98805	0.378224	0.435582	0	0	0.457821	0.317966	0.597676	7.76424	6.83463	4.32839	1.30642e-06	8.02593e-06	0	0	1.03961	0.891825	1.18739	7.76424	14.6872	17.2515	4.4272e-12	6.27609e-11	1	1
ENSG00000189403	3146	A0A024RDR0	HMGB1	protein-coding	13	7.45293	7.53202	7.59204	7.8927	7.87459	7.88237	7.08244	7.03379	6.97492	8.46946	8.15579	8.33085	0.796805	0.648499	0.945111	7.68949	11.2174	12.2933	5.21379e-10	4.16709e-09	0	0	0.441436	0.298343	0.58453	7.68949	6.4409	3.4669	2.97885e-06	1.66284e-05	0	0	1.29228	1.13882	1.44574	7.68949	17.5818	20.6888	1.62192e-13	3.69867e-12	1	1
ENSG00000180398	90411	Q8NI22	MCFD2	protein-coding	2	8.00729	8.06109	8.09377	7.95117	7.94527	7.98981	7.98157	7.9438	8.17796	7.42378	7.32372	7.29164	-0.706017	-0.843589	-0.568445	7.84924	-10.7148	11.4931	1.14011e-09	8.28962e-09	0	0	-0.612477	-0.748575	-0.47638	7.84924	-9.39585	9.37115	1.01358e-08	1.06658e-07	0	0	-0.681596	-0.819432	-0.543761	7.84924	-10.3244	10.8114	2.13287e-09	1.40615e-08	0	0
ENSG00000166226	10576	P78371	CCT2	protein-coding	12	7.65316	7.54741	7.66098	7.91428	7.89297	7.94436	7.78172	7.81855	7.8083	7.99972	7.94907	7.86049	0.318461	0.195706	0.441215	7.81925	5.41645	1.06012	2.7871e-05	7.38595e-05	0	0	0.0214748	-0.0975391	0.140489	7.81925	0.376729	-8.16492	0.710397	0.778691	0	0	0.135427	0.0136885	0.257166	7.81925	2.3226	-5.91348	0.0310225	0.0458653	0	0
ENSG00000120742	27230	Q9Y6X1	SERP1	protein-coding	3	8.54474	8.60746	8.64002	7.6582	7.54811	7.50673	7.71742	7.63784	7.60415	7.41448	7.34585	7.44146	-1.1969	-1.32156	-1.07225	7.80554	-20.0466	23.2305	1.39072e-14	4.71982e-13	-1	-1	-0.169951	-0.298107	-0.0417954	7.80554	-2.76875	-4.80119	0.0119479	0.026047	0	0	-0.252859	-0.382868	-0.12285	7.80554	-4.06072	-2.09544	0.000625162	0.00128611	0	0
ENSG00000064115	51768	Q9NS93	TM7SF3	protein-coding	12	7.81635	7.83731	7.83243	7.77969	7.85441	7.80405	6.95448	6.96767	7.01883	8.28798	8.19403	8.28104	0.426879	0.312595	0.541163	7.71902	7.7986	6.16543	1.89578e-07	7.89031e-07	0	0	0.442708	0.330242	0.555174	7.71902	8.2185	7.13836	8.50245e-08	7.06265e-07	0	0	1.27694	1.1563	1.39757	7.71902	22.1002	25.1546	2.19704e-15	9.56617e-14	1	1
ENSG00000155660	9601	A0A090N8Y2	PDIA4	protein-coding	7	7.79723	7.73446	7.80088	7.42824	7.53508	7.43746	8.11124	8.08021	8.04362	7.92057	8.03054	8.03555	0.215976	0.0940225	0.337929	7.82959	3.69751	-2.9319	0.00145248	0.00275265	0	0	0.525091	0.403405	0.646777	7.82959	9.0093	8.66152	1.99882e-08	1.94352e-07	0	0	-0.0861758	-0.206521	0.0341691	7.82959	-1.49505	-7.32106	0.150731	0.191713	0	0
ENSG00000179091	1537	P08574	CYC1	protein-coding	8	7.07582	7.23759	7.18941	7.58056	7.55719	7.49027	8.28554	8.18867	7.96924	8.15154	8.07392	8.24903	0.988281	0.828526	1.14804	7.75407	12.9159	14.8791	4.44486e-11	4.69658e-10	0	0	0.615287	0.462134	0.76844	7.75407	8.38782	7.48145	6.19407e-08	5.32952e-07	0	0	0.00659451	-0.144934	0.158123	7.75407	0.090863	-8.43817	0.928518	0.940144	0	0
ENSG00000112081	6428	B2R6F3	SRSF3	protein-coding	6	7.34188	7.37659	7.29276	7.97418	7.95488	7.96938	6.66799	6.68123	6.7353	8.47257	8.41486	8.41104	1.09729	0.982432	1.21214	7.60772	19.9465	23.1472	1.52819e-14	5.099e-13	1	1	0.468132	0.359031	0.577234	7.60772	8.95847	8.5298	2.18855e-08	2.09838e-07	0	0	1.74085	1.62024	1.86147	7.60772	30.1347	31.2894	5.74982e-18	7.42765e-16	1	1
ENSG00000135316	10492	B7Z645	SYNCRIP	protein-coding	6	7.57534	7.61608	7.57524	7.94675	7.99675	8.03009	7.3082	7.37109	7.42418	8.16056	8.1357	7.99523	0.509408	0.382765	0.636051	7.76127	8.39812	7.36037	6.07652e-08	2.86371e-07	0	0	0.107838	-0.0142973	0.229974	7.76127	1.84344	-6.60295	0.080345	0.133815	0	0	0.7326	0.604104	0.861096	7.76127	11.9035	13.3464	1.8668e-10	1.61061e-09	0	0
ENSG00000197965	9019	O95297	MPZL1	protein-coding	1	6.60014	6.60894	6.64044	7.74211	7.78653	7.87478	7.16104	7.24725	7.2937	8.58577	8.52512	8.5777	1.94675	1.81827	2.07522	7.55363	31.6355	32.2661	2.24589e-18	3.06854e-16	1	1	0.76373	0.647286	0.880175	7.55363	13.6936	16.0481	1.56658e-11	3.89166e-10	0	0	1.33182	1.20904	1.4546	7.55363	22.6477	25.615	1.37981e-15	6.5085e-14	1	1
ENSG00000101224	994	B4DIG0	CDC25B	protein-coding	20	6.41607	6.46279	6.46085	7.3239	7.37402	7.26244	7.92291	7.77313	7.72077	8.54199	8.67431	8.63145	2.16548	2.02361	2.30736	7.54705	31.8672	32.4154	1.94996e-18	2.71096e-16	1	1	1.29176	1.16203	1.42149	7.54705	20.7885	24.0576	7.00399e-15	5.84244e-13	1	1	0.805364	0.67638	0.934348	7.54705	13.0363	14.9698	3.7698e-11	3.99115e-10	0	0
ENSG00000205336	9289	A0A0S2Z517	ADGRG1	protein-coding	16	8.71059	8.72506	8.69044	8.5428	8.54597	8.52704	4.18656	4.10515	4.10252	6.67839	6.78879	6.67175	-1.99814	-2.11574	-1.88053	7.02292	-35.4727	34.5132	2.43741e-19	4.59888e-17	-1	-1	-1.82829	-1.94516	-1.71142	7.02292	-32.6617	32.9333	1.21009e-18	4.39838e-16	-1	-1	2.577	2.3936	2.7604	7.02292	29.3371	30.8724	9.65258e-18	1.10858e-15	1	1
ENSG00000230937	642587	NA	MIR205HG	ncRNA	1	9.31266	9.28868	9.26581	6.76565	6.78898	6.73728	-5.38898	-3.82756	-3.38666	7.63809	7.71968	7.79655	-1.57282	-1.68931	-1.45633	4.89251	-28.1893	29.9252	2.08399e-17	2.0773e-15	-1	-1	0.950991	0.822181	1.0798	4.89251	15.4143	18.3474	1.83609e-12	6.23132e-11	0	0	11.9166	10.3196	13.5137	4.89251	15.5791	14.1607	1.51157e-12	2.51121e-11	1	1
ENSG00000089220	5037	D9IAI1	PEBP1	protein-coding	12	7.90012	7.95765	7.98857	7.64478	7.64733	7.60816	7.83698	7.67809	7.55463	7.96943	7.95041	7.97371	0.0148183	-0.118074	0.14771	7.80915	0.232807	-8.36343	0.818311	0.847951	0	0	0.330935	0.198278	0.463592	7.80915	5.20846	0.726981	4.45224e-05	0.000185401	0	0	0.27107	0.136272	0.405869	7.80915	4.19851	-1.80053	0.000453895	0.000955604	0	0
ENSG00000149100	10480	Q7L2H7	EIF3M	protein-coding	11	7.87185	7.80353	7.96593	7.73188	7.80721	7.77566	8.12166	8.05318	8.43684	7.54172	7.45623	7.46818	-0.390049	-0.557073	-0.223024	7.83615	-4.87568	-0.180454	9.49826e-05	0.000226339	0	0	-0.281133	-0.446358	-0.115909	7.83615	-3.55251	-3.09318	0.00203078	0.00550749	0	0	-0.707445	-0.872282	-0.542608	7.83615	-8.96057	8.38562	2.18036e-08	1.11761e-07	0	0
ENSG00000196961	160	O95782	AP2A1	protein-coding	19	7.0592	6.96217	7.0198	7.83956	7.76981	7.85635	8.68072	8.63622	8.48845	7.39618	7.61791	7.5064	0.489933	0.340156	0.63971	7.73606	6.82951	4.23854	1.32034e-06	4.58003e-06	0	0	-0.318853	-0.459552	-0.178154	7.73606	-4.73148	-0.365642	0.000132253	0.000489397	0	0	-1.10219	-1.24063	-0.963763	7.73606	-16.6235	19.5669	4.58319e-13	9.09123e-12	-1	-1
ENSG00000101558	9218	Q9P0L0	VAPA	protein-coding	18	7.85384	7.86711	7.92647	7.2654	7.40332	7.41089	8.51311	8.444	8.73455	7.44595	7.26899	7.47676	-0.482977	-0.643184	-0.322769	7.80087	-6.2942	3.03791	4.07074e-06	1.27353e-05	0	0	0.0406525	-0.120859	0.202164	7.80087	0.525511	-8.04634	0.605087	0.689483	0	0	-1.15962	-1.3155	-1.00374	7.80087	-15.5316	18.2736	1.59834e-12	2.63054e-11	-1	-1
ENSG00000174780	6731	O76094	SRP72	protein-coding	4	7.80563	7.85509	7.92564	7.68857	7.72972	7.7611	8.0463	8.13498	8.17478	7.72322	7.55385	7.54771	-0.25127	-0.38499	-0.117549	7.82888	-3.92319	-2.40033	0.000860525	0.00170994	0	0	-0.113769	-0.246173	0.0186338	7.82888	-1.79401	-6.6519	0.0881579	0.144624	0	0	-0.505032	-0.637349	-0.372715	7.82888	-7.96893	6.48417	1.36552e-07	5.82248e-07	0	0
ENSG00000125166	2806	P00505	GOT2	protein-coding	16	7.36857	7.39898	7.32074	8.03519	8.01104	8.03085	7.53601	7.5703	7.95337	8.01527	7.98582	7.95304	0.623068	0.455743	0.790393	7.76493	7.77448	6.15209	1.98654e-07	8.21838e-07	0	0	-0.0399221	-0.198995	0.119151	7.76493	-0.523978	-8.10259	0.606132	0.690136	0	0	0.306801	0.142325	0.471276	7.76493	3.89451	-2.50654	0.000919793	0.0018284	0	0
ENSG00000042493	822	B2R9S4	CAPG	protein-coding	2	7.50541	7.69421	7.5889	8.06229	8.09016	7.94086	8.04238	8.07369	7.80048	7.5772	7.4927	7.68449	-0.0130791	-0.175184	0.149026	7.79606	-0.168453	-8.34361	0.867943	0.889782	0	0	-0.44708	-0.603457	-0.290704	7.79606	-5.96914	2.45103	8.2116e-06	4.09978e-05	0	0	-0.391142	-0.550451	-0.231832	7.79606	-5.12613	0.357321	5.36541e-05	0.000134296	0	0
ENSG00000143870	10130	Q15084	PDIA6	protein-coding	2	7.85577	7.82203	7.80598	7.59962	7.52754	7.62535	8.22146	8.27146	8.21835	7.62657	7.68408	7.64491	-0.176445	-0.292789	-0.0600998	7.82526	-3.16635	-4.11731	0.00491514	0.00843165	0	0	0.067619	-0.048123	0.183361	7.82526	1.21976	-7.45951	0.236941	0.331621	0	0	-0.58682	-0.701166	-0.472474	7.82526	-10.7147	11.4404	1.14021e-09	7.9926e-09	0	0
ENSG00000144746	10550	A0A024R371	ARL6IP5	protein-coding	3	8.35515	8.37895	8.36304	7.94209	7.92266	7.94677	7.46686	7.44837	7.62666	7.44173	7.22455	7.27054	-1.04839	-1.18333	-0.913455	7.78228	-16.2213	19.143	7.1995e-13	1.32372e-11	-1	-1	-0.619402	-0.754751	-0.484053	7.78228	-9.55464	9.6573	7.70892e-09	8.35695e-08	0	0	-0.192904	-0.333361	-0.0524478	7.78228	-2.86746	-4.767	0.00960965	0.0156943	0	0
ENSG00000086061	3301	B7Z5C0	DNAJA1	protein-coding	9	7.4514	7.49319	7.62437	8.21924	8.2853	8.31893	7.37734	7.37966	7.3851	7.83986	7.64923	7.74612	0.223704	0.0882179	0.35919	7.73081	3.44728	-3.4782	0.00258759	0.00467679	0	0	-0.525246	-0.654094	-0.396399	7.73081	-8.51106	7.70382	4.93017e-08	4.33379e-07	0	0	0.368285	0.231473	0.505098	7.73081	5.62026	1.51195	1.76888e-05	4.85371e-05	0	0
ENSG00000035403	7414	A0A024QZN4	VCL	protein-coding	10	8.38533	8.36164	8.42332	7.45564	7.55252	7.51507	7.22181	7.29117	7.44912	7.79425	7.93643	7.83094	-0.538922	-0.669199	-0.408645	7.7681	-8.63687	7.78899	3.91349e-08	1.93828e-07	0	0	0.343257	0.209899	0.476615	7.7681	5.37399	1.1168	3.0657e-05	0.00013261	0	0	0.534786	0.397183	0.672388	7.7681	8.11428	6.80105	1.03521e-07	4.55227e-07	0	0
ENSG00000136813	23392	NA	ECPAS	protein-coding	9	8.05669	7.96203	7.97102	7.33104	7.37713	7.31322	8.51254	8.6049	8.86492	7.07544	7.09936	7.00313	-0.93577	-1.09599	-0.775555	7.76429	-12.1945	13.8283	1.22422e-10	1.15355e-09	0	0	-0.281823	-0.444248	-0.119398	7.76429	-3.62261	-2.89284	0.00172728	0.00477095	0	0	-1.59673	-1.75298	-1.44048	7.76429	-21.3359	24.4377	4.28309e-15	1.70132e-13	-1	-1
ENSG00000132361	23277	O75153	CLUH	protein-coding	17	7.42777	7.53165	7.52511	7.87643	7.77925	7.77656	8.18951	8.19053	7.96004	7.57527	7.89811	7.83608	0.266001	0.0953315	0.436671	7.79719	3.25405	-3.91063	0.00402691	0.00702041	0	0	-0.0480994	-0.213238	0.117039	7.79719	-0.608119	-8.03528	0.550048	0.641669	0	0	-0.354416	-0.52009	-0.188741	7.79719	-4.46636	-1.18897	0.00024387	0.000539819	0	0
ENSG00000147955	10280	B4DR71	SIGMAR1	protein-coding	9	7.46004	7.67298	7.54394	8.1372	8.16029	8.02883	8.09471	8.05903	7.95745	7.37814	7.38082	7.5237	-0.13516	-0.280644	0.0103241	7.78309	-1.93968	-6.54164	0.0668555	0.0919148	0	0	-0.683578	-0.823294	-0.543863	7.78309	-10.215	10.7929	2.54935e-09	3.12488e-08	0	0	-0.612556	-0.75488	-0.470231	7.78309	-8.98594	8.44228	2.08381e-08	1.07263e-07	0	0
ENSG00000004478	2288	Q02790	FKBP4	protein-coding	12	7.67033	7.85037	7.75718	7.95047	7.9303	7.80316	7.94123	7.87303	7.84276	7.66287	7.69082	7.68847	-0.0814621	-0.212407	0.0494832	7.80508	-1.29886	-7.52113	0.208972	0.257582	0	0	-0.215911	-0.343987	-0.0878349	7.80508	-3.51969	-3.1815	0.00219039	0.00588598	0	0	-0.2067	-0.336999	-0.0764015	7.80508	-3.31206	-3.83143	0.0035277	0.00623861	0	0
ENSG00000102024	5358	P13797	PLS3	protein-coding	X	7.59577	7.50712	7.54681	8.09562	8.10843	8.17876	6.13213	6.06777	6.50765	8.30705	8.22023	8.19964	0.69576	0.539906	0.851614	7.53892	9.32049	9.07736	1.15541e-08	6.45699e-08	0	0	0.117517	-0.0315362	0.26657	7.53892	1.6461	-6.92758	0.115585	0.182008	0	0	2.02068	1.84804	2.19332	7.53892	24.4375	27.1772	3.2337e-16	1.94217e-14	1	1
ENSG00000099341	5714	P48556	PSMD8	protein-coding	19	7.36803	7.30984	7.41617	8.1372	8.14522	7.9833	8.14787	7.98208	8.00905	7.53403	7.58864	7.60091	0.208478	0.0695838	0.347372	7.76853	3.13382	-4.1609	0.00529089	0.00902155	0	0	-0.517081	-0.649031	-0.38513	7.76853	-8.18171	7.08285	9.11272e-08	7.54191e-07	0	0	-0.474028	-0.608314	-0.339742	7.76853	-7.37007	5.27923	4.40291e-07	1.67382e-06	0	0
ENSG00000136026	10970	A0A024RBH2	CKAP4	protein-coding	12	7.52781	7.66158	7.66098	7.65022	7.71012	7.53553	7.9328	7.93303	7.7312	7.95404	8.00913	8.0351	0.378766	0.236671	0.520861	7.77846	5.56531	1.39711	1.99866e-05	5.43434e-05	0	0	0.364172	0.2247	0.503644	7.77846	5.4515	1.28242	2.57666e-05	0.000113458	0	0	0.128671	-0.0117729	0.269115	7.77846	1.91282	-6.66054	0.0704021	0.0966314	0	0
ENSG00000084733	10890	P61026	RAB10	protein-coding	2	7.59945	7.59049	7.62335	7.97006	7.97535	7.96806	7.80069	7.82574	7.94183	7.79425	7.68086	7.667	0.112171	-0.0124937	0.236835	7.78643	1.8786	-6.65975	0.0751619	0.102217	0	0	-0.254464	-0.375024	-0.133903	7.78643	-4.40675	-1.13702	0.000279975	0.000956112	0	0	-0.136995	-0.26022	-0.0137701	7.78643	-2.32115	-5.90985	0.0311158	0.0459947	0	0
ENSG00000171552	598	Q07817	BCL2L1	protein-coding	20	8.33623	8.45066	8.30735	7.66076	7.56376	7.55816	8.21569	8.11655	7.49011	7.19641	7.14636	7.26064	-1.16364	-1.47848	-0.848796	7.77522	-8.11766	3.37079	5.08576e-06	1.56028e-05	-1	-1	-0.392757	-0.713061	-0.0724537	7.77522	-2.6932	-5.14889	0.0206269	0.0416824	0	0	-0.750979	-1.07172	-0.430234	7.77522	-5.14251	-1.00486	0.000304643	0.00066168	0	0
ENSG00000086598	10959	Q15363	TMED2	protein-coding	12	7.69507	7.66595	7.63926	7.8107	7.76626	7.74207	7.93787	7.89824	8.10502	7.87818	7.6666	7.72826	0.0961915	-0.0451091	0.237492	7.79446	1.42131	-7.35965	0.170845	0.215274	0	0	-0.0111507	-0.149394	0.127092	7.79446	-0.168406	-8.21059	0.867979	0.904088	0	0	-0.214948	-0.354247	-0.0756485	7.79446	-3.22167	-4.04025	0.0043349	0.00754573	0	0
ENSG00000013364	9961	Q14764	MVP	protein-coding	16	7.79362	7.96066	7.91233	8.01935	8.05542	7.95932	7.33872	7.3224	7.13002	7.74602	7.89727	7.82293	-0.0721053	-0.212082	0.0678713	7.74651	-1.0755	-7.79304	0.295133	0.349689	0	0	-0.193224	-0.330302	-0.0561464	7.74651	-2.94301	-4.4693	0.0081235	0.0186864	0	0	0.550933	0.405803	0.696063	7.74651	7.92574	6.43367	1.48345e-07	6.27132e-07	0	0
ENSG00000147649	92140	A0A024R9D2	MTDH	protein-coding	8	7.55082	7.54668	7.51377	7.64564	7.5613	7.6873	7.93702	8.00309	8.25464	7.9647	7.93291	7.80522	0.365833	0.210682	0.520985	7.78359	4.92295	-0.0705233	8.52434e-05	0.000204763	0	0	0.272402	0.120751	0.424053	7.78359	3.75027	-2.65262	0.00128536	0.00368719	0	0	-0.157642	-0.308907	-0.00637696	7.78359	-2.17586	-6.20035	0.041904	0.0603705	0	0
ENSG00000184007	8073	Q12974	PTP4A2	protein-coding	1	7.68558	7.72933	7.82505	7.77157	7.78887	7.85435	7.72068	7.8314	8.01866	7.83593	7.69498	7.78384	0.0259366	-0.122275	0.174148	7.79502	0.365365	-8.30434	0.718728	0.760776	0	0	-0.0299614	-0.175367	0.115444	7.79502	-0.430207	-8.13073	0.671709	0.74661	0	0	-0.0783245	-0.225914	0.0692648	7.79502	-1.108	-7.78794	0.281191	0.333827	0	0
ENSG00000143742	6726	A0A024R3P3	SRP9	protein-coding	1	7.36749	7.30812	7.51524	7.52242	7.51601	7.60239	7.17063	7.21798	7.40965	8.56319	8.24356	8.33449	0.989005	0.818887	1.15912	7.6476	12.138	13.7203	1.3279e-10	1.24238e-09	0	0	0.84104	0.675632	1.00645	7.6476	10.6159	11.4504	1.334e-09	1.77371e-08	0	0	1.12566	0.953821	1.29749	7.6476	13.677	15.8979	1.60105e-11	1.87824e-10	1	1
ENSG00000101266	1457	P68400	CSNK2A1	protein-coding	20	7.95002	8.07379	8.07647	7.29018	7.52249	7.45377	8.18004	8.27672	8.25764	7.52542	7.46525	7.45053	-0.553429	-0.690953	-0.415905	7.79353	-8.40197	7.3712	6.03325e-08	2.84671e-07	0	0	0.0592873	-0.0798825	0.198457	7.79353	0.889434	-7.79005	0.38449	0.486957	0	0	-0.755758	-0.892225	-0.619291	7.79353	-11.5625	12.8043	3.0922e-10	2.51841e-09	0	0
ENSG00000136240	11014	P33947	KDELR2	protein-coding	7	8.30809	8.32427	8.26368	7.29713	7.31359	7.40894	8.03005	8.06587	8.25915	7.44923	7.35518	7.38612	-0.899447	-1.0343	-0.764596	7.78844	-13.9257	16.2528	1.15841e-11	1.45712e-10	0	0	0.0603079	-0.0782265	0.198842	7.78844	0.908896	-7.76449	0.374378	0.476856	0	0	-0.71588	-0.851882	-0.579879	7.78844	-10.9899	11.9049	7.40472e-10	5.44077e-09	0	0
ENSG00000100243	1727	P00387	CYB5R3	protein-coding	22	7.57721	7.78572	7.64195	7.70214	7.76174	7.623	7.98755	7.9724	7.40586	7.80798	8.00578	7.92269	0.237545	-0.0244538	0.499544	7.76617	1.955	-6.57103	0.0720146	0.098393	0	0	0.211117	-0.0460381	0.468272	7.76617	1.77022	-6.71715	0.0996842	0.160575	0	0	0.1089	-0.151792	0.369592	7.76617	0.900739	-7.9924	0.383809	0.440094	0	0
ENSG00000104783	3783	O15554	KCNN4	protein-coding	19	8.02006	8.19739	8.06674	8.25594	8.12611	8.04619	7.94599	7.88969	7.58847	6.79177	6.96756	7.00039	-1.18198	-1.36564	-0.998329	7.74136	-13.45	15.4387	2.66352e-11	2.97701e-10	-1	-1	-1.22929	-1.41015	-1.04844	7.74136	-14.2049	16.5759	1.01175e-11	2.69954e-10	-1	-1	-0.899714	-1.08585	-0.713582	7.74136	-10.1017	10.3291	3.55672e-09	2.19511e-08	0	0
ENSG00000120129	1843	B4DU40	DUSP1	protein-coding	5	4.28555	4.39595	4.37653	6.11636	6.00693	5.9283	9.61853	9.62172	9.62159	6.67839	6.76099	6.74352	2.3678	2.18605	2.54956	6.67953	27.1993	29.4146	4.14762e-17	3.6318e-15	1	1	0.706343	0.567672	0.845013	6.67953	10.6348	11.6354	1.29451e-09	1.72865e-08	0	0	-2.89543	-3.01437	-2.77649	6.67953	-50.8259	41.5461	2.18169e-22	1.57171e-19	-1	-1
ENSG00000160209	8566	F2Z2Y4	PDXK	protein-coding	21	8.12472	8.16925	8.18769	7.87104	7.88184	7.85264	7.84568	7.7753	7.55951	7.30776	7.37604	7.38787	-0.80597	-0.943845	-0.668096	7.77828	-12.2048	13.8231	1.20614e-10	1.1399e-09	0	0	-0.513392	-0.65092	-0.375864	7.77828	-7.7939	6.33495	1.91312e-07	1.45425e-06	0	0	-0.37619	-0.516955	-0.235425	7.77828	-5.57969	1.41765	1.93574e-05	5.26868e-05	0	0
ENSG00000170017	214	Q13740	ALCAM	protein-coding	3	8.61512	8.50759	8.55084	7.51741	7.57383	7.7184	6.72052	6.87433	7.05317	7.77015	7.60878	7.57379	-0.90171	-1.05733	-0.746094	7.67366	-12.0979	13.6352	1.40709e-10	1.30111e-09	0	0	0.0534037	-0.1062	0.213007	7.67366	0.698596	-7.96024	0.49296	0.588855	0	0	0.778401	0.608127	0.948676	7.67366	9.54446	9.50974	7.84472e-09	4.48201e-08	0	0
ENSG00000090863	2734	Q92896	GLG1	protein-coding	16	7.77948	7.70797	7.80178	7.50546	7.52977	7.48733	8.221	8.33284	8.5271	7.45831	7.56821	7.47709	-0.263565	-0.41087	-0.11626	7.78303	-3.73566	-2.82327	0.00132962	0.00254108	0	0	-0.0088341	-0.155441	0.137773	7.78303	-0.125807	-8.19404	0.901158	0.929727	0	0	-0.85728	-1.00091	-0.713651	7.78303	-12.4617	14.1584	8.36589e-11	7.96821e-10	0	0
ENSG00000067082	1316	D3GC14	KLF6	protein-coding	10	7.14235	7.15293	7.05455	7.96272	7.91925	7.94436	8.50403	8.56449	8.68133	7.18888	7.04978	7.04723	-0.0164901	-0.1573	0.12432	7.68432	-0.244505	-8.27648	0.809365	0.84	0	0	-0.842686	-0.975526	-0.709847	7.68432	-13.2445	15.4801	2.84351e-11	6.42488e-10	0	0	-1.48184	-1.61334	-1.35034	7.68432	-23.5272	26.3629	6.67685e-16	3.56305e-14	-1	-1
ENSG00000105971	858	P51636	CAV2	protein-coding	7	8.11543	8.08388	8.2146	7.89608	7.98517	8.07075	6.73158	6.92315	7.15411	7.88424	7.55314	7.63846	-0.43947	-0.627375	-0.251566	7.68755	-4.90145	-0.263226	0.000104327	0.000246348	0	0	-0.283936	-0.47028	-0.0975915	7.68755	-3.19327	-3.95012	0.00487057	0.0118741	0	0	0.770582	0.569222	0.971942	7.68755	8.02005	6.29096	1.844e-07	7.64265e-07	0	0
ENSG00000160211	2539	P11413	G6PD	protein-coding	X	7.50639	7.51795	7.55968	7.10034	7.0677	7.08823	9.01676	9.0503	8.95495	6.63921	6.87532	6.86666	-0.742217	-0.884016	-0.600418	7.60362	-10.9284	11.8925	8.14969e-10	6.18012e-09	0	0	-0.298749	-0.44122	-0.156278	7.60362	-4.37802	-1.11779	0.000299253	0.00101495	0	0	-2.22213	-2.35596	-2.0883	7.60362	-34.6672	34.0416	3.80836e-19	7.8388e-17	-1	-1
ENSG00000122786	800	A0A140VKA0	CALD1	protein-coding	7	7.51568	7.52685	7.56536	7.7243	7.7358	7.72405	7.15863	7.22161	7.42471	8.28039	8.20506	8.07564	0.653009	0.510268	0.79575	7.67984	9.55143	9.49413	7.75146e-09	4.56459e-08	0	0	0.461414	0.322599	0.600229	7.67984	6.93986	4.54902	1.05179e-06	6.62818e-06	0	0	0.926415	0.781069	1.07176	7.67984	13.3076	15.3945	2.61273e-11	2.90999e-10	0	0
ENSG00000124422	23326	Q9UPT9	USP22	protein-coding	17	7.52878	7.55504	7.5222	7.91238	7.77194	7.86914	7.6013	7.69126	7.70102	7.84502	8.00758	7.95139	0.395841	0.265703	0.525979	7.74642	6.35059	3.15649	3.60909e-06	1.139e-05	0	0	0.0810735	-0.0448648	0.207012	7.74642	1.34406	-7.32887	0.194187	0.281683	0	0	0.267816	0.138422	0.397211	7.74642	4.32135	-1.51194	0.00034128	0.000735311	0	0
ENSG00000005893	3920	P13473	LAMP2	protein-coding	X	7.89151	7.768	7.84182	7.42557	7.43083	7.50454	7.70295	7.82961	8.04048	8.02517	7.86755	7.82008	0.0757993	-0.0826339	0.234232	7.76234	0.998887	-7.8728	0.329947	0.386271	0	0	0.455403	0.296767	0.61404	7.76234	5.99364	2.51718	7.78499e-06	3.91704e-05	0	0	0.0553839	-0.103054	0.213822	7.76234	0.72983	-8.14277	0.474074	0.529649	0	0
ENSG00000149136	6749	A0A024R4Z6	SSRP1	protein-coding	11	7.25406	7.38273	7.28503	7.7496	7.74112	7.65288	7.92461	7.92134	7.96225	7.93749	8.04615	7.91978	0.657362	0.53016	0.784563	7.73142	10.7897	11.6277	1.01289e-09	7.47016e-09	0	0	0.250675	0.128532	0.372817	7.73142	4.28489	-1.42051	0.000371409	0.00122737	0	0	0.0308061	-0.0922271	0.153839	7.73142	0.522771	-8.2826	0.606957	0.656319	0	0
ENSG00000115221	3694	P18564	ITGB6	protein-coding	2	8.13491	8.12573	8.128	8.42398	8.41282	8.47855	-2.58163	-2.24259	-0.579308	7.79774	7.66203	7.61623	-0.433964	-0.564885	-0.303044	5.61471	-6.92059	4.36485	1.09428e-06	3.85919e-06	0	0	-0.742334	-0.869801	-0.614867	5.61471	-12.159	13.8681	1.28827e-10	2.36045e-09	0	0	9.57273	8.49101	10.6545	5.61471	18.4764	19.3144	6.4294e-14	1.68151e-12	1	1
ENSG00000139514	6541	A0A024RDQ9	SLC7A1	protein-coding	13	7.89226	7.90685	7.85086	7.76499	7.88599	7.80227	7.39381	7.46496	7.43165	7.83361	7.90392	7.76187	-0.0506074	-0.173307	0.0720923	7.74109	-0.861128	-8.00121	0.399516	0.456915	0	0	0.0139386	-0.107171	0.135049	7.74109	0.240291	-8.20034	0.812584	0.85978	0	0	0.402305	0.276425	0.528184	7.74109	6.67263	3.83197	1.82934e-06	6.13371e-06	0	0
ENSG00000123159	10755	A0A024R7I0	GIPC1	protein-coding	19	7.44015	7.5368	7.48634	8.50016	8.40644	8.36619	6.43	6.33442	5.8573	7.75001	7.86953	7.90372	0.349028	0.16244	0.535617	7.49009	3.91451	-2.45051	0.000927726	0.00182948	0	0	-0.586624	-0.762589	-0.410659	7.49009	-6.97643	4.44174	1.18559e-06	7.3717e-06	0	0	1.61534	1.4094	1.82129	7.49009	16.4139	18.8562	1.06954e-12	1.86241e-11	1	1
ENSG00000116489	829	A0A024R0E5	CAPZA1	protein-coding	1	7.73246	7.80536	7.86619	7.76287	7.78583	7.89354	7.19809	7.16042	7.65431	8.01983	7.84757	7.90078	0.123152	-0.0695826	0.315886	7.71894	1.34138	-7.47845	0.196298	0.243666	0	0	0.113384	-0.0760951	0.302863	7.71894	1.2562	-7.43649	0.224929	0.318125	0	0	0.599112	0.401025	0.797199	7.71894	6.34925	2.80964	5.27664e-06	1.61074e-05	0	0
ENSG00000146072	27242	A0A024RD71	TNFRSF21	protein-coding	6	8.75853	8.76448	8.76453	8.3204	8.26445	8.39987	6.59864	6.47964	6.5327	5.83906	5.73296	5.65644	-3.01441	-3.15354	-2.87528	7.34264	-45.2347	39.2616	2.13276e-21	1.02431e-18	-1	-1	-2.57873	-2.71821	-2.43925	7.34264	-38.6013	36.168	4.70711e-20	3.73015e-17	-1	-1	-0.788846	-0.942397	-0.635295	7.34264	-10.726	11.6533	1.12007e-09	7.86878e-09	0	0
ENSG00000137440	9982	Q14512	FGFBP1	protein-coding	4	8.91728	8.92443	8.9199	7.22568	7.36245	7.25467	-0.531003	1.18739	0.582964	7.89936	7.8206	7.85291	-1.0614	-1.19495	-0.927845	6.11805	-16.5931	19.5365	4.74084e-13	9.19677e-12	-1	-1	0.577087	0.435819	0.718355	6.11805	8.52892	7.77534	4.77059e-08	4.21456e-07	0	0	7.45556	6.80934	8.10178	6.11805	24.0878	25.791	4.25937e-16	2.45098e-14	1	1
ENSG00000106366	5054	A0A024QYT5	SERPINE1	protein-coding	7	5.72973	5.78216	5.74956	7.3417	7.3734	7.35139	9.1992	9.20397	9.15709	6.88208	7.01131	6.94581	1.18818	1.04772	1.32863	7.31062	17.6623	20.9339	1.48982e-13	3.40725e-12	1	1	-0.412609	-0.533994	-0.291223	7.31062	-7.0969	4.95047	7.63182e-07	5.00649e-06	0	0	-2.24433	-2.35908	-2.12958	7.31062	-40.8345	37.2696	1.57285e-20	4.88787e-18	-1	-1
ENSG00000109606	1665	O43143	DHX15	protein-coding	4	7.88209	7.91648	7.93335	7.74479	7.77289	7.89381	7.33361	7.30794	7.35677	7.91602	7.8244	7.79021	-0.0654875	-0.189084	0.0581087	7.7227	-1.10624	-7.76176	0.281933	0.335714	0	0	0.0433499	-0.078879	0.165579	7.7227	0.740477	-7.94652	0.467735	0.565801	0	0	0.513903	0.386175	0.641631	7.7227	8.40024	7.35609	6.05267e-08	2.8074e-07	0	0
ENSG00000168439	10963	P31948	STIP1	protein-coding	11	7.75368	7.76863	7.79786	7.74372	7.77383	7.72655	7.4246	7.37191	7.23386	7.92662	8.02978	8.00621	0.211439	0.0872496	0.335629	7.71311	3.55465	-3.25764	0.00202074	0.00371582	0	0	0.23685	0.114582	0.359118	7.71311	4.04443	-1.98182	0.000649279	0.00202527	0	0	0.638361	0.51093	0.765791	7.71311	10.459	11.0463	1.7153e-09	1.15744e-08	0	0
ENSG00000067167	23471	Q15629	TRAM1	protein-coding	8	7.73915	7.65517	7.85638	7.73377	7.83938	7.83884	7.59917	7.59574	7.88577	7.90056	7.63366	7.66873	-0.0103887	-0.184457	0.163679	7.74552	-0.124607	-8.36471	0.902096	0.918379	0	0	-0.0636236	-0.234443	0.107196	7.74552	-0.777637	-7.91313	0.446011	0.545519	0	0	0.0523194	-0.122484	0.227122	7.74552	0.6249	-8.2005	0.539199	0.592305	0	0
ENSG00000198612	10920	A0A024R4D1	COPS8	protein-coding	2	5.6485	5.81886	5.82016	7.13587	7.2495	7.2736	8.78196	8.74238	8.93667	7.95256	7.67407	7.79127	2.04357	1.86001	2.22712	7.40212	23.2446	26.2536	8.40739e-16	4.40281e-14	1	1	0.592406	0.434142	0.75067	7.40212	7.8151	6.38751	1.83614e-07	1.40314e-06	0	0	-1.00603	-1.1559	-0.856163	7.40212	-14.0151	16.3061	1.03247e-11	1.29561e-10	-1	-1
ENSG00000123562	9643	Q15014	MORF4L2	protein-coding	X	8.03203	7.99287	8.01967	7.59458	7.64604	7.64827	7.687	7.64598	7.58368	7.78151	7.69976	7.68847	-0.289249	-0.406164	-0.172333	7.75166	-5.16533	0.473155	4.90907e-05	0.000123557	0	0	0.0956713	-0.0214112	0.212754	7.75166	1.70603	-6.79251	0.103701	0.166083	0	0	0.0847268	-0.0345105	0.203964	7.75166	1.48356	-7.30457	0.15373	0.195073	0	0
ENSG00000088247	8570	Q92945	KHSRP	protein-coding	19	7.30908	7.41585	7.33161	7.83404	7.76981	7.65387	7.61154	7.66446	7.06626	7.99701	8.21601	8.17369	0.770845	0.517865	1.02383	7.67027	6.54098	2.08541	1.37069e-05	3.84564e-05	0	0	0.370364	0.127281	0.613447	7.67027	3.27066	-3.9931	0.00563802	0.0135164	0	0	0.664725	0.412838	0.916613	7.67027	5.66496	0.4947	6.04341e-05	0.000149473	0	0
ENSG00000137975	9635	Q9UQC9	CLCA2	protein-coding	1	5.31609	5.31349	5.31464	6.87484	6.92532	6.98552	2.78594	2.63733	3.1525	9.22312	9.13446	9.12639	3.84875	3.69593	4.00157	6.0658	52.581	42.0607	1.1221e-22	1.18562e-19	1	1	2.23579	2.11133	2.36026	6.0658	37.504	35.6264	8.25289e-20	5.68696e-17	1	1	6.3312	6.05861	6.60379	6.0658	48.4923	39.537	5.47447e-22	3.33711e-19	1	1
ENSG00000173457	26472	Q96C90	PPP1R14B	protein-coding	11	7.14045	7.33243	7.32367	7.78465	7.81204	7.57872	7.59026	7.47832	6.63802	8.15441	8.19448	8.33267	0.956007	0.505618	1.4064	7.61334	4.79984	-2.01649	0.00096693	0.00189829	0	0	0.49774	0.0669955	0.928485	7.61334	2.61298	-5.4213	0.0280753	0.0544967	0	0	0.969851	0.517864	1.42184	7.61334	4.85212	-1.96931	0.000899028	0.00179026	0	0
ENSG00000129250	10749	O43896	KIF1C	protein-coding	17	7.21317	7.32608	7.17183	8.38725	8.33974	8.21037	7.72557	7.6571	7.40965	7.40608	7.52036	7.55677	0.253748	0.0871428	0.420352	7.66033	3.17989	-4.04833	0.00476652	0.00819445	0	0	-0.82242	-0.978156	-0.666684	7.66033	-11.0256	12.1228	7.0058e-10	1.02431e-08	0	0	-0.111663	-0.275041	0.0517155	7.66033	-1.42696	-7.37077	0.169232	0.212684	0	0
ENSG00000179295	5781	Q06124	PTPN11	protein-coding	12	7.60999	7.53238	7.53926	7.88082	7.83463	7.92381	7.7789	7.79159	8.06266	7.69926	7.63865	7.65716	0.107162	-0.0385014	0.252826	7.74576	1.53599	-7.18994	0.140428	0.180273	0	0	-0.212542	-0.353632	-0.0714513	7.74576	-3.14517	-4.01774	0.00515669	0.0124986	0	0	-0.206395	-0.349897	-0.0628923	7.74576	-3.00287	-4.51092	0.00710567	0.011882	0	0
ENSG00000173402	1605	A0A024R2W4	DAG1	protein-coding	3	7.50443	7.42817	7.41774	8.25951	8.38543	8.33888	6.49404	6.6693	6.69415	7.7854	7.89171	7.88053	0.401674	0.267076	0.536272	7.56244	6.23064	2.90116	4.66454e-06	1.44166e-05	0	0	-0.478108	-0.605238	-0.350977	7.56244	-7.85186	6.41132	1.71022e-07	1.31387e-06	0	0	1.2338	1.0909	1.3767	7.56244	18.0266	21.211	1.01856e-13	2.47594e-12	1	1
ENSG00000172667	64393	Q9HA38	ZMAT3	protein-coding	3	8.42868	8.35562	8.3612	7.56032	7.61606	7.59386	7.63771	7.71564	8.02644	7.32543	7.08237	7.09303	-1.20733	-1.38015	-1.03451	7.73303	-14.5856	17.1299	5.02098e-12	7.13965e-11	-1	-1	-0.41679	-0.592747	-0.240833	7.73303	-4.94547	0.157286	8.09663e-05	0.000315446	0	0	-0.613334	-0.790699	-0.43597	7.73303	-7.21985	4.99882	5.9506e-07	2.20096e-06	0	0
ENSG00000129116	23022	Q8WX93	PALLD	protein-coding	4	7.99929	7.98051	7.97849	8.01225	8.00803	7.99033	5.78031	5.87577	5.85889	7.98691	8.04339	8.04135	0.0368418	-0.0743223	0.148006	7.46296	0.691949	-8.14755	0.497035	0.553002	0	0	0.0188936	-0.0904686	0.128256	7.46296	0.360699	-8.17835	0.722159	0.788528	0	0	2.18521	2.05405	2.31638	7.46296	34.7841	34.1519	3.56729e-19	7.51208e-17	1	1
ENSG00000116459	515	P24539	ATP5PB	protein-coding	1	7.57207	7.57198	7.52948	7.7205	7.70393	7.8902	7.85017	7.75223	7.91426	7.86073	7.67666	7.75835	0.211551	0.069008	0.354095	7.73338	3.0986	-4.25691	0.00572906	0.00971121	0	0	-0.000601561	-0.139257	0.138054	7.73338	-0.00905816	-8.22568	0.992864	0.994621	0	0	-0.0677854	-0.208442	0.0728712	7.73338	-1.00617	-7.89376	0.326517	0.381382	0	0
ENSG00000176393	6051	Q9H4A4	RNPEP	protein-coding	1	7.34353	7.44744	7.44919	7.25077	7.12139	7.26029	6.92701	6.88698	6.79615	8.52481	8.56079	8.5584	1.13175	1.00743	1.25608	7.51056	19.0062	22.1988	3.7867e-14	1.06222e-12	1	1	1.33803	1.21484	1.46123	7.51056	22.6762	25.7628	1.34711e-15	1.45599e-13	1	1	1.67446	1.54506	1.80385	7.51056	27.0185	29.1192	4.71521e-17	4.06149e-15	1	1
ENSG00000174775	3265	P01112	HRAS	protein-coding	11	8.38933	8.52176	8.55013	7.76446	7.66271	7.54406	8.24775	8.06612	7.91159	6.1473	6.16054	6.35835	-2.26971	-2.45148	-2.08793	7.61034	-26.0693	28.4517	9.37351e-17	7.07432e-15	-1	-1	-1.439	-1.62386	-1.25413	7.61034	-16.2516	19.382	6.95653e-13	2.76326e-11	-1	-1	-1.85967	-2.04426	-1.67507	7.61034	-21.034	24.2174	5.60954e-15	2.15268e-13	-1	-1
ENSG00000162368	51727	P30085	CMPK1	protein-coding	1	7.74207	7.72804	7.75501	7.64105	7.71775	7.74978	7.87853	7.99196	8.16809	7.66689	7.42461	7.46254	-0.218099	-0.375795	-0.0604036	7.74386	-2.88757	-4.71206	0.00919044	0.0149917	0	0	-0.178812	-0.334223	-0.0234022	7.74386	-2.40223	-5.55483	0.0262732	0.0514906	0	0	-0.485328	-0.641208	-0.329448	7.74386	-6.50043	3.44361	2.62637e-06	8.50538e-06	0	0
ENSG00000101150	7165	O43399	TPD52L2	protein-coding	20	7.26974	7.33666	7.30978	7.46477	7.52305	7.33551	8.24026	8.203	8.29619	7.81615	7.76541	7.83608	0.50012	0.370696	0.629544	7.69971	8.06782	6.7447	1.13068e-07	4.98336e-07	0	0	0.363301	0.237367	0.489234	7.69971	6.02315	2.58736	7.30123e-06	3.69114e-05	0	0	-0.438672	-0.562163	-0.31518	7.69971	-7.41652	5.35644	4.01379e-07	1.53919e-06	0	0
ENSG00000060656	10076	Q92729	PTPRU	protein-coding	1	7.66507	7.66225	7.73876	7.91737	7.83553	7.83479	7.83185	7.85266	7.69925	7.46825	7.72375	7.62129	-0.0903383	-0.233861	0.0531845	7.73757	-1.31416	-7.49494	0.203872	0.251884	0	0	-0.263602	-0.403685	-0.12352	7.73757	-3.92882	-2.23846	0.000849337	0.00255769	0	0	-0.19821	-0.341145	-0.0552748	7.73757	-2.89523	-4.73557	0.00903525	0.0148317	0	0
ENSG00000124225	56937	Q969W9	PMEPA1	protein-coding	20	8.65238	8.72168	8.73412	8.38003	8.40293	8.27071	5.81253	5.9674	5.89333	6.09213	6.04402	6.16034	-2.60442	-2.73952	-2.46933	7.26097	-40.2503	37.0011	2.08315e-20	6.73792e-18	-1	-1	-2.25314	-2.38824	-2.11805	7.26097	-34.8212	34.1856	3.4941e-19	1.79855e-16	-1	-1	0.208206	0.0502871	0.366124	7.26097	2.75269	-4.82416	0.0123763	0.0197994	0	0
ENSG00000103335	9780	Q92508	PIEZO1	protein-coding	16	7.50639	7.41744	7.40947	8.19985	8.12814	8.13332	7.85761	7.90277	7.63038	7.16575	7.55947	7.46155	-0.0562287	-0.240386	0.127929	7.69768	-0.638009	-8.13011	0.530899	0.586438	0	0	-0.767395	-0.942843	-0.591947	7.69768	-9.13965	8.79693	1.77251e-08	1.75579e-07	0	0	-0.415204	-0.596218	-0.23419	7.69768	-4.79302	-0.423461	0.000118626	0.000277384	0	0
ENSG00000120137	79646	Q9H999	PANK3	protein-coding	5	8.25069	8.13304	8.17683	7.92188	7.87106	8.01304	6.93604	7.10835	7.35171	7.59229	7.40796	7.37451	-0.722424	-0.892458	-0.552389	7.67812	-8.8706	8.25308	2.56187e-08	1.32776e-07	0	0	-0.470885	-0.640215	-0.301556	7.67812	-5.80604	2.09543	1.17344e-05	5.61869e-05	0	0	0.338438	0.158517	0.51836	7.67812	3.92729	-2.37693	0.000852364	0.00170527	0	0
ENSG00000172053	5859	B7Z840	QARS1	protein-coding	3	7.90385	8.0593	7.93719	7.70957	7.67868	7.58355	7.91551	7.91882	7.97875	7.36161	7.43038	7.44886	-0.556436	-0.684613	-0.428258	7.74384	-9.0636	8.62142	1.81497e-08	9.71807e-08	0	0	-0.24658	-0.374506	-0.118654	7.74384	-4.02435	-1.99981	0.000680294	0.00211039	0	0	-0.524833	-0.65332	-0.396346	7.74384	-8.52826	7.5877	4.77641e-08	2.27126e-07	0	0
ENSG00000196411	2050	P54760	EPHB4	protein-coding	7	8.16132	8.27428	8.21956	8.05756	7.99857	7.94838	7.1735	7.23291	6.88752	7.22752	7.41882	7.36388	-0.887397	-1.04453	-0.730268	7.66365	-11.7912	13.1962	2.20153e-10	1.92454e-09	0	0	-0.66984	-0.826115	-0.513564	7.66365	-8.94906	8.55544	2.22567e-08	2.13012e-07	0	0	0.226841	0.0600932	0.393589	7.66365	2.84026	-4.80079	0.0102059	0.01658	0	0
ENSG00000108946	5573	B2R5T5	PRKAR1A	protein-coding	17	8.00417	8.00194	7.9317	7.63442	7.62342	7.67861	7.29642	7.39464	7.47572	7.97722	7.67277	7.69131	-0.191294	-0.344833	-0.0377559	7.69853	-2.60125	-5.33127	0.0172022	0.0265962	0	0	0.142449	-0.0109489	0.295848	7.69853	1.93882	-6.41462	0.0669666	0.114815	0	0	0.401128	0.242531	0.559724	7.69853	5.28065	0.73515	3.7824e-05	9.76499e-05	0	0
ENSG00000105223	23646	A0A024R0Q4	PLD3	protein-coding	19	7.31916	7.37289	7.35476	7.59755	7.64475	7.6129	8.87421	8.90001	8.54592	6.44584	6.63815	6.5687	-0.80472	-0.985017	-0.624423	7.5729	-9.31865	9.16057	1.15911e-08	6.47542e-08	0	0	-1.0736	-1.24874	-0.898468	7.5729	-12.7988	14.8894	5.2228e-11	1.08072e-09	-1	-1	-2.23355	-2.40379	-2.06331	7.5729	-27.3927	29.3894	3.61922e-17	3.25915e-15	-1	-1
ENSG00000131507	80762	Q9BT67	NDFIP1	protein-coding	5	7.74248	7.7705	7.83537	7.75412	7.70913	7.77385	7.62974	7.59363	7.74541	7.72861	7.6456	7.72688	-0.0821092	-0.206215	0.0419967	7.72128	-1.38133	-7.41674	0.182628	0.22851	0	0	-0.0432867	-0.165585	0.0790115	7.72128	-0.738978	-7.93907	0.468624	0.566616	0	0	0.0481612	-0.0769128	0.173235	7.72128	0.803947	-8.06625	0.431011	0.487448	0	0
ENSG00000180900	23513	A0A0G2JNZ2	SCRIB	protein-coding	8	7.59346	7.67565	7.63926	7.86441	7.75793	7.61256	7.13727	7.08658	6.71356	7.98449	8.19267	8.13856	0.463644	0.280946	0.646341	7.61637	5.30969	0.723189	3.9308e-05	0.000100775	0	0	0.354265	0.175707	0.532823	7.61637	4.15114	-1.78233	0.00053727	0.00170782	0	0	1.11221	0.921389	1.30302	7.61637	12.1951	13.4279	1.84304e-10	1.59271e-09	1	1
ENSG00000164032	3015	P0C0S5	H2AZ1	protein-coding	4	7.27494	7.35301	7.09831	7.83127	7.645	7.72467	6.89902	6.78255	6.44359	8.46485	8.21667	8.25882	1.0779	0.87734	1.27846	7.49939	11.3007	11.3446	1.50291e-09	1.0549e-08	1	1	0.585768	0.39438	0.777157	7.49939	6.43549	3.03625	4.9445e-06	2.61741e-05	0	0	1.60028	1.39128	1.80927	7.49939	16.1003	17.3637	4.75023e-12	6.65662e-11	1	1
ENSG00000023734	11171	Q9Y3F4	STRAP	protein-coding	12	7.63488	7.74689	7.69376	7.80661	7.78325	7.82811	7.77859	7.71144	7.93771	7.6898	7.43268	7.55178	-0.129877	-0.279157	0.0194022	7.71629	-1.81648	-6.76047	0.0845275	0.113744	0	0	-0.242077	-0.388167	-0.0959868	7.71629	-3.45963	-3.30831	0.00251514	0.00666263	0	0	-0.242177	-0.390767	-0.0935862	7.71629	-3.40282	-3.61888	0.00286574	0.00515249	0	0
ENSG00000063245	29924	Q9Y6I3	EPN1	protein-coding	19	7.29154	7.44666	7.41774	8.00244	7.99128	7.83073	8.23866	8.27999	7.77887	7.16034	7.38438	7.35209	-0.0947054	-0.331678	0.142267	7.68123	-0.849803	-7.95844	0.408434	0.465837	0	0	-0.649791	-0.876787	-0.422794	7.68123	-6.08689	1.82889	1.84466e-05	8.41081e-05	0	0	-0.813877	-1.04293	-0.584827	7.68123	-7.55561	4.2921	1.45384e-06	4.96593e-06	0	0
ENSG00000105953	4967	A0A140VJQ5	OGDH	protein-coding	7	7.78879	7.78788	7.77015	7.84357	7.89969	7.77596	7.83547	7.91714	7.85353	7.33759	7.52827	7.3528	-0.379443	-0.511455	-0.24743	7.72424	-6.00107	2.39391	7.6601e-06	2.26291e-05	0	0	-0.438339	-0.567962	-0.308716	7.72424	-7.06034	4.83027	8.22106e-07	5.33998e-06	0	0	-0.466534	-0.59816	-0.334909	7.72424	-7.40017	5.35658	4.14652e-07	1.58319e-06	0	0
ENSG00000168159	149603	Q5TA31	RNF187	protein-coding	1	7.00677	7.09826	7.10564	7.55453	7.39597	7.41671	7.47385	7.49794	7.0867	8.26813	8.38211	8.39511	1.27351	1.09718	1.44983	7.55681	15.0794	17.7755	2.74173e-12	4.19843e-11	1	1	0.890111	0.721587	1.05863	7.55681	11.0276	12.1272	6.98463e-10	1.0231e-08	0	0	0.984249	0.810987	1.15751	7.55681	11.8604	13.2732	1.98852e-10	1.69806e-09	0	0
ENSG00000231925	6892	A0A024RCT1	TAPBP	protein-coding	6	7.68817	7.75354	7.7609	7.2832	7.3403	7.22845	7.76441	7.80498	7.75268	7.88786	7.99051	8.01031	0.225016	0.103524	0.346508	7.68878	3.8669	-2.53866	0.000980677	0.00192242	0	0	0.675106	0.552988	0.797224	7.68878	11.5422	12.9628	3.18772e-10	5.18708e-09	0	0	0.185784	0.0643844	0.307184	7.68878	3.19513	-4.09728	0.00460446	0.0079677	0	0
ENSG00000114416	8087	P51114	FXR1	protein-coding	3	8.54307	8.58224	8.59647	7.06262	7.13027	7.13274	7.67053	7.71757	7.7129	7.31213	7.20943	7.16749	-1.34189	-1.46107	-1.2227	7.65312	-23.5065	26.3648	6.78989e-16	3.74958e-14	-1	-1	0.124304	-0.000901842	0.249511	7.65312	2.0728	-6.12879	0.0515169	0.091617	0	0	-0.46729	-0.591097	-0.343484	7.65312	-7.88025	6.34415	1.61909e-07	6.79402e-07	0	0
ENSG00000197111	5094	Q15366	PCBP2	protein-coding	12	7.92968	8.00593	7.95542	7.54041	7.41366	7.47845	8.21383	8.11068	8.28207	7.23377	7.14776	7.22465	-0.760654	-0.891219	-0.630088	7.71136	-12.1634	13.7762	1.28009e-10	1.19977e-09	0	0	-0.273098	-0.40444	-0.141756	7.71136	-4.34123	-1.24473	0.000325896	0.00109292	0	0	-0.996368	-1.12576	-0.866978	7.71136	-16.0775	18.954	8.48147e-13	1.54155e-11	0	0
ENSG00000184432	9276	P35606	COPB2	protein-coding	3	8.56608	8.54713	8.52411	7.15211	7.21687	7.22315	7.62416	7.63852	7.82381	7.24807	7.19955	7.20372	-1.32694	-1.45297	-1.20091	7.66394	-21.9825	25.0464	2.4316e-15	1.0937e-13	-1	-1	0.0211738	-0.110442	0.152789	7.66394	0.335883	-8.11417	0.740506	0.803359	0	0	-0.473389	-0.604191	-0.342587	7.66394	-7.55618	5.69265	3.04429e-07	1.20502e-06	0	0
ENSG00000162522	57648	Q9P206	KIAA1522	protein-coding	1	8.78687	8.81924	8.81085	7.90281	7.90315	7.76809	5.91651	5.89866	5.51521	6.85695	7.04477	6.92715	-1.86768	-2.02326	-1.71211	7.34586	-25.0647	27.637	1.99114e-16	1.33232e-14	-1	-1	-0.921071	-1.08012	-0.762023	7.34586	-12.091	13.8208	1.42113e-10	2.55948e-09	0	0	1.14797	0.959927	1.33602	7.34586	12.7458	14.7541	5.6207e-11	5.64885e-10	1	1
ENSG00000131446	4245	P26572	MGAT1	protein-coding	5	7.66858	7.75069	7.77414	7.57815	7.49066	7.49137	7.57554	7.55236	7.41935	7.80122	7.96875	8.08496	0.214272	0.0665891	0.361954	7.67965	3.02923	-4.42469	0.00669754	0.0112173	0	0	0.426922	0.280291	0.573553	7.67965	6.07882	2.70151	6.47077e-06	3.32217e-05	0	0	0.428353	0.278711	0.577994	7.67965	5.9765	2.29752	8.081e-06	2.36826e-05	0	0
ENSG00000176014	84617	Q9BUF5	TUBB6	protein-coding	18	6.99633	7.04297	7.09045	7.60612	7.56322	7.41787	6.57572	6.37824	6.26738	8.43296	8.56236	8.64235	1.4976	1.33963	1.65558	7.38133	19.7933	23.0094	1.76691e-14	5.66877e-13	1	1	1.01164	0.861616	1.16167	7.38133	14.0786	16.5775	9.51667e-12	2.56078e-10	1	1	2.1297	1.9629	2.2965	7.38133	26.6575	28.877	6.10663e-17	4.98886e-15	1	1
ENSG00000198467	7169	Q5TCU3	TPM2	protein-coding	9	6.79743	6.92	6.93842	7.59547	7.54341	7.31406	8.65225	8.47518	7.85433	7.65012	7.61217	7.76887	0.788602	0.374847	1.20236	7.59348	4.26936	-2.67866	0.00178747	0.00332117	0	0	0.189833	-0.200837	0.580503	7.59348	1.08845	-7.59273	0.302901	0.402911	0	0	-0.661507	-1.04421	-0.278805	7.59348	-3.87187	-3.4456	0.0033298	0.00591505	0	0
ENSG00000117298	1889	A0A024RAB0	ECE1	protein-coding	1	8.04255	8.07354	8.10989	7.87006	7.7947	7.72842	7.94766	7.95394	7.77047	6.92268	7.04828	7.01723	-1.08346	-1.22102	-0.945892	7.68995	-16.4436	19.4282	5.60246e-13	1.06085e-11	-1	-1	-0.80585	-0.942999	-0.668701	7.68995	-12.2676	14.0837	1.1024e-10	2.05553e-09	0	0	-0.901283	-1.04009	-0.762478	7.68995	-13.5567	15.7556	1.87563e-11	2.16984e-10	0	0
ENSG00000155380	6566	A0A024R0H1	SLC16A1	protein-coding	1	6.94586	7.04039	7.06862	7.78829	7.91068	7.9013	6.95947	7.05432	7.30071	8.26349	8.12198	8.10936	1.1475	0.987146	1.30786	7.53871	14.9403	17.6088	3.24563e-12	4.862e-11	1	1	0.30147	0.151587	0.451354	7.53871	4.19942	-1.63392	0.000452935	0.00146711	0	0	1.07012	0.910464	1.22979	7.53871	13.9937	16.3424	1.0612e-11	1.32433e-10	1	1
ENSG00000162704	10092	O15511	ARPC5	protein-coding	1	7.48713	7.56731	7.55469	7.45531	7.48663	7.57975	6.43558	6.46285	6.53766	8.47406	8.24443	8.32776	0.815591	0.679488	0.951693	7.46776	12.5113	14.2667	7.80108e-11	7.67469e-10	0	0	0.847246	0.71352	0.980972	7.46776	13.2279	15.4252	2.90784e-11	6.52781e-10	0	0	1.87705	1.7297	2.0244	7.46776	26.5965	28.8314	6.3816e-17	5.10818e-15	1	1
ENSG00000167815	7001	P32119	PRDX2	protein-coding	19	7.024	7.04659	6.95149	7.61112	7.57709	7.62568	8.23798	8.15864	8.15201	7.66367	7.83227	7.80627	0.756959	0.624129	0.889788	7.64057	11.898	13.4019	1.8818e-10	1.68216e-09	0	0	0.159562	0.0337998	0.285323	7.64057	2.64897	-5.06717	0.0155163	0.0326498	0	0	-0.419898	-0.544535	-0.295261	7.64057	-7.03385	4.56547	8.67725e-07	3.10652e-06	0	0
ENSG00000102554	688	Q13887	KLF5	protein-coding	13	7.22395	7.19169	7.18342	8.23285	8.27366	8.3077	6.25081	6.40166	6.35087	7.99493	7.9669	7.85974	0.742943	0.615541	0.870346	7.43652	12.1751	13.8021	1.25871e-10	1.18464e-09	0	0	-0.329161	-0.447855	-0.210467	7.43652	-5.78999	2.02504	1.2156e-05	5.80194e-05	0	0	1.60794	1.47137	1.74451	7.43652	24.5822	27.2935	2.88851e-16	1.78132e-14	1	1
ENSG00000109736	10227	Q14728	MFSD10	protein-coding	4	8.06137	8.10632	8.12656	7.62631	7.58841	7.55148	7.57698	7.52173	7.12476	7.50601	7.6568	7.67419	-0.490298	-0.664168	-0.316428	7.67674	-5.88752	2.11681	9.81374e-06	2.84088e-05	0	0	0.0194536	-0.155636	0.194544	7.67674	0.231973	-8.18275	0.818949	0.865013	0	0	0.191798	0.0115284	0.372067	7.67674	2.22136	-6.07026	0.0382044	0.0554595	0	0
ENSG00000141522	396	P52565	ARHGDIA	protein-coding	17	7.50884	7.60317	7.56819	7.93319	7.85374	7.6156	7.47578	7.47184	6.48319	7.77873	8.05165	7.93878	0.356109	-0.144528	0.856746	7.60689	1.61618	-7.0976	0.141481	0.181506	0	0	0.114126	-0.372116	0.600367	7.60689	0.533289	-8.07778	0.607114	0.690799	0	0	0.751129	0.236623	1.26564	7.60689	3.31708	-4.41176	0.00934081	0.0152921	0	0
ENSG00000100528	10175	B2R4P1	CNIH1	protein-coding	14	7.55652	7.56803	7.55147	7.70627	7.79563	7.8173	7.89164	8.00018	8.15878	7.56281	7.20225	7.40561	-0.160834	-0.331854	0.0101859	7.68471	-1.96349	-6.49903	0.0638447	0.0882423	0	0	-0.374857	-0.54136	-0.208355	7.68471	-4.70048	-0.430172	0.000142033	0.000522371	0	0	-0.615411	-0.782875	-0.447946	7.68471	-7.67256	5.90565	2.42276e-07	9.803e-07	0	0
ENSG00000143641	2590	B7Z6K2	GALNT2	protein-coding	1	7.7454	7.76487	7.69409	7.62456	7.51629	7.55254	6.96334	7.09552	6.85849	8.05187	8.20034	8.06408	0.368527	0.233246	0.503809	7.59428	5.68759	1.66396	1.52371e-05	4.23226e-05	0	0	0.538808	0.40476	0.672856	7.59428	8.39212	7.49069	6.14467e-08	5.29564e-07	0	0	1.12627	0.984144	1.26839	7.59428	16.5454	19.529	4.99946e-13	9.77816e-12	1	1
ENSG00000124831	9208	Q32MZ4	LRRFIP1	protein-coding	2	8.439	8.44578	8.44447	7.71968	7.75769	7.74516	7.01855	7.12979	7.13592	7.21631	7.15382	7.18813	-1.25565	-1.37153	-1.13977	7.61619	-22.6235	25.6158	1.40814e-15	6.80414e-14	-1	-1	-0.553417	-0.670923	-0.435911	7.61619	-9.83311	10.1608	4.8049e-09	5.47468e-08	0	0	0.0941051	-0.0298765	0.218087	7.61619	1.58472	-7.10308	0.128933	0.166717	0	0
ENSG00000112297	202	B3KPT0	CRYBG1	protein-coding	6	8.4937	8.4836	8.44928	7.72945	7.71406	7.7253	6.35037	6.48268	6.8313	7.39497	7.54961	7.40768	-1.02721	-1.18823	-0.866185	7.551	-13.3189	15.4139	2.57328e-11	2.88634e-10	-1	-1	-0.274924	-0.438603	-0.111246	7.551	-3.50687	-3.19293	0.00225603	0.0060438	0	0	0.904079	0.724253	1.08391	7.551	10.4967	11.1815	1.61446e-09	1.09724e-08	0	0
ENSG00000138757	9908	A0A024RDE5	G3BP2	protein-coding	4	8.02759	8.04878	7.97048	7.68774	7.76293	7.7118	7.16632	7.26278	7.42257	7.71527	7.61723	7.55427	-0.383624	-0.521148	-0.246101	7.66231	-5.82408	1.97736	1.12783e-05	3.22594e-05	0	0	-0.0896402	-0.226805	0.047525	7.66231	-1.36445	-7.28372	0.187794	0.273763	0	0	0.352288	0.209137	0.495439	7.66231	5.13808	0.419474	5.22193e-05	0.000131098	0	0
ENSG00000131981	3958	A0A024R693	LGALS3	protein-coding	14	8.02759	8.2108	8.24101	8.26847	8.04939	8.13568	7.57914	7.46687	7.15217	6.53788	6.60182	6.72923	-1.54315	-1.74031	-1.34599	7.58334	-16.3952	18.5684	1.40534e-12	2.36195e-11	-1	-1	-1.53081	-1.7255	-1.33612	7.58334	-16.4703	18.7766	1.29672e-12	4.64971e-11	-1	-1	-0.787567	-0.991824	-0.583311	7.58334	-8.07686	6.46373	1.58465e-07	6.65854e-07	0	0
ENSG00000095139	372	P48444	ARCN1	protein-coding	11	8.19731	8.13304	8.13709	7.3887	7.53396	7.49064	7.69732	7.74846	8.05126	7.36136	7.31501	7.27698	-0.835629	-0.993131	-0.678127	7.69426	-11.0771	12.0791	6.46924e-10	5.04582e-09	0	0	-0.15219	-0.311999	0.00761932	7.69426	-1.9883	-6.30057	0.0608364	0.105654	0	0	-0.507116	-0.66706	-0.347172	7.69426	-6.61966	3.71887	2.04373e-06	6.77495e-06	0	0
ENSG00000159346	51094	Q96A54	ADIPOR1	protein-coding	1	7.75451	7.77797	7.70731	7.33745	7.45429	7.32358	6.99067	6.88124	6.94014	8.16937	8.2337	8.19505	0.45184	0.331594	0.572086	7.56377	7.84531	6.26489	1.73198e-07	7.2812e-07	0	0	0.824949	0.704564	0.945334	7.56377	14.3071	16.897	7.11786e-12	2.0217e-10	0	0	1.26105	1.13427	1.38783	7.56377	20.7673	23.9379	7.14054e-15	2.61363e-13	1	1
ENSG00000138760	950	Q14108	SCARB2	protein-coding	4	7.76767	7.74816	7.69959	7.52179	7.56786	7.54406	7.92546	7.94545	8.17955	7.55219	7.37125	7.48235	-0.265387	-0.411228	-0.119546	7.69211	-3.79924	-2.67438	0.00114742	0.00222044	0	0	-0.072506	-0.217242	0.0722299	7.69211	-1.04591	-7.64359	0.308252	0.408382	0	0	-0.540367	-0.684489	-0.396245	7.69211	-7.82811	6.21452	1.79053e-07	7.44716e-07	0	0
ENSG00000108219	81619	Q8NG11	TSPAN14	protein-coding	10	8.09274	8.06796	8.05468	7.80018	7.73991	7.80405	7.32376	7.28944	7.30363	7.4422	7.55736	7.47775	-0.581122	-0.697518	-0.464726	7.66281	-10.4238	11.0025	1.8155e-09	1.24616e-08	0	0	-0.290582	-0.406668	-0.174495	7.66281	-5.22616	0.781121	4.27755e-05	0.000178643	0	0	0.184532	0.0632903	0.305773	7.66281	3.17773	-4.09042	0.00478985	0.00825874	0	0
ENSG00000130723	NA	NA	NA	NA	NA	8.10931	8.10953	8.06424	7.80353	7.81824	7.78888	7.49041	7.62176	7.63038	7.05532	7.38952	7.26331	-0.86588	-1.01579	-0.715969	7.6787	-12.0593	13.6131	1.48787e-10	1.36308e-09	0	0	-0.575743	-0.725272	-0.426214	7.6787	-8.03897	6.8299	1.19452e-07	9.5568e-07	0	0	-0.351347	-0.505086	-0.197607	7.6787	-4.77143	-0.429284	0.000120648	0.000281655	0	0
ENSG00000185215	7127	Q03169	TNFAIP2	protein-coding	14	8.46749	8.48436	8.54331	8.15765	8.12722	8.09949	6.72183	6.76459	6.36209	6.48737	6.6807	6.66484	-1.89436	-2.05999	-1.72874	7.46341	-23.88	26.7035	5.02585e-16	2.83469e-14	-1	-1	-1.5237	-1.68943	-1.35796	7.46341	-19.1947	22.548	3.147e-14	2.00308e-12	-1	-1	-0.0215528	-0.204102	0.160997	7.46341	-0.246502	-8.24933	0.807841	0.83768	0	0
ENSG00000136758	10730	Q96TA2	YME1L1	protein-coding	10	7.84456	7.8382	7.77445	7.46542	7.53061	7.56237	7.76978	7.8506	8.08179	7.55783	7.53934	7.4954	-0.286783	-0.432231	-0.141335	7.69253	-4.11664	-1.94629	0.000548987	0.00113234	0	0	0.0125738	-0.132494	0.157641	7.69253	0.180964	-8.18704	0.858242	0.896066	0	0	-0.364321	-0.509372	-0.21927	7.69253	-5.24399	0.634332	4.10867e-05	0.000105352	0	0
ENSG00000114353	2771	B3KP24	GNAI2	protein-coding	3	7.67819	7.79894	7.73467	7.31455	7.31327	7.1986	7.79232	7.87216	7.82543	7.77538	7.78474	7.86276	0.0681184	-0.0559786	0.192215	7.66258	1.14604	-7.70756	0.265493	0.318266	0	0	0.529956	0.405149	0.654763	7.66258	8.86541	8.41125	2.58586e-08	2.43225e-07	0	0	-0.0232565	-0.146935	0.100422	7.66258	-0.392596	-8.33285	0.698829	0.740753	0	0
ENSG00000126432	25824	P30044	PRDX5	protein-coding	11	7.69421	8.00593	7.84708	7.8927	7.84028	7.61358	6.86811	6.75333	6.05835	7.90124	7.80145	7.97906	0.0421598	-0.305436	0.389755	7.52128	0.269112	-8.34467	0.793146	0.825328	0	0	0.110357	-0.232668	0.453382	7.52128	0.713811	-7.95902	0.491169	0.587291	0	0	1.3151	0.936132	1.69407	7.52128	7.69954	2.45317	1.36654e-05	3.8374e-05	1	1
ENSG00000266412	8031	Q13772	NCOA4	protein-coding	10	7.7075	7.62888	7.70442	7.76446	7.83757	7.86006	7.45827	7.47794	7.75395	7.71275	7.49417	7.49961	-0.105558	-0.266482	0.0553672	7.6583	-1.36951	-7.42151	0.186234	0.232649	0	0	-0.246349	-0.403638	-0.0890593	7.6583	-3.27	-3.73478	0.00388313	0.00971487	0	0	0.0164642	-0.145669	0.178597	7.6583	0.212015	-8.36608	0.834271	0.859935	0	0
ENSG00000113575	5515	B3KUN1	PPP2CA	protein-coding	5	7.8112	7.76424	7.85782	7.86441	7.7615	7.93006	6.82199	6.91812	7.25449	7.87523	7.67407	7.67706	-0.0643912	-0.239919	0.111136	7.60085	-0.765956	-8.07258	0.452781	0.509595	0	0	-0.103556	-0.275962	0.0688496	7.60085	-1.25414	-7.43378	0.224463	0.317693	0	0	0.757701	0.573192	0.942211	7.60085	8.57437	7.70762	4.41965e-08	2.11751e-07	0	0
ENSG00000153827	9320	Q14669	TRIP12	protein-coding	2	7.55557	7.46066	7.45379	7.67122	7.76365	7.91315	7.45435	7.53055	7.83311	7.74925	7.80026	7.63581	0.240232	0.0641347	0.41633	7.65178	2.84823	-4.79113	0.0100277	0.0162305	0	0	-0.052638	-0.223207	0.117931	7.65178	-0.644312	-8.00897	0.526796	0.620391	0	0	0.129093	-0.0461056	0.304292	7.65178	1.5384	-7.22504	0.13984	0.179343	0	0
ENSG00000111229	10094	O15145	ARPC3	protein-coding	12	7.82581	7.8542	7.92177	7.63529	7.66169	7.76323	7.59062	7.48059	7.50284	7.56194	7.55385	7.63256	-0.285892	-0.410865	-0.160919	7.66537	-4.77621	-0.414981	0.000119328	0.00027849	0	0	-0.103144	-0.227131	0.0208424	7.66537	-1.73687	-6.74051	0.0980033	0.158242	0	0	0.0571858	-0.0701674	0.184539	7.66537	0.937509	-7.93657	0.359836	0.415415	0	0
ENSG00000100664	1983	A0A024R6Q1	EIF5	protein-coding	14	7.8112	7.77704	7.80448	7.87667	7.94757	8.04319	6.62956	6.58572	6.84015	7.83754	7.67666	7.77798	-0.0301346	-0.171936	0.111666	7.55065	-0.443694	-8.27354	0.662093	0.70974	0	0	-0.187641	-0.326221	-0.0490616	7.55065	-2.827	-4.71155	0.0105094	0.0232921	0	0	1.08802	0.935508	1.24053	7.55065	14.8946	17.5562	3.43173e-12	5.07643e-11	1	1
ENSG00000140564	5045	A0A024RC70	FURIN	protein-coding	15	7.4514	7.54376	7.52	7.85402	7.85128	7.70262	8.11546	8.08596	7.65796	7.24134	7.46712	7.32675	-0.166286	-0.371746	0.0391746	7.65147	-1.70199	-6.92645	0.106196	0.140305	0	0	-0.463937	-0.663162	-0.264711	7.65147	-4.89716	-0.20123	0.000120423	0.000448863	0	0	-0.620569	-0.821756	-0.419383	7.65147	-6.48668	2.98384	4.51088e-06	1.39689e-05	0	0
ENSG00000008282	6856	A4D0R1	SYPL1	protein-coding	7	7.89188	7.88856	7.88136	7.71258	7.68748	7.82286	7.13335	7.13413	7.4064	7.8311	7.55666	7.59516	-0.219991	-0.382255	-0.0577278	7.62846	-2.83062	-4.84611	0.0104257	0.016818	0	0	-0.0723866	-0.233139	0.088366	7.62846	-0.94015	-7.76601	0.358513	0.460646	0	0	0.448663	0.2801	0.617225	7.62846	5.5572	1.3817	2.03507e-05	5.51725e-05	0	0
ENSG00000107404	1855	O14640	DVL1	protein-coding	1	8.08357	8.28612	8.21143	7.5527	7.54258	7.38857	8.13323	8.1584	7.54383	6.82886	6.89547	6.90041	-1.3233	-1.60478	-1.04182	7.6271	-10.1806	6.79416	1.79446e-07	7.49417e-07	-1	-1	-0.623575	-0.909102	-0.338048	7.6271	-4.72938	-1.22096	0.000419172	0.00136866	0	0	-1.08291	-1.36754	-0.798268	7.6271	-8.23875	4.26519	1.8944e-06	6.32359e-06	-1	-1
ENSG00000214485	6174	NA	RPL7P1	pseudo	5	7.45801	7.33074	7.45187	7.55606	7.76341	7.76658	7.96623	7.84177	8.70731	7.25316	7.41611	7.34381	-0.0782906	-0.524765	0.368184	7.65459	-0.39557	-8.25141	0.701469	0.745341	0	0	-0.361058	-0.793714	0.0715983	7.65459	-1.88254	-6.54284	0.0918294	0.149764	0	0	-0.824506	-1.25536	-0.393655	7.65459	-4.31695	-2.77242	0.00185993	0.00348112	0	0
ENSG00000118849	5918	P49788	RARRES1	protein-coding	3	7.07052	7.1057	7.12644	9.27992	9.24588	9.33412	-0.745128	-2.24259	-2.6497	2.8536	2.85288	2.74925	-4.2803	-4.52002	-4.04058	4.33174	-37.2795	35.1853	9.27624e-20	2.13071e-17	-1	-1	-6.46418	-6.6967	-6.23166	4.33174	-58.0437	41.9876	1.61651e-23	6.40502e-20	-1	-1	4.65557	3.60976	5.70139	4.33174	9.29427	9.72123	1.20946e-08	6.61675e-08	1	1
ENSG00000168610	6774	P40763	STAT3	protein-coding	17	7.78151	7.77735	7.80538	7.56669	7.57898	7.51832	7.18821	7.25037	7.3013	7.82769	7.97534	7.90983	0.113087	-0.00822641	0.2344	7.62341	1.94626	-6.56233	0.0660109	0.0908639	0	0	0.346015	0.225415	0.466616	7.62341	5.99024	2.50482	7.84286e-06	3.94084e-05	0	0	0.656508	0.531188	0.781828	7.62341	10.9375	11.843	8.03487e-10	5.83882e-09	0	0
ENSG00000099219	79956	Q6ZMD3	ERMP1	protein-coding	9	8.21752	8.17751	8.16495	8.4702	8.46201	8.51913	6.38868	6.52743	6.70917	6.2252	6.03396	6.0751	-2.06774	-2.22126	-1.91422	7.33091	-28.121	29.9568	2.18369e-17	2.16308e-15	-1	-1	-2.36499	-2.51527	-2.21472	7.33091	-32.8586	33.0581	1.07706e-18	4.1635e-16	-1	-1	-0.416961	-0.58417	-0.249751	7.33091	-5.20633	0.705838	4.47378e-05	0.000113885	0	0
ENSG00000177156	6888	A0A140VK56	TALDO1	protein-coding	11	7.86268	7.91733	7.92039	7.60524	7.5967	7.58768	7.88903	7.91011	8.00369	7.17058	7.22543	7.28151	-0.677084	-0.798751	-0.555417	7.6642	-11.6189	12.9485	2.84225e-10	2.42318e-09	0	0	-0.372679	-0.49408	-0.251279	7.6642	-6.40931	3.45637	3.18532e-06	1.76827e-05	0	0	-0.708477	-0.830093	-0.586861	7.6642	-12.1628	13.7442	1.2813e-10	1.16108e-09	0	0
ENSG00000117523	23215	Q9Y520	PRRC2C	protein-coding	1	7.87565	7.69091	7.70217	7.30514	7.52136	7.46242	7.29817	7.35339	7.3873	7.88216	8.07171	7.83761	0.17459	0.0212827	0.327898	7.61567	2.37768	-5.77116	0.0276603	0.0411361	0	0	0.497653	0.344551	0.650756	7.61567	6.78644	4.24679	1.44352e-06	8.75224e-06	0	0	0.582733	0.425605	0.739862	7.61567	7.74306	6.05968	2.11161e-07	8.63509e-07	0	0
ENSG00000110917	9761	F5GX14	MLEC	protein-coding	12	7.68861	7.76863	7.7236	7.72159	7.71258	7.73309	7.67256	7.67445	7.74883	7.44736	7.52288	7.45988	-0.252642	-0.370401	-0.134883	7.65617	-4.47928	-1.09496	0.00023669	0.000521447	0	0	-0.246921	-0.362799	-0.131043	7.65617	-4.44891	-1.0179	0.000253924	0.000877356	0	0	-0.221867	-0.339946	-0.103788	7.65617	-3.92299	-2.42045	0.000860914	0.00172085	0	0
ENSG00000122565	11335	A4D177	CBX3	protein-coding	7	7.8207	7.74498	7.69635	7.38287	7.37776	7.47585	7.50413	7.62691	7.72295	7.88389	7.70453	7.69102	0.0118111	-0.13279	0.156412	7.636	0.170535	-8.35883	0.866326	0.888652	0	0	0.353072	0.208551	0.497594	7.636	5.10068	0.497288	5.68474e-05	0.000229899	0	0	0.149092	0.00326465	0.294918	7.636	2.13458	-6.24816	0.0455395	0.0651257	0	0
ENSG00000143799	142	A0A024R3T8	PARP1	protein-coding	1	6.29523	6.29581	6.16038	6.67023	6.66564	6.66026	6.72443	6.80997	6.51269	8.80866	8.82827	8.77551	2.55555	2.40924	2.70187	7.10059	36.4666	35.0711	1.4244e-19	3.05072e-17	1	1	2.13859	2.00164	2.27554	7.10059	32.6032	32.8979	1.25291e-18	4.39838e-16	1	1	2.11501	1.97408	2.25594	7.10059	31.333	32.0558	2.70499e-18	4.04446e-16	1	1
ENSG00000135390	517	Q06055	ATP5MC2	protein-coding	12	7.74747	7.67599	7.77015	7.35544	7.20186	7.28424	8.30657	8.17678	7.86383	7.41185	7.39857	7.4738	-0.302948	-0.479131	-0.126766	7.63888	-3.59007	-3.1515	0.00186211	0.00344693	0	0	0.148221	-0.0288361	0.325279	7.63888	1.74781	-6.69683	0.0960486	0.155691	0	0	-0.694043	-0.867342	-0.520744	7.63888	-8.36157	7.25975	6.50425e-08	2.99494e-07	0	0
ENSG00000100241	6305	A0A024R4Z9	SBF1	protein-coding	22	7.67558	7.66191	7.72582	7.90473	7.82805	7.67732	7.65216	7.56887	7.4721	7.36879	7.55772	7.55334	-0.19943	-0.350111	-0.0487484	7.6372	-2.7633	-4.97062	0.0120916	0.0192603	0	0	-0.316331	-0.463797	-0.168866	7.6372	-4.47867	-0.952731	0.00023702	0.0008267	0	0	-0.078416	-0.230272	0.0734401	7.6372	-1.07813	-7.79343	0.293987	0.347094	0	0
ENSG00000072364	27125	Q9UHB7	AFF4	protein-coding	5	7.79523	7.76456	7.75966	7.67375	7.74402	7.74762	7.42018	7.57492	7.87249	7.48042	7.46413	7.43504	-0.312117	-0.478241	-0.145993	7.64433	-3.92268	-2.3907	0.000861544	0.00171175	0	0	-0.261228	-0.425074	-0.0973826	7.64433	-3.32876	-3.59451	0.00339558	0.00863552	0	0	-0.154741	-0.322351	0.0128681	7.64433	-1.92755	-6.60069	0.0684375	0.0942041	0	0
ENSG00000184363	11187	Q9Y446	PKP3	protein-coding	11	7.61637	7.82624	7.697	7.97486	7.92797	7.90407	6.08421	6.11153	5.78743	7.77612	8.08054	7.9772	0.222705	0.0540563	0.391353	7.39696	2.75705	-5.00371	0.0122585	0.0195007	0	0	0.00246218	-0.161735	0.166659	7.39696	0.0313077	-8.23977	0.975339	0.983217	0	0	1.93393	1.74115	2.12671	7.39696	20.9449	24.1729	6.07857e-15	2.27752e-13	1	1
ENSG00000205937	10921	D3DU92	RNPS1	protein-coding	16	7.69894	7.72192	7.69084	7.45072	7.44721	7.39447	7.84538	7.78884	7.62898	7.56021	7.71842	7.72799	-0.0389019	-0.176209	0.0984056	7.6395	-0.591526	-8.18566	0.560887	0.615361	0	0	0.233669	0.0969125	0.370426	7.6395	3.56738	-3.0519	0.00196225	0.00533899	0	0	-0.0928233	-0.229951	0.0443041	7.6395	-1.41329	-7.40498	0.17316	0.216967	0	0
ENSG00000149257	871	A0A024R5K8	SERPINH1	protein-coding	11	7.07978	7.04607	7.14363	7.19427	7.18207	7.1266	8.0139	7.9087	7.8009	7.92595	8.09053	8.13585	0.956526	0.809919	1.10313	7.55402	13.622	15.8738	1.7211e-11	2.03971e-10	0	0	0.878368	0.735719	1.02102	7.55402	12.856	14.925	4.82656e-11	1.01052e-09	0	0	0.136145	-0.00378926	0.276078	7.55402	2.0313	-6.45974	0.05592	0.0784106	0	0
ENSG00000170248	10015	Q8WUM4	PDCD6IP	protein-coding	3	7.60175	7.60492	7.59308	7.85551	7.85151	7.86404	7.48427	7.51322	7.7394	7.5087	7.50987	7.38226	-0.132082	-0.271847	0.0076828	7.62571	-1.97307	-6.48812	0.0626671	0.0868281	0	0	-0.389115	-0.524974	-0.253256	7.62571	-5.9798	2.48707	8.023e-06	4.01885e-05	0	0	-0.106334	-0.246436	0.0337671	7.62571	-1.58463	-7.14498	0.128954	0.166717	0	0
ENSG00000107372	7763	A0A024R219	ZFAND5	protein-coding	9	8.19883	8.23454	8.2536	7.21721	7.32072	7.31156	7.87678	7.87303	8.03172	7.07241	7.04828	7.02355	-1.18072	-1.30756	-1.05388	7.62185	-19.4352	22.6523	2.49071e-14	7.40624e-13	-1	-1	-0.23418	-0.364367	-0.103992	7.62185	-3.75559	-2.58486	0.00126962	0.00364664	0	0	-0.875431	-1.004	-0.746858	7.62185	-14.2157	16.6389	7.99119e-12	1.03984e-10	0	0
ENSG00000168672	157638	Q96KN1	LRATD2	protein-coding	8	8.46295	8.50045	8.46342	8.15261	8.18589	8.14201	4.80454	5.16397	5.17939	6.91796	6.79178	6.99856	-1.57104	-1.71667	-1.4254	7.14696	-22.523	25.5392	1.53254e-15	7.33813e-14	-1	-1	-1.25576	-1.4012	-1.11033	7.14696	-18.027	21.3201	1.01813e-13	5.3609e-12	-1	-1	1.86314	1.67183	2.05444	7.14696	20.3339	23.7019	1.06339e-14	3.60892e-13	1	1
ENSG00000069011	5307	P78337	PITX1	protein-coding	5	8.34147	8.40211	8.41351	8.01847	8.03232	8.03034	5.98443	6.17573	5.90412	6.92436	7.14963	7.22856	-1.29271	-1.44511	-1.14031	7.38375	-17.7101	20.8409	1.41682e-13	3.26858e-12	-1	-1	-0.933087	-1.08552	-0.780652	7.38375	-12.7801	14.819	5.3599e-11	1.10323e-09	0	0	1.06665	0.889436	1.24387	7.38375	12.5666	14.4658	7.21734e-11	6.97911e-10	1	1
ENSG00000159131	2618	P22102	GART	protein-coding	21	7.63847	7.57663	7.52293	7.67459	7.65196	7.6307	7.64151	7.61625	7.86502	7.56086	7.61014	7.62546	0.0198983	-0.118298	0.158095	7.63454	0.300619	-8.31087	0.766851	0.802709	0	0	-0.0551292	-0.190463	0.0802042	7.63454	-0.850499	-7.84034	0.405255	0.506776	0	0	-0.105457	-0.2429	0.0319864	7.63454	-1.60195	-7.13184	0.125062	0.162242	0	0
ENSG00000063244	11338	P26368	U2AF2	protein-coding	19	7.02674	7.21253	7.06712	7.92495	7.93052	7.86233	7.51584	7.44993	6.80275	7.78244	7.87659	7.86829	0.73591	0.443705	1.02812	7.52667	5.47034	-0.13537	0.000129195	0.00029949	0	0	-0.0663013	-0.340983	0.20838	7.52667	-0.524289	-8.08793	0.609363	0.692762	0	0	0.569069	0.279366	0.858772	7.52667	4.26667	-2.34151	0.00102835	0.00202439	0	0
ENSG00000137106	9380	Q9UBQ7	GRHPR	protein-coding	9	7.51568	7.53054	7.54896	7.81402	7.89384	7.77536	8.2129	8.1316	7.98239	6.84599	6.987	6.98382	-0.597417	-0.742494	-0.452339	7.60184	-8.59755	7.79411	4.20547e-08	2.0706e-07	0	0	-0.894131	-1.03505	-0.753216	7.60184	-13.2477	15.4961	2.83142e-11	6.42488e-10	0	0	-1.1773	-1.31875	-1.03584	7.60184	-17.3763	20.462	2.01809e-13	4.47339e-12	-1	-1
ENSG00000142669	83442	Q9H299	SH3BGRL3	protein-coding	1	7.67819	7.82834	7.76985	7.87447	7.85731	7.8126	7.4242	7.32705	7.19673	7.38402	7.5717	7.52911	-0.270183	-0.41358	-0.126786	7.60446	-3.93382	-2.36587	0.000839541	0.00167117	0	0	-0.357951	-0.498522	-0.217379	7.60446	-5.31645	0.985477	3.4892e-05	0.000148777	0	0	0.170829	0.0236926	0.317966	7.60446	2.42403	-5.67182	0.0250963	0.0378163	0	0
ENSG00000135932	51719	A0A024R496	CAB39	protein-coding	2	8.06204	8.11076	8.05341	7.32174	7.32072	7.39014	6.81589	6.8961	7.13396	7.93615	7.78023	7.77102	-0.24291	-0.387668	-0.0981515	7.54935	-3.50347	-3.38178	0.00227375	0.00414835	0	0	0.48943	0.342024	0.636835	7.54935	6.93224	4.5645	1.06839e-06	6.71651e-06	0	0	0.89079	0.736116	1.04546	7.54935	12.0242	13.5645	1.56557e-10	1.38459e-09	0	0
ENSG00000035862	7077	A0A140VK57	TIMP2	protein-coding	17	7.11687	7.17244	7.07161	7.42323	7.4475	7.42673	8.41283	8.3761	8.6038	7.23105	7.32537	7.17643	0.122532	-0.0233485	0.268413	7.56533	1.75368	-6.81475	0.0950135	0.12649	0	0	-0.189846	-0.330422	-0.0492694	7.56533	-2.81959	-4.68038	0.0106828	0.0236338	0	0	-1.21807	-1.35482	-1.08133	7.56533	-18.5975	21.7513	5.68973e-14	1.50797e-12	-1	-1
ENSG00000145860	153830	Q8NDT8	RNF145	protein-coding	5	7.27954	7.28863	7.31485	7.95972	8.00059	8.05617	5.90621	6.05254	6.04588	8.10546	8.01681	7.98185	0.742123	0.615899	0.868347	7.33402	12.2753	13.9427	1.09032e-10	1.04162e-09	0	0	0.0320554	-0.0874998	0.151611	7.33402	0.559796	-8.08373	0.581921	0.669537	0	0	2.03735	1.89653	2.17816	7.33402	30.2066	31.3722	5.49082e-18	7.252e-16	1	1
ENSG00000159377	5692	A0A140VK46	PSMB4	protein-coding	1	7.40743	7.31199	7.35476	7.20793	7.25119	7.26115	7.70493	7.6062	7.69792	7.95798	7.98478	8.07955	0.6496	0.525558	0.773642	7.56882	10.9339	11.8581	8.0799e-10	6.136e-09	0	0	0.766307	0.643958	0.888656	7.56882	13.0768	15.2365	3.56775e-11	7.81012e-10	0	0	0.33743	0.215428	0.459432	7.56882	5.77451	1.83421	1.25773e-05	3.55326e-05	0	0
ENSG00000125505	79143	Q96N66	MBOAT7	protein-coding	19	7.26395	7.26887	7.19812	8.06615	8.07164	7.99007	7.63633	7.59888	7.34211	7.33633	7.50659	7.48856	0.196786	0.0407466	0.352825	7.56397	2.63304	-5.21293	0.0160609	0.025	0	0	-0.603713	-0.751216	-0.45621	7.56397	-8.54529	7.79099	4.62899e-08	4.10547e-07	0	0	-0.0916911	-0.24538	0.0619979	7.56397	-1.24561	-7.59786	0.227503	0.277148	0	0
ENSG00000176619	84823	Q03252	LMNB2	protein-coding	19	6.59554	6.90529	6.83523	7.68662	7.64371	7.50927	7.11757	7.23291	6.7499	8.1332	8.32382	8.26855	1.45289	1.2398	1.66598	7.4168	14.3639	15.0542	4.62283e-11	4.86179e-10	1	1	0.623177	0.425354	0.820999	7.4168	6.6365	3.33729	3.80592e-06	2.07428e-05	0	0	1.19426	0.984846	1.40368	7.4168	12.014	12.0495	7.81501e-10	5.70258e-09	1	1
ENSG00000125304	9375	A0A024QYR8	TM9SF2	protein-coding	13	7.87223	7.88164	7.82238	7.89101	7.95405	8.00997	6.63373	6.69306	6.92206	7.62595	7.48755	7.46553	-0.328542	-0.473131	-0.183952	7.5216	-4.74407	-0.486858	0.000128479	0.00029796	0	0	-0.421206	-0.563017	-0.279396	7.5216	-6.20131	2.97161	4.96787e-06	2.62891e-05	0	0	0.786744	0.631758	0.941731	7.5216	10.5983	11.3334	1.37195e-09	9.48278e-09	0	0
ENSG00000132002	3337	P25685	DNAJB1	protein-coding	19	8.02349	8.05032	8.02715	7.88932	7.85597	7.81613	6.46394	6.55795	6.43192	7.57677	7.51132	7.62812	-0.46102	-0.580322	-0.341719	7.48603	-8.06811	6.7178	1.13006e-07	4.98201e-07	0	0	-0.281401	-0.399815	-0.162987	7.48603	-4.96157	0.164035	7.80421e-05	0.000305405	0	0	1.086	0.954282	1.21771	7.48603	17.2142	20.3382	2.4015e-13	5.12266e-12	1	1
ENSG00000181789	22820	Q9Y678	COPG1	protein-coding	3	8.49889	8.47347	8.49966	7.16176	7.12064	7.14774	7.63425	7.59293	7.84115	6.92537	6.88711	6.95434	-1.56766	-1.70054	-1.43478	7.56144	-24.6311	27.3009	2.78072e-16	1.7351e-14	-1	-1	-0.220218	-0.358899	-0.0815365	7.56144	-3.31537	-3.5699	0.00350113	0.00886555	0	0	-0.762129	-0.899641	-0.624618	7.56144	-11.5714	12.8678	3.05116e-10	2.48883e-09	0	0
ENSG00000067182	7132	P19438	TNFRSF1A	protein-coding	12	7.04981	7.14332	6.96337	6.92389	6.91036	6.90282	8.78976	8.7207	8.59597	7.18832	7.2801	7.26445	0.189898	0.0472481	0.332548	7.47774	2.77937	-4.88869	0.0116723	0.0186504	0	0	0.329493	0.188746	0.470239	7.47774	4.8877	0.0540465	9.24052e-05	0.000355727	0	0	-1.46258	-1.59451	-1.33065	7.47774	-23.1458	26.0312	9.11798e-16	4.64665e-14	-1	-1
ENSG00000198830	3151	P05204	HMGN2	protein-coding	1	7.457	7.5485	7.51488	7.29969	7.30512	7.15518	6.96499	7.03947	6.8999	8.2775	8.05265	8.19545	0.67112	0.530303	0.811937	7.47586	9.95044	10.1964	3.94777e-09	2.49375e-08	0	0	0.924055	0.784036	1.06407	7.47586	13.7787	16.1999	1.40186e-11	3.54356e-10	0	0	1.20865	1.06249	1.3548	7.47586	17.2654	20.3463	2.27271e-13	4.89156e-12	1	1
ENSG00000105699	51599	Q86X29	LSR	protein-coding	19	7.34463	7.51869	7.42985	8.66946	8.61823	8.5635	2.99903	3.312	2.34126	7.24215	7.40171	7.44751	-0.0740907	-0.242426	0.0942449	6.574	-0.918935	-7.90543	0.369232	0.426994	0	0	-1.25823	-1.41573	-1.10072	6.574	-16.6789	19.7924	4.30992e-13	1.83131e-11	-1	-1	4.42654	4.07587	4.77721	6.574	26.3549	28.7586	7.60379e-17	5.99565e-15	1	1
ENSG00000125753	7408	A0A024R0V4	VASP	protein-coding	19	7.74623	8.07506	7.86992	8.23552	8.24021	7.97307	6.84014	6.93925	6.4383	7.0645	7.09549	7.21284	-0.778122	-1.0141	-0.542146	7.47754	-7.01884	3.34929	3.80211e-06	1.19444e-05	0	0	-1.02978	-1.26005	-0.799513	7.47754	-9.51909	7.49161	8.31087e-08	6.91438e-07	-1	-1	0.37167	0.118724	0.624616	7.47754	3.12763	-4.29366	0.00680896	0.0114305	0	0
ENSG00000021355	1992	P30740	SERPINB1	protein-coding	6	9.04399	9.06726	9.04765	7.49213	7.43531	7.45452	5.73966	5.65424	5.92849	6.25276	5.93684	6.14053	-2.93335	-3.08536	-2.78134	7.09945	-40.2893	37.0194	2.04425e-20	6.73792e-18	-1	-1	-1.3407	-1.49925	-1.18214	7.09945	-17.6546	20.9785	1.50207e-13	7.48628e-12	-1	-1	0.353843	0.172025	0.535661	7.09945	4.06322	-1.88381	0.00062154	0.00127982	0	0
ENSG00000159335	5763	F5GXR3	PTMS	protein-coding	12	6.72341	6.75937	6.86144	7.7082	7.68422	7.68377	7.6525	7.50205	6.67358	7.96372	8.06728	8.14437	1.27207	0.820976	1.72315	7.45199	6.35986	0.254659	0.00012022	0.000280242	1	1	0.363523	-0.0541993	0.781245	7.45199	1.96266	-6.45224	0.080655	0.134177	0	0	0.759655	0.323393	1.19592	7.45199	3.92708	-3.37769	0.00333972	0.00593079	0	0
ENSG00000092148	25831	Q9ULT8	HECTD1	protein-coding	14	8.05367	7.97021	7.84475	7.71805	7.78419	7.80346	7.44054	7.58519	7.84356	7.07634	7.14215	7.04368	-0.867471	-1.03756	-0.697379	7.60882	-10.648	11.3996	1.26754e-09	9.07632e-09	0	0	-0.681983	-0.850898	-0.513069	7.60882	-8.42954	7.59777	5.73226e-08	4.96994e-07	0	0	-0.53033	-0.703306	-0.357354	7.60882	-6.40115	3.26647	3.241e-06	1.02992e-05	0	0
ENSG00000152291	10618	O43493	TGOLN2	protein-coding	2	7.76357	7.74021	7.68335	7.41719	7.29759	7.29059	8.06133	8.17772	8.34819	7.1592	7.24214	7.14696	-0.546868	-0.695412	-0.398325	7.61067	-7.68647	5.98918	2.35781e-07	9.58423e-07	0	0	-0.154142	-0.302979	-0.00530525	7.61067	-2.16226	-5.97631	0.0430713	0.0787265	0	0	-1.01087	-1.15655	-0.865199	7.61067	-14.4882	16.9793	5.66921e-12	7.71256e-11	-1	-1
ENSG00000115241	5496	O15355	PPM1G	protein-coding	2	7.42829	7.60702	7.50272	7.68104	7.71283	7.58079	7.51847	7.59749	7.39552	7.65621	7.70294	7.65745	0.156397	0.0181539	0.294639	7.58673	2.36201	-5.77816	0.0285806	0.0423974	0	0	0.0117645	-0.123064	0.146593	7.58673	0.182175	-8.19938	0.857305	0.89541	0	0	0.16414	0.0256339	0.302647	7.58673	2.47424	-5.59127	0.0225699	0.0343688	0	0
ENSG00000183087	2621	Q14393	GAS6	protein-coding	13	6.42336	6.48046	6.46769	7.82242	7.65683	7.80405	7.99782	8.00678	7.76414	7.6276	7.82761	7.84808	1.30457	1.13269	1.47645	7.47724	15.8468	18.7763	1.10608e-12	1.90547e-11	1	1	0.00332675	-0.151517	0.15817	7.47724	0.0448564	-8.22432	0.964673	0.975692	0	0	-0.164142	-0.320509	-0.00777455	7.47724	-2.19165	-6.15915	0.0405847	0.0586138	0	0
ENSG00000131051	9584	Q14498	RBM39	protein-coding	20	7.43552	7.22078	7.21313	7.27655	7.3511	7.38144	8.00856	8.03599	8.16777	7.66528	7.6098	7.68135	0.367638	0.224355	0.51092	7.58727	5.35702	0.954169	3.18485e-05	8.32673e-05	0	0	0.317084	0.177023	0.457144	7.58727	4.72666	-0.361159	0.000133727	0.000494158	0	0	-0.415358	-0.553064	-0.277651	7.58727	-6.29745	2.99225	4.04255e-06	1.26322e-05	0	0
ENSG00000021762	114879	A8KAD5	OSBPL5	protein-coding	11	6.21347	6.42441	6.36395	6.64922	6.67982	6.65042	9.18673	9.19464	8.93724	6.56227	6.79476	6.75279	0.357564	0.172428	0.542699	7.20081	4.03238	-2.00709	0.000667721	0.00135398	0	0	0.0359616	-0.14032	0.212243	7.20081	0.425922	-8.01952	0.674777	0.749179	0	0	-2.41392	-2.57505	-2.2528	7.20081	-31.2797	32.0061	2.79548e-18	4.12116e-16	-1	-1
ENSG00000198355	415116	Q86V86	PIM3	protein-coding	22	7.76726	7.90884	7.91845	7.53764	7.57193	7.50491	8.39453	8.34289	7.89932	6.36842	6.68199	6.63566	-1.31532	-1.55748	-1.07317	7.54432	-11.5542	10.2182	5.6036e-09	3.40274e-08	-1	-1	-0.986916	-1.22879	-0.745039	7.54432	-8.67929	6.3392	2.60252e-07	1.92029e-06	0	0	-1.66786	-1.90693	-1.4288	7.54432	-14.8405	13.9046	1.6202e-10	1.42501e-09	-1	-1
ENSG00000149115	85456	A0A024R542	TNKS1BP1	protein-coding	11	7.22633	7.45406	7.2217	7.82318	7.9866	7.66466	7.34297	7.30794	6.95578	7.66729	7.85845	7.81463	0.473237	0.262058	0.684415	7.52697	4.72594	-0.794501	0.000192369	0.000431727	0	0	-0.0520581	-0.253904	0.149788	7.52697	-0.54391	-8.07355	0.593526	0.680173	0	0	0.565414	0.352581	0.778247	7.52697	5.60257	1.04654	3.10557e-05	8.15173e-05	0	0
ENSG00000166557	23423	B4E277	TMED3	protein-coding	15	7.92014	8.0909	8.0797	7.70297	7.60628	7.56342	7.80315	7.787	7.64699	6.9457	6.94787	7.0077	-1.0663	-1.20593	-0.926663	7.59182	-15.9434	18.8405	9.89219e-13	1.73048e-11	-1	-1	-0.658273	-0.798216	-0.51833	7.59182	-9.82093	10.1552	4.90437e-09	5.57199e-08	0	0	-0.781987	-0.923545	-0.640429	7.59182	-11.5335	12.8039	3.22955e-10	2.61816e-09	0	0
ENSG00000113070	1839	Q99075	HBEGF	protein-coding	5	8.87612	8.91683	8.95237	7.9346	7.94191	7.92163	2.04564	1.68551	2.16793	6.17411	6.24672	6.20948	-2.70814	-2.83255	-2.58373	6.25607	-45.4479	39.3628	1.94554e-21	1.00585e-18	-1	-1	-1.72509	-1.85212	-1.59807	6.25607	-28.354	30.1831	1.86278e-17	4.10044e-15	-1	-1	4.26039	3.92053	4.60025	6.25607	26.1726	28.3541	8.68815e-17	6.68439e-15	1	1
ENSG00000092201	11198	Q9Y5B9	SUPT16H	protein-coding	14	6.99563	6.98979	7.04848	7.56851	7.65683	7.60477	7.58633	7.53201	7.76033	7.89337	7.92313	7.82913	0.869946	0.732718	1.00717	7.53236	13.2357	15.3497	2.87752e-11	3.19145e-10	0	0	0.271295	0.14143	0.40116	7.53236	4.36161	-1.23367	0.000310854	0.00104958	0	0	0.259632	0.127376	0.391887	7.53236	4.09865	-2.02616	0.000572414	0.00118684	0	0
ENSG00000022840	9921	Q8N5U6	RNF10	protein-coding	12	7.58234	7.50036	7.6052	7.74933	7.73021	7.76597	7.62661	7.55236	7.41828	7.41017	7.59584	7.51283	-0.0598161	-0.198585	0.0789527	7.58746	-0.899961	-7.93661	0.378998	0.436378	0	0	-0.245797	-0.381031	-0.110564	7.58746	-3.79482	-2.5385	0.00115923	0.00336866	0	0	-0.0335436	-0.172729	0.105642	7.58746	-0.503168	-8.25318	0.620419	0.66905	0	0
ENSG00000105202	2091	P22087	FBL	protein-coding	19	6.87394	6.99621	7.02084	7.7504	7.77925	7.7556	7.9772	7.98743	7.71027	7.50848	7.51095	7.58084	0.566204	0.412991	0.719417	7.53762	7.71567	6.07604	2.22723e-07	9.09545e-07	0	0	-0.229075	-0.37285	-0.0852996	7.53762	-3.32652	-3.60462	0.00341298	0.0086728	0	0	-0.363633	-0.509013	-0.218253	7.53762	-5.22223	0.584612	4.31577e-05	0.000110235	0	0
ENSG00000116871	55700	Q3KQU3	MAP7D1	protein-coding	1	6.84863	7.01742	6.88661	7.68495	7.66805	7.52515	7.55151	7.58942	6.97199	7.8956	8.04314	8.05684	1.07533	0.808409	1.34226	7.47828	8.66454	5.33111	6.63922e-07	2.44709e-06	1	1	0.367429	0.116856	0.618002	7.47828	3.15378	-4.22567	0.00725844	0.0169125	0	0	0.611121	0.351858	0.870384	7.47828	5.06966	-0.656152	0.000187069	0.000422379	0	0
ENSG00000168488	11273	H3BUF6	ATXN2L	protein-coding	16	8.04762	7.97564	8.00851	7.04185	7.14786	7.04381	8.23181	8.29926	8.01759	6.88035	7.17366	6.95765	-1.01262	-1.17758	-0.84766	7.5688	-12.8165	14.7415	5.09692e-11	5.30059e-10	-1	-1	-0.082013	-0.251624	0.0875976	7.5688	-1.00955	-7.63419	0.324937	0.426284	0	0	-1.18987	-1.35382	-1.02591	7.5688	-15.1521	17.8353	2.51149e-12	3.87205e-11	-1	-1
ENSG00000185033	10509	J3KNP4	SEMA4B	protein-coding	15	7.90645	7.956	7.96485	6.78452	6.78571	6.63918	7.89164	7.80347	7.86581	7.62553	7.73311	7.66642	-0.270364	-0.39422	-0.146507	7.55189	-4.55751	-0.931503	0.00019752	0.000442097	0	0	0.934262	0.804311	1.06421	7.55189	15.0102	17.848	2.9813e-12	9.58429e-11	0	0	-0.180292	-0.304819	-0.0557658	7.55189	-3.02282	-4.46697	0.00679467	0.0114101	0	0
ENSG00000108829	55379	Q96AG4	LRRC59	protein-coding	17	7.52684	7.44705	7.55861	7.82216	7.86753	7.78468	7.1309	7.14805	7.24966	7.64972	7.66985	7.60934	0.132431	0.00885251	0.256009	7.5387	2.2374	-6.01407	0.036973	0.0535929	0	0	-0.182728	-0.302381	-0.063075	7.5387	-3.18844	-3.91909	0.00467485	0.0114587	0	0	0.469199	0.342894	0.595503	7.5387	7.75597	6.10686	2.05928e-07	8.45093e-07	0	0
ENSG00000013306	51629	Q9BZJ4	SLC25A39	protein-coding	17	7.32696	7.41585	7.35435	7.85774	7.87679	7.70547	7.61014	7.54222	7.39497	7.43774	7.50878	7.6411	0.15978	0.00830771	0.311252	7.55601	2.20235	-6.06635	0.0397121	0.0572283	0	0	-0.288525	-0.434089	-0.142961	7.55601	-4.13836	-1.74712	0.00052197	0.00166285	0	0	0.00713771	-0.143245	0.157521	7.55601	0.0990964	-8.38016	0.922062	0.934981	0	0
ENSG00000140105	7453	A0A024R6K8	WARS1	protein-coding	14	7.15241	7.20838	7.29661	8.16467	8.203	8.14599	6.61207	6.52375	6.67448	7.6683	7.61487	7.61234	0.411821	0.28423	0.539412	7.40641	6.73883	4.02697	1.59353e-06	5.4302e-06	0	0	-0.538651	-0.658348	-0.418954	7.40641	-9.39552	9.35002	1.01416e-08	1.06658e-07	0	0	1.0326	0.898981	1.16622	7.40641	16.1348	19.0863	7.94366e-13	1.46055e-11	1	1
ENSG00000137331	8870	A0A1U9X7X2	IER3	protein-coding	6	8.71208	8.83261	8.76623	7.17215	7.14202	7.2368	6.29094	6.22093	6.07482	6.9533	7.27669	7.18088	-1.64272	-1.79521	-1.49023	7.32162	-22.4919	25.494	1.5734e-15	7.46611e-14	-1	-1	-0.0536516	-0.214287	0.106984	7.32162	-0.69733	-7.91635	0.493735	0.58963	0	0	0.927892	0.750902	1.10488	7.32162	10.9457	11.96	7.93194e-10	5.77461e-09	0	0
ENSG00000111341	4256	A0A024RAX0	MGP	protein-coding	12	8.32738	8.30306	8.34952	8.73775	8.79661	8.73767	-2.58163	-1.50563	-3.38666	3.39364	3.49325	3.4897	-4.8759	-5.06891	-4.68289	4.51289	-52.7446	41.6424	1.05585e-22	1.18562e-19	-1	-1	-5.30712	-5.49802	-5.11623	4.51289	-58.0445	42.7383	1.61609e-23	6.40502e-20	-1	-1	5.88764	4.74373	7.03156	4.51289	10.7459	11.4634	1.08528e-09	7.64132e-09	1	1
ENSG00000082898	7514	B3KWD0	XPO1	protein-coding	2	7.51177	7.48065	7.42713	7.4504	7.58141	7.60137	7.12795	7.15852	7.41612	7.95569	7.83401	7.77771	0.386931	0.232795	0.541066	7.52689	5.24117	0.66962	4.13492e-05	0.000105445	0	0	0.314941	0.164217	0.465664	7.52689	4.3626	-1.22728	0.000310139	0.00104739	0	0	0.630846	0.474196	0.787495	7.52689	8.40796	7.37652	5.96646e-08	2.76903e-07	0	0
ENSG00000111530	55832	Q86VP6	CAND1	protein-coding	12	7.71897	7.68496	7.75252	7.45171	7.47274	7.54264	7.17826	7.29979	7.60084	7.7694	7.64857	7.62516	-0.0348431	-0.199304	0.129618	7.56213	-0.442335	-8.26684	0.663059	0.710488	0	0	0.195836	0.0323832	0.359289	7.56213	2.50148	-5.35655	0.021301	0.042886	0	0	0.33215	0.164127	0.500173	7.56213	4.12728	-1.93652	0.000535582	0.00111763	0	0
ENSG00000184840	54732	A0A024R7M0	TMED9	protein-coding	5	7.5716	7.78139	7.68727	7.52117	7.46662	7.37946	7.75997	7.66045	7.33415	7.49089	7.63665	7.6	-0.110325	-0.28985	0.0691987	7.57413	-1.28387	-7.53125	0.214207	0.263298	0	0	0.115757	-0.0626094	0.294124	7.57413	1.35582	-7.28046	0.190623	0.27727	0	0	-0.0197656	-0.200427	0.160896	7.57413	-0.228565	-8.3637	0.821583	0.849231	0	0
ENSG00000145675	5295	P27986	PIK3R1	protein-coding	5	4.3828	4.33982	4.24112	6.39605	6.49625	6.52677	9.01583	9.08639	9.46931	7.07423	6.99532	7.05519	2.72668	2.44204	3.01132	6.75659	20.0684	22.5196	3.95412e-14	1.10139e-12	1	1	0.570983	0.363966	0.777999	6.75659	5.77816	1.96332	1.51963e-05	7.08579e-05	0	0	-2.14074	-2.32633	-1.95515	6.75659	-24.1646	25.692	1.37605e-15	6.5085e-14	-1	-1
ENSG00000160213	1476	P04080	CSTB	protein-coding	21	8.55592	8.71114	8.60941	7.2695	7.12027	7.10706	7.087	6.94751	6.02202	7.26488	6.94733	7.10372	-1.51397	-1.97547	-1.05247	7.39548	-7.43357	1.38364	4.20025e-05	0.000107008	-1	-1	-0.053026	-0.536971	0.430919	7.39548	-0.248282	-8.13177	0.809549	0.857542	0	0	0.401873	-0.109375	0.91312	7.39548	1.78119	-6.80363	0.108941	0.143375	0	0
ENSG00000186350	6256	Q6P3U7	RXRA	protein-coding	9	7.4111	7.57913	7.50012	7.39247	7.41971	7.21694	7.9549	7.95694	7.56389	7.50332	7.66888	7.62783	0.0971581	-0.0920766	0.286393	7.56627	1.07459	-7.76403	0.296012	0.350609	0	0	0.25082	0.0636077	0.438032	7.56627	2.80408	-4.73845	0.0113198	0.0248417	0	0	-0.236111	-0.42236	-0.0498609	7.56627	-2.65328	-5.25429	0.0156868	0.0246183	0	0
ENSG00000097021	11332	O00154	ACOT7	protein-coding	1	7.84106	7.89401	7.9306	7.71614	7.73604	7.68922	7.34974	7.28597	7.2605	7.29326	7.31418	7.41354	-0.550656	-0.672541	-0.428771	7.56036	-9.4325	9.29796	9.51277e-09	5.46459e-08	0	0	-0.37518	-0.496108	-0.254252	7.56036	-6.47754	3.59423	2.75652e-06	1.55529e-05	0	0	0.0391632	-0.0867537	0.16508	7.56036	0.64937	-8.14514	0.52359	0.577399	0	0
ENSG00000172809	6169	A0A024R8P8	RPL38	protein-coding	17	7.22574	7.03364	7.46864	7.21606	7.52557	7.23241	8.25273	7.81825	7.95597	7.79131	7.00462	7.70542	0.271262	-0.238583	0.781107	7.5192	1.20845	-7.58249	0.258455	0.31077	0	0	0.186879	-0.310487	0.684246	7.5192	0.853419	-7.80392	0.416132	0.517682	0	0	-0.495212	-0.985383	-0.00504103	7.5192	-2.29467	-6.11295	0.0481443	0.06852	0	0
ENSG00000166741	4837	P40261	NNMT	protein-coding	11	4.06886	4.1261	4.26226	7.11076	7.07462	7.07848	8.58749	8.48901	8.3194	7.9172	7.87602	8.01077	3.77588	3.55883	3.99293	6.91008	36.3209	34.9414	1.53973e-19	3.21095e-17	1	1	0.846764	0.703378	0.99015	6.91008	12.3297	14.1677	1.0089e-10	1.90358e-09	0	0	-0.533952	-0.67057	-0.397334	6.91008	-8.16003	6.83243	9.49351e-08	4.21901e-07	0	0
ENSG00000185479	3854	P04259	KRT6B	protein-coding	12	9.11792	9.2135	9.21984	7.80044	7.71406	7.73495	-1.14106	-1.16459	-4.97163	3.97666	4.19211	4.39677	-5.01574	-5.23613	-4.79535	4.67408	-47.5161	40.0565	8.14965e-22	5.16655e-19	-1	-1	-3.58025	-3.80537	-3.35513	4.67408	-33.2043	33.2131	8.79231e-19	3.66709e-16	-1	-1	6.44498	4.92067	7.96929	4.67408	8.82766	8.82125	2.76779e-08	1.38863e-07	1	1
ENSG00000155096	51582	B3KTF6	AZIN1	protein-coding	8	7.98458	7.94664	7.89524	7.02828	7.0448	7.03577	7.18348	7.26366	7.40694	7.92662	7.73062	7.79787	-0.118664	-0.254748	0.0174206	7.52038	-1.82057	-6.77698	0.0838809	0.112979	0	0	0.786039	0.645895	0.926183	7.52038	11.7103	13.2406	2.48138e-10	4.17933e-09	0	0	0.541721	0.40046	0.682982	7.52038	8.00666	6.59277	1.27047e-07	5.46127e-07	0	0
ENSG00000104853	1209	O96005	CLPTM1	protein-coding	19	6.94659	6.93066	7.04594	8.00423	8.11925	7.96011	7.65797	7.71467	7.78055	7.1886	7.37485	7.31796	0.313936	0.16745	0.460422	7.50345	4.47448	-1.05415	0.00023933	0.000526899	0	0	-0.740019	-0.876299	-0.60374	7.50345	-11.3373	12.6384	4.34245e-10	6.78733e-09	0	0	-0.42658	-0.566998	-0.286163	7.50345	-6.34275	3.1239	3.66994e-06	1.15636e-05	0	0
ENSG00000160752	2224	P14324	FDPS	protein-coding	1	8.2504	8.34811	8.26281	7.08815	7.13762	7.04331	5.83079	5.79511	5.62922	7.86476	7.92722	8.04867	-0.343199	-0.473502	-0.212897	7.26885	-5.49909	1.21703	2.31665e-05	6.22104e-05	0	0	0.853748	0.717876	0.989619	7.26885	13.119	15.3055	3.36916e-11	7.43701e-10	0	0	2.18657	2.02929	2.34385	7.26885	29.026	30.6004	1.18569e-17	1.305e-15	1	1
ENSG00000077549	832	P47756	CAPZB	protein-coding	1	7.58513	7.66225	7.66924	7.6582	7.5927	7.6614	7.22043	7.3105	7.35957	7.60765	7.61858	7.65076	-0.0151574	-0.136917	0.106602	7.5497	-0.259907	-8.32708	0.79763	0.829231	0	0	-0.0115496	-0.131238	0.108139	7.5497	-0.201471	-8.19249	0.842394	0.88429	0	0	0.330355	0.206007	0.454704	7.5497	5.54675	1.35489	2.083e-05	5.63467e-05	0	0
ENSG00000146223	285855	A0A024RD36	RPL7L1	protein-coding	6	7.08241	7.13461	7.1384	7.65934	7.68949	7.69753	7.48427	7.51025	7.76668	7.71935	7.76236	7.67878	0.600075	0.455558	0.744592	7.52696	8.66929	7.91868	3.68857e-08	1.84127e-07	0	0	0.0377145	-0.0996838	0.175113	7.52696	0.573092	-8.04893	0.573059	0.661694	0	0	0.138065	-0.00258948	0.278719	7.52696	2.0494	-6.39802	0.0539596	0.0759104	0	0
ENSG00000183207	10856	B3KNL2	RUVBL2	protein-coding	19	6.58257	6.72949	6.6167	7.94209	7.83712	7.84403	8.18644	8.1316	7.82137	7.21383	7.37165	7.29836	0.646054	0.464934	0.827173	7.4646	7.44734	5.56349	3.77532e-07	1.47051e-06	0	0	-0.583396	-0.748899	-0.417893	7.4646	-7.3596	5.45615	4.49584e-07	3.11427e-06	0	0	-0.761126	-0.928061	-0.594192	7.4646	-9.51937	9.41663	8.18995e-09	4.6591e-08	0	0
ENSG00000141905	4782	B7Z4T6	NFIC	protein-coding	19	7.55699	7.59508	7.47846	7.35859	7.43203	7.34408	8.26061	8.34059	7.923	6.95165	7.22941	7.163	-0.435553	-0.630335	-0.240771	7.55279	-4.68279	-0.681892	0.000165358	0.000375737	0	0	-0.27173	-0.464688	-0.0787732	7.55279	-2.94911	-4.41534	0.00828821	0.0190046	0	0	-1.07348	-1.26291	-0.884044	7.55279	-11.8673	12.7713	3.4519e-10	2.76309e-09	-1	-1
ENSG00000127184	1350	P15954	COX7C	protein-coding	5	7.56266	7.51423	7.60485	7.48606	7.36559	7.41748	7.97693	7.70464	7.46066	7.656	7.31792	7.57194	-0.0388226	-0.259023	0.181378	7.55325	-0.373101	-8.28014	0.713866	0.756591	0	0	0.0991979	-0.118576	0.316972	7.55325	0.963953	-7.71972	0.349111	0.451162	0	0	-0.199434	-0.418152	0.0192842	7.55325	-1.92963	-6.61643	0.0711908	0.0975957	0	0
ENSG00000100823	328	P27695	APEX1	protein-coding	14	7.15304	7.38518	7.32827	7.42724	7.45694	7.33632	8.05719	8.01099	7.86344	7.4961	7.50623	7.51155	0.211401	0.0656864	0.357116	7.54438	3.02901	-4.38223	0.0067009	0.0112217	0	0	0.0960838	-0.0458912	0.238059	7.54438	1.41298	-7.19926	0.173249	0.255854	0	0	-0.475786	-0.616475	-0.335098	7.54438	-7.06075	4.64212	8.21413e-07	2.9534e-06	0	0
ENSG00000138413	3417	O75874	IDH1	protein-coding	2	7.32641	7.27856	7.28632	8.34267	8.31675	8.33069	5.7332	5.77669	5.75544	7.57741	7.50841	7.46586	0.222972	0.10346	0.342483	7.22487	3.89527	-2.43077	0.000918166	0.00181266	0	0	-0.81074	-0.922778	-0.698701	7.22487	-15.1081	17.9119	2.64829e-12	8.60098e-11	0	0	1.76403	1.62752	1.90053	7.22487	26.9804	29.1683	4.84521e-17	4.12859e-15	1	1
ENSG00000124783	6745	C9JBX5	SSR1	protein-coding	6	7.56549	7.52944	7.46485	7.44052	7.48317	7.4105	7.58919	7.65138	7.96961	7.64218	7.51891	7.45822	0.0245738	-0.14377	0.192918	7.56029	0.30477	-8.30382	0.763734	0.800069	0	0	0.0975967	-0.0683405	0.263534	7.56029	1.22797	-7.43823	0.233911	0.32825	0	0	-0.186947	-0.35359	-0.0203034	7.56029	-2.34222	-5.85609	0.0297839	0.0442073	0	0
ENSG00000146674	3486	B3KPF0	IGFBP3	protein-coding	7	9.20118	9.24171	9.27006	6.95522	7.00833	6.98864	6.05758	5.9032	5.94351	5.05425	5.15822	4.99051	-4.17374	-4.31675	-4.03073	6.81437	-60.9341	44.797	6.23043e-24	1.64424e-20	-1	-1	-1.91956	-2.07081	-1.76832	6.81437	-26.4979	28.9051	6.85367e-17	1.22049e-14	-1	-1	-0.904387	-1.06821	-0.740568	6.81437	-11.5262	13.0249	3.26506e-10	2.6394e-09	0	0
ENSG00000168918	3635	Q92835	INPP5D	protein-coding	2	8.57943	8.68073	8.5785	7.27432	7.31554	7.24685	5.84643	5.76677	5.50917	7.30621	7.47086	7.40457	-1.22334	-1.36277	-1.08391	7.24828	-18.3184	21.4747	7.5482e-14	1.90147e-12	-1	-1	0.110476	-0.0349905	0.255942	7.24828	1.58563	-6.94385	0.128726	0.199275	0	0	1.67226	1.50221	1.84231	7.24828	20.532	23.8194	8.85595e-15	3.12601e-13	1	1
ENSG00000103769	8766	P62491	RAB11A	protein-coding	15	7.56266	7.54923	7.59759	7.85947	7.91068	8.05044	6.73223	6.63017	6.88441	7.68207	7.50295	7.51155	-0.000310308	-0.150886	0.150266	7.45612	-0.00430264	-8.35628	0.99661	0.997302	0	0	-0.368942	-0.514543	-0.223341	7.45612	-5.29044	0.918959	3.69979e-05	0.00015703	0	0	0.826111	0.667002	0.98522	7.45612	10.8403	11.7297	9.35453e-10	6.69043e-09	0	0
ENSG00000128342	3976	P15018	LIF	protein-coding	22	8.60965	8.77898	8.67064	8.01114	8.06046	7.91287	5.51565	5.48306	5.18698	6.0185	6.05202	6.0479	-2.64978	-2.80376	-2.4958	7.02899	-35.9284	34.7783	1.90189e-19	3.86449e-17	-1	-1	-1.95808	-2.11377	-1.80239	7.02899	-26.2589	28.6869	8.15572e-17	1.41026e-14	-1	-1	0.630961	0.441316	0.820606	7.02899	6.94638	4.66745	1.03782e-06	3.65603e-06	0	0
ENSG00000124486	8239	Q6P468	USP9X	protein-coding	X	7.92638	7.77019	7.84358	7.58415	7.69548	7.85692	7.19668	7.31646	7.73206	7.33279	7.21389	7.15603	-0.606953	-0.830279	-0.383627	7.55205	-5.75895	1.19542	2.87175e-05	7.58068e-05	0	0	-0.472509	-0.693684	-0.251334	7.55205	-4.52691	-1.18819	0.000339535	0.00113386	0	0	-0.167234	-0.395852	0.0613832	7.55205	-1.55004	-7.17749	0.14058	0.180161	0	0
ENSG00000182795	79098	Q9BW04	C1orf116	protein-coding	1	8.21452	8.23657	8.22316	8.03279	8.0728	7.97307	-2.58163	-5.41252	-3.38666	7.37765	7.53649	7.42756	-0.780919	-0.910152	-0.651687	4.97615	-12.6163	14.423	6.73217e-11	6.75732e-10	0	0	-0.583153	-0.711582	-0.454724	4.97615	-9.48017	9.51511	8.76156e-09	9.40162e-08	0	0	11.2616	9.66515	12.858	4.97615	14.7281	14.008	4.20936e-12	6.06492e-11	1	1
ENSG00000131236	10487	D3DPU2	CAP1	protein-coding	1	7.43552	7.53826	7.50235	7.85923	7.86775	7.86318	6.90017	7.01401	6.70742	7.60577	7.75901	7.59546	0.157249	0.0110978	0.303401	7.47068	2.24638	-5.99659	0.0363	0.0526994	0	0	-0.21253	-0.353649	-0.0714108	7.47068	-3.14435	-4.01834	0.00516622	0.0125198	0	0	0.770754	0.618374	0.923134	7.47068	10.5605	11.2573	1.45741e-09	1.0008e-08	0	0
ENSG00000143797	129642	B0AZU0	MBOAT2	protein-coding	2	8.92134	8.90636	8.93328	7.11159	7.01794	7.21427	6.30842	6.44352	6.81014	6.56486	6.32227	6.41714	-2.47808	-2.66223	-2.29392	7.24759	-28.1215	29.5461	3.25169e-17	3.04947e-15	-1	-1	-0.669818	-0.864586	-0.47505	7.24759	-7.18706	5.10489	6.92743e-07	4.58425e-06	0	0	-0.0668942	-0.273764	0.139975	7.24759	-0.675778	-8.02657	0.507143	0.561567	0	0
ENSG00000113739	8614	O76061	STC2	protein-coding	5	7.9194	8.10681	8.01501	7.44184	7.48346	7.40544	8.18123	8.2	7.88461	6.38951	6.45492	6.33965	-1.62237	-1.79056	-1.45418	7.48516	-20.1393	23.3851	1.27491e-14	4.4158e-13	-1	-1	-1.05091	-1.22059	-0.881233	7.48516	-12.9313	15.0941	4.35173e-11	9.27024e-10	-1	-1	-1.70022	-1.86808	-1.53236	7.48516	-21.1471	24.3124	5.06846e-15	1.97857e-13	-1	-1
ENSG00000178982	27335	K7ERF1	EIF3K	protein-coding	19	6.70473	6.68843	6.70426	7.90377	7.88315	7.84489	8.14593	7.96808	7.74498	7.31879	7.25216	7.3198	0.59921	0.42927	0.769151	7.45658	7.36174	5.38353	4.47667e-07	1.7142e-06	0	0	-0.579526	-0.735452	-0.423599	7.45658	-7.75978	6.26916	2.04408e-07	1.54123e-06	0	0	-0.660172	-0.818112	-0.502233	7.45658	-8.72697	7.96889	3.32105e-08	1.6366e-07	0	0
ENSG00000173821	57674	A0A0A0MTR7	RNF213	protein-coding	17	7.7404	7.52648	7.61789	7.62456	7.60044	7.65485	7.93252	8.14913	8.20533	6.70797	6.93115	6.78344	-0.823377	-0.989679	-0.657076	7.53951	-10.3371	10.9098	2.08898e-09	1.41127e-08	0	0	-0.824167	-0.987855	-0.660478	7.53951	-10.5122	11.3415	1.57458e-09	2.04219e-08	0	0	-1.29118	-1.45425	-1.1281	7.53951	-16.5307	19.5095	5.08191e-13	9.88261e-12	-1	-1
ENSG00000099624	513	P30049	ATP5F1D	protein-coding	19	6.83619	6.9914	7.03626	7.88641	7.67944	7.75346	8.07211	8.00863	7.51143	7.28203	7.39504	7.45087	0.414101	0.154992	0.67321	7.49194	3.41967	-3.7386	0.00401493	0.0070026	0	0	-0.399777	-0.64287	-0.156683	7.49194	-3.51888	-3.43734	0.00328858	0.00838898	0	0	-0.500872	-0.747076	-0.254668	7.49194	-4.35303	-1.93927	0.000625484	0.00128661	0	0
ENSG00000073060	949	Q8WTV0	SCARB1	protein-coding	12	7.14298	7.1996	7.05051	7.3732	7.40026	7.39918	7.70855	7.79617	7.50942	7.72051	7.90447	7.8615	0.694388	0.539816	0.84896	7.50553	9.37925	9.22278	1.04319e-08	5.92599e-08	0	0	0.434034	0.284946	0.583122	7.50553	6.07824	2.71128	6.47899e-06	3.32527e-05	0	0	0.148689	-0.00116164	0.298539	7.50553	2.07166	-6.36728	0.0516342	0.0729043	0	0
ENSG00000163110	10611	Q96HC4	PDLIM5	protein-coding	4	8.49864	8.43695	8.40799	7.0553	7.06809	7.21649	6.65233	6.87721	7.13853	7.45575	7.30333	7.30579	-1.08792	-1.26026	-0.915593	7.45137	-13.1804	15.2255	3.10013e-11	3.40735e-10	-1	-1	0.247554	0.0673329	0.427775	7.45137	2.86788	-4.56718	0.00960062	0.0215708	0	0	0.478419	0.29118	0.665659	7.45137	5.33467	0.908591	3.34898e-05	8.73569e-05	0	0
ENSG00000064932	22904	Q9Y2G9	SBNO2	protein-coding	19	7.56596	7.61504	7.57876	7.29531	7.21479	7.18275	7.88146	7.82604	7.51898	7.4195	7.78774	7.65076	0.024395	-0.165277	0.214067	7.54476	0.26934	-8.32136	0.790594	0.823267	0	0	0.380054	0.190353	0.569755	7.54476	4.19545	-1.65486	0.000497656	0.00159405	0	0	-0.136978	-0.325351	0.0513936	7.54476	-1.52279	-7.25035	0.144409	0.184473	0	0
ENSG00000104852	6625	P08621	SNRNP70	protein-coding	19	7.02469	7.26976	6.96874	7.58445	7.46428	7.33141	8.18265	8.20805	7.15282	7.39715	7.56577	7.64345	0.441385	-0.157543	1.04031	7.48277	1.6827	-6.96116	0.128776	0.166786	0	0	0.0691051	-0.50544	0.64365	7.48277	0.274631	-8.15964	0.790169	0.842815	0	0	-0.336011	-0.910311	0.23829	7.48277	-1.33591	-7.49793	0.216303	0.265052	0	0
ENSG00000205581	3150	P05114	HMGN1	protein-coding	21	7.65979	7.70699	7.65733	7.56214	7.46632	7.44923	6.89729	6.72094	6.67538	7.94876	7.69018	7.88425	0.170639	0.0222489	0.31903	7.44322	2.40088	-5.71824	0.0263481	0.0393359	0	0	0.352821	0.205723	0.499919	7.44322	5.00778	0.275476	7.02325e-05	0.000278209	0	0	1.07795	0.920273	1.23564	7.44322	14.273	16.7453	7.43097e-12	9.74946e-11	1	1
ENSG00000099783	4670	Q59ES8	HNRNPM	protein-coding	19	6.54677	6.57716	6.48503	7.84231	7.68221	7.84028	5.84044	5.88153	6.05835	8.19954	8.36555	8.32264	1.75663	1.60643	1.90682	7.13682	24.4191	27.1646	3.28055e-16	1.97693e-14	1	1	0.505718	0.370205	0.641232	7.13682	7.79153	6.29508	1.92194e-07	1.45885e-06	0	0	2.37218	2.21231	2.53206	7.13682	30.9787	31.8697	3.37063e-18	4.81271e-16	1	1
ENSG00000137876	51187	A0A024R5U8	RSL24D1	protein-coding	15	7.94568	7.91366	7.94375	7.46379	7.52726	7.5398	7.59846	7.54077	7.82705	7.21987	6.90544	7.11391	-0.847132	-1.01104	-0.683224	7.54495	-10.7907	11.6354	1.01133e-09	7.46206e-09	0	0	-0.423086	-0.587504	-0.258668	7.54495	-5.37251	1.14856	3.07593e-05	0.00013298	0	0	-0.563339	-0.729599	-0.397079	7.54495	-7.07425	4.70585	7.99154e-07	2.88252e-06	0	0
ENSG00000196365	9361	P36776	LONP1	protein-coding	19	7.10526	7.20977	7.19217	7.9975	7.94212	7.88293	7.33318	7.29117	7.15217	7.40247	7.58175	7.61921	0.358835	0.210845	0.506825	7.47581	5.06242	0.288663	6.2013e-05	0.000153449	0	0	-0.41161	-0.551362	-0.271859	7.47581	-6.14933	2.85693	5.55629e-06	2.9065e-05	0	0	0.267541	0.120161	0.41492	7.47581	3.7901	-2.70487	0.001172	0.00228378	0	0
ENSG00000087365	10992	Q13435	SF3B2	protein-coding	11	7.39265	7.51609	7.53817	7.38733	7.42031	7.2499	7.88117	7.76599	7.73767	7.49565	7.51132	7.55677	0.0356467	-0.10121	0.172504	7.53775	0.543812	-8.19542	0.592665	0.644869	0	0	0.165977	0.0307477	0.301206	7.53775	2.56256	-5.22039	0.0186945	0.0382902	0	0	-0.275895	-0.410692	-0.141097	7.53775	-4.27325	-1.6137	0.00038158	0.000815889	0	0
ENSG00000138069	5861	P62820	RAB1A	protein-coding	2	7.83091	7.86828	7.92757	7.49817	7.48606	7.63503	7.07173	7.12154	7.10486	7.58869	7.45962	7.50026	-0.357702	-0.485357	-0.230048	7.50773	-5.85038	2.04756	1.06458e-05	3.05804e-05	0	0	-0.0190127	-0.14656	0.108535	7.50773	-0.31122	-8.15376	0.758899	0.818105	0	0	0.41981	0.286247	0.553372	7.50773	6.56245	3.62725	2.30457e-06	7.56845e-06	0	0
ENSG00000009335	9690	Q15386	UBE3C	protein-coding	7	7.31357	7.37905	7.43723	7.76894	7.66653	7.67019	7.20697	7.31221	7.28841	7.65175	7.69849	7.59637	0.269902	0.141856	0.397948	7.49914	4.40085	-1.26614	0.00028383	0.000616559	0	0	-0.053507	-0.177179	0.070165	7.49914	-0.903309	-7.79796	0.377262	0.47972	0	0	0.379795	0.250703	0.508886	7.49914	6.14255	2.69267	5.63811e-06	1.71152e-05	0	0
ENSG00000134419	6210	B2R4W8	RPS15A	protein-coding	16	7.08636	7.56659	7.40473	7.553	7.04284	7.28424	8.2738	7.97294	7.90355	7.18187	7.51059	7.47775	0.0215952	-0.343184	0.386374	7.52152	0.131352	-8.32682	0.898022	0.914936	0	0	0.0910437	-0.267864	0.449951	7.52152	0.562829	-8.01564	0.585568	0.672853	0	0	-0.671583	-1.02414	-0.319022	7.52152	-4.22644	-2.72352	0.00163472	0.00309025	0	0
ENSG00000196937	10447	Q92520	FAM3C	protein-coding	7	8.62689	8.62276	8.62582	7.6933	7.58572	7.5756	5.89584	5.86999	5.89333	6.92872	6.705	6.79457	-1.80952	-1.94008	-1.67895	7.2348	-28.9352	30.486	1.25958e-17	1.34886e-15	-1	-1	-0.802836	-0.9367	-0.668973	7.2348	-12.5217	14.4738	7.68815e-11	1.50061e-09	0	0	0.929604	0.775049	1.08416	7.2348	12.5578	14.4764	7.3073e-11	7.05319e-10	0	0
ENSG00000104332	6422	Q8N474	SFRP1	protein-coding	8	8.02246	7.98992	7.96028	7.51992	7.59002	7.54901	4.01403	4.18553	4.0424	8.02517	7.95415	7.93615	-0.0165621	-0.132883	0.0997593	6.89909	-0.297271	-8.34779	0.769368	0.804936	0	0	0.420182	0.303398	0.536966	6.89909	7.51193	5.75283	3.32204e-07	2.37702e-06	0	0	3.88945	3.70411	4.07479	6.89909	43.8138	38.4469	3.97877e-21	1.64245e-18	1	1
ENSG00000127616	6597	A7E2E1	SMARCA4	protein-coding	19	7.47315	7.55141	7.56571	7.68996	7.52866	7.43364	7.66477	7.73802	7.4896	7.25983	7.61082	7.44146	-0.101894	-0.282257	0.078469	7.53725	-1.17953	-7.64259	0.252225	0.304063	0	0	-0.122198	-0.299222	0.054826	7.53725	-1.44125	-7.16456	0.165209	0.245835	0	0	-0.205225	-0.384861	-0.0255883	7.53725	-2.3853	-5.76275	0.0272268	0.04074	0	0
ENSG00000117472	10103	O60635	TSPAN1	protein-coding	1	7.95542	7.9023	7.97022	8.17066	8.11758	8.20365	-0.0314318	1.03042	-0.723698	7.49542	7.45057	7.49572	-0.461017	-0.594535	-0.327499	5.91974	-7.20899	4.98739	6.08233e-07	2.25653e-06	0	0	-0.681771	-0.81214	-0.551401	5.91974	-10.9184	11.9556	8.27745e-10	1.18082e-08	0	0	7.32284	6.65175	7.99392	5.91974	22.7824	24.583	1.23254e-15	6.0106e-14	1	1
ENSG00000182934	6734	P08240	SRPRA	protein-coding	11	7.99685	8.13449	8.19228	7.33389	7.23825	7.13132	7.78297	7.73389	7.70455	6.90474	7.06468	7.06266	-1.10438	-1.25065	-0.958122	7.52338	-15.7646	18.6205	1.21672e-12	2.07577e-11	-1	-1	-0.229925	-0.379682	-0.0801685	7.52338	-3.20551	-3.82357	0.00449709	0.0110726	0	0	-0.735383	-0.884189	-0.586577	7.52338	-10.3179	10.8296	2.15542e-09	1.41934e-08	0	0
ENSG00000120738	1958	P18146	EGR1	protein-coding	5	5.87811	5.99594	5.82963	7.89004	7.91326	7.85435	8.63156	8.67801	8.17701	6.5242	6.67553	6.49003	0.657854	0.403292	0.912416	7.21147	5.45853	0.873747	4.47461e-05	0.000113324	0	0	-1.32653	-1.54648	-1.10659	7.21147	-12.7393	12.7936	4.84447e-10	7.45859e-09	-1	-1	-1.94307	-2.16117	-1.72498	7.21147	-18.8183	19.0181	1.06276e-12	1.85299e-11	-1	-1
ENSG00000197694	6709	Q13813	SPTAN1	protein-coding	9	7.69594	7.70143	7.61721	7.59191	7.63646	7.56726	6.811	6.88926	7.03013	7.57056	7.91712	7.68591	0.047207	-0.11267	0.207084	7.47618	0.616479	-8.17072	0.544629	0.599807	0	0	0.118738	-0.0389524	0.276428	7.47618	1.57211	-6.99393	0.131831	0.203347	0	0	0.812207	0.64428	0.980135	7.47618	10.0982	10.4722	3.08945e-09	1.93816e-08	0	0
ENSG00000138758	55752	Q9NVA2	SEPTIN11	protein-coding	4	7.42933	7.35718	7.38117	7.71395	7.74305	7.75376	7.10412	7.02861	7.46795	7.6715	7.57691	7.62842	0.239451	0.072472	0.40643	7.488	2.994	-4.46912	0.00724829	0.0120708	0	0	-0.109273	-0.270434	0.0518887	7.488	-1.41562	-7.21624	0.172483	0.254912	0	0	0.436469	0.267267	0.60567	7.488	5.38575	0.993691	2.98583e-05	7.86086e-05	0	0
ENSG00000150782	3606	A0A024R3E0	IL18	protein-coding	11	7.66155	7.80109	7.81525	7.82672	7.84185	7.8592	6.85151	6.91588	7.37849	7.38084	7.15985	7.2879	-0.480797	-0.682226	-0.279367	7.48168	-5.01602	-0.0599433	9.06186e-05	0.000216656	0	0	-0.561341	-0.758935	-0.363748	7.48168	-5.97003	2.14119	1.21647e-05	5.80194e-05	0	0	0.244054	0.0339563	0.454152	7.48168	2.44111	-5.63114	0.0252432	0.0380231	0	0
ENSG00000186184	51082	A0A087WTY1	POLR1D	protein-coding	13	7.89526	7.85891	7.98566	7.19623	7.20361	7.09792	8.01256	7.9087	7.8721	7.17482	7.01233	7.06747	-0.824787	-0.960948	-0.688626	7.5238	-12.647	14.4965	6.44977e-11	6.52762e-10	0	0	-0.078307	-0.217091	0.0604766	7.5238	-1.17804	-7.46086	0.2528	0.349131	0	0	-0.843605	-0.979809	-0.707402	7.5238	-12.9315	14.8745	4.35061e-11	4.51853e-10	0	0
ENSG00000174307	23612	Q9Y5J5	PHLDA3	protein-coding	1	7.399	7.67198	7.53347	7.37977	7.26032	7.12043	6.97049	6.90121	5.85572	7.95995	8.10309	8.15366	0.530103	0.0321065	1.0281	7.35909	2.41861	-5.88061	0.0394404	0.0568988	0	0	0.813201	0.317195	1.30921	7.35909	3.72513	-3.58692	0.00497469	0.0121019	0	0	1.46416	0.930327	1.998	7.35909	6.2318	-0.0971126	0.000172441	0.000392281	1	1
ENSG00000113643	5917	P54136	RARS1	protein-coding	5	7.46963	7.37248	7.39359	7.53485	7.55692	7.58079	7.68432	7.67246	7.89739	7.48521	7.37803	7.33658	-0.00730937	-0.149857	0.135238	7.53019	-0.107057	-8.33411	0.915825	0.92943	0	0	-0.154317	-0.293265	-0.0153692	7.53019	-2.31878	-5.70405	0.0312693	0.0598607	0	0	-0.344312	-0.484479	-0.204145	7.53019	-5.12867	0.381842	5.3346e-05	0.00013361	0	0
ENSG00000102317	5935	A0A024QYX3	RBM3	protein-coding	X	6.46938	6.56569	6.57436	7.368	7.51205	7.46766	7.08091	7.0056	7.25629	8.2595	8.01323	8.20997	1.62615	1.46138	1.79093	7.31522	20.6045	23.8338	8.28527e-15	3.09701e-13	1	1	0.715561	0.564324	0.866798	7.31522	9.87838	10.2123	4.45321e-09	5.13675e-08	0	0	1.0559	0.898031	1.21377	7.31522	13.9645	16.3027	1.10191e-11	1.37297e-10	1	1
ENSG00000140945	1012	B7Z9B1	CDH13	protein-coding	16	6.19168	6.11483	6.05531	5.09258	4.96577	5.16834	9.0292	9.13142	9.31962	7.03462	7.11377	7.00359	0.931751	0.756925	1.10658	6.85173	11.1273	12.2917	5.98682e-10	4.70894e-09	0	0	1.9785	1.78954	2.16745	6.85173	21.8613	25.1816	2.70056e-15	2.57838e-13	1	1	-2.10718	-2.25535	-1.95902	6.85173	-29.6934	30.9606	7.64554e-18	9.32109e-16	-1	-1
ENSG00000172115	54205	G4XXL9	CYCS	protein-coding	7	7.07582	7.16153	7.1723	7.77025	7.79795	7.75805	6.82564	6.80392	6.55145	8.07385	7.63199	7.80444	0.707235	0.516367	0.898103	7.36893	7.75433	5.92012	2.61887e-07	1.05561e-06	0	0	0.0699208	-0.11094	0.250781	7.36893	0.809052	-7.89047	0.42848	0.529718	0	0	1.11201	0.915038	1.30899	7.36893	11.8145	12.8566	3.28593e-10	2.65045e-09	1	1
ENSG00000083312	3842	A0A024RAM0	TNPO1	protein-coding	5	7.19198	7.05533	7.13888	7.02872	7.17636	7.20399	8.02689	8.15008	8.50904	7.53865	7.38557	7.37097	0.308848	0.100429	0.517267	7.48137	3.11567	-4.23546	0.00602857	0.0101884	0	0	0.299836	0.0959107	0.503761	7.48137	3.09141	-4.14393	0.00635587	0.0150282	0	0	-0.786311	-0.983427	-0.589195	7.48137	-8.38721	6.60865	1.34607e-07	5.74726e-07	0	0
ENSG00000152795	9987	A0A087WUK2	HNRNPDL	protein-coding	4	7.82856	7.80871	7.79605	6.89041	6.86498	6.95333	7.88641	7.81073	7.5079	7.68188	7.35356	7.57502	-0.267407	-0.447574	-0.08724	7.49646	-3.10177	-4.26097	0.00575867	0.00975828	0	0	0.641584	0.455821	0.827347	7.49646	7.21782	5.12264	6.51479e-07	4.33472e-06	0	0	-0.198236	-0.379293	-0.0171795	7.49646	-2.28813	-5.96144	0.0334876	0.0491657	0	0
ENSG00000163975	4241	P08582	MELTF	protein-coding	3	8.468	8.6466	8.52812	7.97897	7.8396	7.75805	7.1849	7.17502	6.87112	4.84297	5.19482	5.06769	-3.5311	-3.74181	-3.32039	7.12965	-34.9885	34.2769	3.18352e-19	5.7336e-17	-1	-1	-2.84175	-3.05436	-2.62914	7.12965	-27.906	29.9033	2.53158e-17	5.21079e-15	-1	-1	-2.06613	-2.28784	-1.84441	7.12965	-19.4563	22.8114	2.44046e-14	7.22969e-13	-1	-1
ENSG00000089693	8079	A8K1F4	MLF2	protein-coding	12	7.68341	7.83283	7.74941	7.47287	7.57925	7.38975	7.29555	7.28075	6.82157	7.54084	7.56437	7.6207	-0.182661	-0.370147	0.00482497	7.48594	-2.03942	-6.38809	0.0555897	0.0777755	0	0	0.0916492	-0.095112	0.27841	7.48594	1.02724	-7.66421	0.317232	0.417838	0	0	0.430965	0.236324	0.625607	7.48594	4.63487	-0.809229	0.000181471	0.000411229	0	0
ENSG00000134910	3703	P46977	STT3A	protein-coding	11	7.26917	7.25421	7.27033	7.28393	7.26839	7.27103	7.86205	7.88998	8.11799	7.5889	7.48348	7.51219	0.266104	0.124624	0.407585	7.50597	3.92692	-2.35607	0.000853109	0.00169584	0	0	0.256105	0.117541	0.39467	7.50597	3.8589	-2.36967	0.000999069	0.0029536	0	0	-0.421918	-0.558432	-0.285404	7.50597	-6.45278	3.34209	2.9048e-06	9.3157e-06	0	0
ENSG00000073578	6389	P31040	SDHA	protein-coding	5	7.29722	7.49205	7.40314	7.56639	7.64035	7.60103	7.86472	7.77499	7.83553	7.19307	7.31127	7.25105	-0.151258	-0.28516	-0.0173561	7.51923	-2.35846	-5.75984	0.0287931	0.0426767	0	0	-0.353837	-0.48404	-0.223635	7.51923	-5.6739	1.8212	1.57059e-05	7.2934e-05	0	0	-0.575613	-0.706743	-0.444483	7.51923	-9.16487	8.78853	1.5175e-08	8.04106e-08	0	0
ENSG00000183696	7378	B4DND0	UPP1	protein-coding	7	7.59115	7.53349	7.65766	8.28862	8.21017	8.3241	6.39851	6.18972	6.0389	7.07423	7.05526	7.17319	-0.493756	-0.645847	-0.341665	7.29458	-6.77807	4.1137	1.46878e-06	5.05071e-06	0	0	-1.17269	-1.3183	-1.02708	7.29458	-16.8149	19.9695	3.70925e-13	1.60623e-11	-1	-1	0.884122	0.716311	1.05193	7.29458	10.9999	12.0479	7.29055e-10	5.36979e-09	0	0
ENSG00000152332	127933	Q8TAS1	UHMK1	protein-coding	1	7.26221	7.17763	7.22977	7.3113	7.27408	7.32812	6.93323	7.00928	7.18351	8.21225	7.94075	7.92099	0.808892	0.646457	0.971328	7.39859	10.397	10.9797	1.8959e-09	1.29798e-08	0	0	0.727062	0.568796	0.885328	7.39859	9.59138	9.72051	7.23903e-09	7.89617e-08	0	0	0.993872	0.82915	1.15859	7.39859	12.5973	14.4017	6.91404e-11	6.73099e-10	0	0
ENSG00000110400	5818	Q15223	NECTIN1	protein-coding	11	7.77705	7.81508	7.84124	6.72227	6.79411	6.65764	3.38909	3.64547	3.25238	8.31745	8.55112	8.45647	0.625039	0.48682	0.763259	6.60161	9.44138	9.27435	9.36792e-09	5.39115e-08	0	0	1.71041	1.56581	1.855	6.60161	24.697	27.4563	2.64223e-16	3.64146e-14	1	1	4.99228	4.73169	5.25287	6.60161	39.9977	36.584	2.35522e-20	6.80671e-18	1	1
ENSG00000113083	4015	B7ZAJ4	LOX	protein-coding	5	6.21227	6.22921	6.27662	5.34788	5.70406	5.41458	9.35201	9.3971	9.56796	4.84581	4.46206	4.63713	-1.57205	-1.80424	-1.33985	6.45389	-14.1353	16.8154	8.8525e-12	1.15762e-10	-1	-1	-0.826051	-1.06459	-0.587514	6.45389	-7.23015	5.52066	5.82838e-07	3.92747e-06	0	0	-4.76756	-4.97643	-4.5587	6.45389	-47.6568	40.2152	7.69144e-22	4.35363e-19	-1	-1
ENSG00000155366	389	A0A024R0I3	RHOC	protein-coding	1	8.01662	8.13934	8.12392	7.55239	7.33966	7.41205	6.93041	6.85046	5.77908	7.44853	7.4971	7.60212	-0.581013	-1.06799	-0.0940328	7.39097	-2.70989	-5.40984	0.0245578	0.036889	0	0	0.0799371	-0.413888	0.573762	7.39097	0.367666	-8.1248	0.721841	0.788236	0	0	0.96418	0.426935	1.50142	7.39097	4.07627	-3.12968	0.00292936	0.0052609	0	0
ENSG00000160285	4047	B2R694	LSS	protein-coding	21	8.31902	8.30586	8.2012	7.35929	7.35679	7.31239	6.21696	6.22637	6.09514	7.47285	7.63964	7.56576	-0.718409	-0.845327	-0.59149	7.33927	-11.818	13.2251	2.11641e-10	1.86765e-09	0	0	0.212536	0.0822414	0.34283	7.33927	3.40568	-3.4089	0.00284701	0.00743023	0	0	1.37261	1.22708	1.51813	7.33927	19.6929	22.9657	1.9443e-14	5.93743e-13	1	1
ENSG00000124214	6780	B3KRE0	STAU1	protein-coding	20	7.40111	7.31883	7.33951	7.35859	7.41578	7.35503	7.52297	7.57457	7.79055	7.66065	7.62765	7.61831	0.284653	0.145437	0.423868	7.49863	4.269	-1.5714	0.000385367	0.000817847	0	0	0.259239	0.122888	0.39559	7.49863	3.96954	-2.12368	0.000772689	0.00235507	0	0	0.0117718	-0.125471	0.149014	7.49863	0.179082	-8.3792	0.8597	0.881617	0	0
ENSG00000101166	51012	Q9Y3B1	PRELID3B	protein-coding	20	7.69421	7.73925	7.82653	7.11945	7.15549	7.25856	7.83064	7.8788	8.06884	7.32619	7.10562	7.14779	-0.556101	-0.712056	-0.400145	7.51261	-7.44474	5.49617	3.79487e-07	1.47704e-06	0	0	0.0224147	-0.135309	0.180138	7.51261	0.296711	-8.12491	0.76979	0.827314	0	0	-0.72349	-0.87838	-0.5686	7.51261	-9.75229	9.83857	5.50638e-09	3.24411e-08	0	0
ENSG00000129083	1315	P53618	COPB1	protein-coding	11	7.97221	7.83283	7.93033	7.2398	7.29331	7.43019	7.53156	7.58343	7.90738	7.22233	7.14215	7.16382	-0.732254	-0.902216	-0.562291	7.52078	-8.9951	8.50878	2.05006e-08	1.08304e-07	0	0	-0.141197	-0.313062	0.0306678	7.52078	-1.71528	-6.7381	0.101962	0.163762	0	0	-0.489203	-0.661294	-0.317111	7.52078	-5.93509	2.22988	8.84465e-06	2.57445e-05	0	0
ENSG00000134871	1284	A0A024RDW8	COL4A2	protein-coding	13	8.07135	8.25566	8.04987	6.55712	6.57098	6.40407	8.16212	8.12215	7.5899	6.96576	7.26942	7.12529	-1.01389	-1.29806	-0.729727	7.42864	-7.745	3.45068	4.23316e-06	1.31966e-05	-1	-1	0.599451	0.295116	0.903785	7.42864	4.27565	-2.06253	0.000998658	0.00295349	0	0	-0.854836	-1.14133	-0.568343	7.42864	-6.47694	1.50789	2.5827e-05	6.8749e-05	0	0
ENSG00000181885	1366	O95471	CLDN7	protein-coding	17	8.04762	8.29787	8.06974	8.3963	8.41146	8.13497	3.2294	2.86825	2.80316	6.56572	6.6961	6.75659	-1.47231	-1.65325	-1.29137	6.5231	-16.9887	20.0687	3.06632e-13	6.32788e-12	-1	-1	-1.649	-1.82649	-1.47151	6.5231	-19.3972	22.744	2.58396e-14	1.70638e-12	-1	-1	3.68764	3.3181	4.05717	6.5231	20.8348	24.3483	6.71581e-15	2.47532e-13	1	1
ENSG00000138448	3685	P06756	ITGAV	protein-coding	2	7.39742	7.32097	7.37147	7.39826	7.42031	7.46317	7.05784	7.23472	7.3685	7.90873	7.75748	7.71018	0.433623	0.281671	0.585575	7.45075	5.95803	2.30398	8.41289e-06	2.46508e-05	0	0	0.369222	0.220725	0.517719	7.45075	5.19119	0.703797	4.62976e-05	0.000192086	0	0	0.580423	0.426859	0.733986	7.45075	7.8914	6.3692	1.58471e-07	6.65854e-07	0	0
ENSG00000185787	10933	Q9UBU8	MORF4L1	protein-coding	15	7.84223	7.91281	7.78423	7.26726	7.24576	7.29017	7.34424	7.30108	7.12608	7.70397	7.42114	7.47017	-0.308189	-0.462622	-0.153755	7.47576	-4.16651	-1.83167	0.000488919	0.00101812	0	0	0.27106	0.114879	0.42724	7.47576	3.62355	-2.9098	0.00172352	0.00476221	0	0	0.276772	0.11705	0.436495	7.47576	3.61788	-3.09954	0.00174626	0.00328426	0	0
ENSG00000147853	50808	Q7Z4Y4	AK3	protein-coding	9	7.90236	7.91592	7.91149	7.72485	7.69947	7.7467	7.3611	7.48816	7.76921	6.82166	6.70817	6.694	-1.1651	-1.33019	-1.00001	7.47859	-14.7347	17.3602	4.17513e-12	6.05412e-11	-1	-1	-0.978184	-1.14215	-0.81422	7.47859	-12.4557	14.3773	8.43769e-11	1.62886e-09	0	0	-0.787501	-0.955653	-0.619349	7.47859	-9.77792	9.92499	5.27305e-09	3.12771e-08	0	0
ENSG00000133657	79572	Q9H7F0	ATP13A3	protein-coding	3	8.37838	8.34538	8.32608	7.23676	7.21618	7.33796	6.57932	6.74578	6.94313	7.30673	7.29113	7.17765	-1.08959	-1.23749	-0.941687	7.40704	-15.3812	18.1318	1.90981e-12	3.07296e-11	-1	-1	-0.00237025	-0.155155	0.150415	7.40704	-0.03239	-8.1782	0.974487	0.98275	0	0	0.510614	0.3491	0.672128	7.40704	6.60055	3.74386	2.12731e-06	7.02704e-06	0	0
ENSG00000116649	6723	P19623	SRM	protein-coding	1	6.60565	6.61938	6.66114	7.53206	7.53229	7.52802	7.90492	7.80104	7.87837	7.54193	7.75778	7.65134	1.01638	0.877118	1.15564	7.41783	15.2378	18.0232	2.26599e-12	3.54879e-11	1	1	0.115145	-0.0135469	0.243836	7.41783	1.86806	-6.52329	0.0766836	0.128694	0	0	-0.214919	-0.343908	-0.0859309	7.41783	-3.47874	-3.454	0.00240698	0.00439901	0	0
ENSG00000125743	6633	P62316	SNRPD2	protein-coding	19	7.08898	7.21299	7.32325	7.57665	7.32974	7.61054	8.23889	7.83556	7.59229	7.20085	7.32537	7.38156	0.086747	-0.220345	0.393839	7.47639	0.615765	-8.12141	0.5496	0.604568	0	0	-0.203686	-0.500176	0.0928034	7.47639	-1.49755	-7.08007	0.160195	0.239748	0	0	-0.597645	-0.894081	-0.30121	7.47639	-4.39483	-2.17192	0.000882198	0.00175962	0	0
ENSG00000081154	57092	Q8WW12	PCNP	protein-coding	3	8.31034	8.32554	8.31327	7.02211	6.95893	6.98447	7.51094	7.56637	7.61686	7.08659	6.77435	6.91019	-1.38462	-1.52694	-1.2423	7.44833	-20.3123	23.5167	1.08492e-14	3.85536e-13	-1	-1	-0.056343	-0.205171	0.0924849	7.44833	-0.79041	-7.82363	0.438689	0.539017	0	0	-0.631282	-0.778512	-0.484052	7.44833	-8.9521	8.42597	2.21361e-08	1.13319e-07	0	0
ENSG00000107798	3988	P38571	LIPA	protein-coding	10	5.5662	5.72273	5.6259	7.86465	7.89275	7.91753	6.41958	6.60672	6.82563	8.18978	8.12103	8.05419	2.4819	2.30196	2.66184	7.06723	28.7977	30.462	1.38085e-17	1.4688e-15	1	1	0.232299	0.0849539	0.379645	7.06723	3.29161	-3.71286	0.00369637	0.00929459	0	0	1.51439	1.35134	1.67744	7.06723	19.3917	22.6209	2.59789e-14	7.6107e-13	1	1
ENSG00000104341	55353	Q86VI4	LAPTM4B	protein-coding	8	6.69873	6.61869	6.68743	7.36661	7.35553	7.42865	7.42058	7.47946	7.79055	7.96486	7.92313	7.88549	1.25844	1.09404	1.42283	7.38498	15.9825	18.9198	9.4572e-13	1.67472e-11	1	1	0.542977	0.38971	0.696243	7.38498	7.39658	5.52666	4.17629e-07	2.91073e-06	0	0	0.369064	0.214155	0.523973	7.38498	4.97418	0.0127383	7.5827e-05	0.00018404	0	0
ENSG00000100504	5836	P06737	PYGL	protein-coding	14	7.79201	7.90259	7.92454	7.77708	7.83282	7.83537	6.99715	7.01348	7.05663	7.08509	7.03724	7.08096	-0.80631	-0.928721	-0.6839	7.44458	-13.7525	16.0502	1.45065e-11	1.76585e-10	0	0	-0.746231	-0.867123	-0.625339	7.44458	-12.8877	14.982	4.62051e-11	9.72516e-10	0	0	0.0475609	-0.0808929	0.176015	7.44458	0.773037	-8.02465	0.448666	0.50475	0	0
ENSG00000204256	6046	A0A024RCR5	BRD2	protein-coding	6	7.82935	7.82834	7.78179	7.31563	7.34571	7.33632	7.75838	7.76412	7.49164	7.13559	7.27925	7.19175	-0.613735	-0.759384	-0.468086	7.50482	-8.79772	8.14481	2.9215e-08	1.49268e-07	0	0	-0.133657	-0.280189	0.0128756	7.50482	-1.90438	-6.43195	0.0715505	0.121518	0	0	-0.477687	-0.624516	-0.330858	7.50482	-6.79249	4.10282	1.42552e-06	4.87654e-06	0	0
ENSG00000091436	51776	Q9NYL2	MAP3K20	protein-coding	2	6.52757	6.61661	6.54088	6.5626	6.62381	6.70595	7.9731	8.029	8.27645	8.07081	7.92395	7.86553	1.39428	1.22429	1.56427	7.30969	17.1248	20.2488	2.64481e-13	5.58902e-12	1	1	1.32773	1.1632	1.49226	7.30969	16.8483	20.0421	3.57536e-13	1.56969e-11	1	1	-0.131121	-0.285709	0.0234681	7.30969	-1.77089	-6.90363	0.0920338	0.123228	0	0
ENSG00000198176	7027	A0A024RDY4	TFDP1	protein-coding	13	6.58536	6.5454	6.67763	7.77524	7.73967	7.73464	7.02385	7.01715	7.09143	7.92192	7.91657	7.89192	1.30685	1.18138	1.43231	7.32673	21.7477	24.8925	2.98119e-15	1.28744e-13	1	1	0.160481	0.0461319	0.27483	7.32673	2.93014	-4.48948	0.00836	0.0191581	0	0	0.867963	0.746417	0.989508	7.32673	14.9094	17.5469	3.37024e-12	4.99672e-11	0	0
ENSG00000005007	5976	A0A024R7L8	UPF1	protein-coding	19	7.67776	7.83133	7.7012	7.4382	7.46252	7.32853	7.55518	7.55956	7.52947	7.18074	7.47384	7.30764	-0.423845	-0.573872	-0.273817	7.50383	-5.89837	2.17059	9.58357e-06	2.7778e-05	0	0	-0.0969616	-0.246803	0.0528795	7.50383	-1.35103	-7.27275	0.191981	0.278917	0	0	-0.234263	-0.385947	-0.0825798	7.50383	-3.22451	-3.99324	0.00430708	0.00750141	0	0
ENSG00000116688	9927	O95140	MFN2	protein-coding	1	7.39424	7.3375	7.36782	7.65536	7.5267	7.54122	7.1567	7.20104	7.17208	7.58912	7.74519	7.7532	0.326436	0.194781	0.458091	7.45335	5.17675	0.533763	4.78359e-05	0.00012059	0	0	0.117742	-0.0100616	0.245546	7.45335	1.92347	-6.43399	0.0689766	0.117714	0	0	0.515345	0.3819	0.64879	7.45335	8.06295	6.71497	1.14122e-07	4.96454e-07	0	0
ENSG00000140319	6727	P37108	SRP14	protein-coding	15	7.18035	7.17055	7.31864	7.5676	7.59911	7.64167	7.5064	7.36124	7.35058	7.57656	7.62396	7.62694	0.383367	0.25034	0.516395	7.4603	6.01689	2.4509	7.40123e-06	2.19549e-05	0	0	0.00573261	-0.122124	0.133589	7.4603	0.0936111	-8.20687	0.926362	0.947936	0	0	0.200276	0.0685404	0.332011	7.4603	3.17412	-4.10931	0.0048293	0.0083177	0	0
ENSG00000125817	1059	P07199	CENPB	protein-coding	20	6.7251	6.91831	6.93404	7.41787	7.41366	7.36067	7.70493	7.64497	7.30479	7.71022	7.87799	7.90103	0.961977	0.776228	1.14773	7.40946	10.8143	11.6791	9.98098e-10	7.37475e-09	0	0	0.4277	0.252	0.6034	7.40946	5.08308	0.449444	5.95455e-05	0.000239588	0	0	0.266649	0.0888373	0.444461	7.40946	3.1314	-4.22177	0.00532992	0.00909789	0	0
ENSG00000111144	4048	A0A140VK27	LTA4H	protein-coding	12	7.18771	7.27461	7.16343	7.58475	7.53201	7.58424	7.90492	7.93524	7.7751	7.36434	7.12613	7.20611	0.0288036	-0.118206	0.175813	7.46988	0.409071	-8.23274	0.686896	0.732365	0	0	-0.328524	-0.470109	-0.18694	7.46988	-4.84451	-0.0790411	0.000102016	0.000388291	0	0	-0.636459	-0.778517	-0.494402	7.46988	-9.35415	9.13086	1.08967e-08	6.03222e-08	0	0
ENSG00000102804	8848	A0A087X0H8	TSC22D1	protein-coding	13	8.08357	8.1626	8.12223	7.55697	7.57681	7.52192	7.75233	7.74024	7.80542	6.22792	6.18894	6.13721	-1.93699	-2.06241	-1.81157	7.40635	-32.2443	32.6527	1.55261e-18	2.25755e-16	-1	-1	-1.36582	-1.49228	-1.23937	7.40635	-22.5504	25.715	1.4976e-15	1.58237e-13	-1	-1	-1.57819	-1.70549	-1.45088	7.40635	-25.8829	28.3076	1.07571e-16	7.82059e-15	-1	-1
ENSG00000138594	29766	Q9NYL9	TMOD3	protein-coding	15	7.43604	7.35676	7.35844	7.87276	7.81549	7.94382	6.23353	6.23359	6.55536	7.7694	7.6718	7.62219	0.308205	0.155978	0.460432	7.32243	4.22713	-1.67283	0.000424708	0.000895463	0	0	-0.185667	-0.331633	-0.0397013	7.32243	-2.65571	-5.0619	0.0152911	0.0322486	0	0	1.35871	1.19395	1.52346	7.32243	17.218	20.3493	2.39175e-13	5.10874e-12	1	1
ENSG00000119888	4072	P16422	EPCAM	protein-coding	2	8.67961	8.73758	8.79462	8.03519	8.00522	8.06607	2.80577	2.88669	2.95319	5.5486	5.49252	5.50978	-3.21924	-3.35131	-3.08717	6.2929	-50.8902	41.4995	2.12838e-22	1.82551e-19	-1	-1	-2.5156	-2.64902	-2.38217	6.2929	-39.3648	36.5305	3.21402e-20	2.81673e-17	-1	-1	2.64349	2.38199	2.90499	6.2929	21.1056	24.5908	5.26025e-15	2.04338e-13	1	1
ENSG00000171223	3726	P17275	JUNB	protein-coding	19	7.14739	7.51721	7.31189	7.2052	7.20851	6.91985	8.55032	8.51813	7.95411	6.70875	6.86059	6.99397	-0.482071	-0.86154	-0.102601	7.40799	-2.82108	-5.07777	0.0177148	0.0273115	0	0	-0.266457	-0.643049	0.110135	7.40799	-1.57122	-6.93658	0.146448	0.222047	0	0	-1.50137	-1.86406	-1.13869	7.40799	-9.19267	4.1019	2.85127e-06	9.16443e-06	-1	-1
ENSG00000160075	29101	Q9NP77	SSU72	protein-coding	1	7.68947	7.71545	7.78087	7.4504	7.56404	7.58321	7.24696	7.22705	7.3534	7.29222	7.46488	7.41903	-0.341655	-0.476814	-0.206497	7.48225	-5.27767	0.759362	3.80792e-05	9.80053e-05	0	0	-0.144172	-0.278321	-0.010023	7.48225	-2.24383	-5.84456	0.0364895	0.0683032	0	0	0.114818	-0.0239691	0.253606	7.48225	1.72726	-6.9064	0.0997489	0.132483	0	0
ENSG00000153551	112616	A0A024R2L3	CMTM7	protein-coding	3	9.16839	9.22061	9.28272	6.92436	7.04948	7.08141	4.78469	4.91503	4.68122	4.74744	4.7148	4.91092	-4.43555	-4.59904	-4.27205	6.45676	-56.6421	43.4106	2.61075e-23	4.59753e-20	-1	-1	-2.22821	-2.40013	-2.05628	6.45676	-27.0587	29.3155	4.5825e-17	8.6462e-15	-1	-1	-0.0119897	-0.221	0.197021	6.45676	-0.119767	-7.9548	0.905879	0.921283	0	0
ENSG00000236552	728658	NA	RPL13AP5	pseudo	10	6.91738	6.85317	7.03268	7.35087	7.74402	7.41593	8.40533	8.10626	8.48768	6.81298	6.77858	6.87117	-0.113986	-0.347119	0.119148	7.398	-1.03365	-7.73322	0.316163	0.371974	0	0	-0.685785	-0.907448	-0.464122	7.398	-6.54065	3.02128	5.73962e-06	2.98939e-05	0	0	-1.50804	-1.7257	-1.29038	7.398	-14.6474	14.6989	6.63911e-11	6.49527e-10	-1	-1
ENSG00000231991	NA	NA	NA	NA	NA	8.00833	7.89859	8.0448	7.5438	7.74522	7.54086	6.75344	6.72223	6.92735	7.36706	7.19324	7.26369	-0.704716	-0.857136	-0.552295	7.41738	-9.65315	9.68975	6.51497e-09	3.90381e-08	0	0	-0.333327	-0.485884	-0.180769	7.41738	-4.56178	-0.740471	0.000195582	0.000697833	0	0	0.482512	0.319093	0.645931	7.41738	6.16457	2.78787	5.37666e-06	1.63748e-05	0	0
ENSG00000164163	6059	P61221	ABCE1	protein-coding	4	7.46308	7.50787	7.51194	7.49658	7.35363	7.49651	7.52708	7.56064	7.82137	7.44032	7.33851	7.36245	-0.112369	-0.265076	0.0403384	7.49	-1.53633	-7.17335	0.140346	0.180182	0	0	-0.0645551	-0.214863	0.0857525	7.49	-0.8967	-7.78014	0.380694	0.482805	0	0	-0.248066	-0.399814	-0.0963181	7.49	-3.41304	-3.57915	0.00279928	0.00504156	0	0
ENSG00000168710	10768	O43865	AHCYL1	protein-coding	1	7.93952	7.89373	7.91317	7.4037	7.30087	7.37349	7.39463	7.47413	7.69792	7.24188	7.15335	7.05783	-0.760745	-0.911542	-0.609947	7.48702	-10.5328	11.2069	1.52356e-09	1.06703e-08	0	0	-0.204434	-0.356659	-0.052208	7.48702	-2.8039	-4.70528	0.0110589	0.0243555	0	0	-0.362693	-0.516605	-0.208782	7.48702	-4.92001	-0.0771084	8.58191e-05	0.000206114	0	0
ENSG00000068697	9741	Q15012	LAPTM4A	protein-coding	2	7.0033	6.993	7.04696	7.63904	7.65913	7.64926	7.38601	7.3538	7.40748	7.73648	7.56332	7.60362	0.623457	0.494852	0.752061	7.42012	10.1216	10.5397	2.97252e-09	1.94595e-08	0	0	-0.0109386	-0.132582	0.110705	7.42012	-0.187746	-8.19622	0.852994	0.891879	0	0	0.256699	0.130914	0.382484	7.42012	4.26083	-1.62521	0.000392744	0.000836864	0	0
ENSG00000121892	23244	G1UI16	PDS5A	protein-coding	4	7.18771	7.07063	7.08304	7.36034	7.48144	7.57282	7.63909	7.6638	7.98711	7.56346	7.45925	7.4662	0.387359	0.213105	0.561612	7.46124	4.64117	-0.683686	0.000162833	0.000370582	0	0	0.0284833	-0.138894	0.195861	7.46124	0.355296	-8.13433	0.726139	0.791588	0	0	-0.258227	-0.426314	-0.0901402	7.46124	-3.20749	-4.05007	0.00447695	0.00776909	0	0
ENSG00000151239	5756	Q12792	TWF1	protein-coding	12	7.83717	7.8081	7.88306	7.63211	7.62027	7.68602	7.01536	6.98435	7.36516	7.37323	7.03118	7.17115	-0.64292	-0.825503	-0.460337	7.4506	-7.35874	5.23758	4.91947e-07	1.8635e-06	0	0	-0.445364	-0.626672	-0.264056	7.4506	-5.13339	0.552697	5.51082e-05	0.000223894	0	0	0.086928	-0.103285	0.277141	7.4506	0.955048	-7.87786	0.351278	0.406885	0	0
ENSG00000111912	135112	B3KXK4	NCOA7	protein-coding	6	6.12935	6.05661	6.12524	8.11997	8.24209	8.25845	6.07403	6.00058	6.22743	7.93932	7.64692	7.80522	1.70012	1.52841	1.87183	7.0521	20.6718	23.9346	7.7906e-15	2.92854e-13	1	1	-0.403725	-0.550639	-0.25681	7.0521	-5.73743	1.91525	1.36483e-05	6.42067e-05	0	0	1.70815	1.53597	1.88034	7.0521	20.7123	23.9498	7.50795e-15	2.72296e-13	1	1
ENSG00000101152	80331	Q6AHX3	DNAJC5	protein-coding	20	6.86631	6.95724	6.87236	7.58714	7.56922	7.48548	7.43935	7.40826	7.31868	7.68148	7.84008	7.82034	0.877452	0.740727	1.01418	7.40383	13.3991	15.5878	2.31196e-11	2.62668e-10	0	0	0.228849	0.100072	0.357626	7.40383	3.7103	-2.73559	0.0014101	0.00399642	0	0	0.386108	0.253572	0.518644	7.40383	6.08235	2.5469	6.42147e-06	1.92498e-05	0	0
ENSG00000104881	10848	A0A024R0Q5	PPP1R13L	protein-coding	19	8.07797	8.09788	8.04937	7.90617	7.8849	7.94086	6.83773	7.04049	6.27808	6.53083	6.79416	6.76146	-1.38766	-1.66582	-1.1095	7.34999	-10.7713	7.74458	7.15887e-08	3.31079e-07	-1	-1	-1.22277	-1.49893	-0.946615	7.34999	-9.56036	6.41136	2.88761e-07	2.10127e-06	-1	-1	-0.0486319	-0.348456	0.251192	7.34999	-0.350218	-8.22764	0.731754	0.770449	0	0
ENSG00000167747	84798	NA	C19orf48	pseudo	19	6.67798	6.82218	6.89791	7.95209	7.86287	7.89354	8.03084	8.06385	7.79552	6.75218	6.90433	6.93052	0.0538093	-0.117407	0.225026	7.38198	0.656159	-8.05129	0.519304	0.574804	0	0	-1.04512	-1.20379	-0.88644	7.38198	-13.7516	16.1901	1.45237e-11	3.63643e-10	-1	-1	-1.11033	-1.27105	-0.949623	7.38198	-14.4246	16.9212	6.13892e-12	8.27266e-11	-1	-1
ENSG00000106397	8985	O60568	PLOD3	protein-coding	7	7.17973	7.31156	7.33619	7.36417	7.31164	7.28552	8.26196	8.25537	8.13412	6.90678	7.02051	6.91019	-0.335429	-0.47383	-0.197027	7.43981	-5.06007	0.304346	6.23458e-05	0.000154129	0	0	-0.377466	-0.512948	-0.241984	7.43981	-5.81693	2.17201	1.14568e-05	5.51625e-05	0	0	-1.27579	-1.40826	-1.14332	7.43981	-20.1075	23.2942	1.31335e-14	4.24803e-13	-1	-1
ENSG00000124107	6590	P03973	SLPI	protein-coding	20	5.57183	5.70192	5.75081	7.89439	8.15739	7.92979	6.43717	6.17197	6.39087	8.03189	7.90337	8.15325	2.3507	2.15149	2.54991	7.00789	24.6368	27.3968	2.76854e-16	1.7351e-14	1	1	0.0347981	-0.128587	0.198184	7.00789	0.444672	-8.14295	0.661398	0.737788	0	0	1.70019	1.51415	1.88623	7.00789	19.0805	22.328	3.51982e-14	9.96171e-13	1	1
ENSG00000149547	9538	O14681	EI24	protein-coding	11	7.22455	7.15054	7.22439	7.56942	7.5927	7.59352	6.95614	7.04255	7.17653	7.75663	7.77782	7.73461	0.557033	0.428121	0.685945	7.39995	9.02164	8.56971	1.9554e-08	1.03858e-07	0	0	0.170973	0.0472147	0.294732	7.39995	2.88436	-4.5735	0.009256	0.0208913	0	0	0.701824	0.571475	0.832174	7.39995	11.2413	12.3474	5.02643e-10	3.87848e-09	0	0
ENSG00000069849	483	P54709	ATP1B3	protein-coding	3	7.06587	7.08927	7.1298	7.81019	7.79003	7.94409	6.97652	6.92817	6.88441	7.69828	7.466	7.59122	0.493909	0.349827	0.637991	7.36449	7.15706	4.92053	6.75518e-07	2.48463e-06	0	0	-0.256633	-0.39251	-0.120755	7.36449	-3.94331	-2.20349	0.00082123	0.00248486	0	0	0.658561	0.512585	0.804537	7.36449	9.41915	9.28504	9.735e-09	5.45002e-08	0	0
ENSG00000182944	2130	Q01844	EWSR1	protein-coding	22	7.58234	7.62751	7.55111	7.48317	7.53786	7.46167	6.92475	6.90913	6.76266	7.59673	7.6937	7.73185	0.0845169	-0.044262	0.213296	7.40521	1.37024	-7.42013	0.186009	0.232423	0	0	0.176518	0.0494475	0.303588	7.40521	2.90029	-4.53191	0.00893422	0.0202834	0	0	0.80226	0.66719	0.937329	7.40521	12.401	14.1373	9.11732e-11	8.58079e-10	0	0
[truncated: 14,823 more rows]
