# Supplementary material for: One-pot method for preparing DNA, RNA, and protein for multiomics analysis
Source: Commun Biol. 2024 Mar 14;7:324. doi: 10.1038/s42003-024-05993-1 (PMC10940598; doi:10.1038/s42003-024-05993-1)
Supplement: Supplementary file 4 — Supplementary Data 2 [file 42003_2024_5993_MOESM4_ESM.xlsx]

## Sheet: Protein Results
Supplementary Data 2. Proteomics data. The VSN normalized MS1 protein intensities for each sample is provided along with the limma statistical output for each comparison.
Protein Annotation											Log2 VSN Normalized Exclusive Intensities												MCF10A_vs_CA1										MCF10A_vs_T1										MCF10A_vs_NeoT
id	ProteinName	AccessionNumber	MolecularWeight	ProteinGroupScore	IdentifiedPeptideCount	Exclusivity	QuantitativeValue	UniProt ID	genesymbol	description	Sample_01	Sample_02	Sample_03	Sample_04	Sample_05	Sample_06	Sample_07	Sample_08	Sample_09	Sample_10	Sample_11	Sample_12	logFC	CI.L	CI.R	average_intensity	t	B	P.Value	adj.P.Val	sig.PVal	sig.FDR	logFC	CI.L	CI.R	average_intensity	t	B	P.Value	adj.P.Val	sig.PVal	sig.FDR	logFC	CI.L	CI.R	average_intensity	t	B	P.Value
1537	sp|Q92934|BAD_HUMAN Bcl2-associated agonist of cell death OS=Homo sapiens OX=9606 GN=BAD PE=1 SV=3	BAD_HUMAN	18 kDa	0.990155	5	100%	NA	Q92934	BAD	Bcl2-associated agonist of cell death	21.0908	21.9996	21.5324	21.2412	21.7097	21.0712	20.9972	21.1945	21.3234	21.3037	21.4777	21.0904	-0.250329	-0.772798	0.272139	21.336	-1.05405	-6.90425	0.314376	0.470518	0	0	-0.0500754	-0.572544	0.472393	21.336	-0.21085	-7.27137	0.836845	0.929403	0	0	0.118901	-0.403568	0.641369	21.336	0.500649	-7.40483	0.626446
2330	sp|Q07817|B2CL1_HUMAN Bcl-2-like protein 1 OS=Homo sapiens OX=9606 GN=BCL2L1 PE=1 SV=1	B2CL1_HUMAN	26 kDa	0.986787	3	100%	NA	Q07817	BCL2L1	Bcl-2-like protein 1	20.4131	20.6666	19.9216	20.5788	20.1558	20.33	20.6194	21.4301	20.681	19.5208	19.648	19.7729	-0.686533	-1.22434	-0.148728	20.3115	-2.80832	-4.24781	0.0169614	0.0555187	0	0	-0.70762	-1.24542	-0.169816	20.3115	-2.89458	-3.91636	0.0145321	0.0759622	0	0	-1.26289	-1.8007	-0.725089	20.3115	-5.16597	-0.181287	0.000306541
1	sp|Q09666|AHNK_HUMAN Neuroblast differentiation-associated protein AHNAK OS=Homo sapiens OX=9606 GN=AHNAK PE=1 SV=2	AHNK_HUMAN	629 kDa	0.999695	311	100%	NA	Q09666	AHNAK	Neuroblast differentiation-associated protein AHNAK	30.7612	31.0308	31.0317	31.8574	31.6117	31.6545	31.9934	31.8613	32.0114	31.2309	31.3254	31.2617	0.331448	0.0482021	0.614695	31.4693	2.57431	-4.6603	0.0257799	0.0763471	0	0	-0.435198	-0.718445	-0.151952	31.4693	-3.38012	-3.04638	0.00610863	0.0402243	0	0	-0.682684	-0.96593	-0.399438	31.4693	-5.3023	0.0401467	0.000248213
2	sp|Q15149|PLEC_HUMAN Plectin OS=Homo sapiens OX=9606 GN=PLEC PE=1 SV=3	PLEC_HUMAN	532 kDa	0.99981	187	96%	NA	Q15149	PLEC	Plectin	29.8825	29.8135	29.7981	30.3377	30.2967	30.3047	30.253	30.107	30.0938	30.0151	30.2915	30.2523	0.354927	0.0908096	0.619044	30.1205	2.95632	-3.9838	0.0130103	0.0452728	0	0	-0.126739	-0.390856	0.137379	30.1205	-1.05565	-6.71928	0.313674	0.531028	0	0	0.0350323	-0.229085	0.29915	30.1205	0.291797	-7.49348	0.77585
3	sp|O75369|FLNB_HUMAN Filamin-B OS=Homo sapiens OX=9606 GN=FLNB PE=1 SV=2	FLNB_HUMAN	278 kDa	0.999383	103	93%	NA	O75369	FLNB	Filamin-B	29.2956	29.4787	29.3497	30.6976	30.6956	30.7028	29.1655	29.1874	29.2117	29.4232	29.5828	29.5843	0.155424	-0.0919143	0.402762	29.6979	1.38241	-6.52175	0.194165	0.335058	0	0	-1.16862	-1.41596	-0.921279	29.6979	-10.3942	6.76383	4.8513e-07	5.01618e-05	-1	-1	0.341872	0.0945342	0.58921	29.6979	3.04076	-3.89069	0.0111847
4	sp|P35579|MYH9_HUMAN Myosin-9 OS=Homo sapiens OX=9606 GN=MYH9 PE=1 SV=4	MYH9_HUMAN	227 kDa	0.999671	93	89%	NA	P35579	MYH9	Myosin-9	29.5602	29.7832	29.786	29.3796	29.4418	29.457	28.957	28.7555	28.8827	29.8706	30.0802	30.0327	0.284706	0.0115925	0.55782	29.4989	2.29331	-5.14312	0.0424423	0.108443	0	0	0.568343	0.29523	0.841457	29.4989	4.57801	-0.940026	0.000784946	0.0102996	0	0	1.12946	0.856347	1.40257	29.4989	9.09781	5.21993	1.83176e-06
5	sp|P21333|FLNA_HUMAN Filamin-A OS=Homo sapiens OX=9606 GN=FLNA PE=1 SV=4	FLNA_HUMAN	281 kDa	0.999549	66	92%	NA	P21333	FLNA	Filamin-A	26.3361	26.4704	26.3604	29.6297	29.6384	29.7641	29.6314	29.423	29.6716	30.0819	30.4091	30.4142	3.91279	3.61521	4.21037	28.9859	28.926	17.3802	9.19757e-12	8.9615e-09	1	1	0.624308	0.326725	0.92189	28.9859	4.61531	-0.876687	0.000738442	0.00997821	0	0	0.726415	0.428832	1.024	28.9859	5.37015	0.149392	0.000223685
6	sp|Q8IVF2|AHNK2_HUMAN Protein AHNAK2 OS=Homo sapiens OX=9606 GN=AHNAK2 PE=1 SV=2	AHNK2_HUMAN	617 kDa	0.998831	65	100%	NA	Q8IVF2	AHNAK2	Protein AHNAK2	27.2133	27.2416	27.4591	28.0533	27.5588	27.8014	27.6368	27.4164	27.7142	27.7941	27.9146	27.851	0.548547	0.212336	0.884758	27.6379	3.58931	-2.84579	0.00422293	0.0196868	0	0	0.048723	-0.287488	0.384934	27.6379	0.318809	-7.24054	0.75582	0.882344	0	0	0.264094	-0.0721174	0.600305	27.6379	1.72805	-6.10292	0.111801
7	sp|P02545|LMNA_HUMAN Prelamin-A/C OS=Homo sapiens OX=9606 GN=LMNA PE=1 SV=1	LMNA_HUMAN	74 kDa	0.999954	60	97%	NA	P02545	LMNA	Prelamin-A/C	32.0379	31.7464	31.8699	30.913	31.0867	31.0509	31.1948	30.9897	31.1292	30.4995	30.6819	30.5902	-1.29421	-1.57594	-1.01249	31.1492	-10.1062	6.36225	6.43808e-07	2.44396e-05	-1	-1	-0.42633	-0.708056	-0.144604	31.1492	-3.32911	-3.13797	0.00668732	0.0429458	0	0	-0.514005	-0.795731	-0.232279	31.1492	-4.01375	-2.14632	0.00202201
8	sp|P08670|VIME_HUMAN Vimentin OS=Homo sapiens OX=9606 GN=VIM PE=1 SV=4	VIME_HUMAN	54 kDa	0.999917	53	94%	NA	P08670	VIM	Vimentin	29.9112	29.4019	29.7708	27.282	27.3165	27.3225	32.3741	32.1101	32.1774	32.3415	32.4198	32.6334	2.77026	2.43008	3.11045	30.4218	17.915	12.4907	1.64282e-09	2.52735e-07	1	1	5.1579	4.81772	5.49809	30.4218	33.3557	18.2827	1.93848e-12	5.66424e-09	1	1	0.244363	-0.0958201	0.584546	30.4218	1.58027	-6.31576	0.142241
9	sp|O43707|ACTN4_HUMAN Alpha-actinin-4 OS=Homo sapiens OX=9606 GN=ACTN4 PE=1 SV=2	ACTN4_HUMAN	105 kDa	0.999577	49	71%	NA	O43707	ACTN4	Alpha-actinin-4	28.7832	28.6015	28.8014	28.7108	28.89	28.9322	27.8589	27.6157	27.7468	28.0121	28.0811	28.1639	-0.643012	-0.922147	-0.363876	28.3498	-5.06772	-0.287328	0.000357483	0.00294345	0	0	-0.758649	-1.03778	-0.479513	28.3498	-5.97908	1.3119	9.05088e-05	0.00203436	0	0	0.345217	0.066081	0.624353	28.3498	2.72073	-4.46163	0.0198424
10	sp|P08729|K2C7_HUMAN Keratin, type II cytoskeletal 7 OS=Homo sapiens OX=9606 GN=KRT7 PE=1 SV=5	K2C7_HUMAN	51 kDa	0.999712	47	74%	NA	P08729	KRT7	Keratin, type II cytoskeletal 7	31.5348	30.9496	31.143	31.2903	31.1922	31.3896	28.7909	28.9142	28.6726	30.3585	30.3173	30.4126	-0.846335	-1.1901	-0.502568	30.4138	-5.41611	0.277441	0.000208538	0.00191685	0	0	-0.927877	-1.27164	-0.58411	30.4138	-5.93793	1.24965	9.60581e-05	0.00212638	0	0	1.57023	1.22646	1.91399	30.4138	10.0486	6.26103	6.81833e-07
11	sp|P05787|K2C8_HUMAN Keratin, type II cytoskeletal 8 OS=Homo sapiens OX=9606 GN=KRT8 PE=1 SV=7	K2C8_HUMAN	54 kDa	0.999142	46	80%	NA	P05787	KRT8	Keratin, type II cytoskeletal 8	32.8668	32.8064	32.5292	32.0004	31.7045	32.1953	27.7448	27.7082	27.6478	28.2091	28.0483	28.3251	-4.53996	-4.88345	-4.19646	30.1488	-29.0763	17.4298	8.692e-12	8.9615e-09	-1	-1	-3.77253	-4.11603	-3.42904	30.1488	-24.1613	15.421	6.52303e-11	3.81206e-08	-1	-1	0.493903	0.150406	0.837399	30.1488	3.16321	-3.67049	0.00898596
12	sp|P49327|FAS_HUMAN Fatty acid synthase OS=Homo sapiens OX=9606 GN=FASN PE=1 SV=3	FAS_HUMAN	273 kDa	0.999347	45	100%	NA	P49327	FASN	Fatty acid synthase	29.3604	29.7019	29.8795	28.6092	28.5237	28.6798	27.6726	27.4823	27.712	28.4262	28.7216	28.685	-1.03635	-1.38112	-0.691569	28.6212	-6.61264	2.08903	3.72701e-05	0.000567398	-1	-1	0.00667224	-0.338106	0.35145	28.6212	0.0425737	-7.29447	0.966801	0.987415	0	0	0.988604	0.643826	1.33338	28.6212	6.308	1.59415	5.6718e-05
13	sp|Q9Y490|TLN1_HUMAN Talin-1 OS=Homo sapiens OX=9606 GN=TLN1 PE=1 SV=3	TLN1_HUMAN	270 kDa	0.998906	43	100%	NA	Q9Y490	TLN1	Talin-1	26.2857	26.4544	26.3	26.3423	25.9922	26.3821	27.1009	27.2456	27.2886	26.7007	26.7502	26.7854	0.398762	0.0997795	0.697745	26.6357	2.93411	-4.02352	0.0135383	0.046501	0	0	0.506596	0.207613	0.805579	26.6357	3.72756	-2.4245	0.00331554	0.0272135	0	0	-0.466258	-0.765241	-0.167275	26.6357	-3.43075	-3.18851	0.00558474
14	sp|P10809|CH60_HUMAN 60 kDa heat shock protein, mitochondrial OS=Homo sapiens OX=9606 GN=HSPD1 PE=1 SV=2	CH60_HUMAN	61 kDa	0.999945	41	100%	NA	P10809	HSPD1	60 kDa heat shock protein, mitochondrial	30.7382	30.157	30.6601	30.8433	31.1334	30.8368	31.0109	30.7427	30.8691	30.3235	30.5061	30.3976	-0.109378	-0.484902	0.266145	30.6849	-0.640771	-7.26047	0.534742	0.678352	0	0	-0.528734	-0.904258	-0.153211	30.6849	-3.09749	-3.5537	0.0101055	0.0575601	0	0	-0.46515	-0.840673	-0.0896264	30.6849	-2.72499	-4.45409	0.0196917
15	sp|Q04695|K1C17_HUMAN Keratin, type I cytoskeletal 17 OS=Homo sapiens OX=9606 GN=KRT17 PE=1 SV=2	K1C17_HUMAN	48 kDa	0.999821	41	59%	NA	Q04695	KRT17	Keratin, type I cytoskeletal 17	29.3364	28.7669	29.0793	31.6895	32.0945	32.164	24.0943	23.7979	23.9831	31.4386	31.6232	31.5914	2.49019	2.09604	2.88435	29.1383	13.8987	9.76746	2.42578e-08	2.36114e-06	1	1	-0.43162	-0.825777	-0.0374631	29.1383	-2.40903	-4.76659	0.0345935	0.136597	0	0	7.59263	7.19847	7.98679	29.1383	42.3772	20.9169	1.40495e-13
16	sp|P13647|K2C5_HUMAN Keratin, type II cytoskeletal 5 OS=Homo sapiens OX=9606 GN=KRT5 PE=1 SV=3	K2C5_HUMAN	62 kDa	0.99936	41	63%	NA	P13647	KRT5	Keratin, type II cytoskeletal 5	28.2943	28.5537	28.4282	30.3956	30.3671	30.3692	25.1464	24.4135	24.6972	30.4353	30.5829	30.499	2.08031	1.70127	2.45936	28.5152	12.074	8.25442	1.05013e-07	7.48664e-06	1	1	0.128413	-0.25063	0.507455	28.5152	0.745296	-7.00131	0.471658	0.678574	0	0	5.75336	5.37432	6.13241	28.5152	33.3921	18.8237	1.91549e-12
17	sp|P05783|K1C18_HUMAN Keratin, type I cytoskeletal 18 OS=Homo sapiens OX=9606 GN=KRT18 PE=1 SV=2	K1C18_HUMAN	48 kDa	0.999294	40	95%	NA	P05783	KRT18	Keratin, type I cytoskeletal 18	32.4864	32.1866	31.7601	30.9912	30.9944	31.1747	29.158	29.3877	29.1498	29.1138	28.9273	28.9941	-3.13262	-3.52099	-2.74425	30.3604	-17.7448	12.3891	1.81952e-09	2.62712e-07	-1	-1	-2.04169	-2.43006	-1.65332	30.3604	-11.5652	7.88088	1.63576e-07	2.38985e-05	-1	-1	-0.220065	-0.608435	0.168305	30.3604	-1.24656	-6.74918	0.238351
18	sp|P02538|K2C6A_HUMAN Keratin, type II cytoskeletal 6A OS=Homo sapiens OX=9606 GN=KRT6A PE=1 SV=3	K2C6A_HUMAN	60 kDa	0.997047	40	17%	NA	P02538	KRT6A	Keratin, type II cytoskeletal 6A	25.7842	25.3839	25.4959	30.7756	31.098	31.2089	24.8453	24.2577	24.688	29.9804	30.3388	30.267	4.64072	4.21612	5.06532	27.8436	24.0445	15.5562	6.87536e-11	3.34944e-08	1	1	-0.832108	-1.25671	-0.407509	27.8436	-4.31132	-1.39772	0.0012214	0.0140948	0	0	5.59838	5.17378	6.02298	27.8436	29.0063	17.4791	8.92349e-12
19	sp|P14618|KPYM_HUMAN Pyruvate kinase PKM OS=Homo sapiens OX=9606 GN=PKM PE=1 SV=4	KPYM_HUMAN	58 kDa	0.999964	39	100%	NA	P14618	PKM	Pyruvate kinase PKM	31.5399	31.1645	31.5665	31.7783	32.195	31.9476	31.4843	31.2058	31.2672	31.7748	32.1137	31.9638	0.527108	0.159394	0.894822	31.6668	3.15354	-3.6298	0.00914242	0.0344817	0	0	-0.0228912	-0.390605	0.344823	31.6668	-0.136952	-7.28528	0.893534	0.953596	0	0	0.631659	0.263945	0.999372	31.6668	3.77904	-2.56348	0.00303137
20	sp|Q9C0C2|TB182_HUMAN 182 kDa tankyrase-1-binding protein OS=Homo sapiens OX=9606 GN=TNKS1BP1 PE=1 SV=4	TB182_HUMAN	182 kDa	0.999517	39	100%	NA	Q9C0C2	TNKS1BP1	182 kDa tankyrase-1-binding protein	27.0119	26.5093	26.9524	27.3523	27.2296	27.3472	26.557	26.2322	26.6199	27.5742	27.7562	27.8151	0.890643	0.527237	1.25405	27.0798	5.39164	0.238324	0.000216461	0.00197107	0	0	0.405505	0.0421001	0.768911	27.0798	2.45479	-4.6881	0.0318948	0.129081	0	0	1.24547	0.882068	1.60888	27.0798	7.53966	3.31087	1.11654e-05
21	sp|P11021|BIP_HUMAN Endoplasmic reticulum chaperone BiP OS=Homo sapiens OX=9606 GN=HSPA5 PE=1 SV=2	BIP_HUMAN	72 kDa	0.999207	38	95%	NA	P11021	HSPA5	Endoplasmic reticulum chaperone BiP	30.4229	30.1661	30.6655	30.0557	30.3977	30.2161	30.5573	30.232	30.452	29.8811	29.9941	29.9909	-0.4628	-0.813164	-0.112436	30.2526	-2.90591	-4.07392	0.01424	0.0482311	0	0	-0.267816	-0.618181	0.0825482	30.2526	-1.68161	-5.92957	0.120673	0.303386	0	0	-0.458412	-0.808777	-0.108048	30.2526	-2.87836	-4.18151	0.0149606
22	sp|P12814|ACTN1_HUMAN Alpha-actinin-1 OS=Homo sapiens OX=9606 GN=ACTN1 PE=1 SV=2	ACTN1_HUMAN	103 kDa	0.998646	37	54%	NA	P12814	ACTN1	Alpha-actinin-1	27.6103	27.4486	27.4045	27.3404	27.0966	27.333	26.4762	26.6381	26.4697	27.539	27.5598	27.6164	0.0839029	-0.189997	0.357803	27.2111	0.673897	-7.23769	0.514235	0.664902	0	0	0.315046	0.0411458	0.588946	27.2111	2.53041	-4.55748	0.0278793	0.118578	0	0	1.04372	0.769823	1.31762	27.2111	8.38305	4.37777	4.06784e-06
23	sp|P08779|K1C16_HUMAN Keratin, type I cytoskeletal 16 OS=Homo sapiens OX=9606 GN=KRT16 PE=1 SV=4	K1C16_HUMAN	51 kDa	0.999491	36	56%	NA	P08779	KRT16	Keratin, type I cytoskeletal 16	26.1179	25.6409	25.9116	30.0091	30.5769	30.5079	24.5094	24.2018	24.1987	27.6192	28.0171	27.8296	1.93181	1.50523	2.35839	27.095	9.96262	6.2117	7.43231e-07	2.68206e-05	1	1	-2.54269	-2.96927	-2.11611	27.095	-13.113	9.20221	4.45837e-08	8.14209e-06	-1	-1	3.51867	3.09209	3.94525	27.095	18.1463	12.6254	1.43201e-09
24	sp|O60437|PEPL_HUMAN Periplakin OS=Homo sapiens OX=9606 GN=PPL PE=1 SV=4	PEPL_HUMAN	205 kDa	0.998627	36	100%	NA	O60437	PPL	Periplakin	27.021	26.7299	27.1506	27.6018	27.7341	27.7197	24.621	24.2451	24.612	25.0239	25.4013	25.1664	-1.76998	-2.12912	-1.41084	26.0856	-10.8421	7.10573	3.16374e-07	1.516e-05	-1	-1	-2.488	-2.84714	-2.12886	26.0856	-15.2404	10.7806	9.18592e-09	2.98236e-06	-1	-1	0.704516	0.345376	1.06366	26.0856	4.31555	-1.61693	0.00121276
25	sp|P11142|HSP7C_HUMAN Heat shock cognate 71 kDa protein OS=Homo sapiens OX=9606 GN=HSPA8 PE=1 SV=1	HSP7C_HUMAN	71 kDa	0.999968	35	77%	NA	P11142	HSPA8	Heat shock cognate 71 kDa protein	31.0141	30.4029	30.8304	30.9025	30.9926	30.9674	30.5529	30.6172	30.6204	31.1412	31.1051	31.2383	0.41237	0.0761951	0.748544	30.8654	2.69855	-4.4422	0.020646	0.0643371	0	0	0.207348	-0.128826	0.543523	30.8654	1.35689	-6.37146	0.201903	0.409695	0	0	0.564658	0.228483	0.900833	30.8654	3.69513	-2.71354	0.00350856
26	sp|P06733|ENOA_HUMAN Alpha-enolase OS=Homo sapiens OX=9606 GN=ENO1 PE=1 SV=2	ENOA_HUMAN	47 kDa	0.99996	35	97%	NA	P06733	ENO1	Alpha-enolase	30.7604	30.6055	30.865	30.4379	30.6991	30.5251	30.7933	30.7681	30.7392	30.4874	30.4842	30.4365	-0.274315	-0.542395	-0.00623582	30.6335	-2.2511	-5.21405	0.0457117	0.114495	0	0	-0.0846568	-0.352736	0.183423	30.6335	-0.694716	-7.03907	0.501588	0.703958	0	0	-0.297519	-0.565599	-0.0294399	30.6335	-2.44152	-4.94939	0.0326554
27	sp|P07900|HS90A_HUMAN Heat shock protein HSP 90-alpha OS=Homo sapiens OX=9606 GN=HSP90AA1 PE=1 SV=5	HS90A_HUMAN	85 kDa	0.99965	35	63%	NA	P07900	HSP90AA1	Heat shock protein HSP 90-alpha	29.1618	28.7223	28.2691	28.3308	28.1577	28.2804	28.1064	28.4805	28.0085	28.344	28.2945	28.4331	-0.36053	-0.819749	0.0986899	28.3824	-1.72715	-6.04481	0.111967	0.220539	0	0	0.100889	-0.358331	0.560109	28.3824	0.483317	-7.16999	0.63831	0.802254	0	0	0.158748	-0.300472	0.617968	28.3824	0.760496	-7.23309	0.462887
28	sp|Q9P2E9|RRBP1_HUMAN Ribosome-binding protein 1 OS=Homo sapiens OX=9606 GN=RRBP1 PE=1 SV=5	RRBP1_HUMAN	152 kDa	0.999326	35	100%	NA	Q9P2E9	RRBP1	Ribosome-binding protein 1	27.2938	26.9777	27.3223	26.8589	27.0908	27.0485	28.2014	27.726	27.9466	27.3329	27.3577	27.4205	0.17239	-0.167042	0.511822	27.3814	1.1173	-6.83682	0.287586	0.438276	0	0	0.370934	0.031502	0.710366	27.3814	2.4041	-4.77501	0.0348967	0.137238	0	0	-0.587662	-0.927093	-0.24823	27.3814	-3.80876	-2.51043	0.00287891
29	sp|P04259|K2C6B_HUMAN Keratin, type II cytoskeletal 6B OS=Homo sapiens OX=9606 GN=KRT6B PE=1 SV=5	K2C6B_HUMAN	60 kDa	0.997345	35	9%	NA	P04259	KRT6B	Keratin, type II cytoskeletal 6B	27.2592	26.7322	26.9967	26.8307	26.8546	26.7181	22.3136	20.985	22.7554	23.1979	23.8809	23.5807	-3.44288	-4.25469	-2.63108	24.8421	-9.32995	5.52574	1.42853e-06	4.54131e-05	-1	-1	-3.24799	-4.0598	-2.43618	24.8421	-8.80181	5.05002	2.53355e-06	0.000145157	-1	-1	1.53517	0.723363	2.34697	24.8421	4.16019	-1.88834	0.00157561
30	sp|P38646|GRP75_HUMAN Stress-70 protein, mitochondrial OS=Homo sapiens OX=9606 GN=HSPA9 PE=1 SV=2	GRP75_HUMAN	74 kDa	0.999881	34	97%	NA	P38646	HSPA9	Stress-70 protein, mitochondrial	30.4524	29.892	30.3798	30.697	30.7882	30.5607	30.5879	30.4013	30.5922	30.4007	30.4215	30.5562	0.218065	-0.133653	0.569783	30.4775	1.36396	-6.54526	0.199735	0.34102	0	0	-0.222501	-0.574219	0.129216	30.4775	-1.39171	-6.32714	0.191407	0.39666	0	0	-0.0676815	-0.419399	0.284036	30.4775	-0.423336	-7.44294	0.680177
31	sp|P07355|ANXA2_HUMAN Annexin A2 OS=Homo sapiens OX=9606 GN=ANXA2 PE=1 SV=2	ANXA2_HUMAN	39 kDa	0.99918	34	100%	NA	P07355	ANXA2	Annexin A2	32.1702	31.5957	31.728	32.0862	32.4801	32.1757	31.4736	31.4488	31.183	31.9347	31.8667	32.007	0.104806	-0.277974	0.487586	31.8458	0.602344	-7.28555	0.55911	0.696326	0	0	-0.311211	-0.693991	0.071569	31.8458	-1.78861	-5.77141	0.101113	0.269327	0	0	0.567671	0.184891	0.950451	31.8458	3.26255	-3.49157	0.00752762
32	sp|P08238|HS90B_HUMAN Heat shock protein HSP 90-beta OS=Homo sapiens OX=9606 GN=HSP90AB1 PE=1 SV=4	HS90B_HUMAN	83 kDa	0.999865	33	55%	NA	P08238	HSP90AB1	Heat shock protein HSP 90-beta	28.9367	28.97	29.0011	29.0688	29.1216	29.2222	29.0496	29.0175	29.052	29.3319	29.4147	29.4505	0.429775	0.19061	0.66894	29.1364	3.95324	-2.19644	0.00224318	0.0118568	0	0	0.261485	0.0223204	0.50065	29.1364	2.40524	-4.77306	0.0348262	0.137146	0	0	0.359331	0.120166	0.598496	29.1364	3.30526	-3.41459	0.00697681
33	sp|P02533|K1C14_HUMAN Keratin, type I cytoskeletal 14 OS=Homo sapiens OX=9606 GN=KRT14 PE=1 SV=4	K1C14_HUMAN	52 kDa	0.999662	33	27%	NA	P02533	KRT14	Keratin, type I cytoskeletal 14	24.2801	23.0726	24.24	27.1953	27.7221	27.662	22.927	23.0905	23.9178	29.9236	30.5081	30.4159	6.41824	5.64579	7.19069	26.2463	18.2792	12.7046	1.32431e-09	2.32272e-07	1	1	2.75603	1.98358	3.52847	26.2463	7.84917	3.89882	7.63831e-06	0.000314354	1	1	6.97074	6.19829	7.74318	26.2463	19.8527	13.5858	5.45457e-10
34	sp|P19012|K1C15_HUMAN Keratin, type I cytoskeletal 15 OS=Homo sapiens OX=9606 GN=KRT15 PE=1 SV=3	K1C15_HUMAN	49 kDa	0.999436	33	61%	NA	P19012	KRT15	Keratin, type I cytoskeletal 15	29.6522	29.0444	29.0432	29.6333	30.0627	29.8065	24.2408	23.8352	23.7444	26.2492	26.6414	26.5161	-2.77773	-3.24062	-2.31483	27.3724	-13.2012	9.21326	4.15722e-08	3.68229e-06	-1	-1	-3.36531	-3.8282	-2.90241	27.3724	-15.9937	11.2838	5.50792e-09	2.01177e-06	-1	-1	2.52875	2.06585	2.99165	27.3724	12.018	8.17138	1.10174e-07
35	sp|P19338|NUCL_HUMAN Nucleolin OS=Homo sapiens OX=9606 GN=NCL PE=1 SV=3	NUCL_HUMAN	77 kDa	0.999276	33	100%	NA	P19338	NCL	Nucleolin	29.3634	28.3027	28.8726	29.1838	29.2889	28.9857	29.6537	29.7027	29.7435	28.9669	28.97	29.1791	0.192436	-0.296452	0.681325	29.1844	0.865936	-7.08528	0.404945	0.566071	0	0	-0.114128	-0.603017	0.37476	29.1844	-0.51356	-7.15398	0.617678	0.788696	0	0	-0.661301	-1.15019	-0.172412	29.1844	-2.97576	-4.0073	0.012565
36	sp|P11216|PYGB_HUMAN Glycogen phosphorylase, brain form OS=Homo sapiens OX=9606 GN=PYGB PE=1 SV=5	PYGB_HUMAN	97 kDa	0.999134	33	82%	NA	P11216	PYGB	Glycogen phosphorylase, brain form	26.3363	27.0527	26.6623	27.1219	27.1029	26.9292	27.981	28.0338	27.9359	25.7587	25.7786	25.6363	-0.959237	-1.32978	-0.588699	26.8608	-5.69511	0.717644	0.000137127	0.00142136	0	0	-1.32681	-1.69735	-0.956271	26.8608	-7.87743	3.93447	7.38209e-06	0.00030815	-1	-1	-2.25904	-2.62958	-1.8885	26.8608	-13.4122	9.35694	3.52281e-08
37	sp|P52272|HNRPM_HUMAN Heterogeneous nuclear ribonucleoprotein M OS=Homo sapiens OX=9606 GN=HNRNPM PE=1 SV=3	HNRPM_HUMAN	78 kDa	0.999565	32	100%	NA	P52272	HNRNPM	Heterogeneous nuclear ribonucleoprotein M	29.2083	29.6109	29.9681	29.2674	28.9403	29.1016	29.6521	29.2038	29.7604	29.155	29.5033	29.2378	-0.297108	-0.767189	0.172973	29.3841	-1.39043	-6.51145	0.191782	0.331727	0	0	0.195583	-0.274498	0.665665	29.3841	0.91531	-6.85719	0.379581	0.599895	0	0	-0.240079	-0.710161	0.230002	29.3841	-1.12355	-6.88975	0.285036
38	sp|Q00610|CLH1_HUMAN Clathrin heavy chain 1 OS=Homo sapiens OX=9606 GN=CLTC PE=1 SV=5	CLH1_HUMAN	192 kDa	0.999392	32	100%	NA	Q00610	CLTC	Clathrin heavy chain 1	26.4352	26.9377	26.7414	26.9777	26.7408	26.8599	26.9061	27.0263	26.9146	26.547	26.6741	26.5274	-0.121922	-0.442363	0.198519	26.774	-0.837033	-7.11038	0.420319	0.582575	0	0	-0.276631	-0.597072	0.0438097	26.774	-1.89916	-5.60246	0.0839644	0.242761	0	0	-0.366149	-0.68659	-0.0457077	26.774	-2.51373	-4.82453	0.0287201
39	sp|P20700|LMNB1_HUMAN Lamin-B1 OS=Homo sapiens OX=9606 GN=LMNB1 PE=1 SV=2	LMNB1_HUMAN	66 kDa	0.999211	32	88%	NA	P20700	LMNB1	Lamin-B1	27.8478	27.5803	27.7965	26.7697	26.9626	27.0013	27.5679	27.5133	27.5672	27.0357	27.122	27.182	-0.628279	-0.902457	-0.354101	27.3289	-5.04114	-0.33109	0.000372752	0.00301816	0	0	0.202035	-0.0721432	0.476213	27.3289	1.62107	-6.0165	0.13318	0.321878	0	0	-0.436232	-0.710411	-0.162054	27.3289	-3.50021	-3.06348	0.00493989
40	sp|P55072|TERA_HUMAN Transitional endoplasmic reticulum ATPase OS=Homo sapiens OX=9606 GN=VCP PE=1 SV=4	TERA_HUMAN	89 kDa	0.998819	32	100%	NA	P55072	VCP	Transitional endoplasmic reticulum ATPase	28.28	27.7485	28.1616	27.5897	27.9916	27.5664	28.2915	27.9979	28.0776	27.3501	27.7746	27.4878	-0.525849	-0.938682	-0.113015	27.8598	-2.80218	-4.25872	0.0171491	0.0560075	0	0	-0.178436	-0.591269	0.234397	27.8598	-0.95086	-6.82382	0.362022	0.583025	0	0	-0.584872	-0.997705	-0.172039	27.8598	-3.1167	-3.75419	0.00976434
41	sp|Q14204|DYHC1_HUMAN Cytoplasmic dynein 1 heavy chain 1 OS=Homo sapiens OX=9606 GN=DYNC1H1 PE=1 SV=5	DYHC1_HUMAN	532 kDa	0.998701	32	100%	NA	Q14204	DYNC1H1	Cytoplasmic dynein 1 heavy chain 1	24.4168	24.7645	24.945	25.1925	24.6242	25.1725	24.7917	24.5857	24.9916	24.3733	24.5854	24.5516	-0.205296	-0.635647	0.225055	24.7496	-1.04946	-6.90901	0.316389	0.472805	0	0	-0.492952	-0.923303	-0.0626011	24.7496	-2.51994	-4.57562	0.0284039	0.119764	0	0	-0.286197	-0.716548	0.144154	24.7496	-1.46303	-6.47603	0.171332
42	sp|Q01082|SPTB2_HUMAN Spectrin beta chain, non-erythrocytic 1 OS=Homo sapiens OX=9606 GN=SPTBN1 PE=1 SV=2	SPTB2_HUMAN	275 kDa	0.997866	32	94%	NA	Q01082	SPTBN1	Spectrin beta chain, non-erythrocytic 1	25.5156	25.8305	25.6749	26.0917	26.3016	26.2441	25.4439	25.0926	25.4016	25.8716	25.9288	26.0419	0.273766	-0.0391206	0.586653	25.7866	1.92487	-5.74376	0.0803804	0.172	0	0	-0.265043	-0.57793	0.0478438	25.7866	-1.86354	-5.65748	0.0891748	0.250189	0	0	0.634712	0.321825	0.947599	25.7866	4.46271	-1.36222	0.000949185
43	sp|P25705|ATPA_HUMAN ATP synthase subunit alpha, mitochondrial OS=Homo sapiens OX=9606 GN=ATP5F1A PE=1 SV=1	ATPA_HUMAN	60 kDa	0.999743	31	100%	NA	P25705	ATP5F1A	ATP synthase subunit alpha, mitochondrial	29.7674	29.8211	29.7193	30.1197	30.0079	30.0956	30.2562	30.2877	30.3337	30.0738	29.9416	29.9138	0.207163	-0.0364862	0.450813	30.0282	1.87049	-5.82827	0.0881346	0.183876	0	0	-0.0979816	-0.341631	0.145668	30.0282	-0.884684	-6.88506	0.395181	0.613233	0	0	-0.316098	-0.559747	-0.0724486	30.0282	-2.85408	-4.22483	0.0156261
44	sp|P26038|MOES_HUMAN Moesin OS=Homo sapiens OX=9606 GN=MSN PE=1 SV=3	MOES_HUMAN	68 kDa	0.999181	31	77%	NA	P26038	MSN	Moesin	27.219	26.8039	27.3158	27.5221	27.1848	27.5181	27.1002	27.3319	27.3331	27.5082	28.1984	27.8075	0.725156	0.282113	1.1682	27.4036	3.60077	-2.82522	0.00413881	0.0194498	0	0	0.429755	-0.0132873	0.872797	27.4036	2.13395	-5.22763	0.0560971	0.186692	0	0	0.582999	0.139956	1.02604	27.4036	2.89489	-4.15201	0.0145241
45	sp|Q13813|SPTN1_HUMAN Spectrin alpha chain, non-erythrocytic 1 OS=Homo sapiens OX=9606 GN=SPTAN1 PE=1 SV=3	SPTN1_HUMAN	285 kDa	0.999112	30	100%	NA	Q13813	SPTAN1	Spectrin alpha chain, non-erythrocytic 1	25.685	24.9717	25.1624	25.8972	25.7631	25.9414	25.1875	24.7082	25.1684	25.3256	25.5776	25.8715	0.318511	-0.152714	0.789736	25.4383	1.48698	-6.38437	0.165005	0.295351	0	0	-0.275672	-0.746897	0.195553	25.4383	-1.28698	-6.45801	0.224421	0.438635	0	0	0.570169	0.0989433	1.04139	25.4383	2.66185	-4.56551	0.0220472
46	sp|P04083|ANXA1_HUMAN Annexin A1 OS=Homo sapiens OX=9606 GN=ANXA1 PE=1 SV=2	ANXA1_HUMAN	39 kDa	0.99997	29	100%	NA	P04083	ANXA1	Annexin A1	32.7737	32.3325	32.6649	31.8977	32.3926	32.3491	31.1788	30.9506	31.0372	30.7216	30.6638	30.8858	-1.83332	-2.2087	-1.45794	31.654	-10.7443	7.00954	3.46878e-07	1.58426e-05	-1	-1	-1.45609	-1.83147	-1.08072	31.654	-8.53355	4.73615	3.42435e-06	0.000181926	-1	-1	-0.298489	-0.673867	0.0768892	31.654	-1.74932	-6.07137	0.107936
47	sp|P11940|PABP1_HUMAN Polyadenylate-binding protein 1 OS=Homo sapiens OX=9606 GN=PABPC1 PE=1 SV=2	PABP1_HUMAN	71 kDa	0.999433	29	69%	NA	P11940	PABPC1	Polyadenylate-binding protein 1	28.3607	28.0631	28.5109	27.8119	27.9829	27.8629	27.7112	27.381	27.5617	28.14	28.2529	28.1068	-0.145022	-0.468942	0.178897	27.9788	-0.984933	-6.97423	0.345744	0.504801	0	0	0.280654	-0.0432658	0.604573	27.9788	1.90609	-5.5917	0.0829849	0.241845	0	0	0.615262	0.291343	0.939181	27.9788	4.17861	-1.85603	0.00152722
48	sp|P46940|IQGA1_HUMAN Ras GTPase-activating-like protein IQGAP1 OS=Homo sapiens OX=9606 GN=IQGAP1 PE=1 SV=1	IQGA1_HUMAN	189 kDa	0.99927	29	100%	NA	P46940	IQGAP1	Ras GTPase-activating-like protein IQGAP1	24.674	25.4091	25.1221	25.3437	25.4365	25.4501	25.1305	24.9827	24.9445	25.0726	25.2403	25.0988	0.0688481	-0.309594	0.44729	25.1588	0.400223	-7.39315	0.696625	0.805473	0	0	-0.272853	-0.651295	0.105589	25.1588	-1.58613	-6.06579	0.140908	0.330974	0	0	0.118013	-0.260429	0.496455	25.1588	0.686025	-7.28901	0.506845
49	sp|P07814|SYEP_HUMAN Bifunctional glutamate/proline--tRNA ligase OS=Homo sapiens OX=9606 GN=EPRS1 PE=1 SV=5	SYEP_HUMAN	171 kDa	0.99895	29	100%	NA	P07814	EPRS1	Bifunctional glutamate/proline--tRNA ligase	26.011	25.8492	26.1005	26.5957	26.5843	26.8293	26.888	26.5678	26.8361	26.6428	26.8716	26.8743	0.809322	0.494832	1.12381	26.5542	5.66139	0.665022	0.000144169	0.00146322	0	0	0.126471	-0.188019	0.440961	26.5542	0.884694	-6.88505	0.395176	0.613233	0	0	0.0322407	-0.282249	0.346731	26.5542	0.225531	-7.51201	0.825685
50	sp|P23246|SFPQ_HUMAN Splicing factor, proline- and glutamine-rich OS=Homo sapiens OX=9606 GN=SFPQ PE=1 SV=2	SFPQ_HUMAN	76 kDa	0.999731	28	96%	NA	P23246	SFPQ	Splicing factor, proline- and glutamine-rich	27.9096	27.6702	27.9194	27.7106	27.6845	27.7275	27.8162	27.9134	27.9792	27.7938	28.0187	27.8596	0.0576402	-0.214975	0.330256	27.8336	0.465141	-7.36313	0.650868	0.768682	0	0	0.183152	-0.0894633	0.455767	27.8336	1.47799	-6.21397	0.167356	0.363264	0	0	-0.012223	-0.284838	0.260392	27.8336	-0.0986363	-7.53431	0.923195
51	sp|P29401|TKT_HUMAN Transketolase OS=Homo sapiens OX=9606 GN=TKT PE=1 SV=3	TKT_HUMAN	68 kDa	0.999697	28	100%	NA	P29401	TKT	Transketolase	29.5728	29.6437	29.9776	29.3134	29.0838	29.2964	29.4528	29.4011	29.6952	28.6939	28.9044	28.7731	-0.940936	-1.27042	-0.611455	29.3174	-6.28259	1.60909	5.87728e-05	0.000743692	0	0	-0.44075	-0.770232	-0.111269	29.3174	-2.94287	-3.83028	0.0133276	0.0710641	0	0	-0.725926	-1.05541	-0.396444	29.3174	-4.84697	-0.709134	0.000507493
52	sp|Q7KZF4|SND1_HUMAN Staphylococcal nuclease domain-containing protein 1 OS=Homo sapiens OX=9606 GN=SND1 PE=1 SV=1	SND1_HUMAN	102 kDa	0.999423	28	100%	NA	Q7KZF4	SND1	Staphylococcal nuclease domain-containing protein 1	26.7224	26.7668	26.8555	27.2002	27.1726	27.2953	27.4768	27.3478	27.4444	27.0469	27.181	27.1064	0.329884	0.0828057	0.576962	27.1347	2.93722	-4.01798	0.0134633	0.0464182	0	0	-0.111269	-0.358347	0.135809	27.1347	-0.990715	-6.78514	0.343036	0.566576	0	0	-0.311607	-0.558685	-0.0645283	27.1347	-2.77448	-4.36642	0.0180215
53	sp|P30101|PDIA3_HUMAN Protein disulfide-isomerase A3 OS=Homo sapiens OX=9606 GN=PDIA3 PE=1 SV=4	PDIA3_HUMAN	57 kDa	0.999312	28	100%	NA	P30101	PDIA3	Protein disulfide-isomerase A3	30.0662	29.627	30.2014	29.5943	29.8614	29.9266	30.1702	29.9563	30.2478	29.6156	29.7227	29.6786	-0.292586	-0.662031	0.0768587	29.889	-1.74226	-6.02244	0.109205	0.21641	0	0	-0.121816	-0.491261	0.247629	29.889	-0.725378	-7.01647	0.483309	0.689564	0	0	-0.452458	-0.821903	-0.0830126	29.889	-2.69425	-4.50841	0.0208058
54.1	sp|P0DMV8|HS71A_HUMAN Heat shock 70 kDa protein 1A OS=Homo sapiens OX=9606 GN=HSPA1A PE=1 SV=1	HS71A_HUMAN	70 kDa	0.999769	27	48%	NA	P0DMV8	HSPA1A	Heat shock 70 kDa protein 1A	28.5186	27.9061	28.38	27.6467	28.013	27.6513	27.8898	27.5101	27.6366	28.4971	28.5251	28.7151	0.310869	-0.0975871	0.719326	28.0741	1.67433	-6.12214	0.12212	0.234378	0	0	0.808773	0.400317	1.21723	28.0741	4.35602	-1.32043	0.0011334	0.013573	0	0	0.900285	0.491829	1.30874	28.0741	4.8489	-0.705902	0.000505926
54.2	sp|P0DMV9|HS71B_HUMAN Heat shock 70 kDa protein 1B OS=Homo sapiens OX=9606 GN=HSPA1B PE=1 SV=1	HS71B_HUMAN	70 kDa	0.999769	27	48%	NA	P0DMV9	HSPA1B	Heat shock 70 kDa protein 1B	28.5186	27.9061	28.38	27.6467	28.013	27.6513	27.8898	27.5101	27.6366	28.4971	28.5251	28.7151	0.310869	-0.0975871	0.719326	28.0741	1.67433	-6.12214	0.12212	0.234378	0	0	0.808773	0.400317	1.21723	28.0741	4.35602	-1.32043	0.0011334	0.013573	0	0	0.900285	0.491829	1.30874	28.0741	4.8489	-0.705902	0.000505926
55	sp|P22626|ROA2_HUMAN Heterogeneous nuclear ribonucleoproteins A2/B1 OS=Homo sapiens OX=9606 GN=HNRNPA2B1 PE=1 SV=2	ROA2_HUMAN	37 kDa	0.999689	27	100%	NA	P22626	HNRNPA2B1	Heterogeneous nuclear ribonucleoproteins A2/B1	31.0765	30.9582	30.9382	30.6393	30.02	30.0441	30.5831	30.8524	30.5177	30.5512	30.6224	30.7196	-0.359943	-0.7452	0.0253144	30.6269	-2.05538	-5.5362	0.0642772	0.146697	0	0	0.39657	0.0113132	0.781827	30.6269	2.26453	-5.01128	0.0446461	0.163798	0	0	-0.0200083	-0.405265	0.365249	30.6269	-0.114253	-7.53251	0.911088
56.1	sp|P60709|ACTB_HUMAN Actin, cytoplasmic 1 OS=Homo sapiens OX=9606 GN=ACTB PE=1 SV=1	ACTB_HUMAN	42 kDa	0.999423	27	37%	NA	P60709	ACTB	Actin, cytoplasmic 1	31.772	31.6707	31.6813	31.9752	32.3677	32.2697	31.7122	31.5474	31.4961	32.0648	32.1588	32.2509	0.450187	0.151243	0.749132	31.9139	3.31293	-3.34287	0.00688237	0.0279553	0	0	-0.04602	-0.344964	0.252924	31.9139	-0.338661	-7.23352	0.741216	0.872538	0	0	0.57294	0.273996	0.871884	31.9139	4.21627	-1.7901	0.00143307
56.2	sp|P63261|ACTG_HUMAN Actin, cytoplasmic 2 OS=Homo sapiens OX=9606 GN=ACTG1 PE=1 SV=1	ACTG_HUMAN	42 kDa	0.999423	27	37%	NA	P63261	ACTG1	Actin, cytoplasmic 2	31.772	31.6707	31.6813	31.9752	32.3677	32.2697	31.7122	31.5474	31.4961	32.0648	32.1588	32.2509	0.450187	0.151243	0.749132	31.9139	3.31293	-3.34287	0.00688237	0.0279553	0	0	-0.04602	-0.344964	0.252924	31.9139	-0.338661	-7.23352	0.741216	0.872538	0	0	0.57294	0.273996	0.871884	31.9139	4.21627	-1.7901	0.00143307
57	sp|P07237|PDIA1_HUMAN Protein disulfide-isomerase OS=Homo sapiens OX=9606 GN=P4HB PE=1 SV=3	PDIA1_HUMAN	57 kDa	0.999344	27	100%	NA	P07237	P4HB	Protein disulfide-isomerase	27.8373	27.5831	27.633	27.4837	27.6702	27.74	27.9193	28.0028	27.8013	27.4848	27.379	27.4851	-0.234836	-0.517156	0.0474835	27.6683	-1.82992	-5.8905	0.0943613	0.193421	0	0	-0.181664	-0.463983	0.100656	27.6683	-1.41558	-6.29629	0.184475	0.386683	0	0	-0.45814	-0.740459	-0.17582	27.6683	-3.56998	-2.93804	0.0043688
58	sp|Q92945|FUBP2_HUMAN Far upstream element-binding protein 2 OS=Homo sapiens OX=9606 GN=KHSRP PE=1 SV=4	FUBP2_HUMAN	73 kDa	0.999213	27	93%	NA	Q92945	KHSRP	Far upstream element-binding protein 2	29.2583	29.0163	29.3193	28.7706	28.8175	28.8068	29.4018	28.9114	29.3444	28.91	29.0377	29.0942	-0.18401	-0.520528	0.152509	29.0574	-1.20293	-6.7406	0.254158	0.404412	0	0	0.215707	-0.120811	0.552225	29.0574	1.41015	-6.30334	0.186034	0.389391	0	0	-0.205182	-0.5417	0.131337	29.0574	-1.34134	-6.63344	0.206743
59	sp|Q07065|CKAP4_HUMAN Cytoskeleton-associated protein 4 OS=Homo sapiens OX=9606 GN=CKAP4 PE=1 SV=2	CKAP4_HUMAN	66 kDa	0.999052	27	100%	NA	Q07065	CKAP4	Cytoskeleton-associated protein 4	26.9015	26.7684	27.1012	27.0831	27.1967	27.2535	28.0527	27.8647	28.0497	27.6394	27.6314	27.6005	0.700107	0.419943	0.980271	27.4286	5.49745	0.406891	0.000184339	0.00174637	0	0	0.445995	0.165831	0.726159	27.4286	3.50208	-2.82758	0.00492358	0.0347929	0	0	-0.365236	-0.6454	-0.0850722	27.4286	-2.86794	-4.2001	0.0152426
60	sp|P14625|ENPL_HUMAN Endoplasmin OS=Homo sapiens OX=9606 GN=HSP90B1 PE=1 SV=1	ENPL_HUMAN	92 kDa	0.998537	27	93%	NA	P14625	HSP90B1	Endoplasmin	28.5697	28.307	28.2824	27.7032	27.9987	27.8629	28.6993	28.6948	28.6573	27.7622	27.6579	27.8029	-0.645365	-0.931453	-0.359276	28.1665	-4.96264	-0.460882	0.000422006	0.00329819	0	0	-0.113929	-0.400018	0.17216	28.1665	-0.876078	-6.89274	0.399643	0.617329	0	0	-0.942809	-1.2289	-0.65672	28.1665	-7.24989	2.9246	1.60919e-05
61	sp|P15144|AMPN_HUMAN Aminopeptidase N OS=Homo sapiens OX=9606 GN=ANPEP PE=1 SV=4	AMPN_HUMAN	110 kDa	0.998372	27	100%	NA	P15144	ANPEP	Aminopeptidase N	25.4517	24.8669	25.1685	27.4569	27.6786	27.5437	28.5543	28.3833	28.5035	27.645	27.9023	27.852	2.63736	2.2862	2.98851	27.2506	16.5227	11.6268	3.8968e-09	4.74598e-07	1	1	0.240029	-0.111125	0.591182	27.2506	1.50375	-6.17929	0.160695	0.356259	0	0	-0.680593	-1.03175	-0.32944	27.2506	-4.26383	-1.70701	0.00132273
62	sp|Q14764|MVP_HUMAN Major vault protein OS=Homo sapiens OX=9606 GN=MVP PE=1 SV=4	MVP_HUMAN	99 kDa	0.998292	27	100%	NA	Q14764	MVP	Major vault protein	26.1574	25.8922	26.2179	26.1008	26.1176	26.019	24.9937	24.8776	25.0398	26.1804	26.2038	26.1855	0.100763	-0.171274	0.372801	25.8321	0.814859	-7.12913	0.432375	0.592236	0	0	0.11074	-0.161298	0.382778	25.8321	0.895538	-6.87528	0.389602	0.608713	0	0	1.21955	0.947511	1.49159	25.8321	9.86232	6.0637	8.22473e-07
63	sp|P61978|HNRPK_HUMAN Heterogeneous nuclear ribonucleoprotein K OS=Homo sapiens OX=9606 GN=HNRNPK PE=1 SV=1	HNRPK_HUMAN	51 kDa	0.999998	26	100%	NA	P61978	HNRNPK	Heterogeneous nuclear ribonucleoprotein K	29.9844	29.5472	29.9113	29.4711	29.9217	29.7105	30.0482	29.8392	29.9798	29.5866	29.5395	29.708	-0.202933	-0.554331	0.148465	29.7706	-1.27047	-6.66089	0.230032	0.374796	0	0	-0.0897353	-0.441133	0.261663	29.7706	-0.561789	-7.12655	0.585481	0.766477	0	0	-0.344347	-0.695745	0.00705062	29.7706	-2.15579	-5.43153	0.0540048
64	sp|P13639|EF2_HUMAN Elongation factor 2 OS=Homo sapiens OX=9606 GN=EEF2 PE=1 SV=4	EF2_HUMAN	95 kDa	0.999879	26	96%	NA	P13639	EEF2	Elongation factor 2	26.9701	27.3752	26.9652	27.3704	27.2771	27.2469	27.0424	27.5003	27.0806	27.4397	27.5819	27.2956	0.335566	-0.0320596	0.703192	27.2621	2.00808	-5.61216	0.0697289	0.155824	0	0	0.14089	-0.226735	0.508516	27.2621	0.84311	-6.92157	0.417054	0.630882	0	0	0.231288	-0.136338	0.598914	27.2621	1.38407	-6.57926	0.19367
65	sp|P38159|RBMX_HUMAN RNA-binding motif protein, X chromosome OS=Homo sapiens OX=9606 GN=RBMX PE=1 SV=3	RBMX_HUMAN	42 kDa	0.999509	26	96%	NA	P38159	RBMX	RNA-binding motif protein, X chromosome	28.9954	28.4395	29.0603	28.2939	28.5129	28.5786	28.6862	28.342	28.681	28.4805	28.5674	28.7657	-0.22721	-0.635737	0.181317	28.617	-1.22353	-6.71663	0.246593	0.394522	0	0	0.142714	-0.265813	0.55124	28.617	0.768518	-6.98318	0.458299	0.668276	0	0	0.0347779	-0.373749	0.443305	28.617	0.18728	-7.52056	0.854837
66	sp|P12956|XRCC6_HUMAN X-ray repair cross-complementing protein 6 OS=Homo sapiens OX=9606 GN=XRCC6 PE=1 SV=2	XRCC6_HUMAN	70 kDa	0.999323	26	100%	NA	P12956	XRCC6	X-ray repair cross-complementing protein 6	26.2285	26.2254	26.3312	26.0935	26.0292	25.8424	26.7158	26.715	26.6094	26.3023	26.2018	26.1122	-0.0562789	-0.32125	0.208692	26.2839	-0.467258	-7.36208	0.649399	0.767878	0	0	0.217086	-0.0478851	0.482056	26.2839	1.80236	-5.75069	0.0988176	0.265391	0	0	-0.47465	-0.73962	-0.209679	26.2839	-3.9408	-2.27551	0.00229168
67	sp|Q14697|GANAB_HUMAN Neutral alpha-glucosidase AB OS=Homo sapiens OX=9606 GN=GANAB PE=1 SV=3	GANAB_HUMAN	107 kDa	0.999193	26	100%	NA	Q14697	GANAB	Neutral alpha-glucosidase AB	25.7868	25.9635	26.106	26.1348	26.2153	25.9908	27.0842	27.1007	27.0629	26.1919	26.4159	26.1778	0.309768	0.0202529	0.599283	26.3525	2.35383	-5.0406	0.0381444	0.101054	0	0	0.148231	-0.141284	0.437745	26.3525	1.12636	-6.64373	0.283895	0.501841	0	0	-0.82072	-1.11024	-0.531205	26.3525	-6.23639	1.48813	6.27144e-05
68	sp|P04406|G3P_HUMAN Glyceraldehyde-3-phosphate dehydrogenase OS=Homo sapiens OX=9606 GN=GAPDH PE=1 SV=3	G3P_HUMAN	36 kDa	0.99908	26	100%	NA	P04406	GAPDH	Glyceraldehyde-3-phosphate dehydrogenase	30.4971	30.7114	30.526	30.857	31.0073	30.7739	30.681	30.8403	30.5985	30.8543	30.9085	30.6874	0.238556	-0.0501308	0.527242	30.7452	1.81791	-5.90879	0.0962807	0.196803	0	0	-0.0626613	-0.351348	0.226025	30.7452	-0.477509	-7.17295	0.64231	0.805365	0	0	0.110126	-0.178561	0.398813	30.7452	0.839214	-7.16839	0.419145
69	sp|P07437|TBB5_HUMAN Tubulin beta chain OS=Homo sapiens OX=9606 GN=TUBB PE=1 SV=2	TBB5_HUMAN	50 kDa	0.998986	26	19%	NA	P07437	TUBB	Tubulin beta chain	29.1516	28.5928	28.8899	28.7287	29.2056	29.0751	29.0509	28.8175	28.9727	29.1022	29.2198	29.3495	0.345724	-0.0403347	0.731782	29.013	1.97009	-5.67258	0.0744183	0.163675	0	0	0.220687	-0.165371	0.606745	29.013	1.25757	-6.49342	0.23449	0.449297	0	0	0.276791	-0.109267	0.66285	29.013	1.57728	-6.31995	0.142926
70	sp|P12270|TPR_HUMAN Nucleoprotein TPR OS=Homo sapiens OX=9606 GN=TPR PE=1 SV=3	TPR_HUMAN	267 kDa	0.998822	26	100%	NA	P12270	TPR	Nucleoprotein TPR	25.8041	26.1238	25.7008	24.4442	26.8978	26.8796	25.2197	24.996	25.153	24.8173	24.7958	26.4449	-0.523545	-1.85531	0.808217	25.6064	-0.864842	-7.08624	0.40552	0.566604	0	0	-0.721179	-2.05294	0.610583	25.6064	-1.19131	-6.57092	0.258506	0.473873	0	0	0.229759	-1.102	1.56152	25.6064	0.379537	-7.46178	0.711486
71	sp|Q14247|SRC8_HUMAN Src substrate cortactin OS=Homo sapiens OX=9606 GN=CTTN PE=1 SV=2	SRC8_HUMAN	62 kDa	0.998359	26	100%	NA	Q14247	CTTN	Src substrate cortactin	26.3896	25.9078	26.27	26.597	27.0369	26.5696	25.8121	25.5682	26.1491	26.2991	26.4078	26.4347	0.19144	-0.233257	0.616136	26.2868	0.991659	-6.96759	0.342595	0.501203	0	0	-0.353917	-0.778613	0.0707797	26.2868	-1.83329	-5.70377	0.0938294	0.257678	0	0	0.537443	0.112747	0.962139	26.2868	2.78396	-4.34958	0.0177179
72	sp|P68371|TBB4B_HUMAN Tubulin beta-4B chain OS=Homo sapiens OX=9606 GN=TUBB4B PE=1 SV=1	TBB4B_HUMAN	50 kDa	0.998231	26	19%	NA	P68371	TUBB4B	Tubulin beta-4B chain	28.6531	28.8586	28.4743	28.3891	28.3439	28.5829	28.0368	28.1432	28.1033	28.1394	28.0182	28.1048	-0.574535	-0.867212	-0.281858	28.3206	-4.31854	-1.55531	0.00120672	0.00733315	0	0	-0.351195	-0.643872	-0.0585175	28.3206	-2.63978	-4.36679	0.0229346	0.104844	0	0	-0.00698931	-0.299667	0.285688	28.3206	-0.0525357	-7.5381	0.95904
73	sp|P00558|PGK1_HUMAN Phosphoglycerate kinase 1 OS=Homo sapiens OX=9606 GN=PGK1 PE=1 SV=3	PGK1_HUMAN	45 kDa	0.999807	25	76%	NA	P00558	PGK1	Phosphoglycerate kinase 1	29.1462	29.0311	29.3123	28.8075	28.341	28.8568	28.0668	28.9901	28.8594	28.5669	28.4996	28.3673	-0.685265	-1.19671	-0.173825	28.7371	-2.94763	-3.99935	0.0132144	0.0458087	0	0	-0.190488	-0.701928	0.320952	28.7371	-0.819374	-6.94172	0.429902	0.641887	0	0	-0.16082	-0.67226	0.35062	28.7371	-0.691759	-7.28489	0.503373
74	sp|Q96AE4|FUBP1_HUMAN Far upstream element-binding protein 1 OS=Homo sapiens OX=9606 GN=FUBP1 PE=1 SV=3	FUBP1_HUMAN	68 kDa	0.99949	25	84%	NA	Q96AE4	FUBP1	Far upstream element-binding protein 1	28.8011	28.325	28.6891	28.188	28.5267	28.3362	28.3204	28.0505	28.2287	28.3111	28.409	28.4757	-0.206475	-0.551051	0.138101	28.3884	-1.31823	-6.60256	0.214113	0.356206	0	0	0.0482953	-0.296281	0.392871	28.3884	0.308339	-7.24407	0.763562	0.888188	0	0	0.19871	-0.145866	0.543286	28.3884	1.26866	-6.72276	0.230652
75	sp|Q03252|LMNB2_HUMAN Lamin-B2 OS=Homo sapiens OX=9606 GN=LMNB2 PE=1 SV=4	LMNB2_HUMAN	70 kDa	0.998648	25	84%	NA	Q03252	LMNB2	Lamin-B2	26.9571	26.3997	26.839	26.3679	26.5908	26.5563	27.1929	26.7893	27.1119	26.5548	26.7085	26.7188	-0.0712548	-0.446827	0.304317	26.7322	-0.417379	-7.38564	0.6844	0.795524	0	0	0.155691	-0.219881	0.531262	26.7322	0.911966	-6.86027	0.381263	0.600567	0	0	-0.370685	-0.746256	0.00488716	26.7322	-2.1713	-5.40593	0.0525637
76	sp|P62736|ACTA_HUMAN Actin, aortic smooth muscle OS=Homo sapiens OX=9606 GN=ACTA2 PE=1 SV=1	ACTA_HUMAN	42 kDa	0.998618	25	40%	NA	P62736	ACTA2	Actin, aortic smooth muscle	27.5179	29.2168	27.3072	28.4368	28.7773	28.918	28.35	28.2907	27.9751	29.0593	28.5045	28.6569	0.726255	-0.167451	1.61996	28.4175	1.78774	-5.95444	0.101259	0.204973	0	0	0.0295493	-0.864156	0.923255	28.4175	0.0727381	-7.29259	0.943315	0.976051	0	0	0.534931	-0.358774	1.42864	28.4175	1.31678	-6.66403	0.214584
77	sp|P50990|TCPQ_HUMAN T-complex protein 1 subunit theta OS=Homo sapiens OX=9606 GN=CCT8 PE=1 SV=4	TCPQ_HUMAN	60 kDa	0.998533	25	100%	NA	P50990	CCT8	T-complex protein 1 subunit theta	28.42	28.3538	28.437	28.3527	28.5015	28.5494	28.1868	28.0868	28.2345	28.1174	28.1014	28.0511	-0.313609	-0.562544	-0.0646746	28.2827	-2.77149	-4.31319	0.0181184	0.0585641	0	0	-0.377887	-0.626822	-0.128952	28.2827	-3.33953	-3.11925	0.0065647	0.0425323	0	0	-0.0794165	-0.328351	0.169518	28.2827	-0.701834	-7.27758	0.497308
78	sp|P13667|PDIA4_HUMAN Protein disulfide-isomerase A4 OS=Homo sapiens OX=9606 GN=PDIA4 PE=1 SV=2	PDIA4_HUMAN	73 kDa	0.998354	25	100%	NA	P13667	PDIA4	Protein disulfide-isomerase A4	28.4128	27.8393	28.3456	27.6733	27.7986	28.0351	28.4468	28.1684	28.433	27.7876	27.9372	27.9796	-0.297767	-0.682692	0.0871579	28.0715	-1.7018	-6.08209	0.116741	0.227337	0	0	0.0657865	-0.319138	0.450711	28.0715	0.375984	-7.21921	0.714051	0.855106	0	0	-0.44792	-0.832845	-0.0629954	28.0715	-2.55996	-4.74407	0.0264482
79	sp|P04075|ALDOA_HUMAN Fructose-bisphosphate aldolase A OS=Homo sapiens OX=9606 GN=ALDOA PE=1 SV=2	ALDOA_HUMAN	39 kDa	0.99984	24	88%	NA	P04075	ALDOA	Fructose-bisphosphate aldolase A	30.7352	30.7434	30.7352	30.0752	29.9601	30.0657	29.3212	29.4478	29.3756	30.1208	29.9784	30.037	-0.692527	-0.93423	-0.450823	30.0496	-6.30322	1.63953	5.70985e-05	0.000734682	0	0	0.0117342	-0.229969	0.253438	30.0496	0.106802	-7.28927	0.916862	0.966197	0	0	0.663879	0.422176	0.905583	30.0496	6.04248	1.1975	8.26171e-05
80	sp|Q13435|SF3B2_HUMAN Splicing factor 3B subunit 2 OS=Homo sapiens OX=9606 GN=SF3B2 PE=1 SV=2	SF3B2_HUMAN	100 kDa	0.999726	24	100%	NA	Q13435	SF3B2	Splicing factor 3B subunit 2	27.8658	27.5207	27.9359	27.3181	27.3145	27.3469	27.6482	27.0977	27.634	27.2142	27.3289	27.4299	-0.449821	-0.829398	-0.0702447	27.4712	-2.60705	-4.60305	0.024316	0.0728981	0	0	-0.00219882	-0.381776	0.377378	27.4712	-0.0127438	-7.29537	0.990059	0.995095	0	0	-0.135632	-0.515209	0.243945	27.4712	-0.786089	-7.21268	0.448354
81	sp|P06576|ATPB_HUMAN ATP synthase subunit beta, mitochondrial OS=Homo sapiens OX=9606 GN=ATP5F1B PE=1 SV=3	ATPB_HUMAN	57 kDa	0.999486	24	100%	NA	P06576	ATP5F1B	ATP synthase subunit beta, mitochondrial	30.0101	30.0184	30.2533	30.4232	30.7325	30.6804	30.6824	30.5998	30.7534	30.3787	30.4265	30.2952	0.272875	-0.0167326	0.562483	30.4378	2.07283	-5.50799	0.0623691	0.14397	0	0	-0.245246	-0.534853	0.0443622	30.4378	-1.86295	-5.65839	0.0892639	0.250189	0	0	-0.311729	-0.601337	-0.0221212	30.4378	-2.36797	-5.07545	0.0372024
82	sp|P15924|DESP_HUMAN Desmoplakin OS=Homo sapiens OX=9606 GN=DSP PE=1 SV=3	DESP_HUMAN	332 kDa	0.999208	24	100%	NA	P15924	DSP	Desmoplakin	24.9361	25.0791	25.0005	25.5732	25.5455	25.7508	23.4592	22.5147	23.1986	25.6811	25.929	25.7864	0.793642	0.336457	1.25083	24.8712	3.81893	-2.43508	0.00282858	0.0139897	0	0	0.175705	-0.28148	0.632889	24.8712	0.845474	-6.91953	0.415789	0.629827	0	0	2.74135	2.28416	3.19853	24.8712	13.1911	9.17702	4.19066e-08
83	sp|Q13885|TBB2A_HUMAN Tubulin beta-2A chain OS=Homo sapiens OX=9606 GN=TUBB2A PE=1 SV=1	TBB2A_HUMAN	50 kDa	0.995658	24	8%	NA	Q13885	TUBB2A	Tubulin beta-2A chain	22.4421	22.1872	22.8474	24.4707	24.7633	24.7091	23.1197	22.8688	22.8886	24.191	24.5211	24.6221	1.95251	1.5394	2.36563	23.6359	10.3976	6.66214	4.83518e-07	2.04829e-05	1	1	-0.202926	-0.616039	0.210187	23.6359	-1.08063	-6.69304	0.302896	0.520792	0	0	1.48573	1.07262	1.89884	23.6359	7.91188	3.79198	7.0821e-06
84	sp|O00515|LAD1_HUMAN Ladinin-1 OS=Homo sapiens OX=9606 GN=LAD1 PE=1 SV=2	LAD1_HUMAN	57 kDa	0.999825	23	100%	NA	O00515	LAD1	Ladinin-1	27.8658	27.5712	27.5665	28.2315	27.575	27.8845	23.5509	24.6543	23.8165	28.0593	28.0177	28.2497	0.441095	-0.136495	1.01868	26.9202	1.68005	-6.11383	0.120983	0.233267	0	0	0.211918	-0.365672	0.789508	26.9202	0.807156	-6.9519	0.436616	0.649589	0	0	4.10167	3.52408	4.67926	26.9202	15.6225	11.0098	7.06672e-09
85	sp|P50395|GDIB_HUMAN Rab GDP dissociation inhibitor beta OS=Homo sapiens OX=9606 GN=GDI2 PE=1 SV=2	GDIB_HUMAN	51 kDa	0.999784	23	70%	NA	P50395	GDI2	Rab GDP dissociation inhibitor beta	25.1054	25.517	25.3727	25.6225	25.6755	25.6629	25.3201	25.2143	25.2143	25.5454	25.5181	25.1945	0.0876518	-0.230229	0.405533	25.4136	0.606604	-7.28284	0.556378	0.693815	0	0	-0.234278	-0.552159	0.0836028	25.4136	-1.62135	-6.01611	0.13312	0.321878	0	0	0.169779	-0.148102	0.48766	25.4136	1.17498	-6.83236	0.264717
86	sp|P22314|UBA1_HUMAN Ubiquitin-like modifier-activating enzyme 1 OS=Homo sapiens OX=9606 GN=UBA1 PE=1 SV=3	UBA1_HUMAN	118 kDa	0.999303	23	100%	NA	P22314	UBA1	Ubiquitin-like modifier-activating enzyme 1	26.8996	26.9462	27.0506	27.4044	27.3011	27.4343	27.6594	27.6948	27.7855	27.2297	27.3618	27.358	0.351037	0.100458	0.601617	27.3438	3.08189	-3.75861	0.0103912	0.037967	0	0	-0.0634555	-0.314035	0.187124	27.3438	-0.5571	-7.12932	0.588572	0.769145	0	0	-0.396733	-0.647312	-0.146154	27.3438	-3.48307	-3.09432	0.00509153
87	sp|O60506|HNRPQ_HUMAN Heterogeneous nuclear ribonucleoprotein Q OS=Homo sapiens OX=9606 GN=SYNCRIP PE=1 SV=2	HNRPQ_HUMAN	70 kDa	0.998759	23	78%	NA	O60506	SYNCRIP	Heterogeneous nuclear ribonucleoprotein Q	25.4649	25.0478	25.7294	25.2463	25.656	25.4464	25.8453	25.6435	25.8625	25.4151	25.5088	25.2887	-0.00985917	-0.409878	0.39016	25.5129	-0.0542212	-7.47799	0.957727	0.975754	0	0	-0.0453968	-0.445416	0.354622	25.5129	-0.249663	-7.26172	0.807431	0.915164	0	0	-0.379604	-0.779623	0.0204148	25.5129	-2.08766	-5.54308	0.0607891
88	sp|Q13509|TBB3_HUMAN Tubulin beta-3 chain OS=Homo sapiens OX=9606 GN=TUBB3 PE=1 SV=2	TBB3_HUMAN	50 kDa	0.998672	23	26%	NA	Q13509	TUBB3	Tubulin beta-3 chain	22.7838	21.2147	21.487	22.3869	23.0176	22.144	22.95	22.5801	23.3352	23.5773	24.1378	23.8025	2.01071	1.16808	2.85334	22.7847	5.24954	0.00948802	0.000269255	0.00232635	1	1	1.32304	0.480409	2.16567	22.7847	3.45418	-2.91348	0.00535813	0.0369425	1	1	0.884083	0.041451	1.72671	22.7847	2.30815	-5.17704	0.041347
89	sp|Q9BQE3|TBA1C_HUMAN Tubulin alpha-1C chain OS=Homo sapiens OX=9606 GN=TUBA1C PE=1 SV=1	TBA1C_HUMAN	50 kDa	0.99858	23	43%	NA	Q9BQE3	TUBA1C	Tubulin alpha-1C chain	27.2912	27.535	27.2061	27.3552	26.9316	27.4909	27.3154	27.5248	27.5073	27.5704	27.379	27.431	0.116018	-0.245996	0.478032	27.3782	0.705032	-7.21532	0.495392	0.649341	0	0	0.200908	-0.161106	0.562922	27.3782	1.2209	-6.5367	0.247549	0.461429	0	0	0.0109859	-0.351028	0.373	27.3782	0.0667605	-7.53718	0.947966
90	sp|P15311|EZRI_HUMAN Ezrin OS=Homo sapiens OX=9606 GN=EZR PE=1 SV=4	EZRI_HUMAN	69 kDa	0.998415	23	70%	NA	P15311	EZR	Ezrin	27.759	27.426	26.8801	27.5502	27.0038	27.3193	25.0509	25.6915	25.2112	26.8133	26.6484	26.6398	-0.65451	-1.18387	-0.125147	26.6661	-2.72002	-4.4043	0.0198677	0.0622435	0	0	-0.590576	-1.11994	-0.0612137	26.6661	-2.45432	-4.6889	0.0319213	0.129081	0	0	1.38266	0.853298	1.91202	26.6661	5.74608	0.743183	0.000127168
91	sp|P54577|SYYC_HUMAN Tyrosine--tRNA ligase, cytoplasmic OS=Homo sapiens OX=9606 GN=YARS1 PE=1 SV=4	SYYC_HUMAN	59 kDa	0.998127	23	100%	NA	P54577	YARS1	Tyrosine--tRNA ligase, cytoplasmic	26.5813	26.2635	26.4644	26.862	26.532	26.9957	26.6643	26.5935	26.8097	26.1195	26.0818	26.2676	-0.280106	-0.614441	0.0542282	26.5196	-1.84311	-5.87035	0.092295	0.190119	0	0	-0.640293	-0.974627	-0.305959	26.5196	-4.21315	-1.56819	0.00144064	0.01564	0	0	-0.53288	-0.867214	-0.198545	26.5196	-3.50637	-3.05241	0.00488654
92	sp|P35580|MYH10_HUMAN Myosin-10 OS=Homo sapiens OX=9606 GN=MYH10 PE=1 SV=3	MYH10_HUMAN	229 kDa	0.99652	23	61%	NA	P35580	MYH10	Myosin-10	22.8985	22.5466	23.5303	22.8132	23.652	23.5834	24.3731	23.6509	23.9575	24.1795	24.7932	24.6197	1.53901	0.862379	2.21564	23.7165	5.00379	-0.39274	0.000395382	0.00314905	1	1	1.18128	0.504655	1.85791	23.7165	3.84072	-2.22327	0.00272378	0.024045	1	1	0.536989	-0.13964	1.21362	23.7165	1.74592	-6.07643	0.108546
94	sp|P00338|LDHA_HUMAN L-lactate dehydrogenase A chain OS=Homo sapiens OX=9606 GN=LDHA PE=1 SV=2	LDHA_HUMAN	37 kDa	0.999664	22	91%	NA	P00338	LDHA	L-lactate dehydrogenase A chain	30.127	29.7415	29.7625	30.1814	30.6346	30.4629	30.4692	30.0938	30.0251	30.1829	30.332	30.2856	0.38988	0.00842361	0.771336	30.1916	2.24851	-5.2184	0.0459202	0.11482	0	0	-0.159418	-0.540874	0.222039	30.1916	-0.919392	-6.85341	0.377535	0.597839	0	0	0.0708251	-0.310631	0.452281	30.1916	0.408462	-7.44956	0.690743
95	sp|P68104|EF1A1_HUMAN Elongation factor 1-alpha 1 OS=Homo sapiens OX=9606 GN=EEF1A1 PE=1 SV=1	EF1A1_HUMAN	50 kDa	0.999602	22	100%	NA	P68104	EEF1A1	Elongation factor 1-alpha 1	32.0823	31.7417	31.7227	32.0905	31.3401	31.8904	31.2361	31.409	31.3079	31.8502	31.6283	31.6132	-0.151643	-0.572992	0.269706	31.6594	-0.791753	-7.14819	0.445178	0.604673	0	0	-0.0764203	-0.497769	0.344929	31.6594	-0.399002	-7.20966	0.697499	0.842219	0	0	0.379544	-0.041805	0.800893	31.6594	1.98166	-5.71348	0.0729595
96	sp|P18206|VINC_HUMAN Vinculin OS=Homo sapiens OX=9606 GN=VCL PE=1 SV=4	VINC_HUMAN	124 kDa	0.999471	22	100%	NA	P18206	VCL	Vinculin	26.3839	25.8028	26.2109	25.8833	26.0594	26.2623	25.8351	25.493	25.7159	26.1327	26.1909	26.4261	0.117374	-0.276884	0.511632	26.033	0.654938	-7.25086	0.525914	0.672994	0	0	0.181595	-0.212664	0.575853	26.033	1.01328	-6.76264	0.33261	0.553152	0	0	0.568576	0.174318	0.962834	26.033	3.17261	-3.65357	0.00883647
97	sp|P31948|STIP1_HUMAN Stress-induced-phosphoprotein 1 OS=Homo sapiens OX=9606 GN=STIP1 PE=1 SV=1	STIP1_HUMAN	63 kDa	0.999438	22	100%	NA	P31948	STIP1	Stress-induced-phosphoprotein 1	26.4217	26.3252	26.2187	26.1558	26.0071	26.2011	26.2256	26.27	26.2091	26.2282	26.0166	26.0807	-0.213316	-0.478217	0.0515851	26.1967	-1.77153	-5.97878	0.104029	0.209852	0	0	-0.0128198	-0.277721	0.252081	26.1967	-0.106465	-7.28931	0.917123	0.966197	0	0	-0.12636	-0.391261	0.138541	26.1967	-1.04939	-6.96889	0.316423
98	sp|P78371|TCPB_HUMAN T-complex protein 1 subunit beta OS=Homo sapiens OX=9606 GN=CCT2 PE=1 SV=4	TCPB_HUMAN	57 kDa	0.999394	22	100%	NA	P78371	CCT2	T-complex protein 1 subunit beta	27.7756	27.5537	27.7579	27.5683	27.8342	27.6424	27.5538	27.4236	27.5516	27.4169	27.4641	27.335	-0.29038	-0.566611	-0.0141484	27.5731	-2.31261	-5.11052	0.0410232	0.105741	0	0	-0.276306	-0.552538	-7.48686e-05	27.5731	-2.20053	-5.11795	0.0499479	0.176483	0	0	-0.104307	-0.380538	0.171925	27.5731	-0.830708	-7.17565	0.423735
99	sp|Q9UQ35|SRRM2_HUMAN Serine/arginine repetitive matrix protein 2 OS=Homo sapiens OX=9606 GN=SRRM2 PE=1 SV=2	SRRM2_HUMAN	300 kDa	0.99932	22	100%	NA	Q9UQ35	SRRM2	Serine/arginine repetitive matrix protein 2	28.6484	28.6407	29.0856	29.0014	28.1047	28.7126	28.9129	28.7328	29.2226	28.8945	29.1044	29.2303	0.284888	-0.22862	0.798397	28.8576	1.2205	-6.72019	0.247698	0.395639	0	0	0.470191	-0.0433175	0.9837	28.8576	2.01435	-5.42107	0.0689818	0.213188	0	0	0.120309	-0.3932	0.633818	28.8576	0.515418	-7.39686	0.616421
100	sp|Q8WUM4|PDC6I_HUMAN Programmed cell death 6-interacting protein OS=Homo sapiens OX=9606 GN=PDCD6IP PE=1 SV=1	PDC6I_HUMAN	96 kDa	0.99892	22	100%	NA	Q8WUM4	PDCD6IP	Programmed cell death 6-interacting protein	25.0215	25.1597	25.1839	25.8037	25.9362	26.0214	25.0882	25.051	25.1284	25.5134	25.4492	25.4541	0.350515	0.0979111	0.60312	25.4009	3.05264	-3.81114	0.0109495	0.0394154	0	0	-0.448227	-0.700831	-0.195623	25.4009	-3.90361	-2.11183	0.0024433	0.0225805	0	0	0.383015	0.13041	0.635619	25.4009	3.33568	-3.35978	0.00660981
101	sp|P11413|G6PD_HUMAN Glucose-6-phosphate 1-dehydrogenase OS=Homo sapiens OX=9606 GN=G6PD PE=1 SV=4	G6PD_HUMAN	59 kDa	0.998807	22	100%	NA	P11413	G6PD	Glucose-6-phosphate 1-dehydrogenase	27.2836	27.2409	27.3957	26.502	27.128	27.0616	28.2691	28.0244	28.0689	25.749	25.9396	25.9386	-1.43096	-1.80573	-1.05619	27.0501	-8.39987	4.44488	3.98986e-06	9.96783e-05	-1	-1	-1.02144	-1.39621	-0.64667	27.0501	-5.99595	1.33735	8.83334e-05	0.00202197	-1	-1	-2.24503	-2.6198	-1.87026	27.0501	-13.1786	9.16671	4.23252e-08
102	sp|P19367|HXK1_HUMAN Hexokinase-1 OS=Homo sapiens OX=9606 GN=HK1 PE=1 SV=3	HXK1_HUMAN	102 kDa	0.997042	22	77%	NA	P19367	HK1	Hexokinase-1	24.6939	24.5852	24.5537	25.1655	25.1628	25.1617	26.0312	26.099	25.9319	25.3128	25.2924	25.3009	0.691087	0.450197	0.931976	25.2743	6.31137	1.65154	5.64513e-05	0.000734085	0	0	0.138722	-0.102168	0.379611	25.2743	1.26688	-6.48228	0.231265	0.445376	0	0	-0.718665	-0.959555	-0.477776	25.2743	-6.56324	1.96633	3.98632e-05
103	sp|Q05682|CALD1_HUMAN Caldesmon OS=Homo sapiens OX=9606 GN=CALD1 PE=1 SV=3	CALD1_HUMAN	93 kDa	0.999869	21	100%	NA	Q05682	CALD1	Caldesmon	27.4619	27.3952	27.7682	27.5489	27.5893	27.6969	26.8061	26.4791	26.8525	28.6999	28.8073	28.9352	1.27234	0.941385	1.60329	27.6701	8.45754	4.51458	3.73441e-06	9.65989e-05	1	1	1.20242	0.871467	1.53338	27.6701	7.99278	4.07903	6.42809e-06	0.000280341	1	1	2.10155	1.7706	2.43251	27.6701	13.9695	9.79795	2.2997e-08
104	sp|Q9BUF5|TBB6_HUMAN Tubulin beta-6 chain OS=Homo sapiens OX=9606 GN=TUBB6 PE=1 SV=1	TBB6_HUMAN	50 kDa	0.999865	21	57%	NA	Q9BUF5	TUBB6	Tubulin beta-6 chain	26.5948	25.9544	26.3559	26.3817	26.6585	26.6254	26.2182	25.8589	25.8776	27.0883	27.5643	27.4708	1.07273	0.641116	1.50435	26.5541	5.46767	0.359614	0.000192831	0.00180079	1	1	0.819284	0.387668	1.2509	26.5541	4.17586	-1.6332	0.00153435	0.016483	0	0	1.38953	0.957918	1.82115	26.5541	7.0824	2.69651	1.99686e-05
105	sp|P27816|MAP4_HUMAN Microtubule-associated protein 4 OS=Homo sapiens OX=9606 GN=MAP4 PE=1 SV=3	MAP4_HUMAN	121 kDa	0.999681	21	100%	NA	P27816	MAP4	Microtubule-associated protein 4	27.2089	26.7699	27.1728	27.3784	27.4631	27.2514	27.548	27.2431	27.2758	27.3753	27.6921	27.7107	0.542162	0.182779	0.901546	27.3408	3.3188	-3.33231	0.00681098	0.0278316	0	0	0.22838	-0.131003	0.587763	27.3408	1.39801	-6.31903	0.189557	0.393943	0	0	0.237048	-0.122335	0.596432	27.3408	1.45107	-6.49192	0.174567
106	sp|P67936|TPM4_HUMAN Tropomyosin alpha-4 chain OS=Homo sapiens OX=9606 GN=TPM4 PE=1 SV=3	TPM4_HUMAN	29 kDa	0.999612	21	57%	NA	P67936	TPM4	Tropomyosin alpha-4 chain	27.7897	27.0337	27.9515	27.143	27.2272	27.5075	26.97	26.9018	27.1805	27.7756	28.3406	28.311	0.550754	0.0182168	1.08329	27.511	2.27519	-5.17364	0.0438178	0.110987	0	0	0.849827	0.31729	1.38236	27.511	3.51067	-2.81219	0.00484962	0.0345624	0	0	1.12497	0.592434	1.65751	27.511	4.6473	-1.04624	0.000700854
107	sp|P40926|MDHM_HUMAN Malate dehydrogenase, mitochondrial OS=Homo sapiens OX=9606 GN=MDH2 PE=1 SV=3	MDHM_HUMAN	36 kDa	0.999459	21	100%	NA	P40926	MDH2	Malate dehydrogenase, mitochondrial	29.4516	29.397	29.754	29.7977	30.0891	29.8217	29.8462	29.7637	29.9033	29.5242	29.6361	29.4318	-0.00349376	-0.314228	0.307241	29.7014	-0.024735	-7.47926	0.980708	0.989652	0	0	-0.372145	-0.68288	-0.0614109	29.7014	-2.63471	-4.37568	0.0231436	0.105256	0	0	-0.307067	-0.617802	0.00366728	29.7014	-2.17397	-5.40152	0.05232
108	sp|P14868|SYDC_HUMAN Aspartate--tRNA ligase, cytoplasmic OS=Homo sapiens OX=9606 GN=DARS1 PE=1 SV=2	SYDC_HUMAN	57 kDa	0.999339	21	100%	NA	P14868	DARS1	Aspartate--tRNA ligase, cytoplasmic	26.3187	25.9593	26.0398	26.283	26.3457	26.372	26.2324	26.1434	26.2037	26.0542	25.9689	26.0252	-0.089827	-0.363651	0.183997	26.1622	-0.721681	-7.20298	0.485491	0.640086	0	0	-0.317453	-0.591276	-0.0436292	26.1622	-2.55045	-4.52268	0.0269007	0.115755	0	0	-0.177078	-0.450902	0.0967452	26.1622	-1.42267	-6.52929	0.18246
109	sp|P06744|G6PI_HUMAN Glucose-6-phosphate isomerase OS=Homo sapiens OX=9606 GN=GPI PE=1 SV=4	G6PI_HUMAN	63 kDa	0.999158	21	100%	NA	P06744	GPI	Glucose-6-phosphate isomerase	27.7987	27.5008	27.8553	28.7358	28.7725	28.6608	28.8727	28.6683	28.6085	28.0351	28.2928	28.2282	0.467063	0.15806	0.776066	28.3358	3.32524	-3.32071	0.00673353	0.0276434	0	0	-0.537673	-0.846676	-0.22867	28.3358	-3.82794	-2.24596	0.00278477	0.0243626	0	0	-0.531138	-0.840141	-0.222136	28.3358	-3.78142	-2.55924	0.00301889
110	sp|P23396|RS3_HUMAN 40S ribosomal protein S3 OS=Homo sapiens OX=9606 GN=RPS3 PE=1 SV=2	RS3_HUMAN	27 kDa	0.99893	21	100%	NA	P23396	RPS3	40S ribosomal protein S3	29.7545	29.6567	29.8404	29.7827	30.087	30.0304	30.2719	29.9961	29.9915	30.104	30.0713	29.9967	0.306822	0.0106267	0.603017	29.9653	2.27886	-5.16746	0.0435356	0.110812	0	0	0.0906232	-0.205572	0.386818	29.9653	0.673086	-7.05447	0.514731	0.713155	0	0	-0.0291749	-0.32537	0.26702	29.9653	-0.216691	-7.51412	0.8324
111	sp|P00367|DHE3_HUMAN Glutamate dehydrogenase 1, mitochondrial OS=Homo sapiens OX=9606 GN=GLUD1 PE=1 SV=2	DHE3_HUMAN	61 kDa	0.998745	21	100%	NA	P00367	GLUD1	Glutamate dehydrogenase 1, mitochondrial	27.2276	27.0239	27.3014	27.6063	27.923	27.8611	28.5992	28.3358	28.3775	27.7593	27.8373	27.796	0.613206	0.310208	0.916203	27.804	4.45221	-1.32411	0.000965838	0.00613727	0	0	0.000739088	-0.302259	0.303737	27.804	0.00536619	-7.29544	0.995814	0.996838	0	0	-0.639957	-0.942955	-0.336959	27.804	-4.64644	-1.0477	0.000701838
112	sp|Q16555|DPYL2_HUMAN Dihydropyrimidinase-related protein 2 OS=Homo sapiens OX=9606 GN=DPYSL2 PE=1 SV=1	DPYL2_HUMAN	62 kDa	0.998698	21	90%	NA	Q16555	DPYSL2	Dihydropyrimidinase-related protein 2	26.9744	26.8881	27.0218	27.7872	27.9675	27.8552	28.2223	28.1254	28.0984	27.6476	27.8331	27.7706	0.789023	0.532335	1.04571	27.6826	6.76227	2.30178	3.04588e-05	0.000486508	0	0	-0.119523	-0.376211	0.137166	27.6826	-1.02436	-6.75145	0.32758	0.548533	0	0	-0.398248	-0.654937	-0.14156	27.6826	-3.41316	-3.22018	0.00576129
113	sp|Q15075|EEA1_HUMAN Early endosome antigen 1 OS=Homo sapiens OX=9606 GN=EEA1 PE=1 SV=2	EEA1_HUMAN	162 kDa	0.998693	21	100%	NA	Q15075	EEA1	Early endosome antigen 1	23.2559	23.2512	23.349	23.7297	23.7159	23.7621	23.7964	23.569	23.6543	24.2168	23.9649	23.9645	0.763362	0.49342	1.0333	23.6858	6.22112	1.51805	6.40793e-05	0.000794648	0	0	0.312857	0.0429147	0.5828	23.6858	2.54967	-4.52404	0.0269383	0.115755	0	0	0.375491	0.105548	0.645433	23.6858	3.06011	-3.85594	0.0108041
114	sp|P53396|ACLY_HUMAN ATP-citrate synthase OS=Homo sapiens OX=9606 GN=ACLY PE=1 SV=3	ACLY_HUMAN	121 kDa	0.998504	21	100%	NA	P53396	ACLY	ATP-citrate synthase	27.1672	27.2765	26.8733	26.4413	26.006	26.1298	25.9141	26.2325	25.7671	26.5165	26.5259	26.6122	-0.554152	-0.928549	-0.179755	26.4552	-3.25616	-3.4451	0.0076137	0.0302884	0	0	0.359194	-0.015203	0.733591	26.4552	2.1106	-5.26578	0.0584195	0.192068	0	0	0.580295	0.205897	0.954692	26.4552	3.40977	-3.22629	0.00579601
115	sp|P60174|TPIS_HUMAN Triosephosphate isomerase OS=Homo sapiens OX=9606 GN=TPI1 PE=1 SV=4	TPIS_HUMAN	27 kDa	0.999869	20	100%	NA	P60174	TPI1	Triosephosphate isomerase	29.6559	29.3666	29.297	29.4749	29.7841	29.3673	29.7499	29.9675	29.6709	29.2866	29.4286	29.2437	-0.120241	-0.46442	0.223939	29.5244	-0.768557	-7.16683	0.458277	0.617799	0	0	-0.222492	-0.566671	0.121688	29.5244	-1.42213	-6.28777	0.182614	0.383331	0	0	-0.476486	-0.820666	-0.132307	29.5244	-3.04561	-3.88198	0.011088
116	sp|P43490|NAMPT_HUMAN Nicotinamide phosphoribosyltransferase OS=Homo sapiens OX=9606 GN=NAMPT PE=1 SV=1	NAMPT_HUMAN	56 kDa	0.999815	20	100%	NA	P43490	NAMPT	Nicotinamide phosphoribosyltransferase	26.3055	26.3251	26.216	26.693	26.6169	26.6086	28.5818	28.5959	28.534	25.5806	25.4691	25.6448	-0.717381	-0.960583	-0.474178	26.7643	-6.48919	1.91125	4.41183e-05	0.000629062	0	0	-1.07468	-1.31788	-0.831475	26.7643	-9.72118	6.06911	9.49845e-07	7.70958e-05	-1	-1	-3.00573	-3.24893	-2.76253	26.7643	-27.1888	16.8393	1.80682e-11
117	sp|P21796|VDAC1_HUMAN Voltage-dependent anion-selective channel protein 1 OS=Homo sapiens OX=9606 GN=VDAC1 PE=1 SV=2	VDAC1_HUMAN	31 kDa	0.999746	20	100%	NA	P21796	VDAC1	Voltage-dependent anion-selective channel protein 1	28.7587	28.9326	28.4308	29.1236	29.36	29.1734	29.0765	29.2377	28.9211	28.9016	28.8091	28.6473	0.078661	-0.270638	0.42796	28.9477	0.495418	-7.34764	0.630016	0.753493	0	0	-0.432951	-0.78225	-0.0836527	28.9477	-2.72679	-4.21382	0.0196284	0.0943325	0	0	-0.292407	-0.641705	0.056892	28.9477	-1.84162	-5.93199	0.0925264
118	sp|P09651|ROA1_HUMAN Heterogeneous nuclear ribonucleoprotein A1 OS=Homo sapiens OX=9606 GN=HNRNPA1 PE=1 SV=5	ROA1_HUMAN	39 kDa	0.999526	20	95%	NA	P09651	HNRNPA1	Heterogeneous nuclear ribonucleoprotein A1	30.0093	29.8333	29.2109	29.4866	28.6311	28.8016	29.2782	29.7872	29.0587	29.4985	29.1935	29.5008	-0.286888	-0.89776	0.323984	29.3575	-1.03317	-6.9258	0.323621	0.481397	0	0	0.424514	-0.186358	1.03539	29.3575	1.5288	-6.14519	0.154437	0.347516	0	0	0.0229477	-0.587924	0.63382	29.3575	0.0826414	-7.53589	0.935616
119	sp|P51659|DHB4_HUMAN Peroxisomal multifunctional enzyme type 2 OS=Homo sapiens OX=9606 GN=HSD17B4 PE=1 SV=3	DHB4_HUMAN	80 kDa	0.999339	20	100%	NA	P51659	HSD17B4	Peroxisomal multifunctional enzyme type 2	27.1596	27.3364	27.147	27.2984	27.1963	27.2266	27.4094	27.5902	27.4826	26.9632	26.8393	26.7239	-0.372166	-0.640563	-0.103769	27.1977	-3.05048	-3.81502	0.0109919	0.0395194	0	0	-0.398286	-0.666683	-0.129889	27.1977	-3.26458	-3.25386	0.00750048	0.047132	0	0	-0.651948	-0.920345	-0.383551	27.1977	-5.34373	0.106921	0.000232917
120	sp|P11586|C1TC_HUMAN C-1-tetrahydrofolate synthase, cytoplasmic OS=Homo sapiens OX=9606 GN=MTHFD1 PE=1 SV=4	C1TC_HUMAN	102 kDa	0.999164	20	95%	NA	P11586	MTHFD1	C-1-tetrahydrofolate synthase, cytoplasmic	26.9048	26.5444	27.0423	26.8907	27.0181	27.0786	26.9695	26.8039	26.9026	26.8273	26.8974	26.8753	0.0361682	-0.279239	0.351576	26.8962	0.252269	-7.4451	0.805467	0.877845	0	0	-0.129124	-0.444532	0.186283	26.8962	-0.900627	-6.87065	0.387006	0.606669	0	0	-0.025361	-0.340769	0.290047	26.8962	-0.17689	-7.52261	0.862797
121	sp|Q9UHB6|LIMA1_HUMAN LIM domain and actin-binding protein 1 OS=Homo sapiens OX=9606 GN=LIMA1 PE=1 SV=1	LIMA1_HUMAN	85 kDa	0.999078	20	100%	NA	Q9UHB6	LIMA1	LIM domain and actin-binding protein 1	27.3431	27.0702	27.1886	26.2883	26.3547	26.0646	23.2397	23.0799	23.5899	26.015	26.1231	26.0594	-1.13479	-1.47626	-0.79331	25.7014	-7.31077	3.05648	1.48902e-05	0.00028447	-1	-1	-0.170057	-0.511533	0.171418	25.7014	-1.09558	-6.6771	0.29658	0.515838	0	0	2.76268	2.4212	3.10415	25.7014	17.7983	12.4174	1.76183e-09
122	sp|P49411|EFTU_HUMAN Elongation factor Tu, mitochondrial OS=Homo sapiens OX=9606 GN=TUFM PE=1 SV=3	EFTU_HUMAN	50 kDa	0.998955	20	100%	NA	P49411	TUFM	Elongation factor Tu, mitochondrial	27.6023	27.3715	27.588	28.1219	28.2164	28.1397	28.4123	28.146	28.1757	27.5602	27.7179	27.5681	0.0948104	-0.186205	0.375826	27.885	0.742225	-7.18739	0.473442	0.62872	0	0	-0.543936	-0.824951	-0.262921	27.885	-4.25822	-1.4898	0.00133528	0.0148448	0	0	-0.629249	-0.910264	-0.348234	27.885	-4.92608	-0.576977	0.00044725
123	sp|P06748|NPM_HUMAN Nucleophosmin OS=Homo sapiens OX=9606 GN=NPM1 PE=1 SV=2	NPM_HUMAN	33 kDa	0.998845	20	100%	NA	P06748	NPM1	Nucleophosmin	26.3809	26.3115	26.5825	26.7334	26.8483	26.5792	26.9114	26.8198	26.8528	26.4173	26.5687	26.8432	0.184775	-0.133664	0.503215	26.6541	1.27652	-6.65359	0.227964	0.372881	0	0	-0.110576	-0.429015	0.207864	26.6541	-0.763909	-6.98682	0.460932	0.670404	0	0	-0.25165	-0.57009	0.0667889	26.6541	-1.73852	-6.08741	0.109883
124	sp|Q96B97|SH3K1_HUMAN SH3 domain-containing kinase-binding protein 1 OS=Homo sapiens OX=9606 GN=SH3KBP1 PE=1 SV=2	SH3K1_HUMAN	73 kDa	0.998723	20	100%	NA	Q96B97	SH3KBP1	SH3 domain-containing kinase-binding protein 1	26.5518	26.0977	26.3905	26.6113	26.8364	26.6875	26.1868	26.0606	26.2072	25.4689	25.4952	25.6508	-0.80836	-1.12242	-0.494303	26.1871	-5.66246	0.666694	0.00014394	0.00146322	0	0	-1.17345	-1.4875	-0.85939	26.1871	-8.21985	4.35903	4.91596e-06	0.000235482	-1	-1	-0.61322	-0.927277	-0.299163	26.1871	-4.29553	-1.65176	0.00125415
125	sp|P16144|ITB4_HUMAN Integrin beta-4 OS=Homo sapiens OX=9606 GN=ITGB4 PE=1 SV=5	ITB4_HUMAN	202 kDa	0.998555	20	100%	NA	P16144	ITGB4	Integrin beta-4	25.3529	25.4413	25.6716	25.7059	25.1505	25.5207	24.8982	24.8755	24.955	25.5033	25.5018	25.3616	-0.0330242	-0.376635	0.310586	25.3282	-0.211434	-7.45534	0.8364	0.896844	0	0	-0.00342806	-0.347039	0.340183	25.3282	-0.0219478	-7.2952	0.982881	0.992909	0	0	0.546031	0.20242	0.889641	25.3282	3.49591	-3.07123	0.00497753
126	sp|P35221|CTNA1_HUMAN Catenin alpha-1 OS=Homo sapiens OX=9606 GN=CTNNA1 PE=1 SV=1	CTNA1_HUMAN	100 kDa	0.998544	20	85%	NA	P35221	CTNNA1	Catenin alpha-1	26.3094	25.94	26.2965	26.3094	26.1348	26.5093	23.784	24.0384	24.0043	25.682	25.6369	25.7842	-0.48094	-0.814632	-0.147248	25.5358	-3.17069	-3.59894	0.00886675	0.0337468	0	0	-0.6168	-0.950491	-0.283108	25.5358	-4.06638	-1.82487	0.00184808	0.0188814	0	0	1.75881	1.42512	2.0925	25.5358	11.5953	7.78645	1.59269e-07
127	sp|P17987|TCPA_HUMAN T-complex protein 1 subunit alpha OS=Homo sapiens OX=9606 GN=TCP1 PE=1 SV=1	TCPA_HUMAN	60 kDa	0.999914	19	95%	NA	P17987	TCP1	T-complex protein 1 subunit alpha	27.0987	26.9264	26.8466	27.2405	27.3076	27.0456	27.1349	27.3026	26.9578	27.0951	27.1655	26.855	0.0812783	-0.241291	0.403848	27.0814	0.55432	-7.31486	0.590408	0.721722	0	0	-0.159397	-0.481967	0.163172	27.0814	-1.08709	-6.68617	0.300154	0.518665	0	0	-0.0932522	-0.415822	0.229317	27.0814	-0.635982	-7.32361	0.537745
128	sp|Q9BW04|SARG_HUMAN Specifically androgen-regulated gene protein OS=Homo sapiens OX=9606 GN=SARG PE=1 SV=2	SARG_HUMAN	64 kDa	0.999863	19	100%	NA	Q9BW04	SARG	Specifically androgen-regulated gene protein	28.7572	28.4997	29.0688	28.5434	28.8845	28.8351	22.9631	22.3965	23.1065	28.2069	28.583	28.6339	-0.300626	-0.782435	0.181182	27.2065	-1.37266	-6.5342	0.197092	0.338683	0	0	-0.279736	-0.761545	0.202072	27.2065	-1.27727	-6.46977	0.227706	0.441801	0	0	5.65257	5.17076	6.13438	27.2065	25.8096	16.3159	3.18443e-11
129	sp|P07339|CATD_HUMAN Cathepsin D OS=Homo sapiens OX=9606 GN=CTSD PE=1 SV=1	CATD_HUMAN	45 kDa	0.999744	19	100%	NA	P07339	CTSD	Cathepsin D	30.177	30.2287	30.2128	29.6659	29.6375	29.8846	29.0088	29.2288	29.1775	27.9737	27.9361	27.8908	-2.27264	-2.53817	-2.00711	29.2519	-18.829	13.0188	9.63707e-10	2.16686e-07	-1	-1	-1.79578	-2.06131	-1.53025	29.2519	-14.8781	10.5289	1.18454e-08	3.14658e-06	-1	-1	-1.20483	-1.47036	-0.939295	29.2519	-9.98204	6.19085	7.28866e-07
130	sp|P12429|ANXA3_HUMAN Annexin A3 OS=Homo sapiens OX=9606 GN=ANXA3 PE=1 SV=3	ANXA3_HUMAN	36 kDa	0.999515	19	100%	NA	P12429	ANXA3	Annexin A3	28.7578	28.6086	28.7081	29.1114	29.0339	29.1018	25.2505	25.4635	25.3711	28.565	28.3938	28.5237	-0.197316	-0.455035	0.0604023	27.9074	-1.68433	-6.10761	0.120138	0.232097	0	0	-0.588188	-0.845907	-0.33047	27.9074	-5.02088	-0.199326	0.000384854	0.0064629	0	0	3.13247	2.87475	3.39019	27.9074	26.7393	16.6725	2.16654e-11
131	sp|Q13561|DCTN2_HUMAN Dynactin subunit 2 OS=Homo sapiens OX=9606 GN=DCTN2 PE=1 SV=4	DCTN2_HUMAN	44 kDa	0.999472	19	100%	NA	Q13561	DCTN2	Dynactin subunit 2	26.2179	25.8094	25.9622	26.1204	26.1155	26.2441	25.8431	26.0307	25.9253	26.344	26.0814	26.2602	0.232045	-0.0751186	0.539209	26.0795	1.66193	-6.14009	0.124621	0.237916	0	0	0.0685242	-0.23864	0.375688	26.0795	0.490776	-7.16613	0.633192	0.799993	0	0	0.295494	-0.0116696	0.602658	26.0795	2.11635	-5.49629	0.0578391
132	sp|Q14152|EIF3A_HUMAN Eukaryotic translation initiation factor 3 subunit A OS=Homo sapiens OX=9606 GN=EIF3A PE=1 SV=1	EIF3A_HUMAN	167 kDa	0.999129	19	100%	NA	Q14152	EIF3A	Eukaryotic translation initiation factor 3 subunit A	23.5776	23.4235	23.2265	23.6811	23.3469	23.5255	23.4009	23.5203	23.3962	23.9471	24.1103	24.0265	0.618794	0.315658	0.92193	23.5985	4.49074	-1.25783	0.000906188	0.0058993	0	0	0.510119	0.206983	0.813255	23.5985	3.70206	-2.46996	0.00346635	0.0281038	0	0	0.588826	0.28569	0.891962	23.5985	4.27326	-1.69057	0.00130194
133	sp|Q13283|G3BP1_HUMAN Ras GTPase-activating protein-binding protein 1 OS=Homo sapiens OX=9606 GN=G3BP1 PE=1 SV=1	G3BP1_HUMAN	52 kDa	0.998959	19	100%	NA	Q13283	G3BP1	Ras GTPase-activating protein-binding protein 1	27.5258	27.0222	27.0633	27.3717	27.3258	26.917	27.0416	26.9531	26.7483	27.6791	27.6466	27.8641	0.526159	0.133395	0.918923	27.2632	2.9471	-4.0003	0.013227	0.0458087	0	0	0.525085	0.132321	0.917849	27.2632	2.94108	-3.83346	0.0133703	0.0711604	0	0	0.815622	0.422858	1.20839	27.2632	4.56843	-1.18076	0.000797384
134	sp|P40939|ECHA_HUMAN Trifunctional enzyme subunit alpha, mitochondrial OS=Homo sapiens OX=9606 GN=HADHA PE=1 SV=2	ECHA_HUMAN	83 kDa	0.998888	19	100%	NA	P40939	HADHA	Trifunctional enzyme subunit alpha, mitochondrial	25.351	25.3068	25.3389	26.4683	26.5085	26.2983	26.4507	26.5645	26.4749	26.5868	26.6349	26.6	1.275	1.02861	1.5214	26.2153	11.3839	7.62489	1.92355e-07	1.17136e-05	1	1	0.1822	-0.064194	0.428594	26.2153	1.62677	-6.0084	0.131955	0.320775	0	0	0.110519	-0.135875	0.356913	26.2153	0.986771	-7.03224	0.344882
135	sp|P37837|TALDO_HUMAN Transaldolase OS=Homo sapiens OX=9606 GN=TALDO1 PE=1 SV=2	TALDO_HUMAN	38 kDa	0.998837	19	100%	NA	P37837	TALDO1	Transaldolase	28.773	28.3965	28.4134	28.0759	27.8459	28.0116	28.5304	28.7617	28.6427	27.8318	27.6433	27.761	-0.782269	-1.09603	-0.468513	28.2239	-5.48495	0.387069	0.000187853	0.00176557	0	0	-0.232417	-0.546173	0.0813396	28.2239	-1.62961	-6.00436	0.131349	0.320102	0	0	-0.899566	-1.21332	-0.585809	28.2239	-6.30739	1.59324	5.67668e-05
136	sp|Q00341|VIGLN_HUMAN Vigilin OS=Homo sapiens OX=9606 GN=HDLBP PE=1 SV=2	VIGLN_HUMAN	141 kDa	0.998669	19	100%	NA	Q00341	HDLBP	Vigilin	25.1589	25.5817	25.4288	25.1459	25.2631	25.3173	25.4892	25.3689	25.5743	25.5178	25.5578	25.3733	0.09318	-0.21286	0.39922	25.3981	0.669813	-7.24056	0.516738	0.66643	0	0	0.240876	-0.0651641	0.546916	25.3981	1.73151	-5.85651	0.111164	0.2864	0	0	0.00549237	-0.300547	0.311532	25.3981	0.0394813	-7.53875	0.969211
137	sp|P49748|ACADV_HUMAN Very long-chain specific acyl-CoA dehydrogenase, mitochondrial OS=Homo sapiens OX=9606 GN=ACADVL PE=1 SV=1	ACADV_HUMAN	70 kDa	0.99849	19	100%	NA	P49748	ACADVL	Very long-chain specific acyl-CoA dehydrogenase, mitochondrial	26.131	26.2507	26.01	25.976	25.9374	25.8068	26.2577	26.3485	26.1911	25.901	25.8467	25.6823	-0.320571	-0.59435	-0.0467911	26.0283	-2.57592	-4.65749	0.025706	0.0762056	0	0	-0.0967284	-0.370508	0.177051	26.0283	-0.777252	-6.97623	0.453339	0.664654	0	0	-0.455773	-0.729553	-0.181994	26.0283	-3.66232	-2.77232	0.00371562
138	sp|P68366|TBA4A_HUMAN Tubulin alpha-4A chain OS=Homo sapiens OX=9606 GN=TUBA4A PE=1 SV=1	TBA4A_HUMAN	50 kDa	0.998268	19	32%	NA	P68366	TUBA4A	Tubulin alpha-4A chain	24.8081	24.9093	24.832	25.3199	25.5427	25.2189	24.2254	23.8389	23.8387	25.3001	25.2341	25.4112	0.465392	0.145799	0.784984	24.8733	3.20355	-3.53982	0.008362	0.0323109	0	0	-0.045346	-0.364939	0.274247	24.8733	-0.312142	-7.2428	0.760747	0.885266	0	0	1.3475	1.0279	1.66709	24.8733	9.27556	5.42116	1.51356e-06
139	sp|Q12906|ILF3_HUMAN Interleukin enhancer-binding factor 3 OS=Homo sapiens OX=9606 GN=ILF3 PE=1 SV=3	ILF3_HUMAN	95 kDa	0.998114	19	100%	NA	Q12906	ILF3	Interleukin enhancer-binding factor 3	26.5891	26.2763	26.4022	26.381	26.1801	26.4635	27.0717	27.0757	27.0323	26.7543	26.5549	26.6971	0.246258	-0.0436747	0.53619	26.6232	1.86854	-5.83128	0.0884258	0.184094	0	0	0.327216	0.0372835	0.617148	26.6232	2.48283	-4.63979	0.030344	0.124181	0	0	-0.39114	-0.681073	-0.101208	26.6232	-2.96787	-4.02144	0.0127439
140	sp|Q01813|PFKAP_HUMAN ATP-dependent 6-phosphofructokinase, platelet type OS=Homo sapiens OX=9606 GN=PFKP PE=1 SV=2	PFKAP_HUMAN	86 kDa	0.996705	19	79%	NA	Q01813	PFKP	ATP-dependent 6-phosphofructokinase, platelet type	25.5094	26.0868	25.711	25.8186	25.8445	25.6778	25.8608	25.8281	25.7315	25.4943	25.4939	25.4107	-0.3028	-0.633778	0.0281786	25.7056	-2.01264	-5.60488	0.0691858	0.155084	0	0	-0.314021	-0.644999	0.0169573	25.7056	-2.08722	-5.30379	0.0608352	0.197293	0	0	-0.3405	-0.671478	-0.00952185	25.7056	-2.26322	-5.25276	0.0447492
142	sp|P60842|IF4A1_HUMAN Eukaryotic initiation factor 4A-I OS=Homo sapiens OX=9606 GN=EIF4A1 PE=1 SV=1	IF4A1_HUMAN	46 kDa	0.999893	18	56%	NA	P60842	EIF4A1	Eukaryotic initiation factor 4A-I	24.9842	24.6017	24.6614	25.1507	25.3034	25.11	25.233	25.3999	25.0696	25.4196	25.7008	25.6623	0.84512	0.511963	1.17828	25.1914	5.58057	0.53824	0.000162663	0.00161174	0	0	0.406164	0.0730074	0.739321	25.1914	2.68202	-4.29265	0.0212659	0.0998292	0	0	0.360031	0.0268741	0.693187	25.1914	2.37739	-5.05937	0.0365874
143	sp|P63104|1433Z_HUMAN 14-3-3 protein zeta/delta OS=Homo sapiens OX=9606 GN=YWHAZ PE=1 SV=1	1433Z_HUMAN	28 kDa	0.999739	18	67%	NA	P63104	YWHAZ	14-3-3 protein zeta/delta	27.9373	27.6662	27.2949	28.075	28.3798	28.3995	27.4944	27.2224	27.1186	28.1504	28.1903	28.2847	0.575665	0.181233	0.970098	27.8511	3.21075	-3.52686	0.00825531	0.0319606	0	0	-0.0762835	-0.470716	0.318149	27.8511	-0.425468	-7.198	0.678669	0.828473	0	0	0.930007	0.535574	1.32444	27.8511	5.18707	-0.146841	0.000296635
144	sp|P02768|ALBU_HUMAN Albumin OS=Homo sapiens OX=9606 GN=ALB PE=1 SV=2	ALBU_HUMAN	69 kDa	0.999702	18	100%	NA	P02768	ALB	Albumin	25.9753	29.5522	26.2428	30.2617	25.611	26.107	25.9011	29.0822	31.5624	30.1217	25.8768	25.6604	-0.0370844	-3.88191	3.80774	27.6629	-0.0212472	-7.47935	0.983432	0.991155	0	0	-0.106926	-3.95175	3.7379	27.6629	-0.0612623	-7.29342	0.952257	0.979407	0	0	-1.62893	-5.47375	2.2159	27.6629	-0.933281	-7.08354	0.370845
145	sp|Q8NC51|PAIRB_HUMAN Plasminogen activator inhibitor 1 RNA-binding protein OS=Homo sapiens OX=9606 GN=SERBP1 PE=1 SV=2	PAIRB_HUMAN	45 kDa	0.999688	18	100%	NA	Q8NC51	SERBP1	Plasminogen activator inhibitor 1 RNA-binding protein	27.1317	26.3591	27.0652	26.7726	27.244	26.9798	27.2117	26.8591	26.8864	26.6863	27.5177	27.2163	0.288127	-0.274373	0.850626	26.9942	1.12686	-6.82635	0.283691	0.433563	0	0	0.141317	-0.421183	0.703816	26.9942	0.552688	-7.13191	0.591488	0.771044	0	0	0.154384	-0.408115	0.716883	26.9942	0.603795	-7.34457	0.558179
146	sp|P09874|PARP1_HUMAN Poly [ADP-ribose] polymerase 1 OS=Homo sapiens OX=9606 GN=PARP1 PE=1 SV=4	PARP1_HUMAN	113 kDa	0.999604	18	100%	NA	P09874	PARP1	Poly [ADP-ribose] polymerase 1	24.1749	24.3948	24.3903	23.8664	23.6542	23.941	24.9737	24.834	25.0555	25.6079	25.5735	25.4884	1.23663	0.949617	1.52364	24.6629	9.47874	5.69048	1.22123e-06	4.05641e-05	1	1	1.73607	1.44906	2.02308	24.6629	13.307	9.35671	3.82509e-08	7.9251e-06	1	1	0.602208	0.315198	0.889218	24.6629	4.61592	-1.09966	0.000737694
147	sp|P50454|SERPH_HUMAN Serpin H1 OS=Homo sapiens OX=9606 GN=SERPINH1 PE=1 SV=2	SERPH_HUMAN	46 kDa	0.999579	18	100%	NA	P50454	SERPINH1	Serpin H1	26.5166	26.6154	26.9914	26.9903	26.8846	26.7167	28.0157	27.693	27.9353	27.9397	28.1348	27.864	1.2717	0.916241	1.62716	27.3581	7.87054	3.78763	7.44374e-06	0.000163594	1	1	1.11563	0.760167	1.47109	27.3581	6.9046	2.64995	2.52059e-05	0.000756172	1	1	0.0981901	-0.257269	0.453649	27.3581	0.607697	-7.34208	0.555679
148	sp|Q15233|NONO_HUMAN Non-POU domain-containing octamer-binding protein OS=Homo sapiens OX=9606 GN=NONO PE=1 SV=4	NONO_HUMAN	54 kDa	0.999573	18	94%	NA	Q15233	NONO	Non-POU domain-containing octamer-binding protein	27.3519	27.0358	27.7235	27.3315	27.4955	27.311	27.7717	27.2434	27.7839	27.4123	27.6626	27.3477	0.103803	-0.340838	0.548443	27.4559	0.51358	-7.33791	0.617665	0.743895	0	0	0.094864	-0.349776	0.539504	27.4559	0.469355	-7.17706	0.647946	0.807721	0	0	-0.125467	-0.570108	0.319173	27.4559	-0.620769	-7.33364	0.547349
149	sp|P51991|ROA3_HUMAN Heterogeneous nuclear ribonucleoprotein A3 OS=Homo sapiens OX=9606 GN=HNRNPA3 PE=1 SV=2	ROA3_HUMAN	40 kDa	0.999561	18	94%	NA	P51991	HNRNPA3	Heterogeneous nuclear ribonucleoprotein A3	28.1154	27.1642	27.8061	27.7213	28.1525	27.8291	28.3803	27.9441	27.9776	27.8533	28.1579	28.0658	0.330407	-0.185678	0.846492	27.9306	1.40844	-6.4882	0.186528	0.324729	0	0	0.124702	-0.391383	0.640786	27.9306	0.531569	-7.14401	0.605552	0.782386	0	0	-0.075006	-0.591091	0.441079	27.9306	-0.31973	-7.48427	0.75514
150	sp|P16989|YBOX3_HUMAN Y-box-binding protein 3 OS=Homo sapiens OX=9606 GN=YBX3 PE=1 SV=4	YBOX3_HUMAN	40 kDa	0.999511	18	61%	NA	P16989	YBX3	Y-box-binding protein 3	28.6263	27.547	28.9421	28.5429	28.7714	29.0537	28.3988	27.6269	28.3243	28.4694	29.0449	29.2862	0.56169	-0.219639	1.34302	28.5528	1.58151	-6.2545	0.141958	0.262291	0	0	0.144146	-0.637182	0.925475	28.5528	0.405863	-7.20671	0.692597	0.838751	0	0	0.816848	0.0355192	1.59818	28.5528	2.29994	-5.19092	0.0419496
151	sp|O75874|IDHC_HUMAN Isocitrate dehydrogenase [NADP] cytoplasmic OS=Homo sapiens OX=9606 GN=IDH1 PE=1 SV=2	IDHC_HUMAN	47 kDa	0.999443	18	94%	NA	O75874	IDH1	Isocitrate dehydrogenase [NADP] cytoplasmic	26.8681	26.381	26.8313	27.5578	27.7386	27.7656	26.4949	26.2045	26.3766	26.8386	26.9022	26.8848	0.181729	-0.156213	0.519671	26.9037	1.18302	-6.76347	0.261645	0.413847	0	0	-0.812127	-1.15007	-0.474185	26.9037	-5.28678	0.232873	0.000254217	0.00458531	0	0	0.516566	0.178624	0.854508	26.9037	3.36274	-3.31102	0.00629986
152	sp|P07195|LDHB_HUMAN L-lactate dehydrogenase B chain OS=Homo sapiens OX=9606 GN=LDHB PE=1 SV=2	LDHB_HUMAN	37 kDa	0.999381	18	94%	NA	P07195	LDHB	L-lactate dehydrogenase B chain	30.1687	29.376	30.0445	30.1164	30.7575	30.3428	30.4808	30.0429	30.2438	29.966	30.4303	30.2584	0.355149	-0.173003	0.883302	30.1857	1.47932	-6.39467	0.167007	0.297782	0	0	-0.187302	-0.715454	0.340851	30.1857	-0.780175	-6.97388	0.451686	0.664389	0	0	-0.0375949	-0.565747	0.490558	30.1857	-0.156595	-7.52628	0.87839
153	sp|P61247|RS3A_HUMAN 40S ribosomal protein S3a OS=Homo sapiens OX=9606 GN=RPS3A PE=1 SV=2	RS3A_HUMAN	30 kDa	0.999331	18	100%	NA	P61247	RPS3A	40S ribosomal protein S3a	29.0735	28.9539	28.7799	28.937	28.4653	28.9506	28.4768	29.19	28.5571	29.1031	28.903	29.0352	0.0780102	-0.372838	0.528858	28.8688	0.380654	-7.40134	0.710681	0.813448	0	0	0.22949	-0.221358	0.680339	28.8688	1.11981	-6.65089	0.286559	0.504414	0	0	0.272469	-0.178379	0.723318	28.8688	1.32953	-6.6482	0.210485
154	sp|P04181|OAT_HUMAN Ornithine aminotransferase, mitochondrial OS=Homo sapiens OX=9606 GN=OAT PE=1 SV=1	OAT_HUMAN	49 kDa	0.999221	18	100%	NA	P04181	OAT	Ornithine aminotransferase, mitochondrial	28.436	28.3682	28.1725	26.3018	26.1236	26.5021	26.1538	26.2202	25.9922	26.794	26.6823	26.7616	-1.5796	-1.88379	-1.27542	26.8757	-11.4241	7.66253	1.85531e-07	1.15384e-05	-1	-1	0.43681	0.132626	0.740993	26.8757	3.15912	-3.44318	0.00905192	0.0530054	0	0	0.62387	0.319687	0.928054	26.8757	4.51199	-1.27748	0.000874969
155	sp|Q14103|HNRPD_HUMAN Heterogeneous nuclear ribonucleoprotein D0 OS=Homo sapiens OX=9606 GN=HNRNPD PE=1 SV=1	HNRPD_HUMAN	38 kDa	0.999078	18	94%	NA	Q14103	HNRNPD	Heterogeneous nuclear ribonucleoprotein D0	29.077	28.9829	29.2156	28.067	28.3946	28.227	28.892	28.7455	28.9062	28.6478	28.6184	28.6425	-0.455578	-0.736867	-0.174289	28.7014	-3.56303	-2.89296	0.00442253	0.0203576	0	0	0.40674	0.125451	0.688029	28.7014	3.18107	-3.40378	0.00870406	0.0514874	0	0	-0.211645	-0.492934	0.0696438	28.7014	-1.65525	-6.20919	0.125984
156	sp|P62701|RS4X_HUMAN 40S ribosomal protein S4, X isoform OS=Homo sapiens OX=9606 GN=RPS4X PE=1 SV=2	RS4X_HUMAN	30 kDa	0.999029	18	100%	NA	P62701	RPS4X	40S ribosomal protein S4, X isoform	26.5932	26.8605	26.7654	26.8408	26.9174	27.0126	26.933	27.1051	26.9967	27.0523	27.0461	26.7825	0.220637	-0.0692055	0.510479	26.9088	1.67465	-6.12167	0.122055	0.234378	0	0	0.0367184	-0.253124	0.326561	26.9088	0.278696	-7.25344	0.785628	0.904137	0	0	-0.0512926	-0.341135	0.23855	26.9088	-0.389316	-7.45775	0.704445
157	sp|Q07955|SRSF1_HUMAN Serine/arginine-rich splicing factor 1 OS=Homo sapiens OX=9606 GN=SRSF1 PE=1 SV=2	SRSF1_HUMAN	28 kDa	0.999019	18	94%	NA	Q07955	SRSF1	Serine/arginine-rich splicing factor 1	29.0294	28.9397	29.2305	28.8078	28.7179	28.81	28.825	28.7881	29.2046	28.7933	29.0545	29.0701	-0.093899	-0.42621	0.238412	28.9392	-0.621621	-7.27315	0.546809	0.688635	0	0	0.194086	-0.138225	0.526397	28.9392	1.28487	-6.46058	0.225133	0.438842	0	0	0.0334103	-0.2989	0.365721	28.9392	0.22118	-7.51306	0.828989
158	sp|Q06830|PRDX1_HUMAN Peroxiredoxin-1 OS=Homo sapiens OX=9606 GN=PRDX1 PE=1 SV=1	PRDX1_HUMAN	22 kDa	0.998981	18	78%	NA	Q06830	PRDX1	Peroxiredoxin-1	30.2071	30.0517	29.844	30.255	30.1934	30.3307	30.165	30.3259	30.0949	30.2869	30.1825	30.3182	0.228276	-0.0615006	0.518052	30.1879	1.73303	-6.03612	0.110885	0.21885	0	0	0.00280421	-0.286972	0.29258	30.1879	0.0212891	-7.29521	0.983395	0.992909	0	0	0.0672417	-0.222534	0.357018	30.1879	0.510487	-7.39955	0.619759
159	sp|P33176|KINH_HUMAN Kinesin-1 heavy chain OS=Homo sapiens OX=9606 GN=KIF5B PE=1 SV=1	KINH_HUMAN	110 kDa	0.998922	18	100%	NA	P33176	KIF5B	Kinesin-1 heavy chain	26.1799	26.2064	26.0623	26.0906	25.338	25.617	25.3119	25.4248	25.5634	25.9063	25.606	26.095	-0.280437	-0.70879	0.147916	25.7835	-1.44026	-6.44658	0.177535	0.312423	0	0	0.187232	-0.241121	0.615585	25.7835	0.961583	-6.81355	0.356841	0.57863	0	0	0.435751	0.00739818	0.864104	25.7835	2.23793	-5.29515	0.046781
160	sp|P33121|ACSL1_HUMAN Long-chain-fatty-acid--CoA ligase 1 OS=Homo sapiens OX=9606 GN=ACSL1 PE=1 SV=1	ACSL1_HUMAN	78 kDa	0.998855	18	100%	NA	P33121	ACSL1	Long-chain-fatty-acid--CoA ligase 1	24.3059	25.1168	24.6584	25.5495	25.2906	25.4648	25.2289	25.5246	25.5394	23.8247	23.7942	23.9753	-0.828969	-1.25426	-0.40368	24.8561	-4.28808	-1.60826	0.00126993	0.007591	0	0	-1.57022	-1.99551	-1.14493	24.8561	-8.12242	4.23961	5.51179e-06	0.000250137	-1	-1	-1.56621	-1.9915	-1.14093	24.8561	-8.1017	4.03102	5.64826e-06
161	sp|Q9NR30|DDX21_HUMAN Nucleolar RNA helicase 2 OS=Homo sapiens OX=9606 GN=DDX21 PE=1 SV=5	DDX21_HUMAN	87 kDa	0.998715	18	100%	NA	Q9NR30	DDX21	Nucleolar RNA helicase 2	24.396	24.4215	23.9576	24.7957	24.5363	24.4655	24.6297	24.8198	24.7362	25.1153	24.8713	25.0008	0.73743	0.388036	1.08682	24.6455	4.64317	-0.997394	0.000705598	0.00490835	0	0	0.396612	0.0472184	0.746006	24.6455	2.49724	-4.61491	0.0295759	0.122236	0	0	0.267238	-0.0821564	0.616632	24.6455	1.68264	-6.16953	0.12047
162	sp|Q86V48|LUZP1_HUMAN Leucine zipper protein 1 OS=Homo sapiens OX=9606 GN=LUZP1 PE=1 SV=2	LUZP1_HUMAN	120 kDa	0.998479	18	100%	NA	Q86V48	LUZP1	Leucine zipper protein 1	24.9075	24.5657	24.9984	24.8053	24.8214	24.806	24.6959	24.1279	24.7385	25.5207	25.8603	25.8306	0.913296	0.501353	1.32524	24.9732	4.87735	-0.602832	0.000483404	0.00365039	0	0	0.926292	0.51435	1.33823	24.9732	4.94676	-0.321507	0.000432783	0.00702552	0	0	1.21642	0.804477	1.62836	24.9732	6.49615	1.86937	4.36981e-05
163	sp|Q13428|TCOF_HUMAN Treacle protein OS=Homo sapiens OX=9606 GN=TCOF1 PE=1 SV=3	TCOF_HUMAN	152 kDa	0.998432	18	100%	NA	Q13428	TCOF1	Treacle protein	25.8956	25.9763	26.3034	25.9018	25.8987	25.9184	25.9761	25.8651	26.2242	26.3801	26.4703	26.5146	0.396556	0.0795683	0.713544	26.1104	2.75214	-4.34747	0.0187571	0.0595944	0	0	0.548698	0.23171	0.865686	26.1104	3.80802	-2.28133	0.0028826	0.0249939	0	0	0.433202	0.116215	0.75019	26.1104	3.00647	-3.95223	0.0118926
164	sp|P55786|PSA_HUMAN Puromycin-sensitive aminopeptidase OS=Homo sapiens OX=9606 GN=NPEPPS PE=1 SV=2	PSA_HUMAN	103 kDa	0.998356	18	100%	NA	P55786	NPEPPS	Puromycin-sensitive aminopeptidase	24.1447	24.7856	24.7022	25.7017	25.8139	25.9157	25.022	24.762	24.9262	25.2732	25.7075	25.6134	0.987224	0.576208	1.39824	25.1973	5.28405	0.0653133	0.000255289	0.00222977	0	0	-0.279073	-0.690088	0.131942	25.1973	-1.49372	-6.19284	0.163261	0.35948	0	0	0.627974	0.216959	1.03899	25.1973	3.36119	-3.31381	0.00631718
165	sp|Q9UDY2|ZO2_HUMAN Tight junction protein ZO-2 OS=Homo sapiens OX=9606 GN=TJP2 PE=1 SV=2	ZO2_HUMAN	134 kDa	0.998348	18	100%	NA	Q9UDY2	TJP2	Tight junction protein ZO-2	26.0845	25.4455	26.1293	24.987	25.1004	25.0067	23.9321	23.3775	23.6564	24.7901	24.9532	24.9636	-0.984114	-1.4186	-0.54963	24.8689	-4.98288	-0.427339	0.000408682	0.00321123	0	0	-0.129066	-0.56355	0.305418	24.8689	-0.653502	-7.06803	0.526805	0.720845	0	0	1.247	0.81252	1.68149	24.8689	6.31398	1.60296	5.62462e-05
166	sp|Q02790|FKBP4_HUMAN Peptidyl-prolyl cis-trans isomerase FKBP4 OS=Homo sapiens OX=9606 GN=FKBP4 PE=1 SV=3	FKBP4_HUMAN	52 kDa	0.998331	18	100%	NA	Q02790	FKBP4	Peptidyl-prolyl cis-trans isomerase FKBP4	26.8827	27.0457	27.0505	26.6278	26.8431	26.7764	26.3436	26.0442	26.4075	26.122	26.1796	25.9881	-0.896391	-1.19759	-0.595189	26.5259	-6.5471	1.9949	4.07517e-05	0.000595586	0	0	-0.652526	-0.953728	-0.351324	26.5259	-4.76595	-0.622614	0.000578137	0.00866316	0	0	-0.168534	-0.469736	0.132668	26.5259	-1.23094	-6.76765	0.243917
167	sp|P41250|GARS_HUMAN Glycine--tRNA ligase OS=Homo sapiens OX=9606 GN=GARS1 PE=1 SV=3	GARS_HUMAN	83 kDa	0.998161	18	100%	NA	P41250	GARS1	Glycine--tRNA ligase	24.9928	25.1176	25.5335	25.919	25.3956	25.6577	25.4452	25.7397	25.5372	25.3222	25.3845	24.9194	-0.00594999	-0.439575	0.427675	25.4137	-0.0301864	-7.4791	0.976457	0.988633	0	0	-0.448733	-0.882358	-0.0151076	25.4137	-2.27658	-4.99108	0.0437106	0.161232	0	0	-0.365307	-0.798932	0.0683184	25.4137	-1.85333	-5.91403	0.0907218
168	sp|Q92841|DDX17_HUMAN Probable ATP-dependent RNA helicase DDX17 OS=Homo sapiens OX=9606 GN=DDX17 PE=1 SV=2	DDX17_HUMAN	80 kDa	0.998045	18	78%	NA	Q92841	DDX17	Probable ATP-dependent RNA helicase DDX17	26.3055	25.9465	26.26	26.1452	26.0629	26.4487	26.5072	26.2783	26.5032	26.1277	26.2497	26.2624	0.0426035	-0.289622	0.374829	26.2581	0.282112	-7.43649	0.783075	0.863361	0	0	-0.00566253	-0.337888	0.326563	26.2581	-0.0374961	-7.29469	0.970759	0.988049	0	0	-0.216275	-0.548501	0.11595	26.2581	-1.43213	-6.51689	0.179797
169	sp|P78527|PRKDC_HUMAN DNA-dependent protein kinase catalytic subunit OS=Homo sapiens OX=9606 GN=PRKDC PE=1 SV=3	PRKDC_HUMAN	469 kDa	0.997002	18	100%	NA	P78527	PRKDC	DNA-dependent protein kinase catalytic subunit	22.4085	23.083	22.9746	23.0987	22.8824	23.117	23.9648	24.0327	24.0926	23.1992	23.0265	23.3869	0.382214	-0.016094	0.780521	23.2723	2.11104	-5.44582	0.0583747	0.137383	0	0	0.171529	-0.226778	0.569837	23.2723	0.94739	-6.82713	0.36371	0.583778	0	0	-0.825811	-1.22412	-0.427503	23.2723	-4.56112	-1.19327	0.000807012
170	sp|Q00839|HNRPU_HUMAN Heterogeneous nuclear ribonucleoprotein U OS=Homo sapiens OX=9606 GN=HNRNPU PE=1 SV=6	HNRPU_HUMAN	91 kDa	0.999709	17	100%	NA	Q00839	HNRNPU	Heterogeneous nuclear ribonucleoprotein U	27.2652	27.1951	27.2262	27.1975	27.4372	26.83	27.9812	27.647	27.6901	27.7757	27.7946	27.8493	0.57768	0.222422	0.932938	27.4908	3.57728	-2.86738	0.00431313	0.0199482	0	0	0.651623	0.296365	1.00688	27.4908	4.03517	-1.87971	0.00194924	0.0196403	0	0	0.0337669	-0.321491	0.389025	27.4908	0.209101	-7.51587	0.838177
171	sp|Q9UHD8|SEPT9_HUMAN Septin-9 OS=Homo sapiens OX=9606 GN=SEPTIN9 PE=1 SV=2	SEPT9_HUMAN	65 kDa	0.999652	17	94%	NA	Q9UHD8	SEPTIN9	Septin-9	27.0863	26.9043	27.2602	27.3738	27.5475	27.3279	27.3441	27.1228	27.15	27.0491	27.332	27.2591	0.129801	-0.183468	0.443071	27.2298	0.911526	-7.04418	0.381485	0.542355	0	0	-0.203029	-0.516299	0.11024	27.2298	-1.42577	-6.28302	0.181584	0.381993	0	0	0.00776605	-0.305503	0.321036	27.2298	0.054537	-7.53798	0.957481
172	sp|P12268|IMDH2_HUMAN Inosine-5'-monophosphate dehydrogenase 2 OS=Homo sapiens OX=9606 GN=IMPDH2 PE=1 SV=2	IMDH2_HUMAN	56 kDa	0.99962	17	100%	NA	P12268	IMPDH2	Inosine-5'-monophosphate dehydrogenase 2	24.2003	24.4558	23.8117	24.6888	24.711	24.5992	24.2536	24.6587	24.5015	24.6889	24.4918	24.4868	0.399898	0.0173656	0.782431	24.4623	2.2998	-5.13216	0.0419599	0.107304	0	0	-0.110514	-0.493047	0.272019	24.4623	-0.635563	-7.08012	0.538009	0.728585	0	0	0.0845587	-0.297974	0.467091	24.4623	0.486294	-7.41237	0.636265
173	sp|P42765|THIM_HUMAN 3-ketoacyl-CoA thiolase, mitochondrial OS=Homo sapiens OX=9606 GN=ACAA2 PE=1 SV=2	THIM_HUMAN	42 kDa	0.999574	17	100%	NA	P42765	ACAA2	3-ketoacyl-CoA thiolase, mitochondrial	26.3298	26.2789	26.2383	26.5137	26.3991	26.4499	26.2874	26.613	26.3645	26.0385	25.8332	25.6524	-0.440964	-0.745185	-0.136744	26.2499	-3.18878	-3.5664	0.00858523	0.0328464	0	0	-0.612862	-0.917082	-0.308641	26.2499	-4.43183	-1.18988	0.000999035	0.0122655	0	0	-0.580234	-0.884454	-0.276013	26.2499	-4.19588	-1.82577	0.00148326
174	sp|P34897|GLYM_HUMAN Serine hydroxymethyltransferase, mitochondrial OS=Homo sapiens OX=9606 GN=SHMT2 PE=1 SV=3	GLYM_HUMAN	56 kDa	0.999525	17	94%	NA	P34897	SHMT2	Serine hydroxymethyltransferase, mitochondrial	26.8093	27.0152	26.8413	26.5582	26.3151	26.3353	26.7856	26.7823	26.6609	26.3039	25.9355	26.0649	-0.787162	-1.09023	-0.484097	26.534	-5.71397	0.747005	0.000133349	0.00139706	0	0	-0.301413	-0.604478	0.00165132	26.534	-2.18794	-5.13878	0.0510587	0.178675	0	0	-0.641452	-0.944516	-0.338387	26.534	-4.65627	-1.031	0.000690687
175	sp|P31939|PUR9_HUMAN Bifunctional purine biosynthesis protein ATIC OS=Homo sapiens OX=9606 GN=ATIC PE=1 SV=3	PUR9_HUMAN	65 kDa	0.999496	17	100%	NA	P31939	ATIC	Bifunctional purine biosynthesis protein ATIC	25.9067	26.3067	25.7976	26.0736	25.8187	25.882	26.0952	26.4025	26.1045	25.9659	25.6646	25.7776	-0.200941	-0.567467	0.165585	25.983	-1.20607	-6.73697	0.252994	0.402778	0	0	-0.122035	-0.488561	0.244491	25.983	-0.732469	-7.01112	0.479141	0.686635	0	0	-0.398023	-0.764549	-0.0314965	25.983	-2.38898	-5.03957	0.0358445
176	sp|Q96I24|FUBP3_HUMAN Far upstream element-binding protein 3 OS=Homo sapiens OX=9606 GN=FUBP3 PE=1 SV=2	FUBP3_HUMAN	62 kDa	0.999436	17	82%	NA	Q96I24	FUBP3	Far upstream element-binding protein 3	26.3817	26.1687	26.3426	25.9333	25.9311	25.8466	26.2066	26.0266	26.1978	25.7233	25.8405	25.8271	-0.500692	-0.761521	-0.239862	26.0355	-4.22302	-1.7217	0.00141684	0.00828285	0	0	-0.106698	-0.367527	0.154131	26.0355	-0.89993	-6.87129	0.38736	0.606899	0	0	-0.346698	-0.607527	-0.0858686	26.0355	-2.92418	-4.09965	0.0137814
177	sp|Q16891|MIC60_HUMAN MICOS complex subunit MIC60 OS=Homo sapiens OX=9606 GN=IMMT PE=1 SV=1	MIC60_HUMAN	84 kDa	0.999311	17	100%	NA	Q16891	IMMT	MICOS complex subunit MIC60	24.8263	24.4382	24.83	25.3581	25.5724	25.4284	25.5779	25.385	25.5604	25.0417	24.8607	24.9378	0.248544	-0.0656753	0.562763	25.1514	1.74012	-6.02561	0.109592	0.216787	0	0	-0.506225	-0.820445	-0.192006	25.1514	-3.54422	-2.75209	0.00457135	0.0334993	0	0	-0.561025	-0.875244	-0.246806	25.1514	-3.92788	-2.29844	0.00234321
178	sp|P31947|1433S_HUMAN 14-3-3 protein sigma OS=Homo sapiens OX=9606 GN=SFN PE=1 SV=1	1433S_HUMAN	28 kDa	0.999273	17	76%	NA	P31947	SFN	14-3-3 protein sigma	27.8107	27.803	28.1194	27.6132	27.9334	27.9465	24.7861	24.2572	24.7176	27.9357	28.447	27.9659	0.205178	-0.227197	0.637553	27.1113	1.04395	-6.91471	0.318822	0.475954	0	0	0.285124	-0.14725	0.717499	27.1113	1.45072	-6.25024	0.174663	0.372511	0	0	3.52926	3.09688	3.96163	27.1113	17.9569	12.5128	1.60224e-09
179	sp|Q99623|PHB2_HUMAN Prohibitin-2 OS=Homo sapiens OX=9606 GN=PHB2 PE=1 SV=2	PHB2_HUMAN	33 kDa	0.99922	17	100%	NA	Q99623	PHB2	Prohibitin-2	28.7131	28.718	28.618	28.8235	29.0947	28.9884	29.601	29.4739	29.5024	28.7303	28.7232	28.5381	-0.019153	-0.289308	0.251002	28.9604	-0.155967	-7.46638	0.878874	0.925425	0	0	-0.304992	-0.575147	-0.0348373	28.9604	-2.48362	-4.63843	0.0303014	0.12418	0	0	-0.861861	-1.13202	-0.591706	28.9604	-7.01833	2.6083	2.17072e-05
180	sp|P24752|THIL_HUMAN Acetyl-CoA acetyltransferase, mitochondrial OS=Homo sapiens OX=9606 GN=ACAT1 PE=1 SV=1	THIL_HUMAN	45 kDa	0.999209	17	100%	NA	P24752	ACAT1	Acetyl-CoA acetyltransferase, mitochondrial	27.5525	27.0687	27.6977	28.069	28.6301	28.3449	28.7371	28.2828	28.6444	27.8876	28.1323	27.9846	0.561876	0.11178	1.01197	28.086	2.74628	-4.35786	0.0189553	0.0600284	0	0	-0.346467	-0.796564	0.103629	28.086	-1.69342	-5.91238	0.118359	0.299979	0	0	-0.553293	-1.00339	-0.103196	28.086	-2.70432	-4.49062	0.0204339
181	sp|P34932|HSP74_HUMAN Heat shock 70 kDa protein 4 OS=Homo sapiens OX=9606 GN=HSPA4 PE=1 SV=4	HSP74_HUMAN	94 kDa	0.999167	17	94%	NA	P34932	HSPA4	Heat shock 70 kDa protein 4	25.5268	25.5839	25.8696	25.8066	26.0487	25.9718	26.1953	25.8016	26.0973	25.9801	26.053	25.9653	0.339365	0.0150643	0.663665	25.9083	2.30212	-5.12824	0.0417886	0.107054	0	0	0.0570948	-0.267206	0.381395	25.9083	0.387309	-7.21458	0.705887	0.847837	0	0	-0.0319185	-0.356219	0.292382	25.9083	-0.216523	-7.51416	0.832528
182	sp|P42704|LPPRC_HUMAN Leucine-rich PPR motif-containing protein, mitochondrial OS=Homo sapiens OX=9606 GN=LRPPRC PE=1 SV=3	LPPRC_HUMAN	158 kDa	0.999096	17	100%	NA	P42704	LRPPRC	Leucine-rich PPR motif-containing protein, mitochondrial	21.4879	22.6894	21.7248	22.7809	22.5588	22.7838	23.2791	22.9562	22.9713	22.345	22.569	22.3231	0.445049	-0.12705	1.01715	22.5391	1.71138	-6.06805	0.114916	0.22462	0	0	-0.295452	-0.867551	0.276647	22.5391	-1.13612	-6.63299	0.27996	0.496687	0	0	-0.656498	-1.2286	-0.0843991	22.5391	-2.52448	-4.80586	0.0281755
183	sp|Q14980|NUMA1_HUMAN Nuclear mitotic apparatus protein 1 OS=Homo sapiens OX=9606 GN=NUMA1 PE=1 SV=2	NUMA1_HUMAN	238 kDa	0.998974	17	100%	NA	Q14980	NUMA1	Nuclear mitotic apparatus protein 1	23.9992	24.9956	24.6243	24.0145	23.5691	23.8029	24.3442	24.4393	24.4703	24.5059	25.071	24.6236	0.193766	-0.337551	0.725082	24.3717	0.802293	-7.13956	0.439308	0.599205	0	0	0.937992	0.406676	1.46931	24.3717	3.88378	-2.14692	0.00252833	0.0229434	0	0	0.315547	-0.21577	0.846863	24.3717	1.30653	-6.67667	0.217927
184	sp|Q9UKV3|ACINU_HUMAN Apoptotic chromatin condensation inducer in the nucleus OS=Homo sapiens OX=9606 GN=ACIN1 PE=1 SV=2	ACINU_HUMAN	152 kDa	0.998709	17	100%	NA	Q9UKV3	ACIN1	Apoptotic chromatin condensation inducer in the nucleus	27.147	26.8649	26.9169	24.5408	26.0224	26.8477	26.8628	24.4658	27.0649	24.3102	24.7371	26.9185	-1.65432	-3.45081	0.142169	26.0583	-2.02583	-5.58374	0.0676337	0.152659	0	0	-0.481674	-2.27816	1.31481	26.0583	-0.589846	-7.10953	0.567167	0.751592	0	0	-0.809244	-2.60573	0.987244	26.0583	-0.990979	-7.02809	0.342912
185	sp|P26373|RL13_HUMAN 60S ribosomal protein L13 OS=Homo sapiens OX=9606 GN=RPL13 PE=1 SV=4	RL13_HUMAN	24 kDa	0.998564	17	100%	NA	P26373	RPL13	60S ribosomal protein L13	30.8321	31.006	30.8788	30.7294	30.5998	30.4962	30.786	30.4642	30.6239	30.6732	30.9124	30.6328	-0.166163	-0.469233	0.136907	30.7196	-1.20614	-6.73688	0.252967	0.402778	0	0	0.130959	-0.172111	0.434029	30.7196	0.950606	-6.82406	0.362146	0.583025	0	0	0.114733	-0.188337	0.417803	30.7196	0.832823	-7.17385	0.42259
186	sp|P08758|ANXA5_HUMAN Annexin A5 OS=Homo sapiens OX=9606 GN=ANXA5 PE=1 SV=2	ANXA5_HUMAN	36 kDa	0.99844	17	100%	NA	P08758	ANXA5	Annexin A5	28.295	27.7524	27.8021	28.0298	28.1925	28.228	29.1153	29.0063	29.0498	28.1684	27.899	28.2186	0.145489	-0.21339	0.504368	28.3131	0.891849	-7.06214	0.391492	0.553352	0	0	-0.0547657	-0.413645	0.304113	28.3131	-0.335714	-7.23459	0.743378	0.873753	0	0	-0.961834	-1.32071	-0.602955	28.3131	-5.89605	0.974581	0.000102081
187	sp|P49588|SYAC_HUMAN Alanine--tRNA ligase, cytoplasmic OS=Homo sapiens OX=9606 GN=AARS1 PE=1 SV=2	SYAC_HUMAN	107 kDa	0.998111	17	100%	NA	P49588	AARS1	Alanine--tRNA ligase, cytoplasmic	25.592	25.5821	25.5795	25.1623	25.3354	25.3434	25.671	25.4589	25.5344	24.7664	24.8484	24.8865	-0.750778	-1.00723	-0.494331	25.3134	-6.44055	1.84064	4.71761e-05	0.000650452	0	0	-0.446591	-0.703038	-0.190143	25.3134	-3.83107	-2.24039	0.00276967	0.0243033	0	0	-0.720989	-0.977437	-0.464542	25.3134	-6.185	1.41161	6.74334e-05
188	sp|P48634|PRC2A_HUMAN Protein PRRC2A OS=Homo sapiens OX=9606 GN=PRRC2A PE=1 SV=3	PRC2A_HUMAN	229 kDa	0.997934	17	100%	NA	P48634	PRRC2A	Protein PRRC2A	25.287	24.9342	25.6172	25.2029	25.5501	25.4921	25.3285	24.7893	25.2477	25.1429	25.5034	25.8246	0.21083	-0.295544	0.717203	25.3267	0.915946	-7.0401	0.379262	0.54011	0	0	0.0752433	-0.43113	0.581616	25.3267	0.326894	-7.23773	0.749861	0.878546	0	0	0.368433	-0.13794	0.874806	25.3267	1.60065	-6.2871	0.137649
189	sp|P01024|CO3_HUMAN Complement C3 OS=Homo sapiens OX=9606 GN=C3 PE=1 SV=2	CO3_HUMAN	187 kDa	0.99757	17	100%	NA	P01024	C3	Complement C3	21.8829	24.3736	23.1182	25.355	22.3091	23.4623	22.6443	24.2045	26.9067	25.6047	22.8729	22.669	0.59061	-2.00073	3.18195	23.7836	0.50207	-7.34401	0.625584	0.750034	0	0	0.00673792	-2.5846	2.59808	23.7836	0.00572782	-7.29544	0.995533	0.996838	0	0	-0.869679	-3.46102	1.72166	23.7836	-0.739304	-7.24935	0.47531
190	sp|O60664|PLIN3_HUMAN Perilipin-3 OS=Homo sapiens OX=9606 GN=PLIN3 PE=1 SV=3	PLIN3_HUMAN	47 kDa	0.999802	16	100%	NA	O60664	PLIN3	Perilipin-3	28.3022	28.0066	28.5812	28.5313	28.7454	28.5668	28.7045	28.2674	28.5334	28.5685	28.7992	28.8225	0.433411	0.0506952	0.816127	28.5358	2.49134	-4.80454	0.0298881	0.0849834	0	0	0.115547	-0.267169	0.498263	28.5358	0.664187	-7.06068	0.520197	0.718344	0	0	0.228313	-0.154403	0.611029	28.5358	1.31239	-6.66945	0.21601
191	sp|Q13263|TIF1B_HUMAN Transcription intermediary factor 1-beta OS=Homo sapiens OX=9606 GN=TRIM28 PE=1 SV=5	TIF1B_HUMAN	89 kDa	0.999763	16	100%	NA	Q13263	TRIM28	Transcription intermediary factor 1-beta	27.5689	26.8281	27.4788	27.4504	27.5625	27.7098	28.3408	27.9168	28.295	27.3035	27.3989	27.4482	0.0915981	-0.345263	0.528459	27.6085	0.461267	-7.36504	0.653559	0.77078	0	0	-0.190672	-0.627533	0.246188	27.6085	-0.960182	-6.81489	0.357515	0.5794	0	0	-0.80064	-1.2375	-0.363779	27.6085	-4.03184	-2.11434	0.00196037
192	sp|P48643|TCPE_HUMAN T-complex protein 1 subunit epsilon OS=Homo sapiens OX=9606 GN=CCT5 PE=1 SV=1	TCPE_HUMAN	60 kDa	0.999716	16	100%	NA	P48643	CCT5	T-complex protein 1 subunit epsilon	26.8578	26.5382	26.7794	26.649	26.7791	26.4835	26.3583	26.4218	26.3807	26.3998	26.6651	26.3628	-0.249258	-0.559417	0.0609021	26.5563	-1.76796	-5.98413	0.104648	0.210397	0	0	-0.161335	-0.471495	0.148825	26.5563	-1.14433	-6.6239	0.276684	0.493886	0	0	0.0889568	-0.221203	0.399117	26.5563	0.630961	-7.32694	0.540904
193	sp|Q13451|FKBP5_HUMAN Peptidyl-prolyl cis-trans isomerase FKBP5 OS=Homo sapiens OX=9606 GN=FKBP5 PE=1 SV=2	FKBP5_HUMAN	51 kDa	0.999535	16	100%	NA	Q13451	FKBP5	Peptidyl-prolyl cis-trans isomerase FKBP5	24.8804	25.0842	24.2554	26.1651	26.3327	26.2029	27.7824	27.46	27.7051	26.5997	26.7865	26.5899	1.91868	1.48521	2.35215	26.3203	9.73772	5.97216	9.33874e-07	3.24966e-05	1	1	0.4251	-0.00836521	0.858566	26.3203	2.15748	-5.18903	0.0538465	0.183166	0	0	-0.990478	-1.42394	-0.557013	26.3203	-5.02689	-0.40976	0.000381219
194	sp|P36952|SPB5_HUMAN Serpin B5 OS=Homo sapiens OX=9606 GN=SERPINB5 PE=1 SV=2	SPB5_HUMAN	42 kDa	0.999522	16	100%	NA	P36952	SERPINB5	Serpin B5	27.9707	27.8139	27.6139	28.9433	28.9441	28.8092	27.4514	27.6043	27.2916	28.9123	28.6874	28.7331	0.9781	0.669206	1.28699	28.2313	6.966	2.58666	2.32476e-05	0.000397384	0	0	-0.121256	-0.430149	0.187638	28.2313	-0.86358	-6.90378	0.406184	0.621398	0	0	1.32851	1.01962	1.63741	28.2313	9.46164	5.62849	1.24331e-06
195	sp|Q01518|CAP1_HUMAN Adenylyl cyclase-associated protein 1 OS=Homo sapiens OX=9606 GN=CAP1 PE=1 SV=5	CAP1_HUMAN	52 kDa	0.999453	16	94%	NA	Q01518	CAP1	Adenylyl cyclase-associated protein 1	25.1257	24.6066	25.1414	26.1988	26.9116	26.4055	25.6769	25.3509	25.5469	26.1321	26.5578	26.2024	1.33949	0.860394	1.81859	25.8214	6.15072	1.41315	7.07916e-05	0.000851538	1	1	-0.207879	-0.686976	0.271217	25.8214	-0.954547	-6.8203	0.360235	0.582037	0	0	0.772517	0.29342	1.25161	25.8214	3.54727	-2.97886	0.00454685
196	sp|Q9Y265|RUVB1_HUMAN RuvB-like 1 OS=Homo sapiens OX=9606 GN=RUVBL1 PE=1 SV=1	RUVB1_HUMAN	50 kDa	0.999391	16	100%	NA	Q9Y265	RUVBL1	RuvB-like 1	25.8023	25.3443	25.8754	25.702	25.4201	25.6253	25.9823	26.2278	26.1444	25.7067	25.6187	25.7647	0.0227091	-0.329093	0.374511	25.7678	0.142007	-7.46864	0.889632	0.930133	0	0	0.114227	-0.237575	0.46603	25.7678	0.7143	-7.02474	0.489865	0.694847	0	0	-0.421496	-0.773298	-0.0696939	25.7678	-2.63575	-4.61141	0.0231005
197	sp|Q16181|SEPT7_HUMAN Septin-7 OS=Homo sapiens OX=9606 GN=SEPTIN7 PE=1 SV=2	SEPT7_HUMAN	51 kDa	0.999352	16	100%	NA	Q16181	SEPTIN7	Septin-7	25.4993	25.02	25.1517	25.7429	25.3924	25.6106	25.7201	25.8857	25.6162	25.7957	25.854	25.858	0.612267	0.271225	0.953309	25.5956	3.9495	-2.20307	0.00225765	0.0119117	0	0	0.253921	-0.0871209	0.594963	25.5956	1.63795	-5.99246	0.129583	0.317121	0	0	0.0951956	-0.245846	0.436238	25.5956	0.61407	-7.33799	0.551609
198	sp|P47895|AL1A3_HUMAN Aldehyde dehydrogenase family 1 member A3 OS=Homo sapiens OX=9606 GN=ALDH1A3 PE=1 SV=2	AL1A3_HUMAN	56 kDa	0.999291	16	88%	NA	P47895	ALDH1A3	Aldehyde dehydrogenase family 1 member A3	26.6852	26.7398	26.5555	24.7954	25.1931	24.8883	22.3164	21.6211	22.6909	24.194	24.391	24.0959	-2.43321	-2.94953	-1.91688	24.5139	-10.3673	6.63126	4.97994e-07	2.07798e-05	-1	-1	-0.731993	-1.24832	-0.215667	24.5139	-3.11883	-3.51544	0.00972724	0.0560611	0	0	2.01749	1.50116	2.53381	24.5139	8.59599	4.63435	3.19039e-06
199	sp|P43243|MATR3_HUMAN Matrin-3 OS=Homo sapiens OX=9606 GN=MATR3 PE=1 SV=2	MATR3_HUMAN	95 kDa	0.999281	16	100%	NA	P43243	MATR3	Matrin-3	25.2678	25.0736	25.0713	25.0769	25.1246	25.0674	25.5916	25.5753	25.5793	25.6702	25.4906	25.5951	0.447701	0.195801	0.699601	25.3486	3.90993	-2.27325	0.00241683	0.0124812	0	0	0.495682	0.243781	0.747582	25.3486	4.32896	-1.36719	0.00118585	0.0140286	0	0	0.00322715	-0.248673	0.255127	25.3486	0.0281838	-7.53917	0.978018
200	sp|P38117|ETFB_HUMAN Electron transfer flavoprotein subunit beta OS=Homo sapiens OX=9606 GN=ETFB PE=1 SV=3	ETFB_HUMAN	28 kDa	0.999259	16	100%	NA	P38117	ETFB	Electron transfer flavoprotein subunit beta	28.488	28.3689	28.4443	28.4693	28.7578	28.7075	28.804	28.706	28.7476	27.4537	27.4471	27.3896	-1.00362	-1.26592	-0.741311	28.3153	-8.41723	4.4659	3.91103e-06	9.95801e-05	-1	-1	-1.21474	-1.47704	-0.952431	28.3153	-10.1879	6.55519	5.93775e-07	5.35942e-05	-1	-1	-1.32237	-1.58468	-1.06006	28.3153	-11.0906	7.3096	2.51177e-07
201	sp|Q6PKG0|LARP1_HUMAN La-related protein 1 OS=Homo sapiens OX=9606 GN=LARP1 PE=1 SV=2	LARP1_HUMAN	124 kDa	0.999205	16	94%	NA	Q6PKG0	LARP1	La-related protein 1	24.3803	24.6883	24.459	24.5135	24.4755	24.1553	24.9617	24.7225	24.8411	24.3704	24.3616	24.3843	-0.137119	-0.448072	0.173834	24.5261	-0.970087	-6.98875	0.352771	0.51281	0	0	-0.00932073	-0.320274	0.301632	24.5261	-0.0659423	-7.2931	0.948602	0.977099	0	0	-0.469646	-0.780599	-0.158693	24.5261	-3.32265	-3.38326	0.00676451
202	sp|Q13310|PABP4_HUMAN Polyadenylate-binding protein 4 OS=Homo sapiens OX=9606 GN=PABPC4 PE=1 SV=1	PABP4_HUMAN	71 kDa	0.999171	16	44%	NA	Q13310	PABPC4	Polyadenylate-binding protein 4	24.3832	24.4549	24.9509	24.5765	25.0573	24.824	24.8575	24.6518	24.777	24.557	24.8285	24.6798	0.0920578	-0.304635	0.48875	24.7165	0.510523	-7.33957	0.619735	0.746081	0	0	-0.130839	-0.527532	0.265853	24.7165	-0.725594	-7.01631	0.483181	0.689564	0	0	-0.0736527	-0.470345	0.32304	24.7165	-0.408455	-7.44956	0.690748
203	sp|P13804|ETFA_HUMAN Electron transfer flavoprotein subunit alpha, mitochondrial OS=Homo sapiens OX=9606 GN=ETFA PE=1 SV=1	ETFA_HUMAN	35 kDa	0.999123	16	100%	NA	P13804	ETFA	Electron transfer flavoprotein subunit alpha, mitochondrial	27.2439	27.0531	27.4361	27.3345	27.6448	27.6095	27.7545	27.6019	27.7734	26.5237	26.5009	26.4974	-0.737009	-1.044	-0.43002	27.2478	-5.28152	0.0612299	0.000256285	0.00222977	0	0	-1.02226	-1.32925	-0.715273	27.2478	-7.32569	3.22065	1.46107e-05	0.000525551	-1	-1	-1.20262	-1.5096	-0.895626	27.2478	-8.61813	4.66074	3.11164e-06
204	sp|P09972|ALDOC_HUMAN Fructose-bisphosphate aldolase C OS=Homo sapiens OX=9606 GN=ALDOC PE=1 SV=2	ALDOC_HUMAN	39 kDa	0.999101	16	81%	NA	P09972	ALDOC	Fructose-bisphosphate aldolase C	28.5651	28.5174	28.5579	27.6691	27.961	27.9433	27.1114	27.0656	27.1205	27.8661	27.707	27.8071	-0.753401	-1.01986	-0.486943	27.8243	-6.22023	1.51674	6.41591e-05	0.000794648	0	0	-0.0643608	-0.330819	0.202097	27.8243	-0.531376	-7.14412	0.605682	0.782386	0	0	0.694264	0.427806	0.960722	27.8243	5.73198	0.721271	0.000129843
205	sp|Q13751|LAMB3_HUMAN Laminin subunit beta-3 OS=Homo sapiens OX=9606 GN=LAMB3 PE=1 SV=1	LAMB3_HUMAN	130 kDa	0.999014	16	100%	NA	Q13751	LAMB3	Laminin subunit beta-3	26.2485	25.9292	26.2925	25.0343	25.047	25.055	24.4508	23.9363	24.2112	24.9106	25.4418	25.0395	-1.02609	-1.42271	-0.629463	25.1331	-5.69134	0.711759	0.000137897	0.00142218	-1	-1	0.0852144	-0.31141	0.481838	25.1331	0.472654	-7.17541	0.645664	0.80729	0	0	0.931189	0.534565	1.32781	25.1331	5.16497	-0.182912	0.000307016
206	sp|O43390|HNRPR_HUMAN Heterogeneous nuclear ribonucleoprotein R OS=Homo sapiens OX=9606 GN=HNRNPR PE=1 SV=1	HNRPR_HUMAN	71 kDa	0.998995	16	69%	NA	O43390	HNRNPR	Heterogeneous nuclear ribonucleoprotein R	25.7289	25.7492	26.013	25.5004	25.6023	25.4875	26.3325	25.7674	26.1324	25.6704	25.5874	25.5722	-0.220374	-0.562811	0.122063	25.762	-1.41576	-6.47868	0.184426	0.322414	0	0	0.0799029	-0.262534	0.42234	25.762	0.513323	-7.15411	0.617839	0.788696	0	0	-0.467447	-0.809885	-0.12501	25.762	-3.00304	-3.95839	0.011966
207	sp|P49368|TCPG_HUMAN T-complex protein 1 subunit gamma OS=Homo sapiens OX=9606 GN=CCT3 PE=1 SV=4	TCPG_HUMAN	61 kDa	0.998817	16	100%	NA	P49368	CCT3	T-complex protein 1 subunit gamma	27.1218	27.4544	27.0787	27.0988	27.1556	27.0794	26.9215	27.1854	27.0143	26.9944	26.9498	26.7892	-0.307103	-0.612989	-0.0012173	27.0703	-2.20869	-5.28486	0.0492401	0.12105	0	0	-0.200151	-0.506037	0.105735	27.0703	-1.43948	-6.26505	0.177752	0.376088	0	0	-0.129271	-0.435157	0.176615	27.0703	-0.929717	-7.08712	0.372394
208	sp|P30041|PRDX6_HUMAN Peroxiredoxin-6 OS=Homo sapiens OX=9606 GN=PRDX6 PE=1 SV=3	PRDX6_HUMAN	25 kDa	0.998772	16	100%	NA	P30041	PRDX6	Peroxiredoxin-6	27.4285	27.4714	27.3158	28.2962	28.4938	28.3389	28.4802	28.5205	28.3468	28.7065	28.4005	28.5898	1.1604	0.878392	1.44241	28.1991	9.05219	5.21233	1.92462e-06	5.74049e-05	1	1	0.189306	-0.0927041	0.471316	28.1991	1.47676	-6.21561	0.16768	0.363419	0	0	0.116464	-0.165546	0.398473	28.1991	0.908522	-7.1068	0.383001
209	sp|P18669|PGAM1_HUMAN Phosphoglycerate mutase 1 OS=Homo sapiens OX=9606 GN=PGAM1 PE=1 SV=2	PGAM1_HUMAN	29 kDa	0.998674	16	100%	NA	P18669	PGAM1	Phosphoglycerate mutase 1	28.1968	27.9731	28.3164	28.1675	28.4966	28.2129	28.4765	28.2673	28.148	28.4042	28.4351	28.4582	0.270401	-0.0514648	0.592267	28.2961	1.84817	-5.86259	0.0915122	0.188905	0	0	0.14016	-0.181706	0.462026	28.2961	0.957984	-6.81701	0.358574	0.580473	0	0	0.135266	-0.1866	0.457132	28.2961	0.924531	-7.09197	0.37497
210	sp|P17980|PRS6A_HUMAN 26S proteasome regulatory subunit 6A OS=Homo sapiens OX=9606 GN=PSMC3 PE=1 SV=3	PRS6A_HUMAN	49 kDa	0.998468	16	100%	NA	P17980	PSMC3	26S proteasome regulatory subunit 6A	25.4931	25.192	24.6668	25.4162	24.9197	25.1237	25.2843	25.5557	25.2307	25.3361	24.9149	25.3335	0.0775215	-0.413734	0.568777	25.2056	0.347155	-7.41444	0.735	0.830462	0	0	0.0416011	-0.449655	0.532857	25.2056	0.186297	-7.27665	0.85559	0.940759	0	0	-0.162063	-0.653319	0.329192	25.2056	-0.725749	-7.25983	0.48309
211	sp|P41252|SYIC_HUMAN Isoleucine--tRNA ligase, cytoplasmic OS=Homo sapiens OX=9606 GN=IARS1 PE=1 SV=2	SYIC_HUMAN	144 kDa	0.998346	16	100%	NA	P41252	IARS1	Isoleucine--tRNA ligase, cytoplasmic	23.0073	23.6978	23.6737	24.4152	24.3014	24.2009	24.5714	24.5705	24.6095	23.7004	23.8197	23.5737	0.238296	-0.15701	0.633601	24.0118	1.32615	-6.59273	0.211564	0.354182	0	0	-0.607923	-1.00323	-0.212618	24.0118	-3.38318	-3.04089	0.0060756	0.0402243	0	0	-0.885887	-1.28119	-0.490581	24.0118	-4.93009	-0.570312	0.00044441
212	sp|P04843|RPN1_HUMAN Dolichyl-diphosphooligosaccharide--protein glycosyltransferase subunit 1 OS=Homo sapiens OX=9606 GN=RPN1 PE=1 SV=1	RPN1_HUMAN	69 kDa	0.998277	16	100%	NA	P04843	RPN1	Dolichyl-diphosphooligosaccharide--protein glycosyltransferase subunit 1	24.8115	25.0544	25.0833	25.0756	25.0791	25.066	25.9276	25.7831	25.8358	25.0112	25.0788	24.9444	0.0284222	-0.235174	0.292019	25.2292	0.237207	-7.44909	0.816839	0.883322	0	0	-0.0621034	-0.3257	0.201493	25.2292	-0.518305	-7.15139	0.614471	0.787855	0	0	-0.83737	-1.10097	-0.573774	25.2292	-6.98855	2.56713	2.25698e-05
213	sp|P39019|RS19_HUMAN 40S ribosomal protein S19 OS=Homo sapiens OX=9606 GN=RPS19 PE=1 SV=2	RS19_HUMAN	16 kDa	0.998201	16	100%	NA	P39019	RPS19	40S ribosomal protein S19	30.248	30.4144	30.1402	29.8915	29.4351	29.6055	29.5905	29.7345	29.7135	29.7446	29.9168	29.8292	-0.437348	-0.754798	-0.119898	29.8553	-3.03082	-3.85029	0.0113854	0.0406978	0	0	0.186166	-0.131284	0.503616	29.8553	1.29013	-6.45419	0.223365	0.437526	0	0	0.150694	-0.166756	0.468144	29.8553	1.04431	-6.97414	0.318663
214	sp|P37802|TAGL2_HUMAN Transgelin-2 OS=Homo sapiens OX=9606 GN=TAGLN2 PE=1 SV=3	TAGL2_HUMAN	22 kDa	0.998128	16	100%	NA	P37802	TAGLN2	Transgelin-2	30.9249	30.5509	30.5692	30.7658	30.3595	30.176	30.3721	30.4473	30.4672	31.7688	31.6173	32.1414	1.16078	0.743839	1.57773	30.8467	6.12467	1.37417	7.3462e-05	0.000877673	1	1	1.4087	0.991756	1.82564	30.8467	7.43276	3.36213	1.27625e-05	0.000478102	1	1	1.41361	0.996663	1.83055	30.8467	7.45865	3.20393	1.23544e-05
215	sp|P17844|DDX5_HUMAN Probable ATP-dependent RNA helicase DDX5 OS=Homo sapiens OX=9606 GN=DDX5 PE=1 SV=1	DDX5_HUMAN	69 kDa	0.99812	16	75%	NA	P17844	DDX5	Probable ATP-dependent RNA helicase DDX5	26.0751	26.0637	26.0128	26.1574	25.92	26.1114	25.6214	25.6257	25.7313	26.4601	26.2387	26.316	0.287743	0.0227479	0.552738	26.0278	2.38878	-4.98099	0.0358571	0.0967777	0	0	0.275366	0.0103711	0.540361	26.0278	2.28603	-4.9752	0.0429897	0.159614	0	0	0.678835	0.41384	0.94383	26.0278	5.63554	0.570621	0.000149829
216	sp|Q96PK6|RBM14_HUMAN RNA-binding protein 14 OS=Homo sapiens OX=9606 GN=RBM14 PE=1 SV=2	RBM14_HUMAN	69 kDa	0.998051	16	100%	NA	Q96PK6	RBM14	RNA-binding protein 14	28.8426	28.6738	28.9924	28.3589	28.3434	28.4561	28.6446	28.1596	28.6414	28.027	28.3485	28.249	-0.62814	-0.987361	-0.268918	28.4781	-3.84683	-2.38541	0.00269514	0.0133946	0	0	-0.177999	-0.53722	0.181223	28.4781	-1.09009	-6.68298	0.298887	0.518	0	0	-0.273721	-0.632942	0.085501	28.4781	-1.67631	-6.17873	0.121726
217	sp|P62195|PRS8_HUMAN 26S proteasome regulatory subunit 8 OS=Homo sapiens OX=9606 GN=PSMC5 PE=1 SV=1	PRS8_HUMAN	46 kDa	0.997986	16	88%	NA	P62195	PSMC5	26S proteasome regulatory subunit 8	24.7493	24.3388	24.4858	24.4075	24.4495	24.8248	24.4499	24.5305	23.9964	24.3694	24.5901	24.0225	-0.197303	-0.647941	0.253335	24.4345	-0.963196	-6.99542	0.356067	0.51641	0	0	-0.233253	-0.683891	0.217385	24.4345	-1.1387	-6.63014	0.278928	0.495759	0	0	0.00175985	-0.448878	0.452398	24.4345	0.00859126	-7.53956	0.993298
218	sp|P58107|EPIPL_HUMAN Epiplakin OS=Homo sapiens OX=9606 GN=EPPK1 PE=1 SV=3	EPIPL_HUMAN	556 kDa	0.997246	16	50%	NA	P58107	EPPK1	Epiplakin	24.2501	24.0508	24.2739	24.3818	23.9158	24.5456	23.0198	23.9788	23.0808	24.1345	24.4485	24.2356	0.0812274	-0.471301	0.633756	24.0263	0.323413	-7.42301	0.752424	0.842509	0	0	-0.00822922	-0.560757	0.544299	24.0263	-0.0327652	-7.29487	0.974447	0.989001	0	0	0.913069	0.360541	1.4656	24.0263	3.63545	-2.8205	0.0038946
219	sp|P34931|HS71L_HUMAN Heat shock 70 kDa protein 1-like OS=Homo sapiens OX=9606 GN=HSPA1L PE=1 SV=2	HS71L_HUMAN	70 kDa	0.996973	16	19%	NA	P34931	HSPA1L	Heat shock 70 kDa protein 1-like	26.6501	26.1049	26.6323	25.7469	26.336	26.0282	26.0639	25.5913	25.7458	26.1627	26.0805	26.3121	-0.277336	-0.72394	0.169269	26.1212	-1.36613	-6.5425	0.199073	0.340545	0	0	0.148069	-0.298536	0.594673	26.1212	0.729371	-7.01346	0.480959	0.688565	0	0	0.384787	-0.0618179	0.831392	26.1212	1.89542	-5.84899	0.0844981
220	sp|Q9H4M9|EHD1_HUMAN EH domain-containing protein 1 OS=Homo sapiens OX=9606 GN=EHD1 PE=1 SV=2	EHD1_HUMAN	61 kDa	0.996658	16	94%	NA	Q9H4M9	EHD1	EH domain-containing protein 1	25.744	25.4807	25.7084	25.0985	25.3227	25.3542	24.7302	24.2982	24.5607	24.7955	24.5958	24.5589	-0.994312	-1.32765	-0.66097	25.0207	-6.56209	2.01648	3.99257e-05	0.000589409	0	0	-0.608427	-0.941769	-0.275085	25.0207	-4.01539	-1.91451	0.00201632	0.0201075	0	0	0.120325	-0.213017	0.453666	25.0207	0.794097	-7.20617	0.443869
221	sp|P07951|TPM2_HUMAN Tropomyosin beta chain OS=Homo sapiens OX=9606 GN=TPM2 PE=1 SV=1	TPM2_HUMAN	33 kDa	0.996612	16	31%	NA	P07951	TPM2	Tropomyosin beta chain	26.1428	25.3984	26.8732	25.3712	25.56	26.0803	24.7533	24.5046	25.3807	25.7605	26.9514	26.559	0.285497	-0.59857	1.16956	25.778	0.710437	-7.21134	0.492164	0.646402	0	0	0.753122	-0.130945	1.63719	25.778	1.87409	-5.64125	0.087602	0.24983	0	0	1.54408	0.660014	2.42815	25.778	3.84232	-2.4506	0.00271623
222	sp|P06737|PYGL_HUMAN Glycogen phosphorylase, liver form OS=Homo sapiens OX=9606 GN=PYGL PE=1 SV=4	PYGL_HUMAN	97 kDa	0.996333	16	69%	NA	P06737	PYGL	Glycogen phosphorylase, liver form	22.3409	22.4292	22.8351	22.7856	23.0068	22.6981	22.0819	21.9189	22.2817	22.2842	22.2716	22.1788	-0.290184	-0.646941	0.0665735	22.4261	-1.78941	-5.95192	0.100978	0.204544	0	0	-0.585295	-0.942053	-0.228538	22.4261	-3.6092	-2.63579	0.00407801	0.0313577	0	0	0.150705	-0.206052	0.507463	22.4261	0.929319	-7.08749	0.372592
223	sp|Q9UQ80|PA2G4_HUMAN Proliferation-associated protein 2G4 OS=Homo sapiens OX=9606 GN=PA2G4 PE=1 SV=3	PA2G4_HUMAN	44 kDa	0.999895	15	100%	NA	Q9UQ80	PA2G4	Proliferation-associated protein 2G4	27.9655	27.9735	27.8646	27.6183	27.3664	27.6617	27.1307	27.3115	27.4668	27.1983	27.1422	27.1119	-0.783738	-1.07587	-0.491611	27.4843	-5.90211	1.03723	0.000101185	0.00112458	0	0	-0.398061	-0.690188	-0.105933	27.4843	-2.99768	-3.73237	0.0120813	0.0659842	0	0	-0.15224	-0.444368	0.139888	27.4843	-1.14648	-6.86442	0.275833
224	sp|Q99832|TCPH_HUMAN T-complex protein 1 subunit eta OS=Homo sapiens OX=9606 GN=CCT7 PE=1 SV=2	TCPH_HUMAN	59 kDa	0.999876	15	100%	NA	Q99832	CCT7	T-complex protein 1 subunit eta	25.8017	25.934	25.4316	25.8668	25.4114	25.1289	25.5335	26.1425	25.7116	25.8725	25.368	25.456	-0.15698	-0.677553	0.363593	25.6382	-0.663393	-7.24503	0.520687	0.669585	0	0	0.0964507	-0.424122	0.617024	25.6382	0.407599	-7.20595	0.691358	0.838236	0	0	-0.230384	-0.750957	0.290189	25.6382	-0.973597	-7.04516	0.3511
225	sp|P35232|PHB1_HUMAN Prohibitin 1 OS=Homo sapiens OX=9606 GN=PHB1 PE=1 SV=1	PHB1_HUMAN	30 kDa	0.999774	15	100%	NA	P35232	PHB1	Prohibitin 1	27.4158	27.7207	27.5178	27.693	28.044	27.9277	28.5836	28.5368	28.3905	27.8115	27.7315	27.7013	0.196666	-0.105404	0.498736	27.9229	1.43229	-6.45707	0.179753	0.315521	0	0	-0.140123	-0.442193	0.161947	27.9229	-1.02049	-6.75537	0.329331	0.550202	0	0	-0.75553	-1.0576	-0.45346	27.9229	-5.50242	0.360547	0.00018296
226	sp|P00505|AATM_HUMAN Aspartate aminotransferase, mitochondrial OS=Homo sapiens OX=9606 GN=GOT2 PE=1 SV=3	AATM_HUMAN	48 kDa	0.999714	15	100%	NA	P00505	GOT2	Aspartate aminotransferase, mitochondrial	27.9741	28.2528	27.8422	28.4087	28.1904	28.3331	28.0693	28.4853	28.1505	28.2895	28.1183	28.0322	0.123658	-0.225576	0.472892	28.1789	0.778958	-7.15854	0.452373	0.611735	0	0	-0.164024	-0.513258	0.18521	28.1789	-1.03323	-6.74241	0.323591	0.543098	0	0	-0.0883371	-0.437571	0.260897	28.1789	-0.556462	-7.37355	0.588993
227	sp|P62081|RS7_HUMAN 40S ribosomal protein S7 OS=Homo sapiens OX=9606 GN=RPS7 PE=1 SV=1	RS7_HUMAN	22 kDa	0.999702	15	100%	NA	P62081	RPS7	40S ribosomal protein S7	27.7682	27.5957	27.7462	27.5093	27.7737	27.2676	27.8312	27.8513	27.5162	27.6282	27.9749	27.3857	-0.0404539	-0.446849	0.365941	27.654	-0.218988	-7.45358	0.830654	0.893762	0	0	0.146069	-0.260326	0.552464	27.654	0.790714	-6.96537	0.44576	0.658832	0	0	-0.069981	-0.476376	0.336414	27.654	-0.378827	-7.46207	0.711998
228	sp|P62277|RS13_HUMAN 40S ribosomal protein S13 OS=Homo sapiens OX=9606 GN=RPS13 PE=1 SV=2	RS13_HUMAN	17 kDa	0.99957	15	100%	NA	P62277	RPS13	40S ribosomal protein S13	29.2094	29.1612	28.9859	28.5634	28.4346	28.4296	28.6006	28.9815	28.6377	28.9805	28.4673	29.0163	-0.29744	-0.675613	0.080733	28.789	-1.73029	-6.04018	0.111388	0.219695	0	0	0.345504	-0.0326688	0.723678	28.789	2.00989	-5.42819	0.0695129	0.213934	0	0	0.0814235	-0.29675	0.459597	28.789	0.473661	-7.41883	0.644967
229	sp|P31946|1433B_HUMAN 14-3-3 protein beta/alpha OS=Homo sapiens OX=9606 GN=YWHAB PE=1 SV=3	1433B_HUMAN	28 kDa	0.999528	15	47%	NA	P31946	YWHAB	14-3-3 protein beta/alpha	25.2809	24.7724	25.0857	25.6597	25.8224	25.8003	26.4996	26.3925	26.5234	25.5463	25.5952	25.9155	0.639331	0.292913	0.98575	25.7412	4.06007	-2.00765	0.00186806	0.0101872	0	0	-0.0751554	-0.421574	0.271263	25.7412	-0.477274	-7.17307	0.642473	0.805365	0	0	-0.786171	-1.13259	-0.439753	25.7412	-4.99258	-0.466524	0.000402455
230	sp|Q9NVI7|ATD3A_HUMAN ATPase family AAA domain-containing protein 3A OS=Homo sapiens OX=9606 GN=ATAD3A PE=1 SV=2	ATD3A_HUMAN	71 kDa	0.999525	15	53%	NA	Q9NVI7	ATAD3A	ATPase family AAA domain-containing protein 3A	21.7911	22.5378	22.1428	22.4139	22.6054	22.2009	23.013	22.9595	22.9368	22.4123	22.1801	21.8822	0.000939319	-0.444345	0.446224	22.423	0.00464071	-7.47958	0.99638	0.998429	0	0	-0.24852	-0.693805	0.196764	22.423	-1.22782	-6.52862	0.245044	0.460833	0	0	-0.811592	-1.25688	-0.366307	22.423	-4.00967	-2.15352	0.00203615
231	sp|O43399|TPD54_HUMAN Tumor protein D54 OS=Homo sapiens OX=9606 GN=TPD52L2 PE=1 SV=2	TPD54_HUMAN	22 kDa	0.999521	15	100%	NA	O43399	TPD52L2	Tumor protein D54	28.6439	28.6297	29.0532	28.7077	28.6845	28.7117	29.3732	29.0477	29.4044	28.9424	29.3919	29.3394	0.448977	0.0712332	0.826721	28.9941	2.61478	-4.5895	0.0239824	0.0726431	0	0	0.523238	0.145494	0.900982	28.9941	3.04727	-3.64366	0.0110551	0.0618833	0	0	-0.0505458	-0.42829	0.327198	28.9941	-0.294372	-7.49267	0.773933
232	sp|P28331|NDUS1_HUMAN NADH-ubiquinone oxidoreductase 75 kDa subunit, mitochondrial OS=Homo sapiens OX=9606 GN=NDUFS1 PE=1 SV=3	NDUS1_HUMAN	79 kDa	0.999494	15	100%	NA	P28331	NDUFS1	NADH-ubiquinone oxidoreductase 75 kDa subunit, mitochondrial	26.3369	26.6501	26.7203	26.4909	26.3758	26.6531	26.4994	26.3109	26.6613	26.0901	26.2706	26.0193	-0.442411	-0.780262	-0.10456	26.4232	-2.88078	-4.11879	0.014896	0.0498182	0	0	-0.37989	-0.717741	-0.0420394	26.4232	-2.47367	-4.65558	0.0308422	0.125691	0	0	-0.363853	-0.701704	-0.026002	26.4232	-2.36924	-5.07327	0.0371186
233	sp|P06753|TPM3_HUMAN Tropomyosin alpha-3 chain OS=Homo sapiens OX=9606 GN=TPM3 PE=1 SV=2	TPM3_HUMAN	33 kDa	0.999454	15	53%	NA	P06753	TPM3	Tropomyosin alpha-3 chain	27.8468	27.1101	27.5245	28.3494	28.1856	28.3724	27.1948	27.213	27.4706	28.6885	28.8231	29.0547	1.36163	0.948848	1.77442	27.9861	7.25678	2.98392	1.59508e-05	0.000298872	1	1	0.552952	0.140166	0.965739	27.9861	2.94694	-3.82302	0.0132308	0.0708064	0	0	1.56264	1.14986	1.97543	27.9861	8.32805	4.31068	4.3346e-06
234	sp|Q9UNZ2|NSF1C_HUMAN NSFL1 cofactor p47 OS=Homo sapiens OX=9606 GN=NSFL1C PE=1 SV=2	NSF1C_HUMAN	41 kDa	0.999407	15	100%	NA	Q9UNZ2	NSFL1C	NSFL1 cofactor p47	28.7149	28.3287	29.0456	28.266	28.2192	28.4311	28.1602	27.4873	28.2546	27.7564	27.9621	28.1474	-0.741072	-1.24879	-0.233359	28.2311	-3.21108	-3.52626	0.00825045	0.0319606	0	0	-0.350153	-0.857866	0.15756	28.2311	-1.51722	-6.161	0.157304	0.350871	0	0	-0.0120566	-0.51977	0.495657	28.2311	-0.0522417	-7.53812	0.959269
235	sp|Q12797|ASPH_HUMAN Aspartyl/asparaginyl beta-hydroxylase OS=Homo sapiens OX=9606 GN=ASPH PE=1 SV=3	ASPH_HUMAN	86 kDa	0.999272	15	100%	NA	Q12797	ASPH	Aspartyl/asparaginyl beta-hydroxylase	23.1155	23.6363	23.4469	22.1721	22.1754	22.5005	24.9036	24.7439	24.9159	22.1807	22.4071	22.4247	-1.06208	-1.42025	-0.703909	23.2186	-6.5234	1.96073	4.20949e-05	0.000612157	-1	-1	0.0548666	-0.303307	0.41304	23.2186	0.336995	-7.23413	0.742438	0.873	0	0	-2.51694	-2.87512	-2.15877	23.2186	-15.4593	10.8961	7.89863e-09
236	sp|O60716|CTND1_HUMAN Catenin delta-1 OS=Homo sapiens OX=9606 GN=CTNND1 PE=1 SV=1	CTND1_HUMAN	108 kDa	0.999259	15	100%	NA	O60716	CTNND1	Catenin delta-1	25.4813	25.1803	25.595	25.3807	25.4863	25.2575	23.4517	22.9634	23.0462	24.7703	25.1352	24.9798	-0.457085	-0.837422	-0.0767471	24.7273	-2.64385	-4.53851	0.0227685	0.0698345	0	0	-0.413045	-0.793383	-0.0327079	24.7273	-2.38912	-4.80059	0.0358355	0.140741	0	0	1.80802	1.42768	2.18835	24.7273	10.4579	6.68368	4.56109e-07
237	sp|Q9BY89|K1671_HUMAN Uncharacterized protein KIAA1671 OS=Homo sapiens OX=9606 GN=KIAA1671 PE=1 SV=2	K1671_HUMAN	197 kDa	0.999241	15	100%	NA	Q9BY89	KIAA1671	Uncharacterized protein KIAA1671	23.4976	23.002	23.7687	23.9798	22.7826	23.4553	22.6747	22.6741	22.782	22.8759	22.7946	23.3461	-0.41726	-1.05246	0.217937	23.1361	-1.44513	-6.44016	0.176193	0.31055	0	0	-0.400391	-1.03559	0.234806	23.1361	-1.38671	-6.33355	0.192885	0.398049	0	0	0.295252	-0.339945	0.930449	23.1361	1.02257	-6.99641	0.328389
238	sp|P61604|CH10_HUMAN 10 kDa heat shock protein, mitochondrial OS=Homo sapiens OX=9606 GN=HSPE1 PE=1 SV=2	CH10_HUMAN	11 kDa	0.99922	15	100%	NA	P61604	HSPE1	10 kDa heat shock protein, mitochondrial	31.8426	31.7471	31.6204	31.5283	31.5603	31.6347	31.2765	31.5129	31.3721	31.4153	31.1603	31.5716	-0.354317	-0.659465	-0.0491684	31.5202	-2.55441	-4.69501	0.0267117	0.0782349	0	0	-0.19204	-0.497188	0.113108	31.5202	-1.38449	-6.33639	0.193544	0.398338	0	0	-0.00479285	-0.309941	0.300355	31.5202	-0.0345535	-7.53895	0.973052
239	sp|Q07157|ZO1_HUMAN Tight junction protein ZO-1 OS=Homo sapiens OX=9606 GN=TJP1 PE=1 SV=3	ZO1_HUMAN	195 kDa	0.999218	15	100%	NA	Q07157	TJP1	Tight junction protein ZO-1	24.2964	23.3459	24.1539	24.5373	24.9811	25.0773	23.7775	23.9694	23.5319	24.6904	24.9253	24.9093	0.909594	0.370265	1.44892	24.3496	3.71024	-2.62911	0.00341719	0.016321	0	0	-0.0235956	-0.562925	0.515734	24.3496	-0.0962465	-7.29043	0.925049	0.969116	0	0	1.08206	0.542729	1.62139	24.3496	4.41373	-1.44674	0.00102953
240	sp|P61981|1433G_HUMAN 14-3-3 protein gamma OS=Homo sapiens OX=9606 GN=YWHAG PE=1 SV=2	1433G_HUMAN	28 kDa	0.999146	15	47%	NA	P61981	YWHAG	14-3-3 protein gamma	27.4523	27.0445	27.4717	27.084	27.9043	27.3801	27.3798	26.8703	26.8294	27.3999	27.5472	27.6454	0.208021	-0.291361	0.707403	27.3341	0.916396	-7.03969	0.379037	0.54011	0	0	0.074697	-0.424685	0.574079	27.3341	0.329063	-7.23697	0.748264	0.878084	0	0	0.504299	0.00491699	1.00368	27.3341	2.22159	-5.32243	0.0481399
241	sp|P04792|HSPB1_HUMAN Heat shock protein beta-1 OS=Homo sapiens OX=9606 GN=HSPB1 PE=1 SV=2	HSPB1_HUMAN	23 kDa	0.999139	15	100%	NA	P04792	HSPB1	Heat shock protein beta-1	28.7073	30.0681	29.0927	29.3134	28.9141	29.1916	26.8158	27.3932	27.2486	30.2726	30.0031	29.7656	0.724379	0.0513625	1.3974	28.8988	2.36782	-5.01677	0.037212	0.0995157	0	0	0.874087	0.201071	1.5471	28.8988	2.85718	-3.98289	0.0155393	0.0788296	0	0	2.86122	2.1882	3.53423	28.8988	9.35264	5.50745	1.3946e-06
242	sp|P40227|TCPZ_HUMAN T-complex protein 1 subunit zeta OS=Homo sapiens OX=9606 GN=CCT6A PE=1 SV=3	TCPZ_HUMAN	58 kDa	0.999126	15	80%	NA	P40227	CCT6A	T-complex protein 1 subunit zeta	25.7903	26.1911	26.3026	25.9848	25.9794	25.9964	25.8167	25.9934	26.0424	26.0565	26.1465	25.774	-0.102359	-0.453702	0.248984	26.0062	-0.640919	-7.26037	0.534649	0.678352	0	0	0.00542288	-0.34592	0.356766	26.0062	0.0339553	-7.29483	0.973519	0.989001	0	0	0.0414923	-0.309851	0.392836	26.0062	0.259803	-7.50301	0.799795
243	sp|Q15717|ELAV1_HUMAN ELAV-like protein 1 OS=Homo sapiens OX=9606 GN=ELAVL1 PE=1 SV=2	ELAV1_HUMAN	36 kDa	0.999075	15	93%	NA	Q15717	ELAVL1	ELAV-like protein 1	28.512	28.3254	28.3341	27.8081	27.7123	27.7884	27.9202	27.7847	27.8949	27.6839	27.6356	27.8135	-0.679501	-0.93762	-0.421381	27.9344	-5.79132	0.866929	0.000118972	0.00128323	0	0	-0.0586018	-0.316721	0.199518	27.9344	-0.499458	-7.16156	0.627258	0.795858	0	0	-0.155572	-0.413691	0.102548	27.9344	-1.32592	-6.65269	0.211636
244	sp|P09960|LKHA4_HUMAN Leukotriene A-4 hydrolase OS=Homo sapiens OX=9606 GN=LTA4H PE=1 SV=2	LKHA4_HUMAN	69 kDa	0.999016	15	100%	NA	P09960	LTA4H	Leukotriene A-4 hydrolase	23.9692	24.0857	23.9797	25.3161	25.1739	25.005	24.6735	25.0312	24.7828	24.9599	24.9014	24.8676	0.898129	0.601192	1.19506	24.7288	6.65403	2.14818	3.52364e-05	0.000544953	0	0	-0.255366	-0.552302	0.0415707	24.7288	-1.89194	-5.61365	0.0849972	0.244933	0	0	0.0804845	-0.216452	0.377421	24.7288	0.596291	-7.34931	0.563004
245	sp|Q14157|UBP2L_HUMAN Ubiquitin-associated protein 2-like OS=Homo sapiens OX=9606 GN=UBAP2L PE=1 SV=2	UBP2L_HUMAN	115 kDa	0.998942	15	100%	NA	Q14157	UBAP2L	Ubiquitin-associated protein 2-like	25.9558	26.0765	26.312	25.9355	26.0164	26.0711	26.0056	25.8589	26.1134	26.6725	26.6224	26.7565	0.56904	0.277869	0.860212	26.1997	4.29935	-1.58865	0.00124614	0.00751022	0	0	0.676151	0.38498	0.967323	26.1997	5.10862	-0.0556331	0.000335262	0.00574306	0	0	0.691199	0.400028	0.982371	26.1997	5.22232	-0.0894537	0.000280841
246	sp|P55084|ECHB_HUMAN Trifunctional enzyme subunit beta, mitochondrial OS=Homo sapiens OX=9606 GN=HADHB PE=1 SV=3	ECHB_HUMAN	51 kDa	0.998876	15	100%	NA	P55084	HADHB	Trifunctional enzyme subunit beta, mitochondrial	27.3128	27.0228	26.8873	28.0906	28.2804	28.2089	28.2537	28.0972	28.0313	28.348	28.2171	28.2557	1.19925	0.892791	1.50571	27.9172	8.60881	4.69566	3.14451e-06	8.47351e-05	1	1	0.0802816	-0.22618	0.386743	27.9172	0.5763	-7.11785	0.575969	0.757531	0	0	0.146193	-0.160269	0.452655	27.9172	1.04945	-6.96882	0.316397
247	sp|P50552|VASP_HUMAN Vasodilator-stimulated phosphoprotein OS=Homo sapiens OX=9606 GN=VASP PE=1 SV=3	VASP_HUMAN	40 kDa	0.99884	15	100%	NA	P50552	VASP	Vasodilator-stimulated phosphoprotein	28.0374	27.7435	27.8689	28.2334	28.0107	28.1707	26.5839	26.6981	26.69	26.655	26.9049	26.823	-1.08895	-1.37696	-0.800943	27.3683	-8.3179	4.34519	4.38582e-06	0.000107729	-1	-1	-1.34395	-1.63195	-1.05594	27.3683	-10.2657	6.63432	5.49983e-07	5.18403e-05	-1	-1	0.13697	-0.151037	0.424977	27.3683	1.04624	-6.97215	0.317811
248	sp|P51610|HCFC1_HUMAN Host cell factor 1 OS=Homo sapiens OX=9606 GN=HCFC1 PE=1 SV=2	HCFC1_HUMAN	209 kDa	0.998735	15	100%	NA	P51610	HCFC1	Host cell factor 1	24.9992	25.5096	25.3665	24.6593	24.3633	24.5748	24.7248	24.7384	24.9676	24.9558	25.0527	24.9897	-0.292385	-0.634496	0.0497254	24.9085	-1.88017	-5.81331	0.0867059	0.181678	0	0	0.466909	0.124798	0.809019	24.9085	3.00244	-3.72387	0.0119788	0.0656698	0	0	0.189102	-0.153008	0.531213	24.9085	1.21602	-6.78514	0.249332
249	sp|P23284|PPIB_HUMAN Peptidyl-prolyl cis-trans isomerase B OS=Homo sapiens OX=9606 GN=PPIB PE=1 SV=2	PPIB_HUMAN	24 kDa	0.998717	15	93%	NA	P23284	PPIB	Peptidyl-prolyl cis-trans isomerase B	27.8845	27.9289	27.4906	28.0444	28.0815	28.3053	28.3186	28.48	28.4116	27.957	27.6039	27.8401	0.0323344	-0.312702	0.377371	28.0289	0.206162	-7.45653	0.840416	0.899501	0	0	-0.343408	-0.688444	0.00162902	28.0289	-2.18954	-5.13613	0.0509161	0.178389	0	0	-0.603075	-0.948112	-0.258039	28.0289	-3.84517	-2.44553	0.00270289
250	sp|Q8WX93|PALLD_HUMAN Palladin OS=Homo sapiens OX=9606 GN=PALLD PE=1 SV=3	PALLD_HUMAN	151 kDa	0.998713	15	100%	NA	Q8WX93	PALLD	Palladin	25.0428	24.8015	25.2567	25.0374	24.8617	25.0177	22.7095	22.7203	22.7596	25.824	25.9062	25.7944	0.807861	0.509925	1.1058	24.6443	5.96517	1.1334	9.23454e-05	0.00103818	0	0	0.869253	0.571318	1.16719	24.6443	6.41849	1.96185	4.86368e-05	0.00130382	0	0	3.11175	2.81382	3.40969	24.6443	22.9769	15.123	1.12504e-10
251	sp|P54886|P5CS_HUMAN Delta-1-pyrroline-5-carboxylate synthase OS=Homo sapiens OX=9606 GN=ALDH18A1 PE=1 SV=2	P5CS_HUMAN	87 kDa	0.998543	15	100%	NA	P54886	ALDH18A1	Delta-1-pyrroline-5-carboxylate synthase	23.934	24.4643	23.8231	23.8985	23.7423	24.0204	23.6366	24.7025	23.9865	24.3917	24.5181	24.1905	0.29297	-0.271895	0.857835	24.109	1.141	-6.81074	0.278008	0.429501	0	0	0.479686	-0.085179	1.04455	24.109	1.86819	-5.65032	0.0884776	0.250031	0	0	0.258225	-0.30664	0.82309	24.109	1.00569	-7.01344	0.336094
252	sp|P49419|AL7A1_HUMAN Alpha-aminoadipic semialdehyde dehydrogenase OS=Homo sapiens OX=9606 GN=ALDH7A1 PE=1 SV=5	AL7A1_HUMAN	58 kDa	0.998427	15	100%	NA	P49419	ALDH7A1	Alpha-aminoadipic semialdehyde dehydrogenase	24.4901	24.8084	24.615	24.6832	24.8688	24.8124	25.419	25.3763	25.4545	25.4021	25.2656	25.242	0.665406	0.38928	0.941532	25.0364	5.30137	0.0932798	0.000248568	0.00218845	0	0	0.515115	0.238989	0.791241	25.0364	4.10399	-1.7589	0.00173339	0.0179608	0	0	-0.113377	-0.389503	0.162749	25.0364	-0.903291	-7.11159	0.385651
253	sp|P62269|RS18_HUMAN 40S ribosomal protein S18 OS=Homo sapiens OX=9606 GN=RPS18 PE=1 SV=3	RS18_HUMAN	18 kDa	0.998299	15	100%	NA	P62269	RPS18	40S ribosomal protein S18	29.8196	29.5132	28.9926	29.2739	28.8019	29.2602	28.7246	29.6595	28.9507	29.2999	28.9506	29.0693	-0.335196	-0.928832	0.25844	29.193	-1.24219	-6.69466	0.239899	0.386564	0	0	-0.00537731	-0.599013	0.588259	29.193	-0.0199276	-7.29524	0.984457	0.992923	0	0	-0.00502344	-0.59866	0.588613	29.193	-0.0186162	-7.53941	0.985479
254	sp|O95793|STAU1_HUMAN Double-stranded RNA-binding protein Staufen homolog 1 OS=Homo sapiens OX=9606 GN=STAU1 PE=1 SV=2	STAU1_HUMAN	63 kDa	0.998274	15	100%	NA	O95793	STAU1	Double-stranded RNA-binding protein Staufen homolog 1	25.4954	25.1942	25.6112	25.6341	26.1358	25.8916	25.7859	25.5282	25.7751	26.2117	26.2929	26.3122	0.838673	0.480055	1.19729	25.8224	5.14481	-0.160933	0.000316823	0.0026688	0	0	0.385118	0.0264992	0.743736	25.8224	2.36249	-4.84594	0.0375647	0.14519	0	0	0.575857	0.217238	0.934475	25.8224	3.53257	-3.00528	0.00466602
255	sp|Q86UP2|KTN1_HUMAN Kinectin OS=Homo sapiens OX=9606 GN=KTN1 PE=1 SV=1	KTN1_HUMAN	156 kDa	0.997797	15	100%	NA	Q86UP2	KTN1	Kinectin	23.5566	23.4341	23.487	23.403	23.6385	23.422	23.8363	23.5617	23.5412	23.3742	23.6102	23.5166	0.007787	-0.287168	0.302742	23.5318	0.0580795	-7.47776	0.954723	0.973257	0	0	0.0125086	-0.282447	0.307464	23.5318	0.0932957	-7.29073	0.92734	0.969711	0	0	-0.146076	-0.441032	0.148879	23.5318	-1.08951	-6.92661	0.299131
256	sp|P09493|TPM1_HUMAN Tropomyosin alpha-1 chain OS=Homo sapiens OX=9606 GN=TPM1 PE=1 SV=2	TPM1_HUMAN	33 kDa	0.997728	15	40%	NA	P09493	TPM1	Tropomyosin alpha-1 chain	24.3609	23.4471	25.2275	25.0833	25.6653	25.6573	24.3639	24.1234	24.5337	25.6561	26.5993	26.2043	1.80807	0.950852	2.66529	25.0768	4.64017	-1.00249	0.000709059	0.00491132	1	1	0.684589	-0.172628	1.54181	25.0768	1.75691	-5.81885	0.106587	0.278723	0	0	1.81288	0.955663	2.6701	25.0768	4.65251	-1.03738	0.000694926
257	sp|Q9BY44|EIF2A_HUMAN Eukaryotic translation initiation factor 2A OS=Homo sapiens OX=9606 GN=EIF2A PE=1 SV=3	EIF2A_HUMAN	65 kDa	0.997626	15	100%	NA	Q9BY44	EIF2A	Eukaryotic translation initiation factor 2A	25.9861	25.8336	25.9223	25.4318	24.8985	25.2395	25.0204	25.2739	25.1252	25.3361	25.2974	25.6726	-0.478602	-0.840657	-0.116547	25.4198	-2.9081	-4.07002	0.0141843	0.0481189	0	0	0.245435	-0.116621	0.60749	25.4198	1.49132	-6.19607	0.16388	0.360044	0	0	0.29552	-0.0665355	0.657575	25.4198	1.79565	-6.0019	0.0999321
258	sp|Q9Y4L1|HYOU1_HUMAN Hypoxia up-regulated protein 1 OS=Homo sapiens OX=9606 GN=HYOU1 PE=1 SV=1	HYOU1_HUMAN	111 kDa	0.996864	15	100%	NA	Q9Y4L1	HYOU1	Hypoxia up-regulated protein 1	24.6425	24.3809	23.948	23.8629	23.6709	24.2833	24.3396	24.7525	24.4718	24.0567	23.8494	23.8789	-0.395465	-0.857191	0.06626	24.1781	-1.88423	-5.80704	0.0861135	0.180567	0	0	-0.0107116	-0.472437	0.451014	24.1781	-0.0510361	-7.29404	0.960208	0.983431	0	0	-0.593001	-1.05473	-0.131275	24.1781	-2.8254	-4.27591	0.01645
259	sp|Q99880|H2B1L_HUMAN Histone H2B type 1-L OS=Homo sapiens OX=9606 GN=H2BC13 PE=1 SV=3	H2B1L_HUMAN	14 kDa	0.995846	15	7%	NA	Q99880	H2BC13	Histone H2B type 1-L	20.3519	19.1604	19.3501	20.6349	19.0012	19.2167	19.6708	19.2059	18.814	18.7296	19.459	19.0321	-0.547245	-1.51499	0.420495	19.3855	-1.24403	-6.69248	0.239245	0.385721	0	0	-0.544087	-1.51183	0.423653	19.3855	-1.23686	-6.51799	0.241798	0.457834	0	0	-0.156687	-1.12443	0.811054	19.3855	-0.35619	-7.47101	0.72841
260.1	sp|P23527|H2B1O_HUMAN Histone H2B type 1-O OS=Homo sapiens OX=9606 GN=H2BC17 PE=1 SV=3	H2B1O_HUMAN	14 kDa	0.991987	15	20%	NA	P23527	H2BC17	Histone H2B type 1-O	29.6844	29.1282	28.9649	28.0912	28.6184	27.9441	28.8411	28.7211	28.4685	28.7414	28.7036	28.624	-0.569518	-1.04962	-0.0894123	28.7109	-2.60963	-4.59853	0.0242041	0.0727866	0	0	0.471741	-0.00836537	0.951847	28.7109	2.1616	-5.18224	0.0534609	0.182839	0	0	0.012754	-0.467352	0.49286	28.7109	0.0584411	-7.53774	0.954441
260.2	sp|P33778|H2B1B_HUMAN Histone H2B type 1-B OS=Homo sapiens OX=9606 GN=H2BC3 PE=1 SV=2	H2B1B_HUMAN	14 kDa	0.991987	15	20%	NA	P33778	H2BC3	Histone H2B type 1-B	29.6844	29.1282	28.9649	28.0912	28.6184	27.9441	28.8411	28.7211	28.4685	28.7414	28.7036	28.624	-0.569518	-1.04962	-0.0894123	28.7109	-2.60963	-4.59853	0.0242041	0.0727866	0	0	0.471741	-0.00836537	0.951847	28.7109	2.1616	-5.18224	0.0534609	0.182839	0	0	0.012754	-0.467352	0.49286	28.7109	0.0584411	-7.53774	0.954441
260.3	sp|Q16778|H2B2E_HUMAN Histone H2B type 2-E OS=Homo sapiens OX=9606 GN=H2BC21 PE=1 SV=3	H2B2E_HUMAN	14 kDa	0.991987	15	20%	NA	Q16778	H2BC21	Histone H2B type 2-E	29.6844	29.1282	28.9649	28.0912	28.6184	27.9441	28.8411	28.7211	28.4685	28.7414	28.7036	28.624	-0.569518	-1.04962	-0.0894123	28.7109	-2.60963	-4.59853	0.0242041	0.0727866	0	0	0.471741	-0.00836537	0.951847	28.7109	2.1616	-5.18224	0.0534609	0.182839	0	0	0.012754	-0.467352	0.49286	28.7109	0.0584411	-7.53774	0.954441
261.1	sp|O60814|H2B1K_HUMAN Histone H2B type 1-K OS=Homo sapiens OX=9606 GN=H2BC12 PE=1 SV=3	H2B1K_HUMAN	14 kDa	0.988653	15	7%	NA	O60814	H2BC12	Histone H2B type 1-K	19.2949	18.9674	19.5101	19.4079	18.81	18.8084	19.3643	19.9119	19.8467	19.2717	19.7198	19.8884	0.369206	-0.155943	0.894355	19.4001	1.54666	-6.30298	0.150106	0.274054	0	0	0.617891	0.092742	1.14304	19.4001	2.58844	-4.45654	0.0251377	0.11197	0	0	-0.0809787	-0.606128	0.44417	19.4001	-0.339232	-7.47735	0.740798
261.2	sp|P57053|H2BFS_HUMAN Histone H2B type F-S OS=Homo sapiens OX=9606 GN=H2BC12L PE=1 SV=2	H2BFS_HUMAN	14 kDa	0.988653	15	7%	NA	P57053	H2BC12L	Histone H2B type F-S	19.2949	18.9674	19.5101	19.4079	18.81	18.8084	19.3643	19.9119	19.8467	19.2717	19.7198	19.8884	0.369206	-0.155943	0.894355	19.4001	1.54666	-6.30298	0.150106	0.274054	0	0	0.617891	0.092742	1.14304	19.4001	2.58844	-4.45654	0.0251377	0.11197	0	0	-0.0809787	-0.606128	0.44417	19.4001	-0.339232	-7.47735	0.740798
262	sp|Q96HC4|PDLI5_HUMAN PDZ and LIM domain protein 5 OS=Homo sapiens OX=9606 GN=PDLIM5 PE=1 SV=5	PDLI5_HUMAN	64 kDa	0.99997	14	100%	NA	Q96HC4	PDLIM5	PDZ and LIM domain protein 5	27.9749	27.4447	27.8085	27.163	26.6364	27.1225	26.4731	26.5516	26.5717	27.7449	27.7352	27.9534	0.0684286	-0.324338	0.461195	27.265	0.383277	-7.40027	0.70879	0.812149	0	0	0.837171	0.444405	1.22994	27.265	4.6891	-0.751872	0.00065476	0.00943464	0	0	1.279	0.886236	1.67177	27.265	7.16385	2.80788	1.79712e-05
263	sp|P63244|RACK1_HUMAN Receptor of activated protein C kinase 1 OS=Homo sapiens OX=9606 GN=RACK1 PE=1 SV=3	RACK1_HUMAN	35 kDa	0.999967	14	100%	NA	P63244	RACK1	Receptor of activated protein C kinase 1	28.5422	28.5491	28.2136	28.6474	28.359	28.5899	28.5328	28.9812	28.6869	28.6905	28.6109	28.4702	0.155556	-0.195675	0.506786	28.5728	0.974323	-6.98463	0.350755	0.510587	0	0	0.0584295	-0.292801	0.40966	28.5728	0.365973	-7.22319	0.721299	0.859909	0	0	-0.143091	-0.494321	0.20814	28.5728	-0.896247	-7.11801	0.38924
264	sp|P07737|PROF1_HUMAN Profilin-1 OS=Homo sapiens OX=9606 GN=PFN1 PE=1 SV=2	PROF1_HUMAN	15 kDa	0.999949	14	100%	NA	P07737	PFN1	Profilin-1	31.7231	31.2708	31.3706	31.5842	32.1109	31.4331	31.5929	31.3828	31.2903	31.1807	31.644	31.7637	0.0745967	-0.40195	0.551144	31.5289	0.344368	-7.41548	0.737038	0.831691	0	0	-0.179948	-0.656496	0.296599	31.5289	-0.830714	-6.93216	0.423731	0.636439	0	0	0.107397	-0.36915	0.583944	31.5289	0.495787	-7.40741	0.629763
265	sp|P50991|TCPD_HUMAN T-complex protein 1 subunit delta OS=Homo sapiens OX=9606 GN=CCT4 PE=1 SV=4	TCPD_HUMAN	58 kDa	0.999941	14	93%	NA	P50991	CCT4	T-complex protein 1 subunit delta	26.9492	27.2251	27.1285	26.9708	27.161	27.1561	26.9608	26.9428	27.0532	26.7564	26.7944	26.5773	-0.391542	-0.672437	-0.110647	26.973	-3.06651	-3.78624	0.0106812	0.0388503	0	0	-0.386591	-0.667486	-0.105696	26.973	-3.02773	-3.67863	0.0114485	0.0633211	0	0	-0.27623	-0.557124	0.00466503	26.973	-2.1634	-5.41899	0.0532938
266	sp|P08621|RU17_HUMAN U1 small nuclear ribonucleoprotein 70 kDa OS=Homo sapiens OX=9606 GN=SNRNP70 PE=1 SV=2	RU17_HUMAN	52 kDa	0.999883	14	100%	NA	P08621	SNRNP70	U1 small nuclear ribonucleoprotein 70 kDa	26.5612	25.7706	26.1584	26.1521	26.014	25.7824	26.7167	26.631	26.6033	26.3571	26.8285	26.8797	0.525055	0.0636441	0.986466	26.3713	2.50338	-4.78369	0.0292545	0.0833441	0	0	0.705618	0.244207	1.16703	26.3713	3.36427	-3.07484	0.00628274	0.0411618	0	0	0.0380726	-0.423338	0.499484	26.3713	0.181524	-7.52171	0.859245
267	sp|P08195|4F2_HUMAN 4F2 cell-surface antigen heavy chain OS=Homo sapiens OX=9606 GN=SLC3A2 PE=1 SV=3	4F2_HUMAN	68 kDa	0.99972	14	100%	NA	P08195	SLC3A2	4F2 cell-surface antigen heavy chain	26.1964	26.1401	26.3897	26.991	26.9137	27.1959	25.662	25.5335	25.6237	27.3418	27.2058	27.3473	1.0562	0.774407	1.33799	26.5451	8.24566	4.2567	4.77004e-06	0.000113356	1	1	0.26473	-0.0170626	0.546523	26.5451	2.06673	-5.33696	0.0630302	0.202389	0	0	1.69186	1.41006	1.97365	26.5451	13.2082	9.19101	4.13452e-08
268	sp|P22695|QCR2_HUMAN Cytochrome b-c1 complex subunit 2, mitochondrial OS=Homo sapiens OX=9606 GN=UQCRC2 PE=1 SV=3	QCR2_HUMAN	48 kDa	0.999704	14	100%	NA	P22695	UQCRC2	Cytochrome b-c1 complex subunit 2, mitochondrial	26.5329	26.2235	26.1957	27.0132	26.8496	26.7674	27.0571	27.2123	27.0907	27.0697	26.8722	26.8854	0.625024	0.322837	0.927211	26.8141	4.5502	-1.15591	0.000821617	0.00549562	0	0	0.0656454	-0.236541	0.367832	26.8141	0.477901	-7.17275	0.642041	0.805365	0	0	-0.177623	-0.479809	0.124564	26.8141	-1.2931	-6.69313	0.222373
269	sp|Q9HB71|CYBP_HUMAN Calcyclin-binding protein OS=Homo sapiens OX=9606 GN=CACYBP PE=1 SV=2	CYBP_HUMAN	26 kDa	0.999626	14	100%	NA	Q9HB71	CACYBP	Calcyclin-binding protein	24.7818	25.1261	24.662	24.3358	24.4134	24.1958	24.5111	24.9258	24.6734	25.1829	25.0998	25.166	0.292917	-0.0510914	0.636926	24.7561	1.8732	-5.82409	0.0877327	0.183304	0	0	0.834571	0.490563	1.17858	24.7561	5.33707	0.313525	0.000235305	0.00440193	0	0	0.446078	0.10207	0.790087	24.7561	2.85266	-4.22735	0.0156657
270	sp|P36578|RL4_HUMAN 60S ribosomal protein L4 OS=Homo sapiens OX=9606 GN=RPL4 PE=1 SV=5	RL4_HUMAN	48 kDa	0.999581	14	100%	NA	P36578	RPL4	60S ribosomal protein L4	27.7837	27.7417	28.006	27.8343	28.0022	27.9877	28.0945	27.8898	27.8862	28.1432	28.1821	28.1164	0.303442	0.0269448	0.57994	27.9723	2.41432	-4.93727	0.0342706	0.0937	0	0	0.205866	-0.0706311	0.482364	27.9723	1.63796	-5.99245	0.129581	0.317121	0	0	0.190401	-0.0860961	0.466899	27.9723	1.51491	-6.4061	0.15788
271	sp|Q02878|RL6_HUMAN 60S ribosomal protein L6 OS=Homo sapiens OX=9606 GN=RPL6 PE=1 SV=3	RL6_HUMAN	33 kDa	0.999575	14	100%	NA	Q02878	RPL6	60S ribosomal protein L6	29.5511	29.5144	29.4499	29.388	28.7521	29.3151	29.1066	29.0903	29.1969	29.4021	29.1139	29.2682	-0.243747	-0.613944	0.126449	29.2624	-1.44849	-6.43572	0.175271	0.30967	0	0	0.109665	-0.260532	0.479861	29.2624	0.651693	-7.06926	0.527929	0.720845	0	0	0.130114	-0.240083	0.50031	29.2624	0.773215	-7.22302	0.455627
272	sp|O75083|WDR1_HUMAN WD repeat-containing protein 1 OS=Homo sapiens OX=9606 GN=WDR1 PE=1 SV=4	WDR1_HUMAN	66 kDa	0.999502	14	100%	NA	O75083	WDR1	WD repeat-containing protein 1	25.5554	26.2812	25.3217	25.92	25.4362	25.6514	25.0106	25.6417	25.709	25.6993	25.4718	25.361	-0.208701	-0.787842	0.37044	25.5883	-0.792774	-7.14736	0.444608	0.604582	0	0	-0.158481	-0.737622	0.42066	25.5883	-0.602007	-7.10191	0.559326	0.745013	0	0	0.0569568	-0.522184	0.636098	25.5883	0.216357	-7.5142	0.832654
273	sp|Q9Y6M1|IF2B2_HUMAN Insulin-like growth factor 2 mRNA-binding protein 2 OS=Homo sapiens OX=9606 GN=IGF2BP2 PE=1 SV=2	IF2B2_HUMAN	66 kDa	0.999339	14	93%	NA	Q9Y6M1	IGF2BP2	Insulin-like growth factor 2 mRNA-binding protein 2	26.8514	26.262	26.7611	25.8254	25.9535	25.7592	26.0929	26.0563	26.0914	25.3662	25.3109	25.0816	-1.37194	-1.73085	-1.01302	25.951	-8.4091	4.45606	3.94773e-06	9.95801e-05	-1	-1	-0.593137	-0.952054	-0.234221	25.951	-3.63556	-2.58868	0.00389386	0.0304221	0	0	-0.827296	-1.18621	-0.46838	25.951	-5.0708	-0.33734	0.000355753
274	sp|Q96KP4|CNDP2_HUMAN Cytosolic non-specific dipeptidase OS=Homo sapiens OX=9606 GN=CNDP2 PE=1 SV=2	CNDP2_HUMAN	53 kDa	0.999181	14	100%	NA	Q96KP4	CNDP2	Cytosolic non-specific dipeptidase	26.468	26.0849	26.4342	26.0217	26.4423	26.0521	25.6891	25.3727	25.3474	25.391	25.2834	25.3347	-0.992673	-1.35598	-0.629364	25.8268	-6.01089	1.20278	8.64531e-05	0.000998824	0	0	-0.835686	-1.199	-0.472377	25.8268	-5.06029	-0.134648	0.00036168	0.00614435	0	0	-0.133379	-0.496688	0.229931	25.8268	-0.807642	-7.19502	0.436348
275	sp|P31943|HNRH1_HUMAN Heterogeneous nuclear ribonucleoprotein H OS=Homo sapiens OX=9606 GN=HNRNPH1 PE=1 SV=4	HNRH1_HUMAN	49 kDa	0.999162	14	57%	NA	P31943	HNRNPH1	Heterogeneous nuclear ribonucleoprotein H	24.2124	24.6303	24.3636	24.481	24.4793	24.3089	25.0795	25.1235	25.3721	24.9209	24.7108	24.2821	0.235794	-0.162979	0.634568	24.6637	1.30082	-6.62401	0.21981	0.362996	0	0	0.214883	-0.18389	0.613657	24.6637	1.18545	-6.57761	0.260719	0.476547	0	0	-0.553763	-0.952536	-0.154989	24.6637	-3.05497	-3.86518	0.010904
276	sp|P62805|H4_HUMAN Histone H4 OS=Homo sapiens OX=9606 GN=H4C16 PE=1 SV=2	H4_HUMAN	11 kDa	0.999143	14	100%	NA	P62805	H4C16	Histone H4	34.1903	34.2845	34.1112	32.8428	32.7852	32.8634	33.5524	33.7756	33.4942	33.3573	33.2977	33.1853	-0.915204	-1.18608	-0.644325	33.4783	-7.43278	3.21913	1.27621e-05	0.000252418	0	0	0.449644	0.178764	0.720523	33.4783	3.65176	-2.55974	0.00378497	0.0297303	0	0	-0.327293	-0.598172	-0.0564139	33.4783	-2.65809	-4.57212	0.0221958
277	sp|P54136|SYRC_HUMAN Arginine--tRNA ligase, cytoplasmic OS=Homo sapiens OX=9606 GN=RARS1 PE=1 SV=2	SYRC_HUMAN	75 kDa	0.999121	14	100%	NA	P54136	RARS1	Arginine--tRNA ligase, cytoplasmic	24.0292	24.1606	23.4904	24.3296	24.212	23.8944	24.208	24.3346	23.9271	24.0362	23.8511	24.1097	0.105619	-0.330008	0.541246	24.0486	0.533379	-7.32691	0.60434	0.732982	0	0	-0.146343	-0.58197	0.289285	24.0486	-0.739034	-7.00612	0.475301	0.682712	0	0	-0.157527	-0.593155	0.2781	24.0486	-0.795517	-7.20501	0.443076
278	sp|O94979|SC31A_HUMAN Protein transport protein Sec31A OS=Homo sapiens OX=9606 GN=SEC31A PE=1 SV=3	SC31A_HUMAN	133 kDa	0.999087	14	100%	NA	O94979	SEC31A	Protein transport protein Sec31A	23.9801	24.5194	24.1765	24.0404	24.2992	24.1217	24.2691	24.2751	24.1795	24.3996	24.4148	24.3495	0.162641	-0.164165	0.489447	24.2521	1.09484	-6.86113	0.296893	0.449646	0	0	0.234205	-0.0926009	0.561012	24.2521	1.57658	-6.07915	0.143087	0.332618	0	0	0.146692	-0.180115	0.473498	24.2521	0.98747	-7.03155	0.344554
279	sp|Q16881|TRXR1_HUMAN Thioredoxin reductase 1, cytoplasmic OS=Homo sapiens OX=9606 GN=TXNRD1 PE=1 SV=3	TRXR1_HUMAN	71 kDa	0.999045	14	100%	NA	Q16881	TXNRD1	Thioredoxin reductase 1, cytoplasmic	24.7454	24.7055	24.5424	24.7892	24.7265	24.5701	25.6759	25.7846	25.7291	24.0547	23.9881	24.1306	-0.606625	-0.870368	-0.342881	24.7868	-5.05996	-0.300085	0.000361869	0.00295502	0	0	-0.637471	-0.901215	-0.373728	24.7868	-5.31726	0.281798	0.00024257	0.00443641	0	0	-1.67205	-1.93579	-1.4083	24.7868	-13.9468	9.78032	2.33929e-08
280	sp|Q15459|SF3A1_HUMAN Splicing factor 3A subunit 1 OS=Homo sapiens OX=9606 GN=SF3A1 PE=1 SV=1	SF3A1_HUMAN	89 kDa	0.99899	14	100%	NA	Q15459	SF3A1	Splicing factor 3A subunit 1	24.4643	23.9988	24.0941	24.08	24.2949	24.1271	24.393	24.1626	24.3415	24.2397	24.0764	24.0979	-0.0477621	-0.374263	0.278739	24.1975	-0.321816	-7.42356	0.753602	0.843007	0	0	-0.0293688	-0.35587	0.297132	24.1975	-0.197884	-7.27424	0.846731	0.933641	0	0	-0.161062	-0.487564	0.165439	24.1975	-1.08522	-6.93119	0.300945
281	sp|P13010|XRCC5_HUMAN X-ray repair cross-complementing protein 5 OS=Homo sapiens OX=9606 GN=XRCC5 PE=1 SV=3	XRCC5_HUMAN	83 kDa	0.998857	14	100%	NA	P13010	XRCC5	X-ray repair cross-complementing protein 5	24.075	24.665	24.0378	24.3533	24.2343	24.1993	24.9736	25.072	24.787	24.3001	24.2508	24.1476	-0.0264426	-0.404071	0.351186	24.4246	-0.154045	-7.46671	0.880353	0.926304	0	0	-0.0295045	-0.407133	0.348124	24.4246	-0.171883	-7.27944	0.866639	0.944543	0	0	-0.711358	-1.08899	-0.333729	24.4246	-4.14412	-1.91655	0.00161914
282	sp|O15144|ARPC2_HUMAN Actin-related protein 2/3 complex subunit 2 OS=Homo sapiens OX=9606 GN=ARPC2 PE=1 SV=1	ARPC2_HUMAN	34 kDa	0.998814	14	100%	NA	O15144	ARPC2	Actin-related protein 2/3 complex subunit 2	25.1376	24.8507	24.4603	25.3513	25.4571	25.1601	25.0971	25.2657	24.6591	25.6803	25.7792	25.3127	0.77452	0.301184	1.24785	25.1843	3.59975	-2.82705	0.0041462	0.0194532	0	0	0.267889	-0.205446	0.741224	25.1843	1.24507	-6.50828	0.238877	0.454922	0	0	0.583439	0.110104	1.05677	25.1843	2.71166	-4.47765	0.0201671
283	sp|Q14134|TRI29_HUMAN Tripartite motif-containing protein 29 OS=Homo sapiens OX=9606 GN=TRIM29 PE=1 SV=2	TRI29_HUMAN	66 kDa	0.998655	14	100%	NA	Q14134	TRIM29	Tripartite motif-containing protein 29	26.5895	26.7388	26.6196	26.0251	25.9023	26.0636	21.8909	21.8481	22.6367	25.7534	25.6891	25.6414	-0.954703	-1.37327	-0.536132	25.1165	-5.01774	-0.369689	0.000386763	0.00308882	0	0	-0.302353	-0.720924	0.116217	25.1165	-1.58911	-6.06161	0.140233	0.330718	0	0	3.56939	3.15082	3.98796	25.1165	18.7601	12.9819	1.00239e-09
284	sp|P82979|SARNP_HUMAN SAP domain-containing ribonucleoprotein OS=Homo sapiens OX=9606 GN=SARNP PE=1 SV=3	SARNP_HUMAN	24 kDa	0.998589	14	100%	NA	P82979	SARNP	SAP domain-containing ribonucleoprotein	29.0763	29.3525	29.2675	28.5945	28.3382	28.5063	28.6906	28.5861	28.7864	28.3033	28.5336	28.5415	-0.772637	-1.0707	-0.474572	28.7147	-5.7026	0.729307	0.000135614	0.00141571	0	0	-0.0201963	-0.318262	0.277869	28.7147	-0.149062	-7.28341	0.884192	0.949658	0	0	-0.228224	-0.52629	0.0698412	28.7147	-1.68445	-6.16689	0.120113
285	sp|Q99729|ROAA_HUMAN Heterogeneous nuclear ribonucleoprotein A/B OS=Homo sapiens OX=9606 GN=HNRNPAB PE=1 SV=2	ROAA_HUMAN	36 kDa	0.99853	14	93%	NA	Q99729	HNRNPAB	Heterogeneous nuclear ribonucleoprotein A/B	27.1575	26.3658	26.5485	26.3248	26.4435	26.3136	26.5625	26.6234	26.5257	26.407	26.5448	26.7548	-0.121746	-0.53825	0.294758	26.5477	-0.64305	-7.25894	0.533316	0.678082	0	0	0.208228	-0.208276	0.624732	26.5477	1.09984	-6.67253	0.2948	0.514579	0	0	-0.00165923	-0.418164	0.414845	26.5477	-0.00876387	-7.53956	0.993164
286	sp|O60749|SNX2_HUMAN Sorting nexin-2 OS=Homo sapiens OX=9606 GN=SNX2 PE=1 SV=2	SNX2_HUMAN	58 kDa	0.998513	14	93%	NA	O60749	SNX2	Sorting nexin-2	23.9247	24.5021	24.176	24.2359	24.4912	24.2127	24.5082	24.4671	24.5282	24.1299	24.0711	23.8462	-0.185173	-0.541921	0.171576	24.2578	-1.14189	-6.80976	0.277656	0.429501	0	0	-0.297498	-0.654246	0.059251	24.2578	-1.83455	-5.70185	0.0936309	0.257617	0	0	-0.485384	-0.842132	-0.128635	24.2578	-2.99317	-3.97609	0.0121792
287	sp|P30085|KCY_HUMAN UMP-CMP kinase OS=Homo sapiens OX=9606 GN=CMPK1 PE=1 SV=3	KCY_HUMAN	22 kDa	0.998376	14	100%	NA	P30085	CMPK1	UMP-CMP kinase	25.3811	25.0488	25.0088	25.7338	25.6518	25.6709	25.2922	25.4946	25.3628	25.6777	25.5634	25.8222	0.541521	0.23796	0.845082	25.4757	3.92444	-2.24749	0.00235712	0.0122378	0	0	0.00225929	-0.301302	0.305821	25.4757	0.0163732	-7.29531	0.987229	0.99369	0	0	0.304543	0.000981955	0.608105	25.4757	2.20705	-5.34665	0.0493814
288	sp|P55265|DSRAD_HUMAN Double-stranded RNA-specific adenosine deaminase OS=Homo sapiens OX=9606 GN=ADAR PE=1 SV=4	DSRAD_HUMAN	136 kDa	0.99816	14	100%	NA	P55265	ADAR	Double-stranded RNA-specific adenosine deaminase	23.7643	23.5461	24.0343	23.7475	23.9467	23.6595	24.7196	24.1554	24.3142	24.2892	24.6583	24.5673	0.723328	0.311834	1.13482	24.1169	3.86706	-2.34941	0.00260243	0.0131607	0	0	0.720375	0.308882	1.13187	24.1169	3.85128	-2.20454	0.00267446	0.0238517	0	0	0.108536	-0.302957	0.520029	24.1169	0.580256	-7.35926	0.573391
289	sp|P53621|COPA_HUMAN Coatomer subunit alpha OS=Homo sapiens OX=9606 GN=COPA PE=1 SV=2	COPA_HUMAN	138 kDa	0.998132	14	100%	NA	P53621	COPA	Coatomer subunit alpha	23.5645	24.4794	23.9592	24.0756	23.7988	23.8994	23.8356	23.8738	23.8904	23.8137	23.821	23.8505	-0.172615	-0.603739	0.25851	23.9052	-0.880814	-7.07207	0.397183	0.559232	0	0	-0.0961588	-0.527283	0.334966	23.9052	-0.490677	-7.16618	0.63326	0.799993	0	0	-0.0381956	-0.46932	0.392929	23.9052	-0.194904	-7.51898	0.849008
290	sp|P22102|PUR2_HUMAN Trifunctional purine biosynthetic protein adenosine-3 OS=Homo sapiens OX=9606 GN=GART PE=1 SV=1	PUR2_HUMAN	108 kDa	0.998067	14	100%	NA	P22102	GART	Trifunctional purine biosynthetic protein adenosine-3	24.8987	25.5557	24.9654	25.3823	25.0482	25.2371	25.2219	25.6591	25.4557	25.8472	25.2201	25.1509	0.266139	-0.241239	0.773517	25.3035	1.15395	-6.79632	0.272883	0.424276	0	0	0.183513	-0.323865	0.690891	25.3035	0.795691	-6.96132	0.442979	0.655716	0	0	-0.039516	-0.546894	0.467862	25.3035	-0.171337	-7.52366	0.867058
291	sp|P13645|K1C10_HUMAN Keratin, type I cytoskeletal 10 OS=Homo sapiens OX=9606 GN=KRT10 PE=1 SV=6	K1C10_HUMAN	59 kDa	0.997747	14	64%	NA	P13645	KRT10	Keratin, type I cytoskeletal 10	25.5235	26.384	25.541	27.0928	27.1985	27.2602	21.9969	22.0575	22.4326	26.3092	26.0915	26.1369	0.363049	-0.123222	0.849321	25.3354	1.64246	-6.1681	0.128635	0.243367	0	0	-1.00462	-1.49089	-0.518348	25.3354	-4.54498	-0.996266	0.000828704	0.0107145	-1	-1	4.01687	3.53059	4.50314	25.3354	18.1726	12.641	1.40994e-09
292	sp|O95831|AIFM1_HUMAN Apoptosis-inducing factor 1, mitochondrial OS=Homo sapiens OX=9606 GN=AIFM1 PE=1 SV=1	AIFM1_HUMAN	67 kDa	0.997568	14	100%	NA	O95831	AIFM1	Apoptosis-inducing factor 1, mitochondrial	24.6796	24.7777	24.6455	25.3863	25.0997	25.3567	25.5131	25.6528	25.6083	24.9499	24.7449	24.7102	0.100715	-0.183395	0.384826	25.0937	0.779861	-7.15781	0.451863	0.611735	0	0	-0.479211	-0.763321	-0.1951	25.0937	-3.71064	-2.45467	0.00341485	0.0278721	0	0	-0.789776	-1.07389	-0.505665	25.0937	-6.11541	1.30742	7.44366e-05
293	sp|Q9Y230|RUVB2_HUMAN RuvB-like 2 OS=Homo sapiens OX=9606 GN=RUVBL2 PE=1 SV=3	RUVB2_HUMAN	51 kDa	0.997563	14	100%	NA	Q9Y230	RUVBL2	RuvB-like 2	25.9791	26.1353	25.7962	26.028	26.144	26.1387	26.3856	26.5572	26.5298	25.9798	26.0336	25.8435	-0.017895	-0.301781	0.265991	26.1292	-0.138674	-7.46915	0.892204	0.931065	0	0	-0.151253	-0.43514	0.132633	26.1292	-1.17211	-6.59277	0.265817	0.480642	0	0	-0.538578	-0.822465	-0.254692	26.1292	-4.17363	-1.86478	0.00154017
294	sp|P14314|GLU2B_HUMAN Glucosidase 2 subunit beta OS=Homo sapiens OX=9606 GN=PRKCSH PE=1 SV=2	GLU2B_HUMAN	59 kDa	0.997393	14	100%	NA	P14314	PRKCSH	Glucosidase 2 subunit beta	27.4343	27.0135	27.4919	27.2774	27.4522	27.4704	27.9991	27.9451	27.9386	27.5382	27.5818	27.6037	0.261299	-0.0524731	0.575071	27.5622	1.83203	-5.88729	0.0940284	0.193009	0	0	0.174527	-0.139245	0.488299	27.5622	1.22365	-6.53349	0.246551	0.460922	0	0	-0.386421	-0.700193	-0.0726487	27.5622	-2.70929	-4.48185	0.020253
295	sp|P16403|H12_HUMAN Histone H1.2 OS=Homo sapiens OX=9606 GN=H1-2 PE=1 SV=2	H12_HUMAN	21 kDa	0.997271	14	36%	NA	P16403	H1-2	Histone H1.2	31.8964	31.5906	31.744	30.4232	29.3124	30.2038	30.1129	30.6062	30.6714	29.9022	29.8323	30.2313	-1.75506	-2.34462	-1.16549	30.5439	-6.54893	1.99754	4.06499e-05	0.000595586	-1	-1	0.00880286	-0.58076	0.598365	30.5439	0.0328476	-7.29487	0.974382	0.989001	0	0	-0.47491	-1.06447	0.114652	30.5439	-1.77211	-6.03732	0.103929
296	sp|P13797|PLST_HUMAN Plastin-3 OS=Homo sapiens OX=9606 GN=PLS3 PE=1 SV=4	PLST_HUMAN	71 kDa	0.997215	14	71%	NA	P13797	PLS3	Plastin-3	24.3389	24.7103	24.0434	24.6182	24.3529	24.6428	23.3236	22.9586	22.8856	25.0391	24.8537	24.6501	0.483445	0.0529707	0.913919	24.2014	2.47064	-4.84033	0.0310091	0.0869911	0	0	0.309662	-0.120812	0.740136	24.2014	1.58252	-6.07084	0.141727	0.331833	0	0	1.7917	1.36122	2.22217	24.2014	9.15644	5.28665	1.71948e-06
297	sp|P13796|PLSL_HUMAN Plastin-2 OS=Homo sapiens OX=9606 GN=LCP1 PE=1 SV=6	PLSL_HUMAN	70 kDa	0.997055	14	86%	NA	P13796	LCP1	Plastin-2	24.6597	25.3753	25.7839	26.7107	26.8027	26.7822	26.2338	26.3308	26.298	24.3633	25.2017	24.4336	-0.60676	-1.21427	0.000747777	25.748	-2.19722	-5.3039	0.0502373	0.122985	0	0	-2.09899	-2.7065	-1.49148	25.748	-7.60094	3.58146	1.03479e-05	0.000408604	-1	-1	-1.62134	-2.22884	-1.01383	25.748	-5.87125	0.936528	0.000105836
298	sp|Q9NZM1|MYOF_HUMAN Myoferlin OS=Homo sapiens OX=9606 GN=MYOF PE=1 SV=1	MYOF_HUMAN	235 kDa	0.996774	14	100%	NA	Q9NZM1	MYOF	Myoferlin	24.6897	24.8301	24.7509	25.4413	23.9376	25.1456	24.1503	24.2579	24.5345	25.1176	24.9505	25.2806	0.359315	-0.321336	1.03997	24.7572	1.16134	-6.78802	0.26999	0.421185	0	0	0.274745	-0.405906	0.955397	24.7572	0.888003	-6.88208	0.393469	0.612465	0	0	0.802008	0.121356	1.48266	24.7572	2.59217	-4.68781	0.0249711
299	sp|Q04828|AK1C1_HUMAN Aldo-keto reductase family 1 member C1 OS=Homo sapiens OX=9606 GN=AKR1C1 PE=1 SV=1	AK1C1_HUMAN	37 kDa	0.986802	14	7%	NA	Q04828	AKR1C1	Aldo-keto reductase family 1 member C1	19.1922	20.1313	19.4414	19.4951	19.0569	19.0193	19.1556	19.6715	21.1355	18.7176	19.4418	18.8788	-0.575558	-1.54032	0.389206	19.4448	-1.31243	-6.60972	0.215997	0.35893	0	0	-0.177691	-1.14246	0.787073	19.4448	-0.405186	-7.207	0.693079	0.838751	0	0	-0.974784	-1.93955	-0.0100195	19.4448	-2.22278	-5.32045	0.0480399
300	sp|P62917|RL8_HUMAN 60S ribosomal protein L8 OS=Homo sapiens OX=9606 GN=RPL8 PE=1 SV=2	RL8_HUMAN	28 kDa	0.99998	13	100%	NA	P62917	RPL8	60S ribosomal protein L8	28.7437	27.783	28.22	28.3281	28.6885	28.3697	28.9517	28.3996	27.9609	28.2613	28.9031	28.9849	0.46754	-0.19908	1.13416	28.4662	1.54294	-6.30811	0.150999	0.275341	0	0	0.254325	-0.412294	0.920945	28.4662	0.839307	-6.92483	0.419095	0.632539	0	0	0.279012	-0.387607	0.945632	28.4662	0.920777	-7.09547	0.376843
301	sp|Q5JTV8|TOIP1_HUMAN Torsin-1A-interacting protein 1 OS=Homo sapiens OX=9606 GN=TOR1AIP1 PE=1 SV=2	TOIP1_HUMAN	66 kDa	0.999899	13	100%	NA	Q5JTV8	TOR1AIP1	Torsin-1A-interacting protein 1	26.6808	25.9407	26.9017	26.2056	26.1578	26.3493	27.3074	26.5996	27.3027	26.4992	27.11	26.9696	0.351888	-0.249159	0.952934	26.6687	1.28797	-6.6397	0.224091	0.36778	0	0	0.622073	0.0210273	1.22312	26.6687	2.27689	-4.99055	0.0436862	0.161232	0	0	-0.210281	-0.811327	0.390765	26.6687	-0.769666	-7.22585	0.457646
302	sp|P41091|IF2G_HUMAN Eukaryotic translation initiation factor 2 subunit 3 OS=Homo sapiens OX=9606 GN=EIF2S3 PE=1 SV=3	IF2G_HUMAN	51 kDa	0.999817	13	100%	NA	P41091	EIF2S3	Eukaryotic translation initiation factor 2 subunit 3	25.3534	25.3805	25.6542	25.6344	25.4935	25.7313	25.5664	25.7378	25.5413	25.6575	25.6792	25.3531	0.100608	-0.217691	0.418907	25.5652	0.695353	-7.22238	0.501204	0.654027	0	0	-0.0564728	-0.374772	0.261826	25.5652	-0.390313	-7.21333	0.703729	0.846561	0	0	-0.051854	-0.370153	0.266445	25.5652	-0.35839	-7.47016	0.726808
303	sp|Q99988|GDF15_HUMAN Growth/differentiation factor 15 OS=Homo sapiens OX=9606 GN=GDF15 PE=1 SV=3	GDF15_HUMAN	34 kDa	0.999749	13	100%	NA	Q99988	GDF15	Growth/differentiation factor 15	31.0058	31.1165	31.5072	27.6092	27.6526	27.9029	26.3692	25.9528	26.3855	25.3338	25.5883	25.3161	-5.79713	-6.19032	-5.40395	27.645	-32.4358	18.4538	2.63228e-12	7.69416e-09	-1	-1	-2.30888	-2.70206	-1.91569	27.645	-12.9185	9.04488	5.20959e-08	8.95436e-06	-1	-1	-0.823143	-1.21633	-0.429957	27.645	-4.6056	-1.11726	0.000750254
304	sp|O75367|H2AY_HUMAN Core histone macro-H2A.1 OS=Homo sapiens OX=9606 GN=MACROH2A1 PE=1 SV=5	H2AY_HUMAN	39 kDa	0.999733	13	100%	NA	O75367	MACROH2A1	Core histone macro-H2A.1	28.1776	28.3816	27.8785	27.3474	26.2591	26.8806	26.9407	27.6879	27.1985	27.5978	27.2561	27.2944	-0.763115	-1.36886	-0.157366	27.4084	-2.77145	-4.31326	0.0181196	0.0585641	0	0	0.553775	-0.0519736	1.15952	27.4084	2.01118	-5.42614	0.0693594	0.213785	0	0	0.107119	-0.498629	0.712868	27.4084	0.389031	-7.45787	0.70465
305	sp|P42330|AK1C3_HUMAN Aldo-keto reductase family 1 member C3 OS=Homo sapiens OX=9606 GN=AKR1C3 PE=1 SV=4	AK1C3_HUMAN	37 kDa	0.999729	13	38%	NA	P42330	AKR1C3	Aldo-keto reductase family 1 member C3	22.7362	22.6622	23.2308	22.681	22.9502	22.3531	24.57	24.3805	24.3435	22.3072	22.3569	22.1916	-0.591168	-1.0054	-0.176937	23.0636	-3.13962	-3.65483	0.00937253	0.0349884	0	0	-0.376228	-0.790459	0.038003	23.0636	-1.9981	-5.44697	0.0709332	0.216225	0	0	-2.14611	-2.56034	-1.73188	23.0636	-11.3978	7.60208	1.89968e-07
306	sp|P32119|PRDX2_HUMAN Peroxiredoxin-2 OS=Homo sapiens OX=9606 GN=PRDX2 PE=1 SV=5	PRDX2_HUMAN	22 kDa	0.999715	13	92%	NA	P32119	PRDX2	Peroxiredoxin-2	27.9832	27.7884	27.7417	27.8433	27.9623	27.8842	28.3984	28.4635	28.3529	27.8865	27.8708	27.893	0.045697	-0.207835	0.299229	28.0057	0.39652	-7.39473	0.699276	0.806624	0	0	-0.0131459	-0.266678	0.240386	28.0057	-0.114069	-7.2884	0.911231	0.963668	0	0	-0.521485	-0.775017	-0.267953	28.0057	-4.525	-1.25515	0.000856403
307	sp|Q9Y5K6|CD2AP_HUMAN CD2-associated protein OS=Homo sapiens OX=9606 GN=CD2AP PE=1 SV=1	CD2AP_HUMAN	71 kDa	0.999616	13	100%	NA	Q9Y5K6	CD2AP	CD2-associated protein	25.0673	25.0198	25.6199	24.8626	25.0497	25.0343	24.2008	23.8449	24.3533	24.7439	25.247	25.131	-0.195019	-0.644821	0.254783	24.8479	-0.953815	-7.00445	0.360589	0.520238	0	0	0.0584689	-0.391333	0.508271	24.8479	0.285964	-7.25123	0.780198	0.899305	0	0	0.907635	0.457833	1.35744	24.8479	4.43914	-1.40286	0.000986995
308.1	sp|P61254|RL26_HUMAN 60S ribosomal protein L26 OS=Homo sapiens OX=9606 GN=RPL26 PE=1 SV=1	RL26_HUMAN	17 kDa	0.99961	13	100%	NA	P61254	RPL26	60S ribosomal protein L26	29.7198	29.7039	29.3803	29.6244	28.9653	29.2391	29.2319	29.4686	29.361	29.6646	29.5532	29.5862	5.45577e-05	-0.382453	0.382562	29.4582	0.000313779	-7.47959	0.999755	0.999947	0	0	0.32511	-0.057398	0.707618	29.4582	1.86982	-5.64782	0.0882356	0.24983	0	0	0.247535	-0.134973	0.630043	29.4582	1.42366	-6.52799	0.18218
308.2	sp|Q9UNX3|RL26L_HUMAN 60S ribosomal protein L26-like 1 OS=Homo sapiens OX=9606 GN=RPL26L1 PE=1 SV=1	RL26L_HUMAN	17 kDa	0.99961	13	100%	NA	Q9UNX3	RPL26L1	60S ribosomal protein L26-like 1	29.7198	29.7039	29.3803	29.6244	28.9653	29.2391	29.2319	29.4686	29.361	29.6646	29.5532	29.5862	5.45577e-05	-0.382453	0.382562	29.4582	0.000313779	-7.47959	0.999755	0.999947	0	0	0.32511	-0.057398	0.707618	29.4582	1.86982	-5.64782	0.0882356	0.24983	0	0	0.247535	-0.134973	0.630043	29.4582	1.42366	-6.52799	0.18218
309	sp|P0CG12|DERPC_HUMAN Decreased expression in renal and prostate cancer protein OS=Homo sapiens OX=9606 GN=DERPC PE=1 SV=1	DERPC_HUMAN	51 kDa	0.9996	13	100%	NA	P0CG12	DERPC	Decreased expression in renal and prostate cancer protein	26.3834	26.8795	26.7701	25.0764	24.7717	25.2071	24.9669	25.3965	25.3241	25.5724	25.1011	25.6372	-1.24076	-1.68851	-0.793017	25.5905	-6.09632	1.33163	7.64916e-05	0.000905202	-1	-1	0.418502	-0.029242	0.866246	25.5905	2.05625	-5.35386	0.0641801	0.20384	0	0	0.207744	-0.24	0.655488	25.5905	1.02072	-6.99829	0.329226
310	sp|Q9NYF8|BCLF1_HUMAN Bcl-2-associated transcription factor 1 OS=Homo sapiens OX=9606 GN=BCLAF1 PE=1 SV=2	BCLF1_HUMAN	106 kDa	0.999588	13	92%	NA	Q9NYF8	BCLAF1	Bcl-2-associated transcription factor 1	25.6558	25.2947	25.269	25.6684	24.5923	25.2399	25.305	25.7258	25.6044	25.4932	25.3521	25.608	0.0779453	-0.457322	0.613213	25.4007	0.320353	-7.42407	0.754681	0.843158	0	0	0.317543	-0.217724	0.852811	25.4007	1.30509	-6.43591	0.218399	0.43324	0	0	-0.0606471	-0.595915	0.47462	25.4007	-0.249258	-7.50591	0.807737
311	sp|P31942|HNRH3_HUMAN Heterogeneous nuclear ribonucleoprotein H3 OS=Homo sapiens OX=9606 GN=HNRNPH3 PE=1 SV=2	HNRH3_HUMAN	37 kDa	0.999468	13	100%	NA	P31942	HNRNPH3	Heterogeneous nuclear ribonucleoprotein H3	28.4849	27.84	28.0934	27.8526	27.6263	27.4928	28.1404	28.0861	28.2411	27.6909	27.7452	28.1402	-0.280674	-0.69352	0.132172	27.9528	-1.49563	-6.3727	0.16277	0.293146	0	0	0.201508	-0.211338	0.614353	27.9528	1.07377	-6.7003	0.305827	0.523507	0	0	-0.297099	-0.709945	0.115746	27.9528	-1.58315	-6.31173	0.141584
312	sp|P20810|ICAL_HUMAN Calpastatin OS=Homo sapiens OX=9606 GN=CAST PE=1 SV=4	ICAL_HUMAN	77 kDa	0.99946	13	100%	NA	P20810	CAST	Calpastatin	27.3946	26.5844	26.6356	27.5472	26.8125	27.2141	24.9577	25.747	25.4452	26.499	26.3088	26.8193	-0.329139	-0.946913	0.288635	26.4971	-1.17208	-6.7759	0.265828	0.417975	0	0	-0.648877	-1.26665	-0.0311023	26.4971	-2.31069	-4.93368	0.0411625	0.154723	0	0	1.15909	0.541316	1.77686	26.4971	4.12759	-1.9456	0.00166521
313	sp|Q15181|IPYR_HUMAN Inorganic pyrophosphatase OS=Homo sapiens OX=9606 GN=PPA1 PE=1 SV=2	IPYR_HUMAN	33 kDa	0.999407	13	100%	NA	Q15181	PPA1	Inorganic pyrophosphatase	27.6395	28.02	28.0517	27.8456	27.8944	28.2018	27.4361	27.2948	27.5422	27.5497	27.6768	27.5875	-0.299072	-0.637734	0.0395907	27.7283	-1.94275	-5.71571	0.0779715	0.169073	0	0	-0.37595	-0.714613	-0.0372879	27.7283	-2.44215	-4.70982	0.0326189	0.131285	0	0	0.180295	-0.158367	0.518958	27.7283	1.17119	-6.83666	0.266174
314	sp|P26640|SYVC_HUMAN Valine--tRNA ligase OS=Homo sapiens OX=9606 GN=VARS1 PE=1 SV=4	SYVC_HUMAN	140 kDa	0.99934	13	100%	NA	P26640	VARS1	Valine--tRNA ligase	24.2476	24.7596	24.8318	24.8601	24.7174	25.0815	25.2317	25.0729	25.201	24.7231	24.7004	24.9386	0.174392	-0.204898	0.553683	24.8638	1.0115	-6.9478	0.333428	0.490493	0	0	-0.098989	-0.47828	0.280302	24.8638	-0.574148	-7.11915	0.577375	0.758583	0	0	-0.381126	-0.760416	-0.00183498	24.8638	-2.21057	-5.34079	0.0490776
315	sp|Q9UIJ7|KAD3_HUMAN GTP:AMP phosphotransferase AK3, mitochondrial OS=Homo sapiens OX=9606 GN=AK3 PE=1 SV=4	KAD3_HUMAN	26 kDa	0.999319	13	100%	NA	Q9UIJ7	AK3	GTP:AMP phosphotransferase AK3, mitochondrial	27.0262	26.7414	26.4468	26.8448	26.7886	26.99	26.4424	26.7019	26.3523	26.0403	25.6544	25.7212	-0.932829	-1.3203	-0.545359	26.4792	-5.29632	0.0851206	0.00025051	0.00219892	0	0	-1.06914	-1.45661	-0.681669	26.4792	-6.07024	1.44895	7.93957e-05	0.00187092	-1	-1	-0.69357	-1.08104	-0.306101	26.4792	-3.93788	-2.2807	0.00230324
316	sp|O43175|SERA_HUMAN D-3-phosphoglycerate dehydrogenase OS=Homo sapiens OX=9606 GN=PHGDH PE=1 SV=4	SERA_HUMAN	57 kDa	0.999291	13	100%	NA	O43175	PHGDH	D-3-phosphoglycerate dehydrogenase	28.5742	28.5035	28.8435	27.9163	28.1353	28.0346	27.8358	27.7282	27.8545	27.1047	27.2734	27.1231	-1.47335	-1.76356	-1.18314	27.9106	-11.1687	7.42143	2.33809e-07	1.34004e-05	-1	-1	-0.861644	-1.15185	-0.571435	27.9106	-6.53169	2.12495	4.16196e-05	0.00115821	0	0	-0.639078	-0.929288	-0.348869	27.9106	-4.84453	-0.71322	0.00050948
317	sp|P16401|H15_HUMAN Histone H1.5 OS=Homo sapiens OX=9606 GN=H1-5 PE=1 SV=3	H15_HUMAN	23 kDa	0.999266	13	54%	NA	P16401	H1-5	Histone H1.5	24.4694	23.9213	24.8762	28.1158	27.5833	28.0334	29.5307	29.8332	29.6098	29.1762	29.2154	29.4116	4.84543	4.33892	5.35195	27.8147	21.0451	14.1872	2.90853e-10	1.0627e-07	1	1	1.35691	0.850395	1.86342	27.8147	5.89344	1.18207	0.00010247	0.00225125	1	1	-0.390151	-0.896665	0.116362	27.8147	-1.69454	-6.15218	0.118143
318	sp|P60660|MYL6_HUMAN Myosin light polypeptide 6 OS=Homo sapiens OX=9606 GN=MYL6 PE=1 SV=2	MYL6_HUMAN	17 kDa	0.999208	13	100%	NA	P60660	MYL6	Myosin light polypeptide 6	30.3502	29.9675	29.8147	29.8995	29.4883	29.6569	28.6508	29.0642	28.817	30.2707	30.203	30.347	0.229411	-0.15584	0.614663	29.7108	1.31003	-6.61269	0.216782	0.359982	0	0	0.591968	0.206716	0.977219	29.7108	3.38036	-3.04595	0.00610602	0.0402243	0	0	1.42957	1.04432	1.81482	29.7108	8.16339	4.10782	5.25224e-06
319	sp|O14974|MYPT1_HUMAN Protein phosphatase 1 regulatory subunit 12A OS=Homo sapiens OX=9606 GN=PPP1R12A PE=1 SV=1	MYPT1_HUMAN	115 kDa	0.999177	13	100%	NA	O14974	PPP1R12A	Protein phosphatase 1 regulatory subunit 12A	27.2424	26.8849	26.1972	26.9067	25.8708	26.3598	25.621	26.8441	25.9351	26.7619	26.5977	26.7737	-0.0636948	-0.847224	0.719834	26.4996	-0.178837	-7.46223	0.861304	0.91449	0	0	0.332027	-0.451502	1.11556	26.4996	0.932239	-6.84144	0.371146	0.591325	0	0	0.577703	-0.205826	1.36123	26.4996	1.62203	-6.25679	0.132974
320	sp|P09429|HMGB1_HUMAN High mobility group protein B1 OS=Homo sapiens OX=9606 GN=HMGB1 PE=1 SV=3	HMGB1_HUMAN	25 kDa	0.999147	13	69%	NA	P09429	HMGB1	High mobility group protein B1	28.7887	28.6354	28.8197	28.0199	27.9972	28.1053	28.3412	28.4346	28.399	27.8884	27.9484	28.1533	-0.751202	-1.01735	-0.485057	28.2942	-6.20936	1.50059	6.51507e-05	0.000798659	0	0	-0.0440996	-0.310245	0.222046	28.2942	-0.364523	-7.22376	0.722351	0.860257	0	0	-0.394912	-0.661058	-0.128767	28.2942	-3.26431	-3.48839	0.00750406
321	sp|Q9Y6N5|SQOR_HUMAN Sulfide:quinone oxidoreductase, mitochondrial OS=Homo sapiens OX=9606 GN=SQOR PE=1 SV=1	SQOR_HUMAN	50 kDa	0.99913	13	100%	NA	Q9Y6N5	SQOR	Sulfide:quinone oxidoreductase, mitochondrial	28.1083	27.7775	28.1564	28.1504	28.3179	28.2002	27.8367	27.5902	27.7567	27.8705	27.9516	27.8996	-0.106846	-0.40697	0.193278	27.968	-0.783191	-7.15513	0.449985	0.610351	0	0	-0.315611	-0.615735	-0.015487	27.968	-2.31345	-4.92901	0.0409624	0.154242	0	0	0.179362	-0.120762	0.479486	27.968	1.31474	-6.66655	0.215247
322	sp|P08865|RSSA_HUMAN 40S ribosomal protein SA OS=Homo sapiens OX=9606 GN=RPSA PE=1 SV=4	RSSA_HUMAN	33 kDa	0.999122	13	100%	NA	P08865	RPSA	40S ribosomal protein SA	29.7555	29.4137	28.6285	29.4727	28.5904	29.0112	28.6634	29.8434	29.0579	29.4635	29.0173	29.3686	0.0172333	-0.759136	0.793603	29.1905	0.0488326	-7.4783	0.961925	0.977305	0	0	0.258319	-0.51805	1.03469	29.1905	0.731977	-7.01149	0.479429	0.686711	0	0	0.0948645	-0.681505	0.871234	29.1905	0.268809	-7.50044	0.793032
323	sp|O14818|PSA7_HUMAN Proteasome subunit alpha type-7 OS=Homo sapiens OX=9606 GN=PSMA7 PE=1 SV=1	PSA7_HUMAN	28 kDa	0.99909	13	100%	NA	O14818	PSMA7	Proteasome subunit alpha type-7	27.7623	27.8479	27.4055	27.4663	27.2026	27.1575	27.2187	27.6036	27.3527	27.316	27.1366	26.9306	-0.544133	-0.922476	-0.165789	27.3667	-3.16393	-3.61111	0.0089744	0.0340832	0	0	-0.147738	-0.526081	0.230606	27.3667	-0.85904	-6.90776	0.408578	0.623695	0	0	-0.263939	-0.642283	0.114404	27.3667	-1.53471	-6.379	0.152992
324	sp|P22307|SCP2_HUMAN Sterol carrier protein 2 OS=Homo sapiens OX=9606 GN=SCP2 PE=1 SV=2	SCP2_HUMAN	59 kDa	0.999052	13	100%	NA	P22307	SCP2	Sterol carrier protein 2	26.7457	26.99	26.7633	27.1186	27.3748	27.4745	26.3127	26.2726	26.36	26.5288	26.4002	26.6056	-0.321461	-0.619158	-0.0237639	26.7456	-2.37554	-5.0036	0.0367072	0.0984359	0	0	-0.811123	-1.10882	-0.513426	26.7456	-5.99407	1.33451	8.85735e-05	0.00202197	0	0	0.196431	-0.101266	0.494128	26.7456	1.4516	-6.49122	0.174423
325	sp|P54819|KAD2_HUMAN Adenylate kinase 2, mitochondrial OS=Homo sapiens OX=9606 GN=AK2 PE=1 SV=2	KAD2_HUMAN	26 kDa	0.99905	13	100%	NA	P54819	AK2	Adenylate kinase 2, mitochondrial	25.8219	26.9675	26.3415	26.4958	26.1174	26.1333	25.9393	26.3692	26.3923	25.4683	25.6716	25.115	-0.958648	-1.55371	-0.363587	26.0694	-3.5441	-2.92695	0.00457224	0.0206883	0	0	-0.830526	-1.42559	-0.235465	26.0694	-3.07044	-3.60217	0.0106063	0.0601778	0	0	-0.8153	-1.41036	-0.220238	26.0694	-3.01415	-3.93846	0.0117303
326	sp|Q14974|IMB1_HUMAN Importin subunit beta-1 OS=Homo sapiens OX=9606 GN=KPNB1 PE=1 SV=2	IMB1_HUMAN	97 kDa	0.999043	13	100%	NA	Q14974	KPNB1	Importin subunit beta-1	24.8825	24.8879	25.0839	25.1452	25.4113	25.2387	25.2635	25.1851	24.9206	25.3051	25.5243	25.4141	0.463083	0.155035	0.771131	25.1885	3.30711	-3.35334	0.00695387	0.0281526	0	0	0.149426	-0.158622	0.457475	25.1885	1.06713	-6.70729	0.308686	0.526243	0	0	0.29141	-0.016638	0.599458	25.1885	2.08111	-5.55373	0.0614819
327	sp|P42166|LAP2A_HUMAN Lamina-associated polypeptide 2, isoform alpha OS=Homo sapiens OX=9606 GN=TMPO PE=1 SV=2	LAP2A_HUMAN	75 kDa	0.99904	13	100%	NA	P42166	TMPO	Lamina-associated polypeptide 2, isoform alpha	26.8593	26.3168	26.9784	26.007	26.4172	26.1598	27.1382	26.5179	26.8284	26.6942	26.9292	27.0736	0.18079	-0.294723	0.656304	26.66	0.836414	-7.11091	0.420652	0.582733	0	0	0.704304	0.22879	1.17982	26.66	3.25841	-3.26493	0.00758321	0.0475466	0	0	0.0708026	-0.404711	0.546316	26.66	0.327563	-7.48154	0.749368
328	sp|Q99798|ACON_HUMAN Aconitate hydratase, mitochondrial OS=Homo sapiens OX=9606 GN=ACO2 PE=1 SV=2	ACON_HUMAN	85 kDa	0.999033	13	100%	NA	Q99798	ACO2	Aconitate hydratase, mitochondrial	26.1158	26.1408	26.5684	26.6756	27.0048	26.6931	27.1756	26.9342	26.9204	26.3584	26.4564	26.4997	0.163202	-0.188421	0.514826	26.6286	1.02107	-6.93813	0.329067	0.486744	0	0	-0.352971	-0.704595	-0.00134728	26.6286	-2.20836	-5.10496	0.0492681	0.17568	0	0	-0.571845	-0.923468	-0.220221	26.6286	-3.57774	-2.9241	0.00430961
329	sp|P46781|RS9_HUMAN 40S ribosomal protein S9 OS=Homo sapiens OX=9606 GN=RPS9 PE=1 SV=3	RS9_HUMAN	23 kDa	0.999019	13	100%	NA	P46781	RPS9	40S ribosomal protein S9	28.7723	29.0024	28.4902	28.6947	28.3465	28.7339	28.7393	28.9245	28.6277	29.0697	28.5067	28.8787	0.0633639	-0.357048	0.483776	28.7322	0.33157	-7.42013	0.746421	0.838504	0	0	0.226662	-0.19375	0.647074	28.7322	1.18608	-6.5769	0.260484	0.476547	0	0	0.0545195	-0.365893	0.474932	28.7322	0.28529	-7.49551	0.780702
330	sp|P48047|ATPO_HUMAN ATP synthase subunit O, mitochondrial OS=Homo sapiens OX=9606 GN=ATP5PO PE=1 SV=1	ATPO_HUMAN	23 kDa	0.999006	13	100%	NA	P48047	ATP5PO	ATP synthase subunit O, mitochondrial	28.2171	28.7108	28.6658	28.6025	28.5423	28.5797	28.6552	28.5761	28.8357	28.3248	28.5159	28.1946	-0.186135	-0.533051	0.160781	28.535	-1.18036	-6.7665	0.262658	0.414776	0	0	-0.229713	-0.576629	0.117203	28.535	-1.4567	-6.24232	0.173036	0.36987	0	0	-0.343899	-0.690815	0.00301728	28.535	-2.1808	-5.39022	0.0517
331	sp|P17174|AATC_HUMAN Aspartate aminotransferase, cytoplasmic OS=Homo sapiens OX=9606 GN=GOT1 PE=1 SV=3	AATC_HUMAN	46 kDa	0.99898	13	100%	NA	P17174	GOT1	Aspartate aminotransferase, cytoplasmic	28.0631	27.9191	28.1011	27.8032	27.3518	27.814	26.6548	26.707	26.7764	27.2004	27.3143	27.3604	-0.736048	-1.05675	-0.415341	27.4221	-5.04902	-0.318098	0.000368152	0.00299752	0	0	-0.364628	-0.685334	-0.0439211	27.4221	-2.50121	-4.60804	0.0293673	0.122086	0	0	0.579012	0.258306	0.899719	27.4221	3.97182	-2.22053	0.00217272
332	sp|P00918|CAH2_HUMAN Carbonic anhydrase 2 OS=Homo sapiens OX=9606 GN=CA2 PE=1 SV=2	CAH2_HUMAN	29 kDa	0.998979	13	100%	NA	P00918	CA2	Carbonic anhydrase 2	26.2414	26.6025	26.4316	26.9963	27.3832	27.1577	22.8413	23.0051	22.94	26.664	26.6123	26.5615	0.187422	-0.124544	0.499388	25.7864	1.32167	-6.5983	0.213004	0.355371	0	0	-0.56649	-0.878456	-0.254524	25.7864	-3.99479	-1.9508	0.00208875	0.0202769	0	0	3.68379	3.37183	3.99576	25.7864	25.9775	16.3815	2.96754e-11
333	sp|P29692|EF1D_HUMAN Elongation factor 1-delta OS=Homo sapiens OX=9606 GN=EEF1D PE=1 SV=5	EF1D_HUMAN	31 kDa	0.998961	13	100%	NA	P29692	EEF1D	Elongation factor 1-delta	30.2983	29.7815	30.404	29.9906	30.2284	30.15	29.8763	29.4269	29.8525	30.1206	30.3083	30.3731	0.106087	-0.308035	0.520209	30.0675	0.563565	-7.30939	0.584312	0.717864	0	0	0.144376	-0.269746	0.558498	30.0675	0.766964	-6.98441	0.459186	0.669167	0	0	0.548777	0.134655	0.962899	30.0675	2.91526	-4.11561	0.0140035
334	sp|P35609|ACTN2_HUMAN Alpha-actinin-2 OS=Homo sapiens OX=9606 GN=ACTN2 PE=1 SV=1	ACTN2_HUMAN	104 kDa	0.9989	13	15%	NA	P35609	ACTN2	Alpha-actinin-2	23.6688	22.6662	23.0958	22.6241	22.0577	22.7678	20.1049	21.6973	20.8933	21.2936	20.9096	20.9863	-2.08044	-2.90229	-1.25859	21.8971	-5.56894	0.519914	0.000165526	0.00162134	-1	-1	-1.42003	-2.24188	-0.598181	21.8971	-3.80115	-2.29355	0.0029172	0.0250629	-1	-1	0.164698	-0.65715	0.986547	21.8971	0.440866	-7.43484	0.667816
335	sp|P27348|1433T_HUMAN 14-3-3 protein theta OS=Homo sapiens OX=9606 GN=YWHAQ PE=1 SV=1	1433T_HUMAN	28 kDa	0.998865	13	62%	NA	P27348	YWHAQ	14-3-3 protein theta	28.2474	27.3542	26.7219	27.7811	27.5077	27.706	27.0561	27.6533	27.199	27.3047	27.3145	27.3781	-0.108747	-0.789427	0.571933	27.4353	-0.351466	-7.41282	0.731853	0.827882	0	0	-0.332506	-1.01319	0.348174	27.4353	-1.07465	-6.69938	0.305452	0.523172	0	0	0.0295958	-0.651084	0.710276	27.4353	0.0956524	-7.53463	0.92551
336	sp|Q9NZN4|EHD2_HUMAN EH domain-containing protein 2 OS=Homo sapiens OX=9606 GN=EHD2 PE=1 SV=2	EHD2_HUMAN	61 kDa	0.998829	13	85%	NA	Q9NZN4	EHD2	EH domain-containing protein 2	23.7999	23.7879	23.897	24.3701	23.7489	24.3871	25.2533	25.1562	25.1588	24.5277	24.3371	24.5341	0.638055	0.265061	1.01105	24.4132	3.76327	-2.53436	0.00311565	0.0151532	0	0	0.297614	-0.0753794	0.670608	24.4132	1.75534	-5.82118	0.106864	0.279049	0	0	-0.723166	-1.09616	-0.350172	24.4132	-4.26526	-1.70452	0.00131955
337	sp|Q9Y3F4|STRAP_HUMAN Serine-threonine kinase receptor-associated protein OS=Homo sapiens OX=9606 GN=STRAP PE=1 SV=1	STRAP_HUMAN	38 kDa	0.998764	13	100%	NA	Q9Y3F4	STRAP	Serine-threonine kinase receptor-associated protein	24.0563	24.1394	23.9291	24.2792	24.7038	24.4751	24.6172	24.3769	23.8826	24.502	24.4024	24.4745	0.418014	0.00918543	0.826842	24.3199	2.24936	-5.21698	0.045852	0.114748	0	0	-0.026394	-0.435222	0.382434	24.3199	-0.142028	-7.28452	0.889616	0.951888	0	0	0.167427	-0.241401	0.576256	24.3199	0.900938	-7.11374	0.386847
338	sp|O95817|BAG3_HUMAN BAG family molecular chaperone regulator 3 OS=Homo sapiens OX=9606 GN=BAG3 PE=1 SV=3	BAG3_HUMAN	62 kDa	0.998711	13	100%	NA	O95817	BAG3	BAG family molecular chaperone regulator 3	24.2336	23.7558	24.0462	24.5687	24.6807	24.5251	23.6478	23.7254	23.6101	25.2993	25.4009	25.4967	1.3871	1.07724	1.69696	24.4159	9.84803	6.09023	8.34486e-07	2.97464e-05	1	1	0.807445	0.497584	1.11731	24.4159	5.73264	0.935532	0.000129717	0.00266924	0	0	1.73786	1.428	2.04772	24.4159	12.3384	8.45492	8.39413e-08
339	sp|P09525|ANXA4_HUMAN Annexin A4 OS=Homo sapiens OX=9606 GN=ANXA4 PE=1 SV=4	ANXA4_HUMAN	36 kDa	0.99867	13	100%	NA	P09525	ANXA4	Annexin A4	26.121	25.8673	26.027	26.1327	26.2012	26.2687	25.4609	25.366	25.6406	26.3174	26.2249	26.4286	0.318546	0.0349462	0.602145	26.0047	2.47101	-4.83968	0.0309883	0.0869911	0	0	0.122775	-0.160825	0.406374	26.0047	0.952386	-6.82237	0.361281	0.582918	0	0	0.834423	0.550824	1.11802	26.0047	6.47277	1.83542	4.51262e-05
340	sp|Q9H4A4|AMPB_HUMAN Aminopeptidase B OS=Homo sapiens OX=9606 GN=RNPEP PE=1 SV=2	AMPB_HUMAN	73 kDa	0.998612	13	100%	NA	Q9H4A4	RNPEP	Aminopeptidase B	24.2992	24.3707	24.5922	24.6491	24.4315	25.2062	24.651	24.4008	24.5187	25.7008	25.9827	26.0364	1.4859	1.05492	1.91689	24.9033	7.58468	3.41904	1.05585e-05	0.000218882	1	1	1.14435	0.713368	1.57534	24.9033	5.84126	1.10248	0.000110573	0.00237063	1	1	1.38311	0.95212	1.81409	24.9033	7.05996	2.66568	2.056e-05
341	sp|P36871|PGM1_HUMAN Phosphoglucomutase-1 OS=Homo sapiens OX=9606 GN=PGM1 PE=1 SV=3	PGM1_HUMAN	61 kDa	0.998599	13	100%	NA	P36871	PGM1	Phosphoglucomutase-1	25.4563	25.048	25.2971	25.7127	26.1491	25.9293	25.5315	25.3159	25.3981	25.2414	25.456	25.2492	0.048372	-0.296322	0.393066	25.4821	0.308723	-7.42801	0.763278	0.85078	0	0	-0.614847	-0.959542	-0.270153	25.4821	-3.92412	-2.07554	0.00235844	0.0220877	0	0	-0.0996394	-0.444334	0.245055	25.4821	-0.635925	-7.32364	0.537781
342	sp|Q13838|DX39B_HUMAN Spliceosome RNA helicase DDX39B OS=Homo sapiens OX=9606 GN=DDX39B PE=1 SV=1	DX39B_HUMAN	49 kDa	0.998398	13	23%	NA	Q13838	DDX39B	Spliceosome RNA helicase DDX39B	21.904	22.8674	22.1419	22.1369	22.0676	22.23	23.1993	23.1847	22.8944	22.7283	22.5451	21.9156	0.0919286	-0.478311	0.662168	22.4846	0.354652	-7.41161	0.72953	0.826898	0	0	0.251485	-0.318754	0.821725	22.4846	0.970207	-6.80521	0.352713	0.575196	0	0	-0.696475	-1.26671	-0.126235	22.4846	-2.68693	-4.52131	0.0210797
343	sp|P35269|T2FA_HUMAN General transcription factor IIF subunit 1 OS=Homo sapiens OX=9606 GN=GTF2F1 PE=1 SV=2	T2FA_HUMAN	58 kDa	0.998321	13	100%	NA	P35269	GTF2F1	General transcription factor IIF subunit 1	25.7215	25.1464	25.882	25.513	25.8779	25.7831	25.2759	24.7403	25.2849	25.0582	25.3638	25.5562	-0.2572	-0.759885	0.245484	25.4336	-1.1256	-6.82773	0.284201	0.434023	0	0	-0.398568	-0.901252	0.104116	25.4336	-1.74428	-5.83761	0.10884	0.282694	0	0	0.225728	-0.276956	0.728413	25.4336	0.98787	-7.03116	0.344367
344	sp|P61158|ARP3_HUMAN Actin-related protein 3 OS=Homo sapiens OX=9606 GN=ACTR3 PE=1 SV=3	ARP3_HUMAN	47 kDa	0.99826	13	100%	NA	P61158	ACTR3	Actin-related protein 3	26.2296	26.1875	26.2723	26.3235	26.661	26.5082	26.3175	26.0535	26.0158	26.7763	26.9184	26.9085	0.637945	0.341503	0.934387	26.431	4.73427	-0.84308	0.000608512	0.00435951	0	0	0.37015	0.0737077	0.666592	26.431	2.74693	-4.17828	0.0189332	0.0918984	0	0	0.738821	0.442379	1.03526	26.431	5.48288	0.329514	0.000188442
345	sp|Q12931|TRAP1_HUMAN Heat shock protein 75 kDa, mitochondrial OS=Homo sapiens OX=9606 GN=TRAP1 PE=1 SV=3	TRAP1_HUMAN	80 kDa	0.99814	13	100%	NA	Q12931	TRAP1	Heat shock protein 75 kDa, mitochondrial	27.0513	27.1811	27.4808	27.0978	27.4404	27.48	27.7868	27.4198	27.5441	27.6255	27.5159	27.5933	0.340507	-0.0159341	0.696948	27.4347	2.10159	-5.46124	0.0593398	0.13943	0	0	0.238854	-0.117587	0.595295	27.4347	1.47419	-6.21905	0.168358	0.364131	0	0	-0.00535978	-0.361801	0.351081	27.4347	-0.0330802	-7.53901	0.974201
346	sp|Q8WXF1|PSPC1_HUMAN Paraspeckle component 1 OS=Homo sapiens OX=9606 GN=PSPC1 PE=1 SV=1	PSPC1_HUMAN	59 kDa	0.99808	13	100%	NA	Q8WXF1	PSPC1	Paraspeckle component 1	25.9645	26.027	26.3346	25.6581	25.6729	25.7139	25.9024	25.6274	25.9977	25.5742	25.4651	25.5285	-0.586155	-0.898334	-0.273976	25.7889	-4.13065	-1.88349	0.00165659	0.00932989	0	0	-0.159067	-0.471245	0.153112	25.7889	-1.12095	-6.64965	0.286095	0.504174	0	0	-0.319946	-0.632125	-0.00776757	25.7889	-2.25467	-5.26711	0.0454264
347	sp|Q16787|LAMA3_HUMAN Laminin subunit alpha-3 OS=Homo sapiens OX=9606 GN=LAMA3 PE=1 SV=3	LAMA3_HUMAN	367 kDa	0.998069	13	100%	NA	Q16787	LAMA3	Laminin subunit alpha-3	23.406	23.6889	23.3834	24.0096	24.2022	24.0278	22.0493	22.4991	22.4057	24.5719	24.4923	24.5803	1.05544	0.726043	1.38484	23.6097	7.04888	2.70099	2.08588e-05	0.000365092	1	1	0.468329	0.138929	0.79773	23.6097	3.12778	-3.49938	0.0095729	0.0555593	0	0	2.23017	1.90077	2.55957	23.6097	14.8944	10.4928	1.17092e-08
348	sp|P28838|AMPL_HUMAN Cytosol aminopeptidase OS=Homo sapiens OX=9606 GN=LAP3 PE=1 SV=3	AMPL_HUMAN	56 kDa	0.998052	13	100%	NA	P28838	LAP3	Cytosol aminopeptidase	25.6377	25.2242	25.5996	25.6849	25.7681	25.5759	25.4753	25.2984	25.4226	25.4856	25.7436	25.6299	0.132528	-0.185581	0.450636	25.5455	0.916517	-7.03957	0.378976	0.54011	0	0	-0.0565589	-0.374668	0.26155	25.5455	-0.391142	-7.21298	0.703133	0.846192	0	0	0.220946	-0.0971626	0.539055	25.5455	1.52799	-6.38823	0.154637
349	sp|Q08211|DHX9_HUMAN ATP-dependent RNA helicase A OS=Homo sapiens OX=9606 GN=DHX9 PE=1 SV=4	DHX9_HUMAN	141 kDa	0.997966	13	100%	NA	Q08211	DHX9	ATP-dependent RNA helicase A	22.5883	23.2795	23.1374	22.9391	22.873	22.9466	23.4794	23.6284	23.5162	23.2922	23.1109	23.2768	0.224895	-0.147824	0.597614	23.1723	1.32742	-6.59116	0.211159	0.353909	0	0	0.307054	-0.0656651	0.679773	23.1723	1.81235	-5.73558	0.0971809	0.262617	0	0	-0.314713	-0.687432	0.0580065	23.1723	-1.85755	-5.90754	0.0900784
350	sp|Q8WUF5|IASPP_HUMAN RelA-associated inhibitor OS=Homo sapiens OX=9606 GN=PPP1R13L PE=1 SV=4	IASPP_HUMAN	89 kDa	0.99768	13	100%	NA	Q8WUF5	PPP1R13L	RelA-associated inhibitor	24.4125	24.8427	24.7229	25.2144	25.0984	24.9591	23.1909	23.0574	23.4755	24.4561	24.3473	24.3171	-0.285842	-0.630508	0.0588228	24.3412	-1.82448	-5.8988	0.0952271	0.194786	0	0	-0.717108	-1.06177	-0.372443	24.3412	-4.57716	-0.941469	0.000786039	0.0102996	0	0	1.13225	0.787586	1.47692	24.3412	7.22694	2.89356	1.65717e-05
351	sp|P20042|IF2B_HUMAN Eukaryotic translation initiation factor 2 subunit 2 OS=Homo sapiens OX=9606 GN=EIF2S2 PE=1 SV=2	IF2B_HUMAN	38 kDa	0.997236	13	100%	NA	P20042	EIF2S2	Eukaryotic translation initiation factor 2 subunit 2	25.2797	26.1964	25.2304	25.1994	24.9169	25.181	24.8997	25.1875	25.0522	24.8785	24.3561	24.5465	-0.975133	-1.51476	-0.435507	25.077	-3.97539	-2.15722	0.00215942	0.0115393	0	0	-0.505359	-1.04499	0.0342668	25.077	-2.06023	-5.34744	0.0637408	0.203553	0	0	-0.45272	-0.992346	0.0869059	25.077	-1.84564	-5.92584	0.0919035
352	sp|P12081|HARS1_HUMAN Histidine--tRNA ligase, cytoplasmic OS=Homo sapiens OX=9606 GN=HARS1 PE=1 SV=2	HARS1_HUMAN	57 kDa	0.996921	13	77%	NA	P12081	HARS1	Histidine--tRNA ligase, cytoplasmic	24.6296	24.7841	24.7196	25.513	25.6996	25.7505	25.2063	25.2574	25.1036	25.4107	25.3888	25.4092	0.691793	0.432955	0.950631	25.2394	5.87973	1.00296	0.000104535	0.00115305	0	0	-0.251481	-0.510319	0.00735682	25.2394	-2.1374	-5.22198	0.0557615	0.186029	0	0	0.213751	-0.0450867	0.472589	25.2394	1.81673	-5.96996	0.0964715
353	sp|P05141|ADT2_HUMAN ADP/ATP translocase 2 OS=Homo sapiens OX=9606 GN=SLC25A5 PE=1 SV=7	ADT2_HUMAN	33 kDa	0.994602	13	23%	NA	P05141	SLC25A5	ADP/ATP translocase 2	24.7676	25.197	24.9378	25.2504	25.2934	25.0737	25.329	25.3781	25.0947	25.2938	25.2752	25.0792	0.248575	-0.0794152	0.576566	25.1642	1.66727	-6.13237	0.123538	0.236478	0	0	0.0102082	-0.317782	0.338199	25.1642	0.0684693	-7.29291	0.946636	0.976779	0	0	-0.0512014	-0.379192	0.276789	25.1642	-0.343423	-7.47581	0.737729
354	sp|Q5XKE5|K2C79_HUMAN Keratin, type II cytoskeletal 79 OS=Homo sapiens OX=9606 GN=KRT79 PE=1 SV=2	K2C79_HUMAN	58 kDa	0.994228	13	8%	NA	Q5XKE5	KRT79	Keratin, type II cytoskeletal 79	28.0912	28.3205	26.9777	27.7977	26.7489	27.936	22.4547	23.3977	23.0332	23.7729	22.7307	23.5976	-4.42938	-5.38462	-3.47415	25.4049	-10.201	6.46061	5.86128e-07	2.3152e-05	-1	-1	-4.12709	-5.08233	-3.17186	25.4049	-9.50482	5.83685	1.18836e-06	8.90358e-05	-1	-1	0.405213	-0.550021	1.36045	25.4049	0.933218	-7.08383	0.370663
355	sp|Q99497|PARK7_HUMAN Parkinson disease protein 7 OS=Homo sapiens OX=9606 GN=PARK7 PE=1 SV=2	PARK7_HUMAN	20 kDa	0.999883	12	100%	NA	Q99497	PARK7	Parkinson disease protein 7	26.4517	26.1602	26.4813	26.4141	26.8145	26.4549	26.9814	27.1374	26.9301	26.6908	26.6839	26.853	0.378135	0.0470732	0.709197	26.6711	2.51274	-4.76746	0.028771	0.0825295	0	0	0.181366	-0.149696	0.512427	26.6711	1.20519	-6.55495	0.25332	0.468145	0	0	-0.273719	-0.604781	0.0573425	26.6711	-1.81889	-5.96668	0.0961235
356	sp|P62937|PPIA_HUMAN Peptidyl-prolyl cis-trans isomerase A OS=Homo sapiens OX=9606 GN=PPIA PE=1 SV=2	PPIA_HUMAN	18 kDa	0.999702	12	100%	NA	P62937	PPIA	Peptidyl-prolyl cis-trans isomerase A	30.6499	30.5638	30.968	30.1071	30.6357	30.4273	30.1778	30.1448	30.3505	30.609	30.7413	30.4315	-0.133313	-0.507264	0.240638	30.4839	-0.78427	-7.15426	0.449377	0.60981	0	0	0.203897	-0.170054	0.577848	30.4839	1.19952	-6.5615	0.25543	0.470271	0	0	0.369567	-0.00438439	0.743518	30.4839	2.17414	-5.40124	0.0523045
357	sp|Q96I99|SUCB2_HUMAN Succinate--CoA ligase [GDP-forming] subunit beta, mitochondrial OS=Homo sapiens OX=9606 GN=SUCLG2 PE=1 SV=2	SUCB2_HUMAN	47 kDa	0.999633	12	100%	NA	Q96I99	SUCLG2	Succinate--CoA ligase [GDP-forming] subunit beta, mitochondrial	24.7807	24.396	24.6575	24.6205	24.9351	24.7976	25.3559	25.2708	25.3074	24.4116	24.4418	24.7891	-0.0639161	-0.402355	0.274522	24.8137	-0.41547	-7.38649	0.685756	0.796295	0	0	-0.236901	-0.575339	0.101538	24.8137	-1.53991	-6.12995	0.15173	0.344468	0	0	-0.763872	-1.10231	-0.425434	24.8137	-4.96535	-0.51168	0.000420196
358	sp|Q6UXV4|MIC27_HUMAN MICOS complex subunit MIC27 OS=Homo sapiens OX=9606 GN=APOOL PE=1 SV=1	MIC27_HUMAN	29 kDa	0.99963	12	100%	NA	Q6UXV4	APOOL	MICOS complex subunit MIC27	23.7685	23.5857	24.2191	24.122	24.4877	24.1893	23.9597	23.5286	23.943	23.7746	24.2164	23.8475	0.0883569	-0.361676	0.53839	23.9702	0.431922	-7.37904	0.67411	0.786911	0	0	-0.320184	-0.770217	0.129849	23.9702	-1.56518	-6.09502	0.145727	0.33608	0	0	0.135739	-0.314294	0.585771	23.9702	0.663542	-7.30485	0.520595
359	sp|P22087|FBRL_HUMAN rRNA 2'-O-methyltransferase fibrillarin OS=Homo sapiens OX=9606 GN=FBL PE=1 SV=2	FBRL_HUMAN	34 kDa	0.999593	12	92%	NA	P22087	FBL	rRNA 2'-O-methyltransferase fibrillarin	27.9244	27.5302	28.0034	27.9605	28.2491	28.0688	28.3936	28.022	28.1571	27.8847	27.7742	27.7924	-0.00225253	-0.353475	0.348969	27.98	-0.0141091	-7.47948	0.988995	0.993715	0	0	-0.275735	-0.626957	0.0754869	27.98	-1.72711	-5.863	0.111975	0.287009	0	0	-0.37383	-0.725052	-0.0226081	27.98	-2.34154	-5.12044	0.0389815
360	sp|Q86YP4|P66A_HUMAN Transcriptional repressor p66-alpha OS=Homo sapiens OX=9606 GN=GATAD2A PE=1 SV=1	P66A_HUMAN	68 kDa	0.999358	12	92%	NA	Q86YP4	GATAD2A	Transcriptional repressor p66-alpha	24.3346	24.3026	24.4574	23.6687	23.909	23.8203	23.7956	23.2969	23.7263	23.3793	23.7463	23.5576	-0.803799	-1.15808	-0.449518	23.8329	-4.99124	-0.4135	0.000403309	0.00317755	0	0	-0.238274	-0.592556	0.116007	23.8329	-1.47958	-6.21183	0.166937	0.362669	0	0	-0.0452099	-0.399491	0.309071	23.8329	-0.280734	-7.4969	0.784104
361	sp|Q04917|1433F_HUMAN 14-3-3 protein eta OS=Homo sapiens OX=9606 GN=YWHAH PE=1 SV=4	1433F_HUMAN	28 kDa	0.999351	12	50%	NA	Q04917	YWHAH	14-3-3 protein eta	26.74	26.6192	26.9577	26.4623	26.8017	26.8788	25.7505	25.2891	25.5128	26.4898	26.6068	26.5622	-0.219363	-0.579496	0.14077	26.3893	-1.34001	-6.57544	0.207161	0.350626	0	0	-0.161348	-0.521481	0.198785	26.3893	-0.985619	-6.79016	0.345422	0.56809	0	0	1.0355	0.675366	1.39563	26.3893	6.32551	1.61997	5.5347e-05
362	sp|Q15293|RCN1_HUMAN Reticulocalbin-1 OS=Homo sapiens OX=9606 GN=RCN1 PE=1 SV=1	RCN1_HUMAN	39 kDa	0.999337	12	100%	NA	Q15293	RCN1	Reticulocalbin-1	27.5709	27.1104	27.2514	27.3124	27.5482	27.4872	27.2264	27.2977	27.3283	26.5442	26.5269	26.7536	-0.702688	-1.0234	-0.381978	27.1631	-4.82014	-0.698588	0.000529825	0.00395048	0	0	-0.841035	-1.16174	-0.520325	27.1631	-5.76914	0.991809	0.000122918	0.00254728	0	0	-0.675931	-0.996641	-0.355221	27.1631	-4.6366	-1.06445	0.000713201
363	sp|P30740|ILEU_HUMAN Leukocyte elastase inhibitor OS=Homo sapiens OX=9606 GN=SERPINB1 PE=1 SV=1	ILEU_HUMAN	43 kDa	0.999308	12	92%	NA	P30740	SERPINB1	Leukocyte elastase inhibitor	24.4153	24.8246	24.708	25.2147	25.4737	25.3276	23.4434	23.3494	23.0325	24.4128	24.1299	24.2012	-0.401349	-0.756629	-0.046069	24.3778	-2.4852	-4.81517	0.0302165	0.0856672	0	0	-1.0907	-1.44598	-0.735422	24.3778	-6.75374	2.43982	3.08089e-05	0.000898741	-1	-1	0.972864	0.617584	1.32814	24.3778	6.02407	1.16964	8.48298e-05
364	sp|O00571|DDX3X_HUMAN ATP-dependent RNA helicase DDX3X OS=Homo sapiens OX=9606 GN=DDX3X PE=1 SV=3	DDX3X_HUMAN	73 kDa	0.999273	12	83%	NA	O00571	DDX3X	ATP-dependent RNA helicase DDX3X	24.3951	24.5695	24.5585	25.055	25.0182	24.9866	25.0196	24.7061	24.8232	25.2142	25.2617	25.2022	0.718332	0.449681	0.986984	24.9008	5.88227	1.00685	0.000104149	0.00115305	0	0	0.206114	-0.0625382	0.474765	24.9008	1.68782	-5.92054	0.119452	0.301676	0	0	0.376405	0.107753	0.645057	24.9008	3.0823	-3.81606	0.0103837
365	sp|P00491|PNPH_HUMAN Purine nucleoside phosphorylase OS=Homo sapiens OX=9606 GN=PNP PE=1 SV=2	PNPH_HUMAN	32 kDa	0.999243	12	100%	NA	P00491	PNP	Purine nucleoside phosphorylase	25.1324	25.6964	25.2822	25.664	25.7063	25.5727	25.3945	25.3558	25.3101	25.8911	25.6516	25.5219	0.317831	-0.0354366	0.671098	25.5149	1.97925	-5.65805	0.0732606	0.162105	0	0	0.0404857	-0.312782	0.393753	25.5149	0.25212	-7.26105	0.805579	0.915164	0	0	0.334666	-0.018601	0.687934	25.5149	2.0841	-5.54888	0.0611652
366	sp|Q8N1G4|LRC47_HUMAN Leucine-rich repeat-containing protein 47 OS=Homo sapiens OX=9606 GN=LRRC47 PE=1 SV=1	LRC47_HUMAN	63 kDa	0.999214	12	100%	NA	Q8N1G4	LRRC47	Leucine-rich repeat-containing protein 47	24.9655	24.9306	24.7919	24.8947	24.9186	24.9655	24.5506	24.6228	24.8964	24.6924	24.6055	24.6884	-0.233922	-0.511771	0.0439262	24.7936	-1.85214	-5.85652	0.0909041	0.187943	0	0	-0.264157	-0.542006	0.0136915	24.7936	-2.09153	-5.2968	0.0603834	0.196481	0	0	-0.0278521	-0.305701	0.249996	24.7936	-0.220526	-7.51322	0.829486
367	sp|Q15785|TOM34_HUMAN Mitochondrial import receptor subunit TOM34 OS=Homo sapiens OX=9606 GN=TOMM34 PE=1 SV=2	TOM34_HUMAN	35 kDa	0.999175	12	100%	NA	Q15785	TOMM34	Mitochondrial import receptor subunit TOM34	25.0533	25.0584	25.2906	24.5203	24.7257	24.5224	25.9143	25.4068	25.8098	25.1276	25.1841	25.3319	0.0803821	-0.26314	0.423905	25.1621	0.51477	-7.33726	0.61686	0.743232	0	0	0.625019	0.281497	0.968542	25.1621	4.00265	-1.93696	0.00206082	0.0202751	0	0	-0.495765	-0.839287	-0.152242	25.1621	-3.17489	-3.64946	0.00880054
368	sp|P62750|RL23A_HUMAN 60S ribosomal protein L23a OS=Homo sapiens OX=9606 GN=RPL23A PE=1 SV=1	RL23A_HUMAN	18 kDa	0.999027	12	100%	NA	P62750	RPL23A	60S ribosomal protein L23a	29.0265	29.2171	28.9674	28.7316	28.7313	28.8107	28.7071	28.7477	28.6594	28.8119	28.7393	28.8984	-0.253793	-0.512052	0.00446562	28.8374	-2.16189	-5.36236	0.0534337	0.128655	0	0	0.0586433	-0.199615	0.316902	28.8374	0.499543	-7.16152	0.6272	0.795858	0	0	0.111774	-0.146484	0.370033	28.8374	0.952129	-7.06589	0.361406
369	sp|Q96C19|EFHD2_HUMAN EF-hand domain-containing protein D2 OS=Homo sapiens OX=9606 GN=EFHD2 PE=1 SV=1	EFHD2_HUMAN	27 kDa	0.999002	12	100%	NA	Q96C19	EFHD2	EF-hand domain-containing protein D2	28.4099	27.8259	27.9993	27.393	27.1154	27.5355	27.1195	27.0774	27.3635	28.0976	28.0755	28.3248	0.0875606	-0.306107	0.481229	27.6948	0.489314	-7.35084	0.634193	0.756631	0	0	0.817974	0.424306	1.21164	27.6948	4.57108	-0.951819	0.000793925	0.0103565	0	0	0.979162	0.585494	1.37283	27.6948	5.47184	0.31195	0.000191618
370	sp|P26599|PTBP1_HUMAN Polypyrimidine tract-binding protein 1 OS=Homo sapiens OX=9606 GN=PTBP1 PE=1 SV=2	PTBP1_HUMAN	60 kDa	0.998982	12	83%	NA	P26599	PTBP1	Polypyrimidine tract-binding protein 1	27.6786	27.1574	27.62	26.9857	27.0636	27.143	27.1043	27.2713	27.0327	27.0174	27.2022	27.0142	-0.407435	-0.750154	-0.0647157	27.1909	-2.61534	-4.58852	0.0239584	0.0726431	0	0	0.013833	-0.328886	0.356552	27.1909	0.088795	-7.29118	0.930835	0.970354	0	0	-0.0581556	-0.400875	0.284564	27.1909	-0.373304	-7.4643	0.715989
371	sp|O00154|BACH_HUMAN Cytosolic acyl coenzyme A thioester hydrolase OS=Homo sapiens OX=9606 GN=ACOT7 PE=1 SV=3	BACH_HUMAN	42 kDa	0.998956	12	100%	NA	O00154	ACOT7	Cytosolic acyl coenzyme A thioester hydrolase	26.9471	26.8779	27.0298	26.9739	27.1547	26.9409	26.9642	26.8144	26.8412	26.7568	26.6287	26.5472	-0.307356	-0.575762	-0.0389501	26.8731	-2.51918	-4.75628	0.0284428	0.0819647	0	0	-0.378936	-0.647342	-0.11053	26.8731	-3.10586	-3.53869	0.00995534	0.0569266	0	0	-0.229041	-0.497447	0.0393649	26.8731	-1.87729	-5.87711	0.08713
372	sp|P22392|NDKB_HUMAN Nucleoside diphosphate kinase B OS=Homo sapiens OX=9606 GN=NME2 PE=1 SV=1	NDKB_HUMAN	17 kDa	0.998946	12	50%	NA	P22392	NME2	Nucleoside diphosphate kinase B	26.9897	27.6997	27.225	27.2596	27.5975	27.4909	27.3578	27.1065	27.2462	27.6715	27.3162	27.337	0.136751	-0.284004	0.557506	27.3581	0.715008	-7.20796	0.489445	0.643855	0	0	-0.00777802	-0.428533	0.412977	27.3581	-0.0406676	-7.29456	0.968287	0.987551	0	0	0.204695	-0.21606	0.62545	27.3581	1.07025	-6.94706	0.30734
373	sp|Q86UE4|LYRIC_HUMAN Protein LYRIC OS=Homo sapiens OX=9606 GN=MTDH PE=1 SV=2	LYRIC_HUMAN	64 kDa	0.998937	12	100%	NA	Q86UE4	MTDH	Protein LYRIC	23.4814	23.7161	23.9427	23.7267	23.881	23.5612	25.1314	24.535	24.7171	24.0328	24.4961	24.4297	0.606156	0.172591	1.03972	24.1376	3.07566	-3.7698	0.0105077	0.0382966	0	0	0.596565	0.162999	1.03013	24.1376	3.02699	-3.67995	0.0114637	0.0633211	0	0	-0.47497	-0.908536	-0.0414047	24.1376	-2.41002	-5.00352	0.0345326
374	sp|Q7Z417|NUFP2_HUMAN FMR1-interacting protein NUFIP2 OS=Homo sapiens OX=9606 GN=NUFIP2 PE=1 SV=1	NUFP2_HUMAN	76 kDa	0.998906	12	100%	NA	Q7Z417	NUFIP2	FMR1-interacting protein NUFIP2	25.9053	25.4756	25.7787	25.6348	25.2238	25.4134	25.3072	25.245	25.4551	25.6198	25.5735	25.7481	-0.0727521	-0.412565	0.267061	25.5317	-0.470992	-7.36021	0.646813	0.766531	0	0	0.223122	-0.116692	0.562935	25.5317	1.44448	-6.25847	0.176373	0.374809	0	0	0.311365	-0.0284489	0.651178	25.5317	2.01575	-5.65912	0.068816
375	sp|Q9NQR4|NIT2_HUMAN Omega-amidase NIT2 OS=Homo sapiens OX=9606 GN=NIT2 PE=1 SV=1	NIT2_HUMAN	31 kDa	0.998904	12	100%	NA	Q9NQR4	NIT2	Omega-amidase NIT2	26.7674	26.5849	26.5298	26.2552	26.1619	26.3679	26.2653	26.151	26.1033	26.0101	25.8277	25.9183	-0.708689	-0.982267	-0.43511	26.2452	-5.69879	0.723376	0.000136381	0.00141866	0	0	-0.342993	-0.616572	-0.0694149	26.2452	-2.75812	-4.1585	0.0185574	0.0903747	0	0	-0.254491	-0.52807	0.0190872	26.2452	-2.04645	-5.60981	0.0652753
376	sp|Q9Y4K1|CRBG1_HUMAN Beta/gamma crystallin domain-containing protein 1 OS=Homo sapiens OX=9606 GN=CRYBG1 PE=1 SV=3	CRBG1_HUMAN	189 kDa	0.998898	12	100%	NA	Q9Y4K1	CRYBG1	Beta/gamma crystallin domain-containing protein 1	25.7676	25.116	25.6263	25.0391	24.6919	25.1009	23.5581	23.3467	23.6192	24.6354	24.7209	24.9354	-0.739396	-1.15608	-0.322715	24.6798	-3.90376	-2.2842	0.00244266	0.0125924	0	0	-0.180122	-0.596802	0.236558	24.6798	-0.950984	-6.8237	0.361962	0.583025	0	0	1.2559	0.839221	1.67258	24.6798	6.63073	2.06328	3.63659e-05
377	sp|Q15637|SF01_HUMAN Splicing factor 1 OS=Homo sapiens OX=9606 GN=SF1 PE=1 SV=4	SF01_HUMAN	68 kDa	0.998891	12	100%	NA	Q15637	SF1	Splicing factor 1	26.5393	25.5856	26.3696	26.1714	26.2333	26.2535	25.6542	25.7147	26.3209	26.1811	26.4082	26.3912	0.161983	-0.378198	0.702163	26.1519	0.659689	-7.24759	0.522973	0.671344	0	0	0.107411	-0.432769	0.647591	26.1519	0.437441	-7.19248	0.670224	0.823819	0	0	0.430211	-0.109969	0.970392	26.1519	1.75207	-6.06726	0.107444
378	sp|P23381|SYWC_HUMAN Tryptophan--tRNA ligase, cytoplasmic OS=Homo sapiens OX=9606 GN=WARS1 PE=1 SV=2	SYWC_HUMAN	53 kDa	0.998873	12	100%	NA	P23381	WARS1	Tryptophan--tRNA ligase, cytoplasmic	23.304	24.3055	23.9592	24.5431	24.5424	24.4167	24.3728	24.3928	24.4287	24.0579	24.0695	23.7534	0.104035	-0.369426	0.577496	24.1788	0.483398	-7.3539	0.638255	0.760236	0	0	-0.54044	-1.0139	-0.0669797	24.1788	-2.51115	-4.59085	0.0288523	0.12061	0	0	-0.437803	-0.911264	0.0356575	24.1788	-2.03425	-5.62945	0.0666614
379	sp|P46777|RL5_HUMAN 60S ribosomal protein L5 OS=Homo sapiens OX=9606 GN=RPL5 PE=1 SV=3	RL5_HUMAN	34 kDa	0.998863	12	100%	NA	P46777	RPL5	60S ribosomal protein L5	27.3004	26.7948	26.7572	26.8859	26.6342	26.8476	26.9502	27.097	26.6558	27.3158	26.9164	27.2777	0.219154	-0.196858	0.635166	26.9528	1.15892	-6.79075	0.270936	0.422146	0	0	0.380742	-0.0352702	0.796754	26.9528	2.01342	-5.42256	0.0690929	0.213188	0	0	0.26895	-0.147062	0.684962	26.9528	1.42225	-6.52984	0.18258
380	sp|Q9P2J5|SYLC_HUMAN Leucine--tRNA ligase, cytoplasmic OS=Homo sapiens OX=9606 GN=LARS1 PE=1 SV=2	SYLC_HUMAN	134 kDa	0.998828	12	100%	NA	Q9P2J5	LARS1	Leucine--tRNA ligase, cytoplasmic	23.7913	23.9764	24.2325	24.3223	24.3319	24.6038	25.2064	25.0166	25.079	24.0131	24.1749	23.9451	0.0442672	-0.28421	0.372745	24.3911	0.296473	-7.432	0.77237	0.855265	0	0	-0.37498	-0.703458	-0.0465023	24.3911	-2.51137	-4.59046	0.0288409	0.12061	0	0	-1.0563	-1.38477	-0.727819	24.3911	-7.07439	2.68551	2.01776e-05
381	sp|Q9NX63|MIC19_HUMAN MICOS complex subunit MIC19 OS=Homo sapiens OX=9606 GN=CHCHD3 PE=1 SV=1	MIC19_HUMAN	26 kDa	0.998714	12	100%	NA	Q9NX63	CHCHD3	MICOS complex subunit MIC19	26.3561	26.1675	26.5833	26.7061	26.9045	27.0104	26.5591	26.4518	26.7004	26.0643	26.297	26.2625	-0.161039	-0.490036	0.167958	26.5052	-1.07683	-6.88032	0.304517	0.45858	0	0	-0.665724	-0.994721	-0.336727	26.5052	-4.45155	-1.15602	0.000966887	0.0119209	0	0	-0.362515	-0.691512	-0.0335185	26.5052	-2.42406	-4.97942	0.0336832
382	sp|Q15019|SEPT2_HUMAN Septin-2 OS=Homo sapiens OX=9606 GN=SEPTIN2 PE=1 SV=1	SEPT2_HUMAN	41 kDa	0.998681	12	92%	NA	Q15019	SEPTIN2	Septin-2	25.6165	25.6182	25.8113	26.0378	26.1151	25.5949	26.0663	25.8689	25.9706	26.0029	25.928	25.7747	0.219888	-0.123102	0.562877	25.8671	1.41036	-6.4857	0.185975	0.324522	0	0	-0.014033	-0.357023	0.328957	25.8671	-0.0900072	-7.29106	0.929893	0.970064	0	0	-0.0666718	-0.409661	0.276318	25.8671	-0.427632	-7.44098	0.677139
383	sp|P23526|SAHH_HUMAN Adenosylhomocysteinase OS=Homo sapiens OX=9606 GN=AHCY PE=1 SV=4	SAHH_HUMAN	48 kDa	0.998635	12	100%	NA	P23526	AHCY	Adenosylhomocysteinase	27.0645	27.1182	27.206	27.7703	27.6272	27.9566	27.5461	27.5782	27.5495	28.0071	28.0547	27.9859	0.886375	0.620849	1.1519	27.622	7.3438	3.10069	1.42789e-05	0.000274587	0	0	0.231203	-0.0343222	0.496728	27.622	1.91556	-5.57695	0.0816612	0.239092	0	0	0.457973	0.192448	0.723499	27.622	3.7944	-2.53605	0.00295155
384	sp|P09382|LEG1_HUMAN Galectin-1 OS=Homo sapiens OX=9606 GN=LGALS1 PE=1 SV=2	LEG1_HUMAN	15 kDa	0.998616	12	100%	NA	P09382	LGALS1	Galectin-1	29.5714	29.379	28.7343	29.682	29.3297	29.1263	29.5381	30.0859	29.5684	30.0762	29.8373	30.0869	0.771898	0.246337	1.29746	29.5846	3.23107	-3.49028	0.00796169	0.0312796	0	0	0.620752	0.0951905	1.14631	29.5846	2.59839	-4.43919	0.0246952	0.110336	0	0	0.269301	-0.25626	0.794862	29.5846	1.12726	-6.88568	0.28353
385	sp|P30837|AL1B1_HUMAN Aldehyde dehydrogenase X, mitochondrial OS=Homo sapiens OX=9606 GN=ALDH1B1 PE=1 SV=4	AL1B1_HUMAN	57 kDa	0.998603	12	83%	NA	P30837	ALDH1B1	Aldehyde dehydrogenase X, mitochondrial	23.9774	24.2896	24.1682	24.8892	25.1864	25.0718	24.7523	24.6468	24.7346	24.1325	24.0917	23.8679	-0.114383	-0.417697	0.18893	24.484	-0.829623	-7.1167	0.424323	0.586151	0	0	-1.01843	-1.32174	-0.715116	24.484	-7.38667	3.30141	1.35253e-05	0.000498765	-1	-1	-0.680533	-0.983846	-0.377219	24.484	-4.9359	-0.560632	0.000440318
386	sp|P16152|CBR1_HUMAN Carbonyl reductase [NADPH] 1 OS=Homo sapiens OX=9606 GN=CBR1 PE=1 SV=3	CBR1_HUMAN	30 kDa	0.9986	12	83%	NA	P16152	CBR1	Carbonyl reductase [NADPH] 1	26.3182	26.632	26.341	26.3973	26.6061	26.5116	27.2226	27.4228	27.2664	26.6712	26.5434	26.3742	0.0991932	-0.208041	0.406427	26.6922	0.710268	-7.21147	0.492265	0.646402	0	0	0.0245934	-0.28264	0.331827	26.6922	0.1761	-7.27865	0.863403	0.942774	0	0	-0.774338	-1.08157	-0.467104	26.6922	-5.54461	0.427393	0.000171689
387	sp|Q04637|IF4G1_HUMAN Eukaryotic translation initiation factor 4 gamma 1 OS=Homo sapiens OX=9606 GN=EIF4G1 PE=1 SV=4	IF4G1_HUMAN	175 kDa	0.998561	12	92%	NA	Q04637	EIF4G1	Eukaryotic translation initiation factor 4 gamma 1	26.3917	26.5874	26.7247	26.1604	25.9962	26.1256	26.1493	25.9773	25.989	26.396	26.5466	26.6387	-0.0408107	-0.333347	0.251725	26.3069	-0.306905	-7.42861	0.764625	0.85078	0	0	0.43303	0.140494	0.725566	26.3069	3.25648	-3.26841	0.0076094	0.0475466	0	0	0.488568	0.196032	0.781104	26.3069	3.67413	-2.75116	0.00363968
388	sp|Q13753|LAMC2_HUMAN Laminin subunit gamma-2 OS=Homo sapiens OX=9606 GN=LAMC2 PE=1 SV=2	LAMC2_HUMAN	131 kDa	0.998556	12	100%	NA	Q13753	LAMC2	Laminin subunit gamma-2	25.4611	25.3286	25.7612	24.9194	25.0615	25.0165	23.4634	23.0189	23.4788	25.1634	25.4279	25.2656	-0.231325	-0.595614	0.132964	24.7805	-1.39697	-6.50303	0.189861	0.329747	0	0	0.286495	-0.0777937	0.650784	24.7805	1.73014	-5.85853	0.111416	0.286582	0	0	1.96524	1.60095	2.32953	24.7805	11.8681	8.03629	1.25396e-07
389	sp|O60701|UGDH_HUMAN UDP-glucose 6-dehydrogenase OS=Homo sapiens OX=9606 GN=UGDH PE=1 SV=1	UGDH_HUMAN	55 kDa	0.998545	12	100%	NA	O60701	UGDH	UDP-glucose 6-dehydrogenase	25.9025	25.5698	25.1964	25.0726	24.5755	25.0263	26.3415	26.5671	26.507	25.1274	24.4899	24.8782	-0.724365	-1.21012	-0.238609	25.4378	-3.28056	-3.40116	0.00729008	0.0292705	0	0	-0.0596382	-0.545394	0.426118	25.4378	-0.270094	-7.25599	0.792069	0.906989	0	0	-1.64003	-2.12579	-1.15428	25.4378	-7.42752	3.16262	1.28468e-05
390	sp|O75475|PSIP1_HUMAN PC4 and SFRS1-interacting protein OS=Homo sapiens OX=9606 GN=PSIP1 PE=1 SV=1	PSIP1_HUMAN	60 kDa	0.998534	12	92%	NA	O75475	PSIP1	PC4 and SFRS1-interacting protein	26.0416	26.1416	25.6075	24.5365	23.7231	24.212	25.3656	26.4423	25.6444	24.4892	24.0652	24.3814	-1.61828	-2.25592	-0.980638	25.0542	-5.58323	0.542416	0.000162017	0.0016108	-1	-1	0.154794	-0.482849	0.792438	25.0542	0.534054	-7.14261	0.603888	0.780829	0	0	-1.50546	-2.1431	-0.867812	25.0542	-5.19397	-0.135605	0.000293474
391	sp|O00231|PSD11_HUMAN 26S proteasome non-ATPase regulatory subunit 11 OS=Homo sapiens OX=9606 GN=PSMD11 PE=1 SV=3	PSD11_HUMAN	47 kDa	0.9985	12	100%	NA	O00231	PSMD11	26S proteasome non-ATPase regulatory subunit 11	25.1064	25.2747	24.8977	24.8412	24.9586	24.7656	24.9853	25.004	24.9153	24.8905	24.4839	24.6763	-0.409393	-0.729549	-0.0892377	24.9	-2.81312	-4.23927	0.0168159	0.0551661	0	0	-0.171578	-0.491733	0.148578	24.9	-1.17899	-6.58498	0.263181	0.478541	0	0	-0.284612	-0.604767	0.0355438	24.9	-1.95569	-5.7546	0.07627
392	sp|O43242|PSMD3_HUMAN 26S proteasome non-ATPase regulatory subunit 3 OS=Homo sapiens OX=9606 GN=PSMD3 PE=1 SV=2	PSMD3_HUMAN	61 kDa	0.998484	12	100%	NA	O43242	PSMD3	26S proteasome non-ATPase regulatory subunit 3	25.5869	25.5595	25.3793	25.2358	25.1776	25.3625	25.4831	25.4889	25.4432	25.1761	25.0619	25.342	-0.315256	-0.589623	-0.0408886	25.3581	-2.52778	-4.74133	0.02801	0.0810625	0	0	-0.0652834	-0.33965	0.209084	25.3581	-0.523455	-7.14855	0.611	0.785819	0	0	-0.278355	-0.552722	-0.00398762	25.3581	-2.2319	-5.30521	0.0472777
393	sp|Q8N163|CCAR2_HUMAN Cell cycle and apoptosis regulator protein 2 OS=Homo sapiens OX=9606 GN=CCAR2 PE=1 SV=2	CCAR2_HUMAN	103 kDa	0.998402	12	100%	NA	Q8N163	CCAR2	Cell cycle and apoptosis regulator protein 2	24.7788	25.5077	25.5396	23.8595	23.9474	24.8693	24.5013	24.4012	24.8415	24.4315	24.3721	24.2359	-0.928846	-1.54427	-0.313427	24.6071	-3.32034	-3.32954	0.0067924	0.027807	0	0	0.121093	-0.494326	0.736513	24.6071	0.432871	-7.1946	0.673441	0.825561	0	0	-0.234871	-0.85029	0.380548	24.6071	-0.83959	-7.16806	0.418943
394	sp|P27797|CALR_HUMAN Calreticulin OS=Homo sapiens OX=9606 GN=CALR PE=1 SV=1	CALR_HUMAN	48 kDa	0.998343	12	100%	NA	P27797	CALR	Calreticulin	26.9488	26.0759	26.1051	26.1498	26.4785	26.4219	27.0833	26.9942	26.5527	26.8	26.6295	27.01	0.436544	-0.0932833	0.966371	26.6041	1.8126	-5.91685	0.0971398	0.197867	0	0	0.463103	-0.0667247	0.99293	26.6041	1.92288	-5.56554	0.080653	0.237808	0	0	-0.0635868	-0.593414	0.466241	26.6041	-0.264023	-7.50182	0.796624
395	sp|P52209|6PGD_HUMAN 6-phosphogluconate dehydrogenase, decarboxylating OS=Homo sapiens OX=9606 GN=PGD PE=1 SV=3	6PGD_HUMAN	53 kDa	0.998336	12	100%	NA	P52209	PGD	6-phosphogluconate dehydrogenase, decarboxylating	26.9491	26.8512	26.7471	26.5281	26.4087	26.3941	26.5757	26.8788	26.5897	26.3987	26.3552	26.36	-0.477801	-0.755705	-0.199896	26.5864	-3.78234	-2.50033	0.00301405	0.014709	0	0	-0.0723253	-0.35023	0.205579	26.5864	-0.572538	-7.12012	0.578427	0.759445	0	0	-0.31008	-0.587984	-0.0321754	26.5864	-2.45464	-4.92679	0.0319036
396	sp|O14776|TCRG1_HUMAN Transcription elongation regulator 1 OS=Homo sapiens OX=9606 GN=TCERG1 PE=1 SV=2	TCRG1_HUMAN	124 kDa	0.998295	12	92%	NA	O14776	TCERG1	Transcription elongation regulator 1	23.6552	23.9577	23.5731	23.4625	23.155	23.7895	23.1641	23.3589	23.5468	23.6546	23.5492	23.6271	-0.118376	-0.514133	0.27738	23.5411	-0.65803	-7.24873	0.523999	0.671776	0	0	0.141275	-0.254482	0.537032	23.5411	0.785319	-6.96974	0.448787	0.661633	0	0	0.253653	-0.142104	0.649409	23.5411	1.41	-6.54579	0.186076
397	sp|Q9H223|EHD4_HUMAN EH domain-containing protein 4 OS=Homo sapiens OX=9606 GN=EHD4 PE=1 SV=1	EHD4_HUMAN	61 kDa	0.998191	12	92%	NA	Q9H223	EHD4	EH domain-containing protein 4	24.9721	25.5374	25.4692	25.2248	25.1666	25.2984	23.6454	23.6789	23.8537	25.2049	25.1373	24.9154	-0.240348	-0.600331	0.119634	24.842	-1.46882	-6.40871	0.169783	0.30187	0	0	-0.144076	-0.504059	0.215907	24.842	-0.88048	-6.88882	0.397356	0.615302	0	0	1.35988	0.999898	1.71986	24.842	8.31052	4.28923	4.42351e-06
398	sp|Q9UQB8|BAIP2_HUMAN Brain-specific angiogenesis inhibitor 1-associated protein 2 OS=Homo sapiens OX=9606 GN=BAIAP2 PE=1 SV=1	BAIP2_HUMAN	61 kDa	0.998179	12	100%	NA	Q9UQB8	BAIAP2	Brain-specific angiogenesis inhibitor 1-associated protein 2	23.843	23.595	24.0897	23.8055	24.1249	24.0086	22.7321	22.3767	22.8233	23.9645	23.9348	23.9218	0.0977822	-0.268973	0.464538	23.6017	0.586533	-7.29545	0.569313	0.705726	0	0	-0.0392995	-0.406055	0.327456	23.6017	-0.235733	-7.26537	0.817955	0.921113	0	0	1.29632	0.929567	1.66308	23.6017	7.7758	3.61802	8.34942e-06
399	sp|O43395|PRPF3_HUMAN U4/U6 small nuclear ribonucleoprotein Prp3 OS=Homo sapiens OX=9606 GN=PRPF3 PE=1 SV=2	PRPF3_HUMAN	78 kDa	0.998109	12	100%	NA	O43395	PRPF3	U4/U6 small nuclear ribonucleoprotein Prp3	23.1618	22.9969	23.3831	22.5608	22.7055	22.8856	22.8519	22.8411	23.0712	23.2814	23.1342	22.8322	-0.0979949	-0.456577	0.260587	22.9755	-0.601207	-7.28628	0.559841	0.696346	0	0	0.365342	0.00675979	0.723924	22.9755	2.2414	-5.04996	0.0464966	0.169617	0	0	0.161202	-0.19738	0.519784	22.9755	0.988987	-7.03006	0.343844
400	sp|P35998|PRS7_HUMAN 26S proteasome regulatory subunit 7 OS=Homo sapiens OX=9606 GN=PSMC2 PE=1 SV=3	PRS7_HUMAN	49 kDa	0.998106	12	100%	NA	P35998	PSMC2	26S proteasome regulatory subunit 7	24.292	24.2277	23.9975	24.0403	23.9092	24.2182	24.1571	24.4363	24.3848	24.3173	24.0762	24.1578	0.0113649	-0.305515	0.328245	24.1845	0.0789004	-7.47621	0.938523	0.961503	0	0	0.127862	-0.189018	0.444741	24.1845	0.887676	-6.88237	0.393637	0.612465	0	0	-0.142296	-0.459176	0.174584	24.1845	-0.987887	-7.03114	0.344359
401	sp|P11177|ODPB_HUMAN Pyruvate dehydrogenase E1 component subunit beta, mitochondrial OS=Homo sapiens OX=9606 GN=PDHB PE=1 SV=3	ODPB_HUMAN	39 kDa	0.998008	12	100%	NA	P11177	PDHB	Pyruvate dehydrogenase E1 component subunit beta, mitochondrial	26.2048	26.0323	26.333	26.5234	26.6695	26.8724	26.9056	26.8352	26.8126	26.2677	26.4165	26.4368	0.183587	-0.11354	0.480714	26.5258	1.35928	-6.55119	0.201168	0.343066	0	0	-0.314808	-0.611935	-0.0176807	26.5258	-2.33084	-4.89962	0.0397251	0.150749	0	0	-0.477522	-0.774649	-0.180394	26.5258	-3.53557	-2.99989	0.00464145
402	sp|P07910|HNRPC_HUMAN Heterogeneous nuclear ribonucleoproteins C1/C2 OS=Homo sapiens OX=9606 GN=HNRNPC PE=1 SV=4	HNRPC_HUMAN	34 kDa	0.997968	12	42%	NA	P07910	HNRNPC	Heterogeneous nuclear ribonucleoproteins C1/C2	28.4797	27.8655	28.2229	27.9376	28.3653	27.9742	27.9424	28.474	27.9592	27.9974	28.3947	28.1909	0.00501623	-0.45925	0.469282	28.1503	0.0237695	-7.47929	0.981461	0.989927	0	0	0.101987	-0.362278	0.566253	28.1503	0.483269	-7.17001	0.638344	0.802254	0	0	0.0691604	-0.395105	0.533426	28.1503	0.327718	-7.48148	0.749254
403	sp|P14866|HNRPL_HUMAN Heterogeneous nuclear ribonucleoprotein L OS=Homo sapiens OX=9606 GN=HNRNPL PE=1 SV=2	HNRPL_HUMAN	64 kDa	0.997793	12	100%	NA	P14866	HNRNPL	Heterogeneous nuclear ribonucleoprotein L	26.8952	27.044	26.8575	26.4308	26.3354	26.2861	26.9819	26.8113	26.7989	26.3877	26.2916	26.5105	-0.535668	-0.805223	-0.266112	26.6359	-4.37176	-1.46301	0.00110403	0.00682255	0	0	0.0457761	-0.223779	0.315331	26.6359	0.373594	-7.22017	0.715779	0.855772	0	0	-0.467447	-0.737002	-0.197892	26.6359	-3.81499	-2.49932	0.00284797
404	sp|Q9H2U2|IPYR2_HUMAN Inorganic pyrophosphatase 2, mitochondrial OS=Homo sapiens OX=9606 GN=PPA2 PE=1 SV=2	IPYR2_HUMAN	38 kDa	0.99775	12	100%	NA	Q9H2U2	PPA2	Inorganic pyrophosphatase 2, mitochondrial	25.6861	25.6604	25.7806	26.1527	26.1776	26.2811	25.969	25.9769	25.9875	26.0236	25.7725	25.8812	0.183386	-0.071637	0.43841	25.9458	1.58196	-6.25387	0.141855	0.262266	0	0	-0.3114	-0.566423	-0.0563766	25.9458	-2.68626	-4.2852	0.0211053	0.0996278	0	0	-0.0853804	-0.340404	0.169643	25.9458	-0.736525	-7.25166	0.476767
405	sp|Q13347|EIF3I_HUMAN Eukaryotic translation initiation factor 3 subunit I OS=Homo sapiens OX=9606 GN=EIF3I PE=1 SV=1	EIF3I_HUMAN	37 kDa	0.997732	12	100%	NA	Q13347	EIF3I	Eukaryotic translation initiation factor 3 subunit I	24.4537	23.8986	24.4696	24.3583	24.5473	24.0883	24.2863	24.1881	23.3561	24.1802	24.601	24.152	0.0371016	-0.540076	0.614279	24.215	0.141414	-7.46873	0.89009	0.930133	0	0	-0.0202399	-0.597417	0.556937	24.215	-0.0771451	-7.29223	0.939888	0.975328	0	0	0.367558	-0.209619	0.944735	24.215	1.40096	-6.55751	0.188695
406	sp|P22570|ADRO_HUMAN NADPH:adrenodoxin oxidoreductase, mitochondrial OS=Homo sapiens OX=9606 GN=FDXR PE=1 SV=3	ADRO_HUMAN	54 kDa	0.997715	12	100%	NA	P22570	FDXR	NADPH:adrenodoxin oxidoreductase, mitochondrial	25.5579	25.8537	25.6581	24.7463	24.7823	24.7894	24.4494	24.8072	24.3145	24.2041	24.1543	24.6323	-1.35965	-1.73706	-0.982241	24.8291	-7.92544	3.85731	6.96768e-06	0.00015547	-1	-1	-0.442445	-0.819855	-0.0650352	24.8291	-2.57902	-4.47296	0.0255639	0.112222	0	0	-0.193442	-0.570852	0.183968	24.8291	-1.12758	-6.88533	0.283401
407	sp|Q14203|DCTN1_HUMAN Dynactin subunit 1 OS=Homo sapiens OX=9606 GN=DCTN1 PE=1 SV=3	DCTN1_HUMAN	142 kDa	0.997661	12	100%	NA	Q14203	DCTN1	Dynactin subunit 1	23.1549	23.3486	23.6395	23.5099	23.2578	23.5064	23.9394	23.4449	23.4701	23.4512	23.6836	23.9377	0.309824	-0.111571	0.731219	23.5287	1.61746	-6.20378	0.13396	0.251082	0	0	0.266179	-0.155216	0.687574	23.5287	1.38961	-6.32983	0.192026	0.396817	0	0	0.0727266	-0.348668	0.494122	23.5287	0.379676	-7.46172	0.711386
408	sp|Q9Y3I0|RTCB_HUMAN RNA-splicing ligase RtcB homolog OS=Homo sapiens OX=9606 GN=RTCB PE=1 SV=1	RTCB_HUMAN	55 kDa	0.997633	12	100%	NA	Q9Y3I0	RTCB	RNA-splicing ligase RtcB homolog	25.6669	25.5515	25.5724	25.3862	25.4837	25.3606	25.6668	25.3155	25.6423	25.4965	25.3836	25.61	-0.100238	-0.392312	0.191835	25.5113	-0.755007	-7.17749	0.466042	0.624308	0	0	0.0865266	-0.205547	0.3786	25.5113	0.651728	-7.06924	0.527907	0.720845	0	0	-0.0448296	-0.336903	0.247244	25.5113	-0.337662	-7.47792	0.741949
409	sp|P46109|CRKL_HUMAN Crk-like protein OS=Homo sapiens OX=9606 GN=CRKL PE=1 SV=1	CRKL_HUMAN	34 kDa	0.997585	12	92%	NA	P46109	CRKL	Crk-like protein	26.9609	26.5542	27.1774	26.3164	26.4655	26.6358	26.214	26.052	26.5757	26.3553	26.3916	26.4607	-0.494952	-0.904557	-0.0853469	26.5133	-2.65832	-4.51308	0.022187	0.0684821	0	0	-0.070016	-0.479621	0.339589	26.5133	-0.376046	-7.21919	0.714007	0.855106	0	0	0.121963	-0.287642	0.531568	26.5133	0.655045	-7.31071	0.525848
410	sp|P18124|RL7_HUMAN 60S ribosomal protein L7 OS=Homo sapiens OX=9606 GN=RPL7 PE=1 SV=1	RL7_HUMAN	29 kDa	0.997547	12	100%	NA	P18124	RPL7	60S ribosomal protein L7	28.5339	28.7779	28.2863	28.5356	28.0994	28.4174	28.3986	28.5989	28.2696	28.8663	28.3183	28.7256	0.104032	-0.319213	0.527276	28.4856	0.540735	-7.32273	0.599427	0.729141	0	0	0.285929	-0.137315	0.709174	28.4856	1.4862	-6.20296	0.165208	0.360521	0	0	0.21438	-0.208864	0.637625	28.4856	1.1143	-6.89985	0.288814
411	sp|P09661|RU2A_HUMAN U2 small nuclear ribonucleoprotein A' OS=Homo sapiens OX=9606 GN=SNRPA1 PE=1 SV=2	RU2A_HUMAN	28 kDa	0.997384	12	100%	NA	P09661	SNRPA1	U2 small nuclear ribonucleoprotein A'	25.7974	25.7436	25.6975	25.7801	26.0131	25.1661	26.3221	25.7937	25.8472	26.0559	25.6117	26.0343	0.154488	-0.3456	0.654576	25.8219	0.679607	-7.23366	0.510747	0.663223	0	0	0.247522	-0.252566	0.74761	25.8219	1.08887	-6.68428	0.299402	0.518525	0	0	-0.0869974	-0.587085	0.41309	25.8219	-0.382709	-7.46048	0.709199
412	sp|P05023|AT1A1_HUMAN Sodium/potassium-transporting ATPase subunit alpha-1 OS=Homo sapiens OX=9606 GN=ATP1A1 PE=1 SV=1	AT1A1_HUMAN	113 kDa	0.997148	12	58%	NA	P05023	ATP1A1	Sodium/potassium-transporting ATPase subunit alpha-1	23.3277	23.1001	23.5639	23.3761	22.9523	23.2711	22.9727	22.7764	22.6256	22.7927	22.8471	22.9268	-0.475038	-0.836845	-0.113231	23.0444	-2.88842	-4.10514	0.0146933	0.0493093	0	0	-0.344318	-0.706125	0.0174885	23.0444	-2.09359	-5.29344	0.0601675	0.196325	0	0	0.0639475	-0.297859	0.425754	23.0444	0.388826	-7.45795	0.704797
413	sp|Q9NYU2|UGGG1_HUMAN UDP-glucose:glycoprotein glucosyltransferase 1 OS=Homo sapiens OX=9606 GN=UGGT1 PE=1 SV=3	UGGG1_HUMAN	177 kDa	0.997024	12	100%	NA	Q9NYU2	UGGT1	UDP-glucose:glycoprotein glucosyltransferase 1	23.4324	23.5548	24.0338	24.016	23.754	24.0634	24.4853	24.5594	24.6496	23.854	23.9766	23.9207	0.243459	-0.119994	0.606912	24.025	1.47362	-6.40229	0.168508	0.300151	0	0	-0.0273429	-0.390796	0.33611	24.025	-0.165503	-7.28061	0.871539	0.945445	0	0	-0.647678	-1.01113	-0.284225	24.025	-3.92031	-2.31189	0.00237398
414	sp|P35241|RADI_HUMAN Radixin OS=Homo sapiens OX=9606 GN=RDX PE=1 SV=1	RADI_HUMAN	69 kDa	0.996502	12	42%	NA	P35241	RDX	Radixin	23.744	24.0856	24.0626	24.2233	24.0746	23.6088	24.0675	24.0997	24.3438	24.019	24.0665	23.8607	0.0180505	-0.37201	0.408111	24.0213	0.101804	-7.47396	0.920737	0.948314	0	0	0.0132213	-0.376839	0.403282	24.0213	0.0745677	-7.29244	0.941892	0.976051	0	0	-0.188198	-0.578258	0.201862	24.0213	-1.06143	-6.95633	0.311155
415	sp|P12236|ADT3_HUMAN ADP/ATP translocase 3 OS=Homo sapiens OX=9606 GN=SLC25A6 PE=1 SV=4	ADT3_HUMAN	33 kDa	0.996039	12	17%	NA	P12236	SLC25A6	ADP/ATP translocase 3	24.5974	24.21	24.7649	25.128	25.104	25.0214	25.5792	25.5057	25.3756	25.3561	25.4079	25.0829	0.758176	0.40624	1.11011	25.0944	4.73932	-0.834557	0.00060356	0.00433466	0	0	0.197811	-0.154124	0.549747	25.0944	1.23651	-6.5184	0.241922	0.457834	0	0	-0.204559	-0.556495	0.147376	25.0944	-1.27869	-6.71065	0.227225
416	sp|P31150|GDIA_HUMAN Rab GDP dissociation inhibitor alpha OS=Homo sapiens OX=9606 GN=GDI1 PE=1 SV=2	GDIA_HUMAN	51 kDa	0.994543	12	42%	NA	P31150	GDI1	Rab GDP dissociation inhibitor alpha	24.7177	23.7133	24.5862	24.4013	24.6659	24.5884	25.1342	24.6744	24.8838	24.5098	24.8723	24.7711	0.37868	-0.15708	0.91444	24.6265	1.55493	-6.29154	0.148137	0.271306	0	0	0.165891	-0.369869	0.701651	24.6265	0.68118	-7.04876	0.509789	0.709091	0	0	-0.179707	-0.715467	0.356053	24.6265	-0.73791	-7.2506	0.475957
417	sp|P12035|K2C3_HUMAN Keratin, type II cytoskeletal 3 OS=Homo sapiens OX=9606 GN=KRT3 PE=1 SV=3	K2C3_HUMAN	64 kDa	0.986128	12	17%	NA	P12035	KRT3	Keratin, type II cytoskeletal 3	22.4206	21.6062	21.4925	23.5031	24.1213	24.3943	20.2603	20.6321	20.7451	23.6112	24.1672	24.5649	2.27468	1.5719	2.97746	22.6266	7.12048	2.79905	1.90068e-05	0.000340839	1	1	0.108187	-0.594594	0.810967	22.6266	0.33866	-7.23352	0.741218	0.872538	0	0	3.56858	2.8658	4.27136	22.6266	11.1708	7.38669	2.33359e-07
418	sp|P30153|2AAA_HUMAN Serine/threonine-protein phosphatase 2A 65 kDa regulatory subunit A alpha isoform OS=Homo sapiens OX=9606 GN=PPP2R1A PE=1 SV=4	2AAA_HUMAN	65 kDa	0.999871	11	100%	NA	P30153	PPP2R1A	Serine/threonine-protein phosphatase 2A 65 kDa regulatory subunit A alpha isoform	25.3688	25.4749	25.2538	25.8052	25.7855	25.9575	25.6669	25.5365	25.6534	25.6127	25.5916	25.4376	0.181486	-0.0855938	0.448566	25.5954	1.4949	-6.37369	0.162957	0.293303	0	0	-0.30208	-0.56916	-0.0350002	25.5954	-2.48823	-4.63048	0.030054	0.123577	0	0	-0.0716444	-0.338725	0.195436	25.5954	-0.590133	-7.35316	0.566981
419	sp|P05455|LA_HUMAN Lupus La protein OS=Homo sapiens OX=9606 GN=SSB PE=1 SV=2	LA_HUMAN	47 kDa	0.999613	11	100%	NA	P05455	SSB	Lupus La protein	24.4829	24.0276	24.3105	24.3508	24.5583	24.6089	24.764	24.8325	24.8274	24.1833	24.1361	23.9349	-0.188922	-0.510618	0.132774	24.4181	-1.29195	-6.63485	0.222757	0.365798	0	0	-0.42122	-0.742916	-0.0995238	24.4181	-2.88053	-3.94137	0.0149026	0.0768444	0	0	-0.72321	-1.04491	-0.401514	24.4181	-4.9457	-0.544334	0.000433513
420	sp|Q15046|SYK_HUMAN Lysine--tRNA ligase OS=Homo sapiens OX=9606 GN=KARS1 PE=1 SV=3	SYK_HUMAN	68 kDa	0.999602	11	100%	NA	Q15046	KARS1	Lysine--tRNA ligase	25.3689	24.3107	25.3759	25.8406	26.1198	25.997	25.6044	25.724	25.8053	25.7992	25.8851	25.749	0.792618	0.253703	1.33153	25.6317	3.23558	-3.48215	0.00789792	0.0311547	0	0	-0.174697	-0.713613	0.364218	25.6317	-0.71314	-7.02559	0.490555	0.695488	0	0	0.0998917	-0.439024	0.638808	25.6317	0.407772	-7.44986	0.691235
421	sp|Q13938|CAYP1_HUMAN Calcyphosin OS=Homo sapiens OX=9606 GN=CAPS PE=1 SV=2	CAYP1_HUMAN	30 kDa	0.999587	11	100%	NA	Q13938	CAPS	Calcyphosin	29.3824	29.2469	29.5756	23.9677	24.2084	24.5627	24.7096	24.63	25.0661	24.4802	24.5256	24.1468	-5.01747	-5.43637	-4.59856	25.7085	-26.3498	16.4722	2.54176e-11	1.85739e-08	-1	-1	0.137911	-0.280994	0.556815	25.7085	0.724255	-7.01731	0.483971	0.690172	0	0	-0.417707	-0.836612	0.00119745	25.7085	-2.19364	-5.36893	0.0505528
422	sp|P08708|RS17_HUMAN 40S ribosomal protein S17 OS=Homo sapiens OX=9606 GN=RPS17 PE=1 SV=2	RS17_HUMAN	16 kDa	0.999514	11	100%	NA	P08708	RPS17	40S ribosomal protein S17	27.1304	27.0862	26.7511	26.7832	26.2369	26.3242	26.1366	27.0477	26.5071	27.1762	27.1267	26.7856	0.0402972	-0.484326	0.56492	26.7577	0.16898	-7.46409	0.868867	0.919952	0	0	0.581408	0.0567848	1.10603	26.7577	2.43805	-4.71686	0.0328573	0.132062	0	0	0.465687	-0.0589362	0.99031	26.7577	1.95279	-5.75918	0.0766487
423	sp|O15231|ZN185_HUMAN Zinc finger protein 185 OS=Homo sapiens OX=9606 GN=ZNF185 PE=1 SV=3	ZN185_HUMAN	74 kDa	0.999512	11	100%	NA	O15231	ZNF185	Zinc finger protein 185	25.7248	24.9719	25.6575	25.7638	25.6434	25.8821	22.2075	22.0956	22.3695	24.1517	24.0081	24.2096	-1.32827	-1.74992	-0.906627	24.3905	-6.93022	2.53702	2.43679e-05	0.000407903	-1	-1	-1.63997	-2.06162	-1.21832	24.3905	-8.55648	4.76329	3.33635e-06	0.000180534	-1	-1	1.89895	1.4773	2.3206	24.3905	9.90771	6.11206	7.85533e-07
424	sp|Q13011|ECH1_HUMAN Delta(3,5)-Delta(2,4)-dienoyl-CoA isomerase, mitochondrial OS=Homo sapiens OX=9606 GN=ECH1 PE=1 SV=2	ECH1_HUMAN	36 kDa	0.999454	11	100%	NA	Q13011	ECH1	Delta(3,5)-Delta(2,4)-dienoyl-CoA isomerase, mitochondrial	26.155	26.2981	26.2373	26.0502	26.2076	26.1208	26.557	26.5518	26.4739	25.1812	25.0522	25.0868	-1.12341	-1.37077	-0.87604	25.9977	-9.99091	6.24151	7.224e-07	2.63947e-05	-1	-1	-1.01947	-1.26684	-0.772106	25.9977	-9.06659	5.3523	1.89478e-06	0.000120359	-1	-1	-1.42084	-1.6682	-1.17347	25.9977	-12.6361	8.71228	6.55551e-08
425	sp|Q04837|SSBP_HUMAN Single-stranded DNA-binding protein, mitochondrial OS=Homo sapiens OX=9606 GN=SSBP1 PE=1 SV=1	SSBP_HUMAN	17 kDa	0.999451	11	100%	NA	Q04837	SSBP1	Single-stranded DNA-binding protein, mitochondrial	28.1894	28.4629	28.2874	28.3429	28.7946	28.7189	28.3388	28.2739	28.3067	28.011	28.0266	27.9011	-0.333699	-0.649027	-0.0183705	28.3045	-2.3281	-5.0843	0.0399179	0.104018	0	0	-0.639232	-0.95456	-0.323904	28.3045	-4.45969	-1.14207	0.000953944	0.0118614	0	0	-0.326947	-0.642275	-0.0116187	28.3045	-2.28099	-5.22288	0.0433726
426	sp|Q00688|FKBP3_HUMAN Peptidyl-prolyl cis-trans isomerase FKBP3 OS=Homo sapiens OX=9606 GN=FKBP3 PE=1 SV=1	FKBP3_HUMAN	25 kDa	0.999433	11	100%	NA	Q00688	FKBP3	Peptidyl-prolyl cis-trans isomerase FKBP3	26.9115	27.3245	26.7466	26.8609	26.479	26.8077	26.493	26.9081	26.8005	26.8043	26.3282	26.8622	-0.329313	-0.7818	0.123174	26.7772	-1.60108	-6.22698	0.137555	0.256823	0	0	-0.0509373	-0.503424	0.401549	26.7772	-0.247651	-7.26226	0.808949	0.91535	0	0	-0.0690097	-0.521497	0.383477	26.7772	-0.335516	-7.4787	0.743523
427	sp|Q9H6S3|ES8L2_HUMAN Epidermal growth factor receptor kinase substrate 8-like protein 2 OS=Homo sapiens OX=9606 GN=EPS8L2 PE=1 SV=2	ES8L2_HUMAN	81 kDa	0.999378	11	100%	NA	Q9H6S3	EPS8L2	Epidermal growth factor receptor kinase substrate 8-like protein 2	25.1759	25.676	25.5198	25.5276	25.7593	25.595	24.1393	23.9112	23.9022	24.9492	24.9882	24.8491	-0.528388	-0.861214	-0.195562	24.9994	-3.49257	-3.01956	0.0050069	0.0222413	0	0	-0.698463	-1.03129	-0.365637	24.9994	-4.61674	-0.874253	0.000736711	0.00997821	0	0	0.944645	0.611819	1.27747	24.9994	6.24397	1.49938	6.20492e-05
428	sp|P62241|RS8_HUMAN 40S ribosomal protein S8 OS=Homo sapiens OX=9606 GN=RPS8 PE=1 SV=2	RS8_HUMAN	24 kDa	0.999375	11	100%	NA	P62241	RPS8	40S ribosomal protein S8	27.8308	28.1058	28.0663	27.9416	28.2335	28.2093	28.2353	27.9463	28.0369	28.3991	28.1772	28.1148	0.229397	-0.0942339	0.553028	28.1081	1.55936	-6.28539	0.147091	0.269728	0	0	0.102223	-0.221408	0.425854	28.1081	0.694878	-7.03895	0.50149	0.703958	0	0	0.15751	-0.166121	0.48114	28.1081	1.0707	-6.94659	0.307149
429	sp|P05198|IF2A_HUMAN Eukaryotic translation initiation factor 2 subunit 1 OS=Homo sapiens OX=9606 GN=EIF2S1 PE=1 SV=3	IF2A_HUMAN	36 kDa	0.999309	11	100%	NA	P05198	EIF2S1	Eukaryotic translation initiation factor 2 subunit 1	27.7226	26.6908	26.6967	27.3438	26.7706	27.489	27.0142	27.2782	27.1146	27.1007	26.7226	27.1664	-0.0401507	-0.660688	0.580387	27.0925	-0.142342	-7.46859	0.889373	0.930133	0	0	-0.204611	-0.825148	0.415927	27.0925	-0.725387	-7.01646	0.483303	0.689564	0	0	-0.139145	-0.759683	0.481392	27.0925	-0.493298	-7.40872	0.631465
430	sp|P22234|PUR6_HUMAN Bifunctional phosphoribosylaminoimidazole carboxylase/phosphoribosylaminoimidazole succinocarboxamide synthetase OS=Homo sapiens OX=9606 GN=PAICS PE=1 SV=3	PUR6_HUMAN	47 kDa	0.999293	11	100%	NA	P22234	PAICS	Bifunctional phosphoribosylaminoimidazole carboxylase/phosphoribosylaminoimidazole succinocarboxamide synthetase	26.0231	25.8969	25.9649	25.9175	26.0499	26.0651	26.3269	26.1607	26.263	25.8838	25.9903	25.8378	-0.0576455	-0.311688	0.196397	26.0317	-0.499192	-7.34565	0.627439	0.751025	0	0	-0.106839	-0.360882	0.147203	26.0317	-0.925195	-6.84802	0.37464	0.594621	0	0	-0.346211	-0.600254	-0.0921682	26.0317	-2.99808	-3.96729	0.0120727
431	sp|Q9UJZ1|STML2_HUMAN Stomatin-like protein 2, mitochondrial OS=Homo sapiens OX=9606 GN=STOML2 PE=1 SV=1	STML2_HUMAN	39 kDa	0.999285	11	100%	NA	Q9UJZ1	STOML2	Stomatin-like protein 2, mitochondrial	27.7626	26.6969	27.0827	27.279	26.8091	27.4424	27.4558	27.4343	27.5493	26.9998	26.6409	27.22	-0.227168	-0.806897	0.35256	27.1977	-0.86205	-7.0887	0.40699	0.568114	0	0	-0.223256	-0.802985	0.356472	27.1977	-0.847204	-6.91804	0.414865	0.628752	0	0	-0.526233	-1.10596	0.0534957	27.1977	-1.99693	-5.68919	0.0710761
432	sp|O43143|DHX15_HUMAN ATP-dependent RNA helicase DHX15 OS=Homo sapiens OX=9606 GN=DHX15 PE=1 SV=2	DHX15_HUMAN	91 kDa	0.999267	11	100%	NA	O43143	DHX15	ATP-dependent RNA helicase DHX15	22.6465	22.4988	21.9659	22.3814	21.6195	22.1341	22.1237	23.0934	22.3331	22.9207	22.776	22.6083	0.397978	-0.218695	1.01465	22.4251	1.41975	-6.47347	0.183287	0.320807	0	0	0.723375	0.106701	1.34005	22.4251	2.58058	-4.47025	0.025493	0.112222	0	0	0.25163	-0.365043	0.868303	22.4251	0.897669	-7.11672	0.388513
433	sp|Q9Y2W1|TR150_HUMAN Thyroid hormone receptor-associated protein 3 OS=Homo sapiens OX=9606 GN=THRAP3 PE=1 SV=2	TR150_HUMAN	109 kDa	0.999229	11	91%	NA	Q9Y2W1	THRAP3	Thyroid hormone receptor-associated protein 3	27.5491	26.8648	27.7708	27.3118	27.1626	27.3562	27.4149	26.7573	27.3688	27.1353	27.4162	27.5375	-0.0319219	-0.571003	0.507159	27.3038	-0.13027	-7.47038	0.898696	0.935168	0	0	0.0861229	-0.452958	0.625204	27.3038	0.351458	-7.22878	0.731859	0.86636	0	0	0.182666	-0.356415	0.721747	27.3038	0.745441	-7.24482	0.471574
434	sp|P07476|INVO_HUMAN Involucrin OS=Homo sapiens OX=9606 GN=IVL PE=1 SV=2	INVO_HUMAN	68 kDa	0.999215	11	100%	NA	P07476	IVL	Involucrin	23.685	23.0206	23.2212	25.1953	25.6191	25.4067	22.1698	22.8048	22.7365	25.0409	24.875	25.2989	1.76269	1.27032	2.25507	24.0895	7.87568	3.79416	7.39772e-06	0.000163594	1	1	-0.335427	-0.827804	0.156951	24.0895	-1.49868	-6.18615	0.161988	0.357768	0	0	2.50125	2.00888	2.99363	24.0895	11.1755	7.39122	2.32353e-07
435	sp|P09622|DLDH_HUMAN Dihydrolipoyl dehydrogenase, mitochondrial OS=Homo sapiens OX=9606 GN=DLD PE=1 SV=2	DLDH_HUMAN	54 kDa	0.999185	11	100%	NA	P09622	DLD	Dihydrolipoyl dehydrogenase, mitochondrial	24.2874	24.0327	24.0333	24.853	24.9776	24.8578	24.772	24.835	24.5982	24.1984	24.5232	24.1264	0.1649	-0.153033	0.482834	24.5079	1.14102	-6.81072	0.278	0.429501	0	0	-0.613479	-0.931412	-0.295545	24.5079	-4.24495	-1.51286	0.00136543	0.0150558	0	0	-0.452413	-0.770346	-0.134479	24.5079	-3.13046	-3.72944	0.00952727
436	sp|P50995|ANX11_HUMAN Annexin A11 OS=Homo sapiens OX=9606 GN=ANXA11 PE=1 SV=1	ANX11_HUMAN	54 kDa	0.999165	11	100%	NA	P50995	ANXA11	Annexin A11	26.633	26.2276	26.1641	26.4665	26.4154	26.5167	26.0544	26.2115	26.1129	26.1186	26.0209	26.0073	-0.292613	-0.602177	0.0169517	26.2457	-2.07946	-5.49722	0.0616574	0.142922	0	0	-0.417216	-0.72678	-0.107652	26.2457	-2.96496	-3.79084	0.0128104	0.0688182	0	0	-0.0773025	-0.386867	0.232262	26.2457	-0.549353	-7.37771	0.593698
437	sp|Q7Z5L9|I2BP2_HUMAN Interferon regulatory factor 2-binding protein 2 OS=Homo sapiens OX=9606 GN=IRF2BP2 PE=1 SV=2	I2BP2_HUMAN	61 kDa	0.999161	11	100%	NA	Q7Z5L9	IRF2BP2	Interferon regulatory factor 2-binding protein 2	24.0988	24.2895	24.7862	23.6995	24.1827	24.7184	23.8154	23.3561	23.8443	24.1947	24.1988	24.0938	-0.229064	-0.796496	0.338368	24.1065	-0.88808	-7.06555	0.39343	0.554894	0	0	-0.037753	-0.605185	0.529679	24.1065	-0.146368	-7.28384	0.886268	0.950546	0	0	0.490537	-0.0768946	1.05797	24.1065	1.90181	-5.83906	0.0835886
438	sp|P39023|RL3_HUMAN 60S ribosomal protein L3 OS=Homo sapiens OX=9606 GN=RPL3 PE=1 SV=2	RL3_HUMAN	46 kDa	0.999151	11	100%	NA	P39023	RPL3	60S ribosomal protein L3	25.1105	24.1992	24.4374	24.9588	25.4829	25.0903	25.6756	25.327	24.9911	25.3292	25.4859	25.4732	0.847055	0.301586	1.39252	25.1301	3.41625	-3.15685	0.00572985	0.0247391	0	0	0.252118	-0.293352	0.797587	25.1301	1.01681	-6.75908	0.331001	0.551461	0	0	0.0982123	-0.447257	0.643682	25.1301	0.3961	-7.45489	0.699577
439	sp|P62249|RS16_HUMAN 40S ribosomal protein S16 OS=Homo sapiens OX=9606 GN=RPS16 PE=1 SV=2	RS16_HUMAN	16 kDa	0.999138	11	100%	NA	P62249	RPS16	40S ribosomal protein S16	29.9817	30.1141	29.8806	29.6671	29.6293	29.7634	29.6597	29.7857	29.6062	29.8847	29.7189	29.7513	-0.207189	-0.473561	0.0591837	29.7869	-1.71114	-6.06839	0.114961	0.22462	0	0	0.0983264	-0.168046	0.364699	29.7869	0.812064	-6.94783	0.433911	0.646552	0	0	0.101112	-0.16526	0.367484	29.7869	0.835071	-7.17193	0.421377
440	sp|Q14847|LASP1_HUMAN LIM and SH3 domain protein 1 OS=Homo sapiens OX=9606 GN=LASP1 PE=1 SV=2	LASP1_HUMAN	30 kDa	0.999109	11	100%	NA	Q14847	LASP1	LIM and SH3 domain protein 1	28.7166	29.0552	29.0356	28.332	28.5019	28.0964	27.5261	27.3815	27.7127	28.2412	28.3415	28.4127	-0.604003	-0.945263	-0.262744	28.2794	-3.89372	-2.30204	0.00248536	0.0127451	0	0	0.0217103	-0.319549	0.362969	28.2794	0.139956	-7.28483	0.891215	0.952493	0	0	0.791702	0.450443	1.13296	28.2794	5.10371	-0.283235	0.00033785
441	sp|Q15084|PDIA6_HUMAN Protein disulfide-isomerase A6 OS=Homo sapiens OX=9606 GN=PDIA6 PE=1 SV=1	PDIA6_HUMAN	48 kDa	0.999091	11	100%	NA	Q15084	PDIA6	Protein disulfide-isomerase A6	27.3204	27.1472	27.3531	26.7116	27.0308	27.0088	27.604	27.5825	27.6489	26.8808	26.8882	26.8943	-0.385771	-0.663417	-0.108124	27.1726	-3.05666	-3.80393	0.0108711	0.039197	0	0	-0.0293013	-0.306948	0.248345	27.1726	-0.232169	-7.26627	0.820653	0.921934	0	0	-0.724011	-1.00166	-0.446365	27.1726	-5.7367	0.728606	0.000128942
442	sp|P26639|SYTC_HUMAN Threonine--tRNA ligase 1, cytoplasmic OS=Homo sapiens OX=9606 GN=TARS1 PE=1 SV=3	SYTC_HUMAN	83 kDa	0.999082	11	100%	NA	P26639	TARS1	Threonine--tRNA ligase 1, cytoplasmic	23.7715	24.4527	24.2268	24.3767	24.4676	24.3886	24.7438	24.5386	24.5657	24.6772	24.4242	24.1373	0.262559	-0.152597	0.677715	24.3975	1.39131	-6.51032	0.191523	0.331648	0	0	0.00192818	-0.413228	0.417084	24.3975	0.0102175	-7.2954	0.99203	0.995095	0	0	-0.203148	-0.618304	0.212008	24.3975	-1.07649	-6.94047	0.304663
443	sp|P06396|GELS_HUMAN Gelsolin OS=Homo sapiens OX=9606 GN=GSN PE=1 SV=1	GELS_HUMAN	86 kDa	0.999079	11	100%	NA	P06396	GSN	Gelsolin	25.8096	26.535	26.0479	25.9364	25.8326	25.6534	23.5473	23.894	24.0605	25.1033	24.4685	24.5655	-1.41843	-1.91934	-0.917509	25.1212	-6.22946	1.53043	6.33302e-05	0.000791087	-1	-1	-1.09503	-1.59595	-0.594112	25.1212	-4.80916	-0.55027	0.000539258	0.00829321	-1	-1	0.878515	0.377599	1.37943	25.1212	3.85827	-2.4222	0.0026423
444	sp|P23588|IF4B_HUMAN Eukaryotic translation initiation factor 4B OS=Homo sapiens OX=9606 GN=EIF4B PE=1 SV=2	IF4B_HUMAN	69 kDa	0.999077	11	100%	NA	P23588	EIF4B	Eukaryotic translation initiation factor 4B	26.1292	25.7797	25.5965	25.7017	24.6889	25.6087	24.5523	25.9091	25.1961	25.7734	25.6862	26.0127	-0.011026	-0.761011	0.738959	25.5529	-0.0323427	-7.47902	0.974776	0.987615	0	0	0.490992	-0.258992	1.24098	25.5529	1.44023	-6.26407	0.177545	0.376088	0	0	0.604941	-0.145043	1.35493	25.5529	1.77448	-6.03377	0.103521
445	sp|Q16658|FSCN1_HUMAN Fascin OS=Homo sapiens OX=9606 GN=FSCN1 PE=1 SV=3	FSCN1_HUMAN	55 kDa	0.999072	11	100%	NA	Q16658	FSCN1	Fascin	28.0664	27.9566	27.4848	26.9215	26.4106	26.6162	26.1701	26.9671	26.3152	27.0562	26.9045	26.8799	-0.888999	-1.39466	-0.383339	26.9791	-3.86769	-2.34829	0.00259962	0.0131607	0	0	0.29749	-0.20817	0.803151	26.9791	1.29426	-6.44916	0.221984	0.436267	0	0	0.462802	-0.042858	0.968463	26.9791	2.01347	-5.66277	0.0690863
446	sp|Q15942|ZYX_HUMAN Zyxin OS=Homo sapiens OX=9606 GN=ZYX PE=1 SV=1	ZYX_HUMAN	61 kDa	0.999004	11	100%	NA	Q15942	ZYX	Zyxin	27.2594	27.6528	27.8229	28.2102	28.1152	28.1837	27.3378	27.2275	27.5966	28.4189	28.7561	28.6596	1.03316	0.659695	1.40662	27.9367	6.08594	1.31603	7.76332e-05	0.000915007	1	1	0.441822	0.0683584	0.815285	27.9367	2.6026	-4.43182	0.0245099	0.109844	0	0	1.22424	0.850772	1.5977	27.9367	7.21151	2.87265	1.69028e-05
447	sp|O00425|IF2B3_HUMAN Insulin-like growth factor 2 mRNA-binding protein 3 OS=Homo sapiens OX=9606 GN=IGF2BP3 PE=1 SV=2	IF2B3_HUMAN	64 kDa	0.998997	11	91%	NA	O00425	IGF2BP3	Insulin-like growth factor 2 mRNA-binding protein 3	24.6998	23.3589	23.6774	24.416	23.6527	24.4209	24.6502	25.1033	25.0235	22.3734	22.6787	22.9218	-1.25406	-1.98208	-0.526049	23.9147	-3.78956	-2.48744	0.00297647	0.0145977	-1	-1	-1.50525	-2.23326	-0.777237	23.9147	-4.54861	-0.990075	0.000823769	0.010698	-1	-1	-2.26771	-2.99572	-1.53969	23.9147	-6.85262	2.37771	2.70021e-05
448	sp|Q9Y520|PRC2C_HUMAN Protein PRRC2C OS=Homo sapiens OX=9606 GN=PRRC2C PE=1 SV=4	PRC2C_HUMAN	317 kDa	0.998977	11	100%	NA	Q9Y520	PRRC2C	Protein PRRC2C	25.1656	24.6504	25.2745	25.1203	24.3285	25.0192	24.5498	24.5557	24.6489	25.5069	25.5676	25.7958	0.593254	0.103892	1.08262	25.0153	2.66698	-4.49784	0.0218459	0.067572	0	0	0.80076	0.311398	1.29012	25.0153	3.59982	-2.65257	0.00414568	0.0317944	0	0	1.03865	0.549288	1.52801	25.0153	4.66926	-1.00893	0.00067623
449	sp|Q13177|PAK2_HUMAN Serine/threonine-protein kinase PAK 2 OS=Homo sapiens OX=9606 GN=PAK2 PE=1 SV=3	PAK2_HUMAN	58 kDa	0.99897	11	82%	NA	Q13177	PAK2	Serine/threonine-protein kinase PAK 2	25.0827	25.2195	25.2683	24.4643	23.5538	24.0847	23.6471	23.8925	24.1176	24.2786	24.1911	24.2906	-0.936768	-1.39759	-0.475942	24.3409	-4.47202	-1.29001	0.000934667	0.00600447	0	0	0.219172	-0.241654	0.679998	24.3409	1.0463	-6.72898	0.317782	0.535501	0	0	0.36767	-0.0931561	0.828496	24.3409	1.75521	-6.06258	0.106886
450	sp|Q9Y617|SERC_HUMAN Phosphoserine aminotransferase OS=Homo sapiens OX=9606 GN=PSAT1 PE=1 SV=2	SERC_HUMAN	40 kDa	0.998942	11	100%	NA	Q9Y617	PSAT1	Phosphoserine aminotransferase	26.7036	26.8537	26.3722	26.6936	26.4219	26.485	26.8072	27.5104	26.9459	25.6556	25.5902	25.399	-1.0949	-1.5301	-0.659689	26.4532	-5.53459	0.465707	0.000174295	0.0016814	-1	-1	-0.985187	-1.4204	-0.54998	26.4532	-4.98002	-0.26658	0.000410536	0.00673925	0	0	-1.53955	-1.97476	-1.10435	26.4532	-7.78229	3.62636	8.28376e-06
451	sp|O00469|PLOD2_HUMAN Procollagen-lysine,2-oxoglutarate 5-dioxygenase 2 OS=Homo sapiens OX=9606 GN=PLOD2 PE=1 SV=2	PLOD2_HUMAN	85 kDa	0.998923	11	100%	NA	O00469	PLOD2	Procollagen-lysine,2-oxoglutarate 5-dioxygenase 2	23.141	23.7125	24.0005	23.2342	23.7398	24.6693	24.2867	24.473	24.3766	24.4061	24.3801	25.1739	1.03538	0.26334	1.80741	24.1328	2.95032	-3.99453	0.0131507	0.045707	1	1	0.772302	0.000266916	1.54434	24.1328	2.20069	-5.11767	0.0499335	0.176483	0	0	0.274608	-0.497428	1.04664	24.1328	0.782501	-7.21558	0.450374
452	sp|P62258|1433E_HUMAN 14-3-3 protein epsilon OS=Homo sapiens OX=9606 GN=YWHAE PE=1 SV=1	1433E_HUMAN	29 kDa	0.998921	11	73%	NA	P62258	YWHAE	14-3-3 protein epsilon	26.9605	26.2338	26.104	26.6854	26.7114	26.8259	26.4471	26.8559	26.4497	26.2753	26.3347	26.3569	-0.110444	-0.570695	0.349806	26.52	-0.527908	-7.32999	0.608007	0.735903	0	0	-0.418582	-0.878833	0.041668	26.52	-2.00076	-5.44273	0.07061	0.215818	0	0	-0.261933	-0.722183	0.198318	26.52	-1.252	-6.74271	0.236438
453	sp|Q99714|HCD2_HUMAN 3-hydroxyacyl-CoA dehydrogenase type-2 OS=Homo sapiens OX=9606 GN=HSD17B10 PE=1 SV=3	HCD2_HUMAN	27 kDa	0.998915	11	100%	NA	Q99714	HSD17B10	3-hydroxyacyl-CoA dehydrogenase type-2	25.6813	25.6383	25.3439	25.8522	25.7414	25.7389	25.7671	26.0822	26.0645	25.9757	25.6865	25.7253	0.241323	-0.0835217	0.566168	25.7748	1.6343	-6.17978	0.130353	0.24592	0	0	0.0183485	-0.306496	0.343193	25.7748	0.124261	-7.28708	0.903342	0.959215	0	0	-0.175438	-0.500283	0.149406	25.7748	-1.18811	-6.81738	0.259713
454	sp|Q96HE7|ERO1A_HUMAN ERO1-like protein alpha OS=Homo sapiens OX=9606 GN=ERO1A PE=1 SV=2	ERO1A_HUMAN	54 kDa	0.998864	11	100%	NA	Q96HE7	ERO1A	ERO1-like protein alpha	25.5853	25.4691	25.7757	25.4495	25.9789	25.9687	25.5768	25.1319	25.2007	24.9634	25.1477	25.0417	-0.559118	-0.955022	-0.163213	25.4408	-3.10686	-3.71374	0.00993755	0.0366761	0	0	-0.74814	-1.14404	-0.352235	25.4408	-4.15721	-1.66577	0.0015836	0.0167655	0	0	-0.252189	-0.648094	0.143715	25.4408	-1.40135	-6.55701	0.188582
455	sp|P02751|FINC_HUMAN Fibronectin OS=Homo sapiens OX=9606 GN=FN1 PE=1 SV=5	FINC_HUMAN	272 kDa	0.998786	11	100%	NA	P02751	FN1	Fibronectin	23.9884	24.0535	23.9432	24.4	24.4921	23.827	25.7763	25.5032	26.2036	25.0488	25.3083	24.9556	1.10923	0.639447	1.57901	24.7917	5.19438	-0.0800869	0.000293287	0.00249935	1	1	0.864569	0.394787	1.33435	24.7917	4.04866	-1.85598	0.00190481	0.019259	0	0	-0.723454	-1.19324	-0.253671	24.7917	-3.38784	-3.2658	0.0060256
456	sp|Q93052|LPP_HUMAN Lipoma-preferred partner OS=Homo sapiens OX=9606 GN=LPP PE=1 SV=1	LPP_HUMAN	66 kDa	0.998745	11	100%	NA	Q93052	LPP	Lipoma-preferred partner	26.5859	26.4232	26.9229	26.2732	26.6338	26.3374	25.8937	25.5379	25.8927	26.5395	26.7062	26.6469	-0.0131454	-0.385996	0.359705	26.3661	-0.0775615	-7.47632	0.939564	0.961606	0	0	0.216057	-0.156794	0.588908	26.3661	1.2748	-6.47275	0.228548	0.442556	0	0	0.856069	0.483219	1.22892	26.3661	5.05107	-0.369861	0.00036697
457	sp|Q9Y3C1|NOP16_HUMAN Nucleolar protein 16 OS=Homo sapiens OX=9606 GN=NOP16 PE=1 SV=2	NOP16_HUMAN	21 kDa	0.998726	11	100%	NA	Q9Y3C1	NOP16	Nucleolar protein 16	26.4373	26.9879	26.9741	26.5956	26.6295	26.5378	26.5954	26.5625	26.8465	26.4321	26.5036	26.2148	-0.416299	-0.786246	-0.0463514	26.6098	-2.47556	-4.83182	0.0307386	0.086643	0	0	-0.204159	-0.574106	0.165789	26.6098	-1.21405	-6.54468	0.250052	0.464202	0	0	-0.284664	-0.654611	0.0852835	26.6098	-1.69278	-6.15474	0.118483
458	sp|P51858|HDGF_HUMAN Hepatoma-derived growth factor OS=Homo sapiens OX=9606 GN=HDGF PE=1 SV=1	HDGF_HUMAN	27 kDa	0.998666	11	91%	NA	P51858	HDGF	Hepatoma-derived growth factor	28.7017	28.1816	27.8395	27.9283	27.0626	27.7591	27.4581	28.4612	28.0113	28.2204	27.8399	28.4177	-0.0816177	-0.775667	0.612431	27.9901	-0.258704	-7.44332	0.800622	0.873433	0	0	0.576017	-0.118032	1.27007	27.9901	1.8258	-5.71517	0.0950156	0.259473	0	0	0.182464	-0.511585	0.876513	27.9901	0.578357	-7.36042	0.574628
459	sp|Q96PU8|QKI_HUMAN KH domain-containing RNA-binding protein QKI OS=Homo sapiens OX=9606 GN=QKI PE=1 SV=1	QKI_HUMAN	38 kDa	0.998617	11	100%	NA	Q96PU8	QKI	KH domain-containing RNA-binding protein QKI	25.0738	24.9544	24.9481	23.9689	23.54	24.0893	24.5098	25.0409	24.9926	24.5665	23.9444	24.5243	-0.647033	-1.11961	-0.17446	24.5128	-3.01208	-3.88391	0.0117738	0.0417657	0	0	0.478988	0.00641458	0.951561	24.5128	2.22979	-5.06932	0.0474531	0.171425	0	0	-0.502707	-0.97528	-0.0301336	24.5128	-2.34021	-5.1227	0.0390732
460	sp|P49790|NU153_HUMAN Nuclear pore complex protein Nup153 OS=Homo sapiens OX=9606 GN=NUP153 PE=1 SV=2	NU153_HUMAN	154 kDa	0.998597	11	100%	NA	P49790	NUP153	Nuclear pore complex protein Nup153	23.8402	23.6975	23.4491	23.3678	22.6905	22.8385	23.46	23.6039	23.5001	23.3292	23.1808	23.4209	-0.351988	-0.751285	0.0473078	23.3649	-1.93929	-5.72115	0.078433	0.169822	0	0	0.344667	-0.0546288	0.743964	23.3649	1.89895	-5.60279	0.0839944	0.242761	0	0	-0.211047	-0.610344	0.188249	23.3649	-1.16277	-6.84616	0.269434
461	sp|Q9H9B4|SFXN1_HUMAN Sideroflexin-1 OS=Homo sapiens OX=9606 GN=SFXN1 PE=1 SV=4	SFXN1_HUMAN	36 kDa	0.998545	11	100%	NA	Q9H9B4	SFXN1	Sideroflexin-1	26.8484	26.7667	26.7219	26.6749	26.8063	26.4414	27.0612	27.4523	27.0406	26.4976	26.4387	26.3086	-0.364034	-0.69562	-0.0324473	26.7549	-2.4152	-4.93574	0.0342166	0.0936471	0	0	-0.225931	-0.557517	0.105656	26.7549	-1.49895	-6.18578	0.161918	0.357768	0	0	-0.769737	-1.10132	-0.43815	26.7549	-5.10686	-0.278064	0.000336187
462	sp|Q8IVT2|MISP_HUMAN Mitotic interactor and substrate of PLK1 OS=Homo sapiens OX=9606 GN=MISP PE=1 SV=1	MISP_HUMAN	75 kDa	0.998541	11	100%	NA	Q8IVT2	MISP	Mitotic interactor and substrate of PLK1	24.9702	25.1151	25.3506	25.8342	25.6417	25.7001	21.8912	21.8047	22.1565	24.7312	25.0854	24.891	-0.242786	-0.583272	0.0977002	24.431	-1.56868	-6.27244	0.144913	0.266571	0	0	-0.822811	-1.1633	-0.482326	24.431	-5.31631	0.280273	0.000242925	0.00443641	0	0	2.95173	2.61124	3.29222	24.431	19.0716	13.158	8.39913e-10
463	sp|Q13200|PSMD2_HUMAN 26S proteasome non-ATPase regulatory subunit 2 OS=Homo sapiens OX=9606 GN=PSMD2 PE=1 SV=3	PSMD2_HUMAN	100 kDa	0.998476	11	100%	NA	Q13200	PSMD2	26S proteasome non-ATPase regulatory subunit 2	22.7504	23.3314	22.8717	22.8624	22.798	22.9203	23.1224	23.3159	23.1334	24.648	22.9183	23.097	0.569965	-0.232144	1.37207	23.1474	1.56323	-6.28001	0.146182	0.268398	0	0	0.694213	-0.107895	1.49632	23.1474	1.90401	-5.59494	0.0832779	0.242368	0	0	0.363853	-0.438256	1.16596	23.1474	0.997933	-7.02119	0.339676
464	sp|P36776|LONM_HUMAN Lon protease homolog, mitochondrial OS=Homo sapiens OX=9606 GN=LONP1 PE=1 SV=2	LONM_HUMAN	106 kDa	0.99835	11	100%	NA	P36776	LONP1	Lon protease homolog, mitochondrial	23.0011	22.5135	22.761	23.3123	22.9259	23.3751	23.4482	23.8953	23.4757	22.6675	22.2914	22.8545	-0.154086	-0.606562	0.298389	23.0435	-0.749165	-7.18204	0.469415	0.626244	0	0	-0.599968	-1.05244	-0.147492	23.0435	-2.91704	-3.87635	0.0139589	0.0733598	0	0	-1.00194	-1.45441	-0.549463	23.0435	-4.87141	-0.668223	0.000488018
465	sp|Q16204|CCDC6_HUMAN Coiled-coil domain-containing protein 6 OS=Homo sapiens OX=9606 GN=CCDC6 PE=1 SV=2	CCDC6_HUMAN	53 kDa	0.998253	11	100%	NA	Q16204	CCDC6	Coiled-coil domain-containing protein 6	23.6319	23.19	23.3756	23.6606	23.1074	23.2699	22.7462	23.1578	22.9534	23.4944	23.4586	23.2697	0.00835791	-0.391568	0.408283	23.2763	0.0459756	-7.47844	0.964151	0.978886	0	0	0.0615733	-0.338352	0.461499	23.2763	0.338706	-7.23351	0.741184	0.872538	0	0	0.455106	0.0551808	0.855032	23.2763	2.50347	-4.84233	0.0292495
466	sp|O95425|SVIL_HUMAN Supervillin OS=Homo sapiens OX=9606 GN=SVIL PE=1 SV=2	SVIL_HUMAN	248 kDa	0.998211	11	100%	NA	O95425	SVIL	Supervillin	24.1273	24.0373	23.9805	23.526	23.065	23.2794	23.0539	23.0601	22.8943	24.0135	24.0481	24.3669	0.0945024	-0.240614	0.429619	23.621	0.620377	-7.27396	0.547598	0.688739	0	0	0.852724	0.517607	1.18784	23.621	5.59785	0.726048	0.000158508	0.00315074	0	0	1.14011	0.804995	1.47523	23.621	7.48446	3.23808	1.19615e-05
467	sp|O95202|LETM1_HUMAN Mitochondrial proton/calcium exchanger protein OS=Homo sapiens OX=9606 GN=LETM1 PE=1 SV=1	LETM1_HUMAN	83 kDa	0.998185	11	100%	NA	O95202	LETM1	Mitochondrial proton/calcium exchanger protein	23.1314	23.0791	23.8793	24.3757	24.3564	24.4172	24.5447	24.271	24.6343	24.0094	23.8716	24.0039	0.598375	0.159269	1.03748	24.0478	2.99787	-3.90938	0.0120773	0.0424811	0	0	-0.421409	-0.860515	0.0176977	24.0478	-2.11127	-5.26469	0.058352	0.192068	0	0	-0.521661	-0.960767	-0.0825541	24.0478	-2.61353	-4.6504	0.0240363
468	sp|P09211|GSTP1_HUMAN Glutathione S-transferase P OS=Homo sapiens OX=9606 GN=GSTP1 PE=1 SV=2	GSTP1_HUMAN	23 kDa	0.998168	11	100%	NA	P09211	GSTP1	Glutathione S-transferase P	26.9445	26.9757	26.7932	27.9187	28.0405	27.5249	27.6667	27.4312	27.3565	28.6402	28.4118	28.4452	1.59459	1.24405	1.94514	27.6791	10.0073	6.25875	7.10621e-07	2.6293e-05	1	1	0.671038	0.320495	1.02158	27.6791	4.21129	-1.57143	0.00144517	0.01564	0	0	1.01425	0.663707	1.36479	27.6791	6.36521	1.67833	5.23684e-05
469	sp|Q13573|SNW1_HUMAN SNW domain-containing protein 1 OS=Homo sapiens OX=9606 GN=SNW1 PE=1 SV=1	SNW1_HUMAN	61 kDa	0.99809	11	100%	NA	Q13573	SNW1	SNW domain-containing protein 1	25.4441	25.2326	25.3549	25.2567	24.7119	24.7692	25.2584	25.206	25.1336	25.0886	25.1768	25.1999	-0.188767	-0.526315	0.148781	25.1527	-1.23027	-6.70873	0.244159	0.391915	0	0	0.242508	-0.0950405	0.580056	25.1527	1.58052	-6.07365	0.142185	0.331855	0	0	-0.0442764	-0.381824	0.293272	25.1527	-0.288566	-7.49449	0.778258
470	sp|P15559|NQO1_HUMAN NAD(P)H dehydrogenase [quinone] 1 OS=Homo sapiens OX=9606 GN=NQO1 PE=1 SV=1	NQO1_HUMAN	31 kDa	0.99808	11	100%	NA	P15559	NQO1	NAD(P)H dehydrogenase [quinone] 1	24.3711	24.4298	24.0672	23.2569	23.3837	23.5034	26.1749	26.7956	25.333	24.3819	24.7331	24.2928	0.179904	-0.474488	0.834295	24.5603	0.6048	-7.28399	0.557534	0.694957	0	0	1.08794	0.433548	1.74233	24.5603	3.65743	-2.5496	0.00374755	0.0295955	1	1	-1.63185	-2.28624	-0.977456	24.5603	-5.48594	0.334375	0.000187573
471	sp|Q9UJU6|DBNL_HUMAN Drebrin-like protein OS=Homo sapiens OX=9606 GN=DBNL PE=1 SV=1	DBNL_HUMAN	48 kDa	0.998065	11	100%	NA	Q9UJU6	DBNL	Drebrin-like protein	27.1017	26.9326	26.842	26.8306	26.3206	26.5266	25.778	26.1324	26.0266	26.3443	26.4446	26.4949	-0.530824	-0.880195	-0.181453	26.4812	-3.34251	-3.2896	0.00653007	0.0270061	0	0	-0.131358	-0.480729	0.218013	26.4812	-0.827138	-6.93519	0.425671	0.637852	0	0	0.448937	0.0995659	0.798308	26.4812	2.82688	-4.27328	0.0164065
472	sp|Q92817|EVPL_HUMAN Envoplakin OS=Homo sapiens OX=9606 GN=EVPL PE=1 SV=3	EVPL_HUMAN	232 kDa	0.998055	11	100%	NA	Q92817	EVPL	Envoplakin	23.0274	23.1524	22.8126	23.2004	23.4845	23.5756	20.6622	20.1523	20.6578	21.4672	21.6015	21.7053	-1.40615	-1.79195	-1.02035	22.1249	-8.01825	3.97428	6.23588e-06	0.000141298	-1	-1	-1.82885	-2.21465	-1.44305	22.1249	-10.4286	6.79829	4.69193e-07	5.01618e-05	-1	-1	1.10056	0.714759	1.48636	22.1249	6.27569	1.54639	5.93446e-05
473	sp|P46087|NOP2_HUMAN Probable 28S rRNA (cytosine(4447)-C(5))-methyltransferase OS=Homo sapiens OX=9606 GN=NOP2 PE=1 SV=2	NOP2_HUMAN	89 kDa	0.998022	11	100%	NA	P46087	NOP2	Probable 28S rRNA (cytosine(4447)-C(5))-methyltransferase	25.0752	24.3782	24.7745	25.1067	24.7635	24.8682	25.0893	24.9728	25.1253	24.9656	24.8919	25.1152	0.248259	-0.140885	0.637403	24.9272	1.40347	-6.49463	0.187964	0.32684	0	0	0.0780946	-0.311049	0.467239	24.9272	0.441489	-7.19058	0.667379	0.821432	0	0	-0.0715496	-0.460694	0.317594	24.9272	-0.404488	-7.45129	0.693578
474	sp|Q9H307|PININ_HUMAN Pinin OS=Homo sapiens OX=9606 GN=PNN PE=1 SV=5	PININ_HUMAN	82 kDa	0.998018	11	100%	NA	Q9H307	PNN	Pinin	23.5913	22.1832	22.7571	23.699	23.9809	24.2319	24.0014	23.5566	23.6435	23.6215	23.985	24.091	1.05526	0.382145	1.72838	23.6119	3.44889	-3.09812	0.00540845	0.0235954	1	1	-0.0714607	-0.744577	0.601655	23.6119	-0.233554	-7.26592	0.819604	0.921464	0	0	0.165306	-0.50781	0.838422	23.6119	0.540265	-7.38295	0.59974
475	sp|O43290|SNUT1_HUMAN U4/U6.U5 tri-snRNP-associated protein 1 OS=Homo sapiens OX=9606 GN=SART1 PE=1 SV=1	SNUT1_HUMAN	90 kDa	0.998015	11	100%	NA	O43290	SART1	U4/U6.U5 tri-snRNP-associated protein 1	24.1448	23.8417	23.425	23.4448	22.5939	23.3717	23.0646	23.7189	23.4498	23.2736	23.0873	23.458	-0.530857	-1.11414	0.052423	23.4062	-2.00221	-5.62153	0.0704351	0.157042	0	0	0.136194	-0.447087	0.719474	23.4062	0.513676	-7.15392	0.6176	0.788696	0	0	-0.138118	-0.721398	0.445163	23.4062	-0.520932	-7.39383	0.6127
476	sp|Q8WWM7|ATX2L_HUMAN Ataxin-2-like protein OS=Homo sapiens OX=9606 GN=ATXN2L PE=1 SV=2	ATX2L_HUMAN	113 kDa	0.998012	11	100%	NA	Q8WWM7	ATXN2L	Ataxin-2-like protein	23.2753	23.8085	23.6952	23.6438	23.2077	23.3401	23.5918	23.4184	23.5855	23.5758	24.0713	23.6795	0.182561	-0.231636	0.596757	23.5744	0.969639	-6.98918	0.352984	0.51281	0	0	0.378351	-0.0358457	0.792547	23.5744	2.00954	-5.42874	0.0695541	0.213934	0	0	0.243637	-0.17056	0.657833	23.5744	1.29403	-6.69199	0.222061
477	sp|Q15365|PCBP1_HUMAN Poly(rC)-binding protein 1 OS=Homo sapiens OX=9606 GN=PCBP1 PE=1 SV=2	PCBP1_HUMAN	37 kDa	0.997944	11	73%	NA	Q15365	PCBP1	Poly(rC)-binding protein 1	25.4987	25.8021	25.6168	25.3932	25.7787	25.4055	24.8635	25.2624	25.2393	25.0624	25.3165	24.8677	-0.556983	-0.945961	-0.168006	25.3422	-3.15012	-3.63596	0.00919852	0.0345595	0	0	-0.443614	-0.832591	-0.0546364	25.3422	-2.50894	-4.59468	0.0289663	0.120741	0	0	-0.0395734	-0.428551	0.349404	25.3422	-0.223814	-7.51242	0.826988
478	sp|P22676|CALB2_HUMAN Calretinin OS=Homo sapiens OX=9606 GN=CALB2 PE=2 SV=2	CALB2_HUMAN	32 kDa	0.997851	11	100%	NA	P22676	CALB2	Calretinin	26.8497	26.9241	26.6691	24.2822	24.8273	24.7239	22.4496	21.4986	22.3597	21.7155	22.2641	22.1674	-4.76529	-5.33176	-4.19882	23.8943	-18.5063	12.8357	1.16007e-09	2.2622e-07	-1	-1	-2.5621	-3.12857	-1.99563	23.8943	-9.95009	6.31003	7.52661e-07	6.46846e-05	-1	-1	-0.0535885	-0.620059	0.512882	23.8943	-0.208115	-7.5161	0.838928
479	sp|P67809|YBOX1_HUMAN Y-box-binding protein 1 OS=Homo sapiens OX=9606 GN=YBX1 PE=1 SV=3	YBOX1_HUMAN	36 kDa	0.997774	11	36%	NA	P67809	YBX1	Y-box-binding protein 1	29.3857	28.3407	29.6192	28.9963	28.8079	29.4866	29.2024	28.6607	29.2011	28.9068	29.2386	29.6292	0.142995	-0.582715	0.868705	29.1229	0.433477	-7.37832	0.673014	0.786574	0	0	0.161267	-0.564443	0.886977	29.1229	0.488868	-7.16712	0.634499	0.800521	0	0	0.236787	-0.488922	0.962497	29.1229	0.717802	-7.26579	0.487786
480	sp|O95573|ACSL3_HUMAN Fatty acid CoA ligase Acsl3 OS=Homo sapiens OX=9606 GN=ACSL3 PE=1 SV=3	ACSL3_HUMAN	80 kDa	0.997727	11	73%	NA	O95573	ACSL3	Fatty acid CoA ligase Acsl3	25.7687	25.5267	26.0063	25.0655	24.8989	25.4348	25.3476	24.8899	25.2242	24.3443	24.4632	24.5447	-1.31652	-1.72509	-0.907964	25.1262	-7.08894	2.75595	1.97997e-05	0.000352893	-1	-1	-0.682379	-1.09094	-0.273818	25.1262	-3.67433	-2.51944	0.00363842	0.0290477	0	0	-0.703173	-1.11173	-0.294612	25.1262	-3.7863	-2.55053	0.00299341
481	sp|P16949|STMN1_HUMAN Stathmin OS=Homo sapiens OX=9606 GN=STMN1 PE=1 SV=3	STMN1_HUMAN	17 kDa	0.997726	11	82%	NA	P16949	STMN1	Stathmin	26.2436	27.1061	26.6241	25.8522	25.5907	25.561	26.5598	26.5165	26.4833	26.5175	26.8262	26.4788	-0.0504737	-0.494181	0.393234	26.3633	-0.250252	-7.44565	0.806987	0.878192	0	0	0.939518	0.49581	1.38323	26.3633	4.65819	-0.804072	0.000688529	0.00958039	0	0	0.0876231	-0.356085	0.531331	26.3633	0.434441	-7.43784	0.672335
482	sp|O75390|CISY_HUMAN Citrate synthase, mitochondrial OS=Homo sapiens OX=9606 GN=CS PE=1 SV=2	CISY_HUMAN	52 kDa	0.997543	11	100%	NA	O75390	CS	Citrate synthase, mitochondrial	25.5965	26.3537	25.8973	26.2256	25.9896	26.2443	26.1795	26.5906	26.3886	26.2684	26.0465	26.0486	0.171981	-0.254142	0.598104	26.1524	0.88788	-7.06573	0.393533	0.554894	0	0	-0.0320101	-0.458133	0.394113	26.1524	-0.165257	-7.28065	0.871728	0.945445	0	0	-0.265065	-0.691188	0.161058	26.1524	-1.36844	-6.59921	0.198368
483	sp|Q06323|PSME1_HUMAN Proteasome activator complex subunit 1 OS=Homo sapiens OX=9606 GN=PSME1 PE=1 SV=1	PSME1_HUMAN	29 kDa	0.997476	11	100%	NA	Q06323	PSME1	Proteasome activator complex subunit 1	27.9242	27.2895	27.6878	27.0733	27.3337	27.2582	26.5908	26.6902	26.587	27.1207	27.0513	27.0948	-0.544917	-0.897086	-0.192748	27.1418	-3.40399	-3.17892	0.00585563	0.0249524	0	0	-0.132816	-0.484985	0.219353	27.1418	-0.829678	-6.93304	0.424293	0.636439	0	0	0.466259	0.11409	0.818428	27.1418	2.91263	-4.1203	0.0140695
484	sp|Q9Y2D5|AKAP2_HUMAN A-kinase anchor protein 2 OS=Homo sapiens OX=9606 GN=AKAP2 PE=1 SV=3	AKAP2_HUMAN	95 kDa	0.997432	11	100%	NA	Q9Y2D5	AKAP2	A-kinase anchor protein 2	23.439	24.1278	23.5648	24.1441	24.0155	23.8081	24.7231	24.8175	25.0016	24.208	24.2229	24.0742	0.457823	0.0556577	0.859987	24.1789	2.50439	-4.78193	0.0292017	0.0833441	0	0	0.179148	-0.223017	0.581313	24.1789	0.979979	-6.79569	0.348078	0.570434	0	0	-0.679046	-1.08121	-0.276881	24.1789	-3.71453	-2.6788	0.00339172
485	sp|Q92598|HS105_HUMAN Heat shock protein 105 kDa OS=Homo sapiens OX=9606 GN=HSPH1 PE=1 SV=1	HS105_HUMAN	97 kDa	0.997324	11	91%	NA	Q92598	HSPH1	Heat shock protein 105 kDa	24.9089	24.7788	24.9289	24.8856	24.7105	24.8107	24.4525	24.3212	24.4771	25.1447	25.1947	25.2899	0.337593	0.0800197	0.595167	24.8253	2.88338	-4.11415	0.0148267	0.0496432	0	0	0.407495	0.149922	0.665069	24.8253	3.48041	-2.86643	0.00511549	0.0356224	0	0	0.792849	0.535276	1.05042	24.8253	6.77171	2.26382	3.00763e-05
486	sp|P62995|TRA2B_HUMAN Transformer-2 protein homolog beta OS=Homo sapiens OX=9606 GN=TRA2B PE=1 SV=1	TRA2B_HUMAN	34 kDa	0.997296	11	91%	NA	P62995	TRA2B	Transformer-2 protein homolog beta	26.0497	26.3282	26.1768	25.6364	25.5033	25.6115	25.8827	26.2788	26.1029	26.0091	26.2152	25.9134	-0.138989	-0.458174	0.180196	25.9757	-0.95796	-7.00047	0.358586	0.518371	0	0	0.462194	0.143008	0.781379	25.9757	3.18559	-3.39566	0.00863412	0.0513827	0	0	-0.0422168	-0.361402	0.276968	25.9757	-0.290973	-7.49374	0.776464
487	sp|Q02218|ODO1_HUMAN 2-oxoglutarate dehydrogenase complex component E1 OS=Homo sapiens OX=9606 GN=OGDH PE=1 SV=3	ODO1_HUMAN	116 kDa	0.997051	11	100%	NA	Q02218	OGDH	2-oxoglutarate dehydrogenase complex component E1	22.9956	23.2445	23.691	24.2806	24.0631	24.188	24.5058	24.3181	24.2218	23.6138	23.9047	23.8295	0.472323	0.0777623	0.866885	23.9047	2.63351	-4.55667	0.0231933	0.0708403	0	0	-0.39455	-0.789111	1.07305e-05	23.9047	-2.19987	-5.11903	0.0500052	0.176483	0	0	-0.565899	-0.96046	-0.171337	23.9047	-3.15525	-3.68483	0.00911465
488	sp|P15531|NDKA_HUMAN Nucleoside diphosphate kinase A OS=Homo sapiens OX=9606 GN=NME1 PE=1 SV=1	NDKA_HUMAN	17 kDa	0.996769	11	45%	NA	P15531	NME1	Nucleoside diphosphate kinase A	25.0303	25.7394	25.0672	25.3694	25.6431	25.5797	25.7823	25.5395	25.5493	25.4785	25.1309	25.0942	-0.0444529	-0.483862	0.394957	25.417	-0.222556	-7.45273	0.827944	0.891702	0	0	-0.296207	-0.735616	0.143203	25.417	-1.48298	-6.20728	0.166047	0.361671	0	0	-0.389169	-0.828579	0.0502402	25.417	-1.9484	-5.7661	0.0772247
489	sp|O95171|SCEL_HUMAN Sciellin OS=Homo sapiens OX=9606 GN=SCEL PE=1 SV=2	SCEL_HUMAN	78 kDa	0.99658	11	100%	NA	O95171	SCEL	Sciellin	23.3816	23.2014	22.6958	24.0298	24.0465	23.678	20.9344	22.2717	21.55	21.5589	22.2699	21.6667	-1.26114	-1.9664	-0.555891	22.6071	-3.93395	-2.23063	0.00231885	0.0121252	-1	-1	-2.08633	-2.79159	-1.38108	22.6071	-6.50801	2.09098	4.29924e-05	0.00118513	-1	-1	0.246444	-0.458808	0.951697	22.6071	0.768747	-7.22658	0.458169
490	sp|Q13242|SRSF9_HUMAN Serine/arginine-rich splicing factor 9 OS=Homo sapiens OX=9606 GN=SRSF9 PE=1 SV=1	SRSF9_HUMAN	26 kDa	0.996494	11	91%	NA	Q13242	SRSF9	Serine/arginine-rich splicing factor 9	26.8249	26.6731	26.7412	26.1004	26.1256	26.0714	26.7239	26.691	26.8835	25.7949	26.0904	25.9604	-0.797847	-1.06894	-0.526756	26.39	-6.4746	1.89011	4.50124e-05	0.000632554	0	0	-0.150565	-0.421656	0.120527	26.39	-1.22185	-6.5356	0.247206	0.461261	0	0	-0.817548	-1.08864	-0.546456	26.39	-6.63448	2.06864	3.61818e-05
491	sp|Q9H0D6|XRN2_HUMAN 5'-3' exoribonuclease 2 OS=Homo sapiens OX=9606 GN=XRN2 PE=1 SV=1	XRN2_HUMAN	109 kDa	0.996179	11	100%	NA	Q9H0D6	XRN2	5'-3' exoribonuclease 2	21.1077	22.2187	21.4064	21.7201	21.1941	21.67	22.5925	22.7225	22.7635	22.2364	21.5334	21.907	0.314691	-0.293598	0.92298	21.9227	1.13811	-6.81395	0.279165	0.430366	0	0	0.364213	-0.244076	0.972502	21.9227	1.31721	-6.421	0.214445	0.42889	0	0	-0.800549	-1.40884	-0.19226	21.9227	-2.89526	-4.15134	0.0145144
492	sp|O00148|DX39A_HUMAN ATP-dependent RNA helicase DDX39A OS=Homo sapiens OX=9606 GN=DDX39A PE=1 SV=2	DX39A_HUMAN	49 kDa	0.996178	11	9%	NA	O00148	DDX39A	ATP-dependent RNA helicase DDX39A	19.9876	20.4342	19.7769	20.1231	19.3163	19.5729	20.8281	20.8852	20.5283	20.7646	20.8239	20.41	0.599918	0.0836487	1.11619	20.2876	2.55638	-4.69158	0.026618	0.0780386	0	0	0.995406	0.479137	1.51168	20.2876	4.24164	-1.51861	0.00137307	0.0150832	0	0	-0.0810171	-0.597286	0.435252	20.2876	-0.345231	-7.47514	0.736407
493	sp|Q9UJS0|S2513_HUMAN Electrogenic aspartate/glutamate antiporter SLC25A13, mitochondrial OS=Homo sapiens OX=9606 GN=SLC25A13 PE=1 SV=2	S2513_HUMAN	74 kDa	0.995989	11	82%	NA	Q9UJS0	SLC25A13	Electrogenic aspartate/glutamate antiporter SLC25A13, mitochondrial	23.0074	23.2761	23.5644	23.5195	23.2362	23.3362	23.1341	23.0712	23.3598	23.4137	23.4968	23.4238	0.162093	-0.188229	0.512415	23.3199	1.0179	-6.94134	0.330506	0.48777	0	0	0.0807699	-0.269552	0.431092	23.3199	0.507214	-7.15742	0.62198	0.792344	0	0	0.256378	-0.0939437	0.6067	23.3199	1.60999	-6.27389	0.13559
494	sp|Q08J23|NSUN2_HUMAN RNA cytosine C(5)-methyltransferase NSUN2 OS=Homo sapiens OX=9606 GN=NSUN2 PE=1 SV=2	NSUN2_HUMAN	86 kDa	0.99447	11	100%	NA	Q08J23	NSUN2	RNA cytosine C(5)-methyltransferase NSUN2	21.5205	21.6737	21.7962	21.4763	21.8047	21.7997	21.7823	21.0036	21.4826	20.7382	21.2171	21.285	-0.58342	-1.05731	-0.109531	21.465	-2.70841	-4.42481	0.020285	0.0633472	0	0	-0.613481	-1.08737	-0.139593	21.465	-2.84796	-3.99927	0.0157982	0.0797277	0	0	-0.34279	-0.816678	0.131099	21.465	-1.59133	-6.30024	0.139733
495	sp|P08727|K1C19_HUMAN Keratin, type I cytoskeletal 19 OS=Homo sapiens OX=9606 GN=KRT19 PE=1 SV=4	K1C19_HUMAN	44 kDa	0.991942	11	9%	NA	P08727	KRT19	Keratin, type I cytoskeletal 19	26.9944	25.5145	25.6597	25.8146	26.7643	26.7148	20.4091	20.4741	22.2909	22.5015	22.8568	22.5889	-3.40713	-4.54434	-2.26991	24.0486	-6.59106	2.0581	3.83799e-05	0.000570153	-1	-1	-3.78215	-4.91936	-2.64493	24.0486	-7.31653	3.20849	1.47815e-05	0.000525551	-1	-1	1.59104	0.453829	2.72826	24.0486	3.07786	-3.82404	0.0104665
496	sp|P40121|CAPG_HUMAN Macrophage-capping protein OS=Homo sapiens OX=9606 GN=CAPG PE=1 SV=2	CAPG_HUMAN	38 kDa	0.999898	10	100%	NA	P40121	CAPG	Macrophage-capping protein	26.5436	26.5243	26.6387	27.5286	27.7954	27.6009	26.9291	27.0989	27.2072	26.9878	27.147	26.8762	0.434817	0.141054	0.728579	27.0731	3.25625	-3.44493	0.00761241	0.0302884	0	0	-0.63798	-0.931743	-0.344217	27.0731	-4.7777	-0.602908	0.000567275	0.00858849	0	0	-0.0747424	-0.368505	0.21902	27.0731	-0.559731	-7.37162	0.586836
497	sp|Q8WW12|PCNP_HUMAN PEST proteolytic signal-containing nuclear protein OS=Homo sapiens OX=9606 GN=PCNP PE=1 SV=2	PCNP_HUMAN	19 kDa	0.999835	10	100%	NA	Q8WW12	PCNP	PEST proteolytic signal-containing nuclear protein	27.8609	27.989	27.4859	26.5536	25.9304	26.2909	26.2577	26.5531	26.5495	26.1874	26.4151	26.6288	-1.36816	-1.80758	-0.92875	26.7252	-6.84974	2.42476	2.71054e-05	0.000440162	-1	-1	0.152117	-0.287295	0.59153	26.7252	0.761579	-6.98865	0.462265	0.671676	0	0	-0.0430208	-0.482434	0.396392	26.7252	-0.215385	-7.51443	0.833394
498	sp|P46778|RL21_HUMAN 60S ribosomal protein L21 OS=Homo sapiens OX=9606 GN=RPL21 PE=1 SV=2	RL21_HUMAN	19 kDa	0.999827	10	100%	NA	P46778	RPL21	60S ribosomal protein L21	27.7521	27.3029	27.4384	27.0926	27.3005	26.8293	27.1863	27.0406	26.8601	27.1909	27.3722	27.3243	-0.202024	-0.569494	0.165445	27.2242	-1.20946	-6.73304	0.251742	0.401441	0	0	0.221645	-0.145825	0.589115	27.2242	1.32692	-6.40897	0.211317	0.424085	0	0	0.266796	-0.100674	0.634265	27.2242	1.59723	-6.29194	0.138412
499	sp|P30048|PRDX3_HUMAN Thioredoxin-dependent peroxide reductase, mitochondrial OS=Homo sapiens OX=9606 GN=PRDX3 PE=1 SV=3	PRDX3_HUMAN	28 kDa	0.999766	10	100%	NA	P30048	PRDX3	Thioredoxin-dependent peroxide reductase, mitochondrial	26.9421	25.7988	26.4993	26.4031	27.2079	26.3411	27.5762	27.5769	26.8451	27.4059	27.2931	27.5821	1.01364	0.30791	1.71937	26.956	3.15977	-3.6186	0.00904143	0.034189	1	1	0.776338	0.0706098	1.48207	26.956	2.42004	-4.74774	0.0339244	0.135051	0	0	0.0942796	-0.611449	0.800008	26.956	0.293893	-7.49282	0.77429
500	sp|P53999|TCP4_HUMAN Activated RNA polymerase II transcriptional coactivator p15 OS=Homo sapiens OX=9606 GN=SUB1 PE=1 SV=3	TCP4_HUMAN	14 kDa	0.999761	10	100%	NA	P53999	SUB1	Activated RNA polymerase II transcriptional coactivator p15	27.4542	27.0791	27.4618	26.9132	27.2167	27.0073	27.212	26.9478	27.0929	26.8751	26.9076	27.0651	-0.382457	-0.712631	-0.052283	27.1027	-2.54829	-4.70566	0.0270047	0.0787771	0	0	-0.0964922	-0.426666	0.233682	27.1027	-0.642922	-7.0752	0.533396	0.725598	0	0	-0.13499	-0.465164	0.195184	27.1027	-0.899431	-7.11512	0.387615
501	sp|P62979|RS27A_HUMAN Ubiquitin-40S ribosomal protein S27a OS=Homo sapiens OX=9606 GN=RPS27A PE=1 SV=2	RS27A_HUMAN	18 kDa	0.999706	10	100%	NA	P62979	RPS27A	Ubiquitin-40S ribosomal protein S27a	25.6285	26.4859	25.9606	25.9497	25.7226	25.6261	26.1764	26.2716	26.0948	26.2833	26.1923	25.9308	0.110468	-0.33692	0.557856	26.0269	0.543202	-7.32131	0.597784	0.728051	0	0	0.369331	-0.0780569	0.816719	26.0269	1.8161	-5.7299	0.0965724	0.261958	0	0	-0.0454799	-0.492868	0.401908	26.0269	-0.223637	-7.51247	0.827123
502	sp|O15143|ARC1B_HUMAN Actin-related protein 2/3 complex subunit 1B OS=Homo sapiens OX=9606 GN=ARPC1B PE=1 SV=3	ARC1B_HUMAN	41 kDa	0.999704	10	100%	NA	O15143	ARPC1B	Actin-related protein 2/3 complex subunit 1B	26.6907	26.4794	26.1643	26.6167	26.3192	26.3887	25.7432	26.1566	25.6042	26.7549	26.5929	26.7784	0.263908	-0.136108	0.663925	26.3574	1.45139	-6.43189	0.174479	0.308718	0	0	0.267209	-0.132807	0.667226	26.3574	1.46954	-6.22525	0.16959	0.365208	0	0	0.874051	0.474035	1.27407	26.3574	4.80693	-0.776331	0.000541191
503	sp|P20618|PSB1_HUMAN Proteasome subunit beta type-1 OS=Homo sapiens OX=9606 GN=PSMB1 PE=1 SV=2	PSB1_HUMAN	26 kDa	0.99968	10	100%	NA	P20618	PSMB1	Proteasome subunit beta type-1	26.5516	26.2945	26.1439	26.2851	26.4669	26.3092	26.4922	26.6544	26.2817	26.1902	26.091	26.0615	-0.215809	-0.538717	0.107099	26.3185	-1.47028	-6.40676	0.169394	0.301363	0	0	-0.239514	-0.562422	0.083394	26.3185	-1.63178	-6.00127	0.130888	0.319476	0	0	-0.361876	-0.684785	-0.0389684	26.3185	-2.46542	-4.90818	0.0312981
504	sp|Q15691|MARE1_HUMAN Microtubule-associated protein RP/EB family member 1 OS=Homo sapiens OX=9606 GN=MAPRE1 PE=1 SV=3	MARE1_HUMAN	30 kDa	0.999662	10	90%	NA	Q15691	MAPRE1	Microtubule-associated protein RP/EB family member 1	25.426	25.2984	25.7028	25.014	25.2327	25.0596	25.0211	25.3556	25.1475	25.2585	25.5212	25.3586	-0.0963276	-0.428527	0.235871	25.283	-0.637913	-7.26239	0.536533	0.6795	0	0	0.277328	-0.0548714	0.609527	25.283	1.83655	-5.6988	0.0933168	0.256995	0	0	0.204718	-0.127481	0.536917	25.283	1.35571	-6.61535	0.202267
505	sp|P52907|CAZA1_HUMAN F-actin-capping protein subunit alpha-1 OS=Homo sapiens OX=9606 GN=CAPZA1 PE=1 SV=3	CAZA1_HUMAN	33 kDa	0.999657	10	70%	NA	P52907	CAPZA1	F-actin-capping protein subunit alpha-1	25.8392	26.0414	25.5037	26.1257	25.8732	25.9818	25.6078	26.0904	25.9103	26.2834	25.9515	25.8567	0.235733	-0.173219	0.644684	25.9221	1.26811	-6.66372	0.230841	0.375904	0	0	0.0369568	-0.371995	0.445908	25.9221	0.198807	-7.27404	0.846026	0.933641	0	0	0.161045	-0.247907	0.569996	25.9221	0.866331	-7.1448	0.404738
506	sp|Q9Y266|NUDC_HUMAN Nuclear migration protein nudC OS=Homo sapiens OX=9606 GN=NUDC PE=1 SV=1	NUDC_HUMAN	38 kDa	0.999583	10	100%	NA	Q9Y266	NUDC	Nuclear migration protein nudC	25.245	24.5758	25.4184	25.1683	25.4236	25.2681	25.5238	25.014	25.4492	24.9906	25.159	25.0083	-0.0271189	-0.501817	0.447579	25.187	-0.12568	-7.47101	0.902244	0.936588	0	0	-0.234039	-0.708737	0.240659	25.187	-1.08463	-6.6888	0.301198	0.519027	0	0	-0.27639	-0.751088	0.198307	25.187	-1.2809	-6.70797	0.226475
507	sp|P13073|COX41_HUMAN Cytochrome c oxidase subunit 4 isoform 1, mitochondrial OS=Homo sapiens OX=9606 GN=COX4I1 PE=1 SV=1	COX41_HUMAN	20 kDa	0.999536	10	100%	NA	P13073	COX4I1	Cytochrome c oxidase subunit 4 isoform 1, mitochondrial	26.4023	26.1095	26.487	27.1775	27.4421	27.5171	27.4036	27.2822	27.1523	27.3793	27.3926	27.4854	1.08615	0.764627	1.40768	27.1026	7.43163	3.2176	1.27806e-05	0.000252418	1	1	0.0402473	-0.281279	0.361773	27.1026	0.275379	-7.25443	0.78811	0.904933	0	0	0.139776	-0.18175	0.461302	27.1026	0.956367	-7.06183	0.359355
508	sp|P04040|CATA_HUMAN Catalase OS=Homo sapiens OX=9606 GN=CAT PE=1 SV=3	CATA_HUMAN	60 kDa	0.999493	10	100%	NA	P04040	CAT	Catalase	26.1633	25.7762	25.9966	25.328	24.6367	24.9697	24.7134	24.9023	24.8036	23.9415	23.8984	23.9315	-2.05489	-2.43966	-1.67013	24.9218	-11.749	7.96227	1.39109e-07	9.24125e-06	-1	-1	-1.05432	-1.43909	-0.669555	24.9218	-6.02816	1.38583	8.43329e-05	0.00195572	-1	-1	-0.882646	-1.26741	-0.49788	24.9218	-5.0466	-0.37723	0.000369561
509	sp|P41227|NAA10_HUMAN N-alpha-acetyltransferase 10 OS=Homo sapiens OX=9606 GN=NAA10 PE=1 SV=1	NAA10_HUMAN	26 kDa	0.999485	10	100%	NA	P41227	NAA10	N-alpha-acetyltransferase 10	24.7246	24.3489	24.3606	24.3829	24.8842	24.6391	24.7402	24.8174	24.4518	24.7757	24.693	24.6634	0.232698	-0.138438	0.603835	24.6235	1.37933	-6.52568	0.195084	0.336022	0	0	0.0753276	-0.295809	0.446464	24.6235	0.446508	-7.18821	0.663859	0.81941	0	0	0.0409121	-0.330224	0.412049	24.6235	0.242509	-7.50771	0.812831
510	sp|P25786|PSA1_HUMAN Proteasome subunit alpha type-1 OS=Homo sapiens OX=9606 GN=PSMA1 PE=1 SV=1	PSA1_HUMAN	30 kDa	0.999445	10	100%	NA	P25786	PSMA1	Proteasome subunit alpha type-1	28.3378	28.12	28.5002	28.1143	27.9912	28.352	28.1318	27.6577	28.0613	27.7769	27.8267	27.9621	-0.464112	-0.831816	-0.0964083	28.0693	-2.77673	-4.30389	0.0179489	0.0582293	0	0	-0.297289	-0.664992	0.0704151	28.0693	-1.77865	-5.78637	0.102805	0.272316	0	0	-0.0950701	-0.462774	0.272634	28.0693	-0.568794	-7.36621	0.580879
511	sp|P35637|FUS_HUMAN RNA-binding protein FUS OS=Homo sapiens OX=9606 GN=FUS PE=1 SV=1	FUS_HUMAN	53 kDa	0.999441	10	80%	NA	P35637	FUS	RNA-binding protein FUS	26.6697	25.9778	26.4092	26.1428	26.3899	26.1209	26.545	26.0223	25.8647	26.2178	26.4443	26.5331	0.0461656	-0.427759	0.520091	26.2781	0.214298	-7.45468	0.83422	0.895347	0	0	0.180513	-0.293412	0.654438	26.2781	0.83793	-6.92601	0.419836	0.63333	0	0	0.254397	-0.219528	0.728322	26.2781	1.18089	-6.82563	0.262454
512	sp|P35659|DEK_HUMAN Protein DEK OS=Homo sapiens OX=9606 GN=DEK PE=1 SV=1	DEK_HUMAN	43 kDa	0.999392	10	100%	NA	P35659	DEK	Protein DEK	26.7532	26.5104	26.4332	25.9981	25.9	25.8182	26.6643	26.6296	26.5521	26.358	26.1671	26.3861	-0.261877	-0.548109	0.0243549	26.3475	-2.01274	-5.60471	0.0691729	0.155084	0	0	0.398308	0.112075	0.68454	26.3475	3.06132	-3.61849	0.0107806	0.0606957	0	0	-0.311572	-0.597805	-0.0253403	26.3475	-2.39469	-5.02979	0.0354835
513	sp|Q13247|SRSF6_HUMAN Serine/arginine-rich splicing factor 6 OS=Homo sapiens OX=9606 GN=SRSF6 PE=1 SV=2	SRSF6_HUMAN	40 kDa	0.999378	10	80%	NA	Q13247	SRSF6	Serine/arginine-rich splicing factor 6	25.7309	25.8351	24.7462	25.7414	24.5615	25.1249	25.1219	26.2364	25.4979	25.6601	25.7139	25.8001	0.287299	-0.522601	1.0972	25.4809	0.78039	-7.15739	0.451565	0.611642	0	0	0.582037	-0.227863	1.39194	25.4809	1.58099	-6.07299	0.142078	0.331855	0	0	0.105959	-0.703941	0.91586	25.4809	0.287818	-7.49472	0.778816
514	sp|Q9H910|JUPI2_HUMAN Jupiter microtubule associated homolog 2 OS=Homo sapiens OX=9606 GN=JPT2 PE=1 SV=1	JUPI2_HUMAN	20 kDa	0.999367	10	100%	NA	Q9H910	JPT2	Jupiter microtubule associated homolog 2	29.1576	29.1968	29.446	28.6589	28.7109	28.6688	27.6639	27.549	27.8917	28.7828	28.8456	29.2336	-0.312797	-0.656338	0.0307452	28.6505	-2.00305	-5.62019	0.0703338	0.157016	0	0	0.274497	-0.0690452	0.618038	28.6505	1.75779	-5.81753	0.106431	0.278723	0	0	1.2525	0.908953	1.59604	28.6505	8.02058	3.92937	6.21864e-06
515	sp|O15347|HMGB3_HUMAN High mobility group protein B3 OS=Homo sapiens OX=9606 GN=HMGB3 PE=1 SV=4	HMGB3_HUMAN	23 kDa	0.999356	10	100%	NA	O15347	HMGB3	High mobility group protein B3	28.3949	28.5684	28.7411	26.7944	26.4944	26.6822	26.0527	25.9612	26.3432	27.143	27.0595	27.3797	-1.37405	-1.72184	-1.02625	27.1346	-8.69123	4.79327	2.8661e-06	8.05538e-05	-1	-1	0.537065	0.189266	0.884865	27.1346	3.39709	-3.01591	0.00592762	0.039635	0	0	1.07503	0.727229	1.42283	27.1346	6.79987	2.30355	2.89661e-05
516	sp|P61313|RL15_HUMAN 60S ribosomal protein L15 OS=Homo sapiens OX=9606 GN=RPL15 PE=1 SV=2	RL15_HUMAN	24 kDa	0.99931	10	100%	NA	P61313	RPL15	60S ribosomal protein L15	26.2701	26.3843	26.4773	26.7046	26.8591	26.9371	27.2754	26.9595	26.9351	27.1616	27.0753	27.0691	0.724736	0.428471	1.021	26.8424	5.38156	0.222184	0.000219817	0.00198924	0	0	0.26836	-0.0279051	0.564625	26.8424	1.99272	-5.45552	0.0715905	0.217522	0	0	0.0452865	-0.250979	0.341552	26.8424	0.336277	-7.47842	0.742965
517	sp|Q92522|H1X_HUMAN Histone H1.10 OS=Homo sapiens OX=9606 GN=H1-10 PE=1 SV=1	H1X_HUMAN	22 kDa	0.999294	10	100%	NA	Q92522	H1-10	Histone H1.10	28.7587	28.5275	28.6698	26.1804	26.109	25.9425	27.1871	27.0418	26.8657	26.186	26.2421	26.25	-2.42596	-2.71437	-2.13756	26.9967	-18.5051	12.835	1.1609e-09	2.2622e-07	-1	-1	0.148723	-0.139681	0.437127	26.9967	1.13445	-6.63483	0.280631	0.497273	0	0	-0.805499	-1.0939	-0.517095	26.9967	-6.1443	1.35075	7.14393e-05
518	sp|Q16543|CDC37_HUMAN Hsp90 co-chaperone Cdc37 OS=Homo sapiens OX=9606 GN=CDC37 PE=1 SV=1	CDC37_HUMAN	44 kDa	0.999255	10	100%	NA	Q16543	CDC37	Hsp90 co-chaperone Cdc37	24.6783	24.4628	24.858	24.9117	25.2842	25.0837	24.8953	24.626	24.6412	25.0401	24.8526	25.0687	0.320769	-0.0187556	0.660294	24.8669	2.07841	-5.49894	0.0617703	0.14307	0	0	-0.106032	-0.445557	0.233493	24.8669	-0.687028	-7.04459	0.506236	0.70782	0	0	0.266314	-0.0732111	0.605839	24.8669	1.72556	-6.10659	0.11226
519	sp|P49589|SYCC_HUMAN Cysteine--tRNA ligase, cytoplasmic OS=Homo sapiens OX=9606 GN=CARS1 PE=1 SV=3	SYCC_HUMAN	85 kDa	0.999206	10	100%	NA	P49589	CARS1	Cysteine--tRNA ligase, cytoplasmic	23.1439	22.8281	23.1808	23.3065	23.3648	23.7571	23.5445	23.38	23.432	22.5343	22.6137	22.6152	-0.463216	-0.799507	-0.126925	23.1418	-3.03024	-3.85133	0.0113972	0.0406978	0	0	-0.888403	-1.22469	-0.552112	23.1418	-5.81171	1.05722	0.000115464	0.00242724	0	0	-0.864444	-1.20073	-0.528153	23.1418	-5.65498	0.601086	0.000145553
520	sp|P28074|PSB5_HUMAN Proteasome subunit beta type-5 OS=Homo sapiens OX=9606 GN=PSMB5 PE=1 SV=3	PSB5_HUMAN	28 kDa	0.9992	10	100%	NA	P28074	PSMB5	Proteasome subunit beta type-5	25.8354	25.0573	25.7305	25.8501	26.3663	26.3057	26.5372	26.0246	26.0917	25.7794	25.8778	26.0777	0.370549	-0.139572	0.88067	25.9611	1.59802	-6.2313	0.138236	0.257693	0	0	-0.262432	-0.772553	0.247689	25.9611	-1.13176	-6.6378	0.281714	0.49889	0	0	-0.306204	-0.816325	0.203917	25.9611	-1.32053	-6.65939	0.213372
521	sp|P14923|PLAK_HUMAN Junction plakoglobin OS=Homo sapiens OX=9606 GN=JUP PE=1 SV=3	PLAK_HUMAN	82 kDa	0.999182	10	90%	NA	P14923	JUP	Junction plakoglobin	24.3225	24.0607	24.1842	24.9454	25.1966	25.0955	21.3978	21.5473	21.7993	24.4729	24.4617	24.6006	0.322595	0.0102244	0.634966	23.8404	2.27194	-5.1791	0.0440687	0.111526	0	0	-0.567472	-0.879843	-0.255101	23.8404	-3.99653	-1.94773	0.00208252	0.0202769	0	0	2.93023	2.61786	3.24261	23.8404	20.6368	13.9965	3.5933e-10
522	sp|P30086|PEBP1_HUMAN Phosphatidylethanolamine-binding protein 1 OS=Homo sapiens OX=9606 GN=PEBP1 PE=1 SV=3	PEBP1_HUMAN	21 kDa	0.999182	10	100%	NA	P30086	PEBP1	Phosphatidylethanolamine-binding protein 1	27.6062	27.7017	27.6645	27.6507	27.8523	27.4868	27.9662	27.9394	27.7696	28.0534	27.9093	28.0359	0.342062	0.0559345	0.628189	27.803	2.62999	-4.56284	0.0233395	0.0712123	0	0	0.336306	0.0501784	0.622433	27.803	2.58574	-4.46126	0.0252594	0.112222	0	0	0.107767	-0.178361	0.393894	27.803	0.828578	-7.17746	0.424889
523	sp|P24539|AT5F1_HUMAN ATP synthase F(0) complex subunit B1, mitochondrial OS=Homo sapiens OX=9606 GN=ATP5PB PE=1 SV=2	AT5F1_HUMAN	29 kDa	0.999141	10	100%	NA	P24539	ATP5PB	ATP synthase F(0) complex subunit B1, mitochondrial	24.2473	23.5726	23.6374	24.2334	24.5073	23.9274	24.5502	24.5842	24.2052	24.4112	24.3706	24.147	0.490495	0.0232267	0.957764	24.1995	2.30928	-5.11614	0.0412645	0.106161	0	0	0.0868982	-0.38037	0.554167	24.1995	0.409122	-7.20528	0.690272	0.837963	0	0	-0.136934	-0.604202	0.330335	24.1995	-0.644693	-7.31776	0.53229
524	sp|Q96TA1|NIBA2_HUMAN Protein Niban 2 OS=Homo sapiens OX=9606 GN=NIBAN2 PE=1 SV=3	NIBA2_HUMAN	84 kDa	0.999122	10	100%	NA	Q96TA1	NIBAN2	Protein Niban 2	26.8512	26.2974	26.9398	26.2077	26.316	26.7239	26.1574	25.7782	26.0729	25.3953	25.515	25.6348	-1.1811	-1.62419	-0.738009	26.1575	-5.86414	0.979053	0.000106939	0.00116635	-1	-1	-0.900822	-1.34391	-0.457733	26.1575	-4.47257	-1.11999	0.000933816	0.0117108	0	0	-0.48781	-0.930899	-0.0447221	26.1575	-2.42198	-4.983	0.0338081
525	sp|O76021|RL1D1_HUMAN Ribosomal L1 domain-containing protein 1 OS=Homo sapiens OX=9606 GN=RSL1D1 PE=1 SV=3	RL1D1_HUMAN	55 kDa	0.999112	10	100%	NA	O76021	RSL1D1	Ribosomal L1 domain-containing protein 1	23.9252	24.9031	24.432	24.6794	23.9966	24.4419	24.97	25.2935	25.1501	24.7287	24.0686	24.1971	-0.0886132	-0.678147	0.500921	24.5655	-0.330673	-7.42045	0.74708	0.838923	0	0	-0.0411501	-0.630684	0.548384	24.5655	-0.153558	-7.28267	0.880729	0.948453	0	0	-0.806373	-1.39591	-0.216839	24.5655	-3.0091	-3.94753	0.0118369
526	sp|Q6NZI2|CAVN1_HUMAN Caveolae-associated protein 1 OS=Homo sapiens OX=9606 GN=CAVIN1 PE=1 SV=1	CAVN1_HUMAN	43 kDa	0.99907	10	100%	NA	Q6NZI2	CAVIN1	Caveolae-associated protein 1	26.8613	26.4257	26.4922	27.1937	27.5374	27.172	27.7422	27.5354	27.5815	27.4711	27.6098	27.6998	1.00053	0.651182	1.34987	27.2768	6.30062	1.6357	5.73067e-05	0.000734682	1	1	0.292534	-0.0568111	0.641879	27.2768	1.84217	-5.69022	0.0924398	0.255543	0	0	-0.0261209	-0.375466	0.323224	27.2768	-0.164491	-7.52491	0.872316
527	sp|P55327|TPD52_HUMAN Tumor protein D52 OS=Homo sapiens OX=9606 GN=TPD52 PE=1 SV=2	TPD52_HUMAN	24 kDa	0.999047	10	100%	NA	P55327	TPD52	Tumor protein D52	27.3029	27.4978	27.2178	26.4704	26.3866	26.3229	24.9393	25.2214	25.2143	26.1354	25.8116	26.3729	-1.23289	-1.58983	-0.87595	26.2411	-7.59871	3.43735	1.03766e-05	0.000216649	-1	-1	-0.286684	-0.643623	0.0702541	26.2411	-1.76693	-5.8039	0.104827	0.275969	0	0	0.981595	0.624657	1.33853	26.2411	6.0499	1.20871	8.17426e-05
528	sp|O75947|ATP5H_HUMAN ATP synthase subunit d, mitochondrial OS=Homo sapiens OX=9606 GN=ATP5PD PE=1 SV=3	ATP5H_HUMAN	18 kDa	0.999043	10	100%	NA	O75947	ATP5PD	ATP synthase subunit d, mitochondrial	27.7614	27.6259	27.427	27.9557	28.1626	27.8529	27.8784	28.1323	28.101	27.8239	27.8993	27.969	0.292626	-0.0172539	0.602506	27.8824	2.07744	-5.50051	0.0618735	0.143196	0	0	-0.0930029	-0.402883	0.216877	27.8824	-0.660256	-7.0634	0.522623	0.719259	0	0	-0.139826	-0.449706	0.170054	27.8824	-0.992668	-7.02642	0.342124
529	sp|O14979|HNRDL_HUMAN Heterogeneous nuclear ribonucleoprotein D-like OS=Homo sapiens OX=9606 GN=HNRNPDL PE=1 SV=3	HNRDL_HUMAN	46 kDa	0.999043	10	80%	NA	O14979	HNRNPDL	Heterogeneous nuclear ribonucleoprotein D-like	25.657	25.5798	25.4172	25.0609	25.4679	25.1146	25.6765	25.6346	25.4056	25.9361	25.9147	25.935	0.37726	0.0602405	0.69428	25.5667	2.61797	-4.58393	0.0238465	0.0723815	0	0	0.714129	0.397109	1.03115	25.5667	4.95564	-0.306837	0.000426725	0.00696587	0	0	0.356397	0.039377	0.673417	25.5667	2.47318	-4.89477	0.0308689
530	sp|Q6WCQ1|MPRIP_HUMAN Myosin phosphatase Rho-interacting protein OS=Homo sapiens OX=9606 GN=MPRIP PE=1 SV=3	MPRIP_HUMAN	117 kDa	0.998983	10	100%	NA	Q6WCQ1	MPRIP	Myosin phosphatase Rho-interacting protein	24.1113	23.436	24.4124	23.6962	24.1304	24.0938	23.7154	23.1148	23.5795	23.594	23.9947	23.964	-0.135663	-0.699267	0.427941	23.8202	-0.529537	-7.32908	0.606914	0.735189	0	0	-0.122587	-0.686191	0.441018	23.8202	-0.478496	-7.17245	0.641631	0.805346	0	0	0.381013	-0.182592	0.944617	23.8202	1.48722	-6.44363	0.164943
531	sp|P46108|CRK_HUMAN Adapter molecule crk OS=Homo sapiens OX=9606 GN=CRK PE=1 SV=2	CRK_HUMAN	34 kDa	0.998965	10	90%	NA	P46108	CRK	Adapter molecule crk	25.2289	24.9636	24.8366	25.7173	25.503	25.4224	24.7042	25.0536	24.9091	25.3192	25.2946	25.3126	0.299121	-0.0261119	0.624354	25.1888	2.02331	-5.5878	0.0679285	0.153123	0	0	-0.238769	-0.564002	0.0864635	25.1888	-1.61508	-6.02501	0.134479	0.323413	0	0	0.419832	0.0945989	0.745065	25.1888	2.83981	-4.25025	0.0160306
532	sp|Q9NR12|PDLI7_HUMAN PDZ and LIM domain protein 7 OS=Homo sapiens OX=9606 GN=PDLIM7 PE=1 SV=1	PDLI7_HUMAN	50 kDa	0.998932	10	100%	NA	Q9NR12	PDLIM7	PDZ and LIM domain protein 7	25.7713	25.9305	26.1452	25.6004	25.4856	25.5235	25.4657	25.2005	25.6353	26.3087	26.4602	26.3236	0.415165	0.0905313	0.739799	25.8209	2.81343	-4.23872	0.0168067	0.0551661	0	0	0.827631	0.502998	1.15227	25.8209	5.60857	0.742808	0.000155985	0.00312184	0	0	0.930305	0.605671	1.25494	25.8209	6.30436	1.58877	5.70081e-05
533	sp|P62191|PRS4_HUMAN 26S proteasome regulatory subunit 4 OS=Homo sapiens OX=9606 GN=PSMC1 PE=1 SV=1	PRS4_HUMAN	49 kDa	0.998913	10	90%	NA	P62191	PSMC1	26S proteasome regulatory subunit 4	26.1464	26.0145	25.8732	25.67	25.0893	25.6519	25.4079	25.8108	25.6307	25.6639	25.4543	25.6668	-0.416386	-0.813591	-0.0191802	25.6733	-2.30616	-5.12142	0.0414923	0.106481	0	0	0.124596	-0.27261	0.521801	25.6733	0.690076	-7.04241	0.50439	0.706195	0	0	-0.0215	-0.418705	0.375705	25.6733	-0.119078	-7.5319	0.907352
534	sp|O14745|NHRF1_HUMAN Na(+)/H(+) exchange regulatory cofactor NHE-RF1 OS=Homo sapiens OX=9606 GN=SLC9A3R1 PE=1 SV=4	NHRF1_HUMAN	39 kDa	0.998888	10	100%	NA	O14745	SLC9A3R1	Na(+)/H(+) exchange regulatory cofactor NHE-RF1	28.266	27.4323	28.2051	27.1005	27.6358	27.5258	27.2541	26.8658	27.2884	26.2434	26.314	26.6457	-1.56675	-2.09846	-1.03504	27.2314	-6.48235	1.90135	4.45349e-05	0.000631919	-1	-1	-1.01965	-1.55136	-0.487937	27.2314	-4.21875	-1.55843	0.00142708	0.0155991	-1	-1	-0.735068	-1.26678	-0.203358	27.2314	-3.04131	-3.8897	0.0111736
535	sp|Q92614|MY18A_HUMAN Unconventional myosin-XVIIIa OS=Homo sapiens OX=9606 GN=MYO18A PE=1 SV=3	MY18A_HUMAN	233 kDa	0.998865	10	100%	NA	Q92614	MYO18A	Unconventional myosin-XVIIIa	24.2379	23.5752	24.2249	23.5473	23.4298	23.4314	22.4381	22.5027	21.8908	22.7843	22.7481	22.5457	-1.31993	-1.78137	-0.858496	23.113	-6.29285	1.62423	5.79337e-05	0.000736262	-1	-1	-0.776778	-1.23822	-0.31534	23.113	-3.70333	-2.4677	0.00345869	0.0281038	0	0	0.415527	-0.0459119	0.876965	23.113	1.98104	-5.71446	0.0730366
536	sp|Q12904|AIMP1_HUMAN Aminoacyl tRNA synthase complex-interacting multifunctional protein 1 OS=Homo sapiens OX=9606 GN=AIMP1 PE=1 SV=2	AIMP1_HUMAN	34 kDa	0.998835	10	100%	NA	Q12904	AIMP1	Aminoacyl tRNA synthase complex-interacting multifunctional protein 1	25.7914	25.7541	25.8885	26.1731	26.2948	26.0885	26.1783	26.1057	26.1461	25.8591	25.9998	25.7902	0.071693	-0.187563	0.330949	26.0058	0.608355	-7.28173	0.555258	0.693815	0	0	-0.302423	-0.561679	-0.043167	26.0058	-2.56623	-4.49525	0.0261543	0.113387	0	0	-0.260335	-0.51959	-0.00107862	26.0058	-2.20908	-5.34327	0.0492058
537.1	sp|P0C0S8|H2A1_HUMAN Histone H2A type 1 OS=Homo sapiens OX=9606 GN=H2AC17 PE=1 SV=2	H2A1_HUMAN	14 kDa	0.998825	10	20%	NA	P0C0S8	H2AC17	Histone H2A type 1	29.3512	29.5498	29.312	28.4106	28.0962	28.3714	29.104	29.1344	28.8963	29.3259	28.6784	29.1865	-0.340735	-0.73444	0.0529698	28.9514	-1.90395	-5.77642	0.0832865	0.176283	0	0	0.77081	0.377106	1.16452	28.9514	4.30711	-1.405	0.00123004	0.0140948	0	0	0.0186939	-0.375011	0.412399	28.9514	0.104457	-7.53367	0.91868
537.2	sp|P20671|H2A1D_HUMAN Histone H2A type 1-D OS=Homo sapiens OX=9606 GN=H2AC7 PE=1 SV=2	H2A1D_HUMAN	14 kDa	0.998825	10	20%	NA	P20671	H2AC7	Histone H2A type 1-D	29.3512	29.5498	29.312	28.4106	28.0962	28.3714	29.104	29.1344	28.8963	29.3259	28.6784	29.1865	-0.340735	-0.73444	0.0529698	28.9514	-1.90395	-5.77642	0.0832865	0.176283	0	0	0.77081	0.377106	1.16452	28.9514	4.30711	-1.405	0.00123004	0.0140948	0	0	0.0186939	-0.375011	0.412399	28.9514	0.104457	-7.53367	0.91868
537.3	sp|Q9BTM1|H2AJ_HUMAN Histone H2A.J OS=Homo sapiens OX=9606 GN=H2AJ PE=1 SV=1	H2AJ_HUMAN	14 kDa	0.998825	10	20%	NA	Q9BTM1	H2AJ	Histone H2A.J	29.3512	29.5498	29.312	28.4106	28.0962	28.3714	29.104	29.1344	28.8963	29.3259	28.6784	29.1865	-0.340735	-0.73444	0.0529698	28.9514	-1.90395	-5.77642	0.0832865	0.176283	0	0	0.77081	0.377106	1.16452	28.9514	4.30711	-1.405	0.00123004	0.0140948	0	0	0.0186939	-0.375011	0.412399	28.9514	0.104457	-7.53367	0.91868
537.4	sp|Q96KK5|H2A1H_HUMAN Histone H2A type 1-H OS=Homo sapiens OX=9606 GN=H2AC12 PE=1 SV=3	H2A1H_HUMAN	14 kDa	0.998825	10	20%	NA	Q96KK5	H2AC12	Histone H2A type 1-H	29.3512	29.5498	29.312	28.4106	28.0962	28.3714	29.104	29.1344	28.8963	29.3259	28.6784	29.1865	-0.340735	-0.73444	0.0529698	28.9514	-1.90395	-5.77642	0.0832865	0.176283	0	0	0.77081	0.377106	1.16452	28.9514	4.30711	-1.405	0.00123004	0.0140948	0	0	0.0186939	-0.375011	0.412399	28.9514	0.104457	-7.53367	0.91868
537.5	sp|Q99878|H2A1J_HUMAN Histone H2A type 1-J OS=Homo sapiens OX=9606 GN=H2AC14 PE=1 SV=3	H2A1J_HUMAN	14 kDa	0.998825	10	20%	NA	Q99878	H2AC14	Histone H2A type 1-J	29.3512	29.5498	29.312	28.4106	28.0962	28.3714	29.104	29.1344	28.8963	29.3259	28.6784	29.1865	-0.340735	-0.73444	0.0529698	28.9514	-1.90395	-5.77642	0.0832865	0.176283	0	0	0.77081	0.377106	1.16452	28.9514	4.30711	-1.405	0.00123004	0.0140948	0	0	0.0186939	-0.375011	0.412399	28.9514	0.104457	-7.53367	0.91868
538	sp|P62333|PRS10_HUMAN 26S proteasome regulatory subunit 10B OS=Homo sapiens OX=9606 GN=PSMC6 PE=1 SV=1	PRS10_HUMAN	44 kDa	0.998823	10	100%	NA	P62333	PSMC6	26S proteasome regulatory subunit 10B	25.8213	25.6585	25.773	25.4671	25.6749	25.5997	25.7232	25.4619	25.5498	25.5486	25.3733	25.5256	-0.268412	-0.545647	0.00882232	25.5981	-2.12992	-5.41492	0.0564914	0.134576	0	0	-0.09804	-0.375275	0.179195	25.5981	-0.777973	-6.97565	0.45293	0.664389	0	0	-0.0958229	-0.373058	0.181412	25.5981	-0.76038	-7.23318	0.462953
539	sp|P07954|FUMH_HUMAN Fumarate hydratase, mitochondrial OS=Homo sapiens OX=9606 GN=FH PE=1 SV=3	FUMH_HUMAN	55 kDa	0.998798	10	100%	NA	P07954	FH	Fumarate hydratase, mitochondrial	26.9964	26.9694	27.2913	27.0427	27.2789	27.2908	27.3989	27.1611	27.4406	27.8184	27.8371	27.778	0.725478	0.417973	1.03298	27.3586	5.19017	-0.0869421	0.000295212	0.00250845	0	0	0.607035	0.29953	0.91454	27.3586	4.34281	-1.34324	0.00115869	0.0138192	0	0	0.477623	0.170119	0.785128	27.3586	3.41698	-3.2133	0.00572247
540	sp|P18754|RCC1_HUMAN Regulator of chromosome condensation OS=Homo sapiens OX=9606 GN=RCC1 PE=1 SV=1	RCC1_HUMAN	45 kDa	0.998798	10	100%	NA	P18754	RCC1	Regulator of chromosome condensation	24.0522	23.9951	23.3748	23.6902	23.6628	23.5772	24.1932	24.9572	23.8632	23.9957	23.5895	23.5033	-0.111186	-0.710823	0.48845	23.8712	-0.407917	-7.38982	0.691131	0.800704	0	0	0.0528088	-0.546828	0.652445	23.8712	0.193744	-7.27512	0.849894	0.936422	0	0	-0.641635	-1.24127	-0.0419989	23.8712	-2.35402	-5.09922	0.0381317
541	sp|Q13586|STIM1_HUMAN Stromal interaction molecule 1 OS=Homo sapiens OX=9606 GN=STIM1 PE=1 SV=3	STIM1_HUMAN	77 kDa	0.998756	10	100%	NA	Q13586	STIM1	Stromal interaction molecule 1	25.0358	24.1366	24.6444	24.3398	23.3963	23.806	22.8271	23.0419	23.0142	23.1011	23.1067	23.5996	-1.33651	-1.93322	-0.739796	23.6708	-4.92738	-0.519454	0.000446328	0.00342472	-1	-1	-0.578256	-1.17497	0.0184553	23.6708	-2.13189	-5.231	0.0562986	0.18715	0	0	0.30804	-0.288672	0.904751	23.6708	1.13567	-6.87641	0.280142
542	sp|Q9NYL9|TMOD3_HUMAN Tropomodulin-3 OS=Homo sapiens OX=9606 GN=TMOD3 PE=1 SV=1	TMOD3_HUMAN	40 kDa	0.998707	10	100%	NA	Q9NYL9	TMOD3	Tropomodulin-3	26.958	26.977	27.083	26.9632	26.9129	27.0162	25.6722	25.6835	25.942	26.6276	26.5579	26.616	-0.405522	-0.668782	-0.142261	26.5841	-3.38873	-3.20639	0.00601608	0.0254119	0	0	-0.363617	-0.626877	-0.100356	26.5841	-3.03855	-3.65926	0.0112289	0.062497	0	0	0.834579	0.571319	1.09784	26.5841	6.97414	2.54717	2.30003e-05
543	sp|O95336|6PGL_HUMAN 6-phosphogluconolactonase OS=Homo sapiens OX=9606 GN=PGLS PE=1 SV=2	6PGL_HUMAN	28 kDa	0.998687	10	100%	NA	O95336	PGLS	6-phosphogluconolactonase	24.2062	24.6302	24.2329	24.7691	24.6398	24.4095	24.1467	24.6004	24.3221	24.8303	24.5235	24.3183	0.200944	-0.214262	0.616151	24.4691	1.06468	-6.89313	0.309745	0.464776	0	0	-0.048748	-0.463955	0.366459	24.4691	-0.258287	-7.25935	0.800936	0.914551	0	0	0.200973	-0.214234	0.616179	24.4691	1.06483	-6.95276	0.30968
544	sp|Q16851|UGPA_HUMAN UTP--glucose-1-phosphate uridylyltransferase OS=Homo sapiens OX=9606 GN=UGP2 PE=1 SV=5	UGPA_HUMAN	57 kDa	0.998686	10	100%	NA	Q16851	UGP2	UTP--glucose-1-phosphate uridylyltransferase	26.153	25.8234	25.9911	25.6876	25.5776	26.0025	25.2693	24.9455	25.181	25.4943	25.3681	25.5072	-0.532669	-0.871466	-0.193871	25.5834	-3.4588	-3.08029	0.00531452	0.0233248	0	0	-0.299374	-0.638172	0.0394239	25.5834	-1.94394	-5.53257	0.0778141	0.231541	0	0	0.324571	-0.0142267	0.663369	25.5834	2.10755	-5.51067	0.0587291
545	sp|O00429|DNM1L_HUMAN Dynamin-1-like protein OS=Homo sapiens OX=9606 GN=DNM1L PE=1 SV=2	DNM1L_HUMAN	82 kDa	0.998683	10	100%	NA	O00429	DNM1L	Dynamin-1-like protein	23.7888	23.416	23.5106	23.9834	23.9104	23.7763	24.1111	24.0936	23.9692	24.2575	24.1332	24.2563	0.643854	0.35139	0.936319	23.9339	4.8431	-0.6601	0.00051065	0.0038371	0	0	0.325629	0.0331651	0.618094	23.9339	2.4494	-4.69736	0.0322017	0.129784	0	0	0.157709	-0.134756	0.450173	23.9339	1.18629	-6.81947	0.260402
546	sp|P62424|RL7A_HUMAN 60S ribosomal protein L7a OS=Homo sapiens OX=9606 GN=RPL7A PE=1 SV=2	RL7A_HUMAN	30 kDa	0.998676	10	100%	NA	P62424	RPL7A	60S ribosomal protein L7a	29.3716	29.3482	29.5519	29.3235	29.3416	29.0292	29.452	29.1338	29.1661	29.3782	29.417	29.3618	-0.0382247	-0.345306	0.268856	29.3229	-0.273843	-7.43897	0.78926	0.867296	0	0	0.154236	-0.152845	0.461317	29.3229	1.10495	-6.66702	0.292675	0.5124	0	0	0.135066	-0.172015	0.442147	29.3229	0.967614	-7.05098	0.353951
547	sp|Q5JRX3|PREP_HUMAN Presequence protease, mitochondrial OS=Homo sapiens OX=9606 GN=PITRM1 PE=1 SV=3	PREP_HUMAN	117 kDa	0.998674	10	100%	NA	Q5JRX3	PITRM1	Presequence protease, mitochondrial	21.885	22.3812	22.3845	22.6595	22.6107	22.9765	23.0949	22.9625	22.9851	22.3109	22.2994	22.2849	0.0815193	-0.272053	0.435092	22.5696	0.507213	-7.34136	0.62198	0.747553	0	0	-0.450507	-0.80408	-0.0969344	22.5696	-2.80306	-4.07896	0.017122	0.0847973	0	0	-0.715781	-1.06935	-0.362208	22.5696	-4.45359	-1.37793	0.000963627
548	sp|Q16698|DECR_HUMAN 2,4-dienoyl-CoA reductase [(3E)-enoyl-CoA-producing], mitochondrial OS=Homo sapiens OX=9606 GN=DECR1 PE=1 SV=1	DECR_HUMAN	36 kDa	0.99867	10	100%	NA	Q16698	DECR1	2,4-dienoyl-CoA reductase [(3E)-enoyl-CoA-producing], mitochondrial	26.0885	26.3116	26.349	27.2653	27.055	27.304	27.0929	27.2902	27.2336	26.9656	27.2114	26.8599	0.762579	0.449849	1.07531	26.9189	5.36444	0.19473	0.000225647	0.00202943	0	0	-0.195798	-0.508528	0.116932	26.9189	-1.37736	-6.3455	0.195675	0.4018	0	0	-0.193268	-0.505998	0.119462	26.9189	-1.35956	-6.61048	0.201081
549	sp|Q8N3F8|MILK1_HUMAN MICAL-like protein 1 OS=Homo sapiens OX=9606 GN=MICALL1 PE=1 SV=2	MILK1_HUMAN	93 kDa	0.998599	10	100%	NA	Q8N3F8	MICALL1	MICAL-like protein 1	26.4161	25.8981	26.9175	25.0899	25.0462	25.5683	23.7836	22.8676	23.7839	24.8323	25.1091	25.1137	-1.39221	-2.04807	-0.736355	25.0355	-4.66988	-0.952034	0.000675543	0.00474666	-1	-1	-0.216413	-0.872268	0.439443	25.0355	-0.725912	-7.01607	0.482994	0.689564	0	0	1.54003	0.884172	2.19588	25.0355	5.1657	-0.181717	0.000306666
550	sp|Q16822|PCKGM_HUMAN Phosphoenolpyruvate carboxykinase [GTP], mitochondrial OS=Homo sapiens OX=9606 GN=PCK2 PE=1 SV=4	PCKGM_HUMAN	71 kDa	0.998503	10	100%	NA	Q16822	PCK2	Phosphoenolpyruvate carboxykinase [GTP], mitochondrial	23.409	23.4533	23.7999	24.6984	24.7629	24.6389	25.3338	25.0432	25.3376	23.4415	23.6622	23.1329	-0.141851	-0.512864	0.229162	24.2261	-0.841109	-7.10689	0.418127	0.580073	0	0	-1.28786	-1.65887	-0.916848	24.2261	-7.63641	3.62727	9.9044e-06	0.000396447	-1	-1	-1.82598	-2.19699	-1.45497	24.2261	-10.8272	7.05301	3.20828e-07
551	sp|P31040|SDHA_HUMAN Succinate dehydrogenase [ubiquinone] flavoprotein subunit, mitochondrial OS=Homo sapiens OX=9606 GN=SDHA PE=1 SV=2	SDHA_HUMAN	73 kDa	0.998491	10	100%	NA	P31040	SDHA	Succinate dehydrogenase [ubiquinone] flavoprotein subunit, mitochondrial	24.4625	24.0289	24.5124	24.8413	25.0888	25.1907	25.0312	24.6926	24.8157	24.0707	24.3306	24.1826	-0.139947	-0.511349	0.231454	24.604	-0.828953	-7.11726	0.424686	0.586375	0	0	-0.845599	-1.217	-0.474198	24.604	-5.00876	-0.219256	0.000392291	0.00651293	0	0	-0.651824	-1.02323	-0.280423	24.604	-3.86097	-2.4174	0.00263002
552	sp|P52895|AK1C2_HUMAN Aldo-keto reductase family 1 member C2 OS=Homo sapiens OX=9606 GN=AKR1C2 PE=1 SV=3	AK1C2_HUMAN	37 kDa	0.998488	10	20%	NA	P52895	AKR1C2	Aldo-keto reductase family 1 member C2	24.4249	24.5847	24.2811	23.2244	23.3968	23.3319	25.4603	25.5185	25.3955	21.5645	21.1119	21.0497	-3.18823	-3.53016	-2.84629	23.612	-20.5121	13.9196	3.83586e-10	1.17815e-07	-1	-1	-2.07569	-2.41763	-1.73375	23.612	-13.3544	9.39415	3.68554e-08	7.9251e-06	-1	-1	-4.2161	-4.55804	-3.87417	23.612	-27.1252	16.8159	1.85354e-11
553	sp|Q9NVA2|SEP11_HUMAN Septin-11 OS=Homo sapiens OX=9606 GN=SEPTIN11 PE=1 SV=3	SEP11_HUMAN	49 kDa	0.998487	10	60%	NA	Q9NVA2	SEPTIN11	Septin-11	25.0078	24.1781	24.8978	24.8032	24.3216	24.8392	24.7054	24.5372	24.6243	24.5977	24.5622	24.884	-0.0132964	-0.503681	0.477088	24.6632	-0.0596493	-7.47766	0.953501	0.973257	0	0	0.0265943	-0.46379	0.516979	24.6632	0.119306	-7.28774	0.907176	0.96112	0	0	0.0589643	-0.43142	0.549349	24.6632	0.264522	-7.50167	0.79625
554.1	sp|P68431|H31_HUMAN Histone H3.1 OS=Homo sapiens OX=9606 GN=H3C12 PE=1 SV=2	H31_HUMAN	15 kDa	0.998486	10	50%	NA	P68431	H3C12	Histone H3.1	29.4309	30.2969	30.2144	27.9077	27.6693	28.2683	28.0852	28.6951	29.1081	28.014	28.0943	27.5433	-2.09688	-2.76309	-1.43067	28.6106	-6.92424	2.52872	2.45607e-05	0.000407903	-1	-1	-0.0645975	-0.730805	0.60161	28.6106	-0.213312	-7.27081	0.834971	0.928381	0	0	-0.745629	-1.41184	-0.079421	28.6106	-2.46219	-4.91375	0.031478
554.2	sp|P84243|H33_HUMAN Histone H3.3 OS=Homo sapiens OX=9606 GN=H3-3B PE=1 SV=2	H33_HUMAN	15 kDa	0.998486	10	50%	NA	P84243	H3-3B	Histone H3.3	29.4309	30.2969	30.2144	27.9077	27.6693	28.2683	28.0852	28.6951	29.1081	28.014	28.0943	27.5433	-2.09688	-2.76309	-1.43067	28.6106	-6.92424	2.52872	2.45607e-05	0.000407903	-1	-1	-0.0645975	-0.730805	0.60161	28.6106	-0.213312	-7.27081	0.834971	0.928381	0	0	-0.745629	-1.41184	-0.079421	28.6106	-2.46219	-4.91375	0.031478
554.3	sp|Q71DI3|H32_HUMAN Histone H3.2 OS=Homo sapiens OX=9606 GN=H3C13 PE=1 SV=3	H32_HUMAN	15 kDa	0.998486	10	50%	NA	Q71DI3	H3C13	Histone H3.2	29.4309	30.2969	30.2144	27.9077	27.6693	28.2683	28.0852	28.6951	29.1081	28.014	28.0943	27.5433	-2.09688	-2.76309	-1.43067	28.6106	-6.92424	2.52872	2.45607e-05	0.000407903	-1	-1	-0.0645975	-0.730805	0.60161	28.6106	-0.213312	-7.27081	0.834971	0.928381	0	0	-0.745629	-1.41184	-0.079421	28.6106	-2.46219	-4.91375	0.031478
555	sp|P62906|RL10A_HUMAN 60S ribosomal protein L10a OS=Homo sapiens OX=9606 GN=RPL10A PE=1 SV=2	RL10A_HUMAN	25 kDa	0.998401	10	100%	NA	P62906	RPL10A	60S ribosomal protein L10a	27.5301	27.2184	27.1848	26.4519	27.1425	27.111	27.2373	27.7676	27.1217	27.3938	27.3367	27.1802	-0.00754393	-0.494558	0.47947	27.223	-0.0340773	-7.47896	0.973424	0.986704	0	0	0.401726	-0.085288	0.88874	27.223	1.81467	-5.73207	0.0968045	0.261958	0	0	-0.0719994	-0.559013	0.415014	27.223	-0.325234	-7.48236	0.751082
556	sp|P00568|KAD1_HUMAN Adenylate kinase isoenzyme 1 OS=Homo sapiens OX=9606 GN=AK1 PE=1 SV=3	KAD1_HUMAN	22 kDa	0.998374	10	100%	NA	P00568	AK1	Adenylate kinase isoenzyme 1	25.5662	25.9522	25.7754	26.2433	25.774	25.234	24.8313	25.0794	25.3203	25.1773	24.7875	25.18	-0.71637	-1.25142	-0.18132	25.4101	-2.94545	-4.00324	0.013266	0.0458895	0	0	-0.7022	-1.23725	-0.16715	25.4101	-2.88719	-3.92951	0.0147258	0.0766076	0	0	-0.0287652	-0.563816	0.506285	25.4101	-0.118272	-7.532	0.907976
557	sp|P14927|QCR7_HUMAN Cytochrome b-c1 complex subunit 7 OS=Homo sapiens OX=9606 GN=UQCRB PE=1 SV=2	QCR7_HUMAN	14 kDa	0.99837	10	100%	NA	P14927	UQCRB	Cytochrome b-c1 complex subunit 7	26.1599	25.8986	26.1152	26.5869	27.2413	26.9983	26.642	26.3283	26.317	26.2762	26.494	26.4498	0.348776	-0.0432087	0.740761	26.459	1.95743	-5.69258	0.0760442	0.166335	0	0	-0.535496	-0.927481	-0.143511	26.459	-3.00536	-3.71865	0.0119164	0.0654507	0	0	-0.0224318	-0.414417	0.369553	26.459	-0.125894	-7.53099	0.902079
558	sp|P38919|IF4A3_HUMAN Eukaryotic initiation factor 4A-III OS=Homo sapiens OX=9606 GN=EIF4A3 PE=1 SV=4	IF4A3_HUMAN	47 kDa	0.998267	10	90%	NA	P38919	EIF4A3	Eukaryotic initiation factor 4A-III	24.066	23.9721	23.6203	23.8843	23.5349	23.7669	23.9396	24.3278	23.9608	23.7368	23.6532	23.9155	-0.117619	-0.491403	0.256165	23.8649	-0.692254	-7.22461	0.503074	0.655881	0	0	0.039807	-0.333977	0.413591	23.8649	0.234287	-7.26574	0.819049	0.921464	0	0	-0.307555	-0.681339	0.0662284	23.8649	-1.81014	-5.97996	0.0975412
559	sp|P49915|GUAA_HUMAN GMP synthase [glutamine-hydrolyzing] OS=Homo sapiens OX=9606 GN=GMPS PE=1 SV=1	GUAA_HUMAN	77 kDa	0.998261	10	100%	NA	P49915	GMPS	GMP synthase [glutamine-hydrolyzing]	24.4444	24.348	24.2695	23.4023	23.6593	23.3553	24.0796	23.982	24.0172	23.6523	23.7246	23.4879	-0.732372	-1.01666	-0.448083	23.8685	-5.66736	0.674337	0.000142897	0.00146044	0	0	0.149326	-0.134963	0.433615	23.8685	1.15554	-6.61141	0.272259	0.487463	0	0	-0.404654	-0.688943	-0.120365	23.8685	-3.13136	-3.72782	0.00951196
560	sp|P38606|VATA_HUMAN V-type proton ATPase catalytic subunit A OS=Homo sapiens OX=9606 GN=ATP6V1A PE=1 SV=2	VATA_HUMAN	68 kDa	0.99825	10	100%	NA	P38606	ATP6V1A	V-type proton ATPase catalytic subunit A	25.4317	25.5846	25.7501	25.5293	25.5589	25.5514	25.1179	24.8985	25.0018	25.4196	25.472	25.4791	-0.131911	-0.402626	0.138804	25.3996	-1.07196	-6.88547	0.306606	0.461158	0	0	-0.0896778	-0.360393	0.181037	25.3996	-0.728755	-7.01392	0.481321	0.688716	0	0	0.450797	0.180082	0.721512	25.3996	3.66335	-2.77048	0.00370898
561	sp|O75533|SF3B1_HUMAN Splicing factor 3B subunit 1 OS=Homo sapiens OX=9606 GN=SF3B1 PE=1 SV=3	SF3B1_HUMAN	146 kDa	0.998211	10	100%	NA	O75533	SF3B1	Splicing factor 3B subunit 1	23.8201	22.966	22.9979	23.8845	23.4024	23.3606	24.2877	24.1529	23.7609	23.779	24.2694	24.0586	0.774365	0.211963	1.33677	23.7284	3.02906	-3.85345	0.0114214	0.040713	0	0	0.486496	-0.0759067	1.0489	23.7284	1.90301	-5.59649	0.0834191	0.242418	0	0	-0.0314961	-0.593898	0.530906	23.7284	-0.123202	-7.53135	0.90416
562	sp|P35606|COPB2_HUMAN Coatomer subunit beta' OS=Homo sapiens OX=9606 GN=COPB2 PE=1 SV=2	COPB2_HUMAN	102 kDa	0.998176	10	100%	NA	P35606	COPB2	Coatomer subunit beta'	23.6427	24.0273	23.892	23.8412	23.3795	23.7908	23.2255	23.8065	23.4127	23.278	23.4322	23.3889	-0.487644	-0.894443	-0.080846	23.5931	-2.63714	-4.55029	0.0230432	0.070603	0	0	-0.304148	-0.710946	0.102651	23.5931	-1.64481	-5.98265	0.128146	0.315151	0	0	-0.115237	-0.522035	0.291562	23.5931	-0.623191	-7.33206	0.545814
563	sp|P56192|SYMC_HUMAN Methionine--tRNA ligase, cytoplasmic OS=Homo sapiens OX=9606 GN=MARS1 PE=1 SV=2	SYMC_HUMAN	101 kDa	0.99812	10	100%	NA	P56192	MARS1	Methionine--tRNA ligase, cytoplasmic	24.7727	24.9661	24.7184	25.3546	24.8253	25.3853	24.8727	24.8552	24.9976	24.4906	24.3282	24.4578	-0.39349	-0.74891	-0.0380708	24.8354	-2.43558	-4.90075	0.0330019	0.0912715	0	0	-0.762812	-1.11823	-0.407392	24.8354	-4.72156	-0.697191	0.000621171	0.00921351	0	0	-0.482952	-0.838372	-0.127533	24.8354	-2.98932	-3.983	0.0122637
564	sp|P30044|PRDX5_HUMAN Peroxiredoxin-5, mitochondrial OS=Homo sapiens OX=9606 GN=PRDX5 PE=1 SV=4	PRDX5_HUMAN	22 kDa	0.997972	10	100%	NA	P30044	PRDX5	Peroxiredoxin-5, mitochondrial	28.3785	28.575	28.5618	28.8057	28.9952	28.7291	27.9211	27.8936	27.9793	28.8455	28.9214	28.8191	0.356875	0.0895684	0.624181	28.5354	2.93708	-4.01822	0.0134665	0.0464182	0	0	0.0186335	-0.248673	0.28594	28.5354	0.153354	-7.2827	0.880885	0.948453	0	0	0.930663	0.663356	1.19797	28.5354	7.65935	3.46739	9.62843e-06
565	sp|Q9HD15|SRA1_HUMAN Steroid receptor RNA activator 1 OS=Homo sapiens OX=9606 GN=SRA1 PE=1 SV=2	SRA1_HUMAN	24 kDa	0.997959	10	100%	NA	Q9HD15	SRA1	Steroid receptor RNA activator 1	25.0591	24.4093	25.1591	24.5651	25.1757	25.2396	24.3124	23.6082	23.7532	24.1863	24.4567	24.7176	-0.422254	-1.01433	0.169824	24.5535	-1.56893	-6.27208	0.144854	0.266571	0	0	-0.539943	-1.13202	0.0521349	24.5535	-2.00622	-5.43405	0.0699523	0.214631	0	0	0.56225	-0.0298273	1.15433	24.5535	2.0891	-5.54073	0.0606371
566	sp|P13646|K1C13_HUMAN Keratin, type I cytoskeletal 13 OS=Homo sapiens OX=9606 GN=KRT13 PE=1 SV=4	K1C13_HUMAN	50 kDa	0.997823	10	10%	NA	P13646	KRT13	Keratin, type I cytoskeletal 13	21.0841	25.2402	22.9775	24.7486	26.7052	23.4213	19.3718	18.7896	19.4767	19.7071	22.9074	20.4291	-2.08606	-4.53152	0.359409	22.0716	-1.87911	-5.81576	0.0871552	0.182358	0	0	-3.94387	-6.38933	-1.4984	22.0716	-3.55262	-2.74795	0.00457938	0.0334993	-1	-1	1.80179	-0.643678	4.24725	22.0716	1.62304	-6.25559	0.13306
567	sp|Q9Y2R9|RT07_HUMAN 28S ribosomal protein S7, mitochondrial OS=Homo sapiens OX=9606 GN=MRPS7 PE=1 SV=2	RT07_HUMAN	28 kDa	0.997665	10	100%	NA	Q9Y2R9	MRPS7	28S ribosomal protein S7, mitochondrial	24.3578	25.1878	24.8784	24.6582	24.6681	24.9015	24.7048	24.8304	25.0498	24.776	24.839	24.6806	-0.0427508	-0.474117	0.388615	24.7944	-0.218026	-7.45381	0.831385	0.893762	0	0	0.0226372	-0.408729	0.454003	24.7944	0.115448	-7.28823	0.910163	0.963236	0	0	-0.0964617	-0.527828	0.334904	24.7944	-0.491947	-7.40943	0.63239
568	sp|P62244|RS15A_HUMAN 40S ribosomal protein S15a OS=Homo sapiens OX=9606 GN=RPS15A PE=1 SV=2	RS15A_HUMAN	15 kDa	0.99764	10	100%	NA	P62244	RPS15A	40S ribosomal protein S15a	27.6501	27.5518	27.2109	27.7568	27.5493	27.5073	27.6956	27.9078	27.558	27.8892	27.8403	27.5263	0.281033	-0.0835908	0.645656	27.637	1.69559	-6.09118	0.117938	0.228907	0	0	0.147456	-0.217168	0.51208	27.637	0.889666	-6.88058	0.392614	0.611523	0	0	0.0314608	-0.333163	0.396084	27.637	0.189817	-7.52004	0.852897
569	sp|Q92974|ARHG2_HUMAN Rho guanine nucleotide exchange factor 2 OS=Homo sapiens OX=9606 GN=ARHGEF2 PE=1 SV=4	ARHG2_HUMAN	112 kDa	0.997639	10	100%	NA	Q92974	ARHGEF2	Rho guanine nucleotide exchange factor 2	23.7971	23.8308	23.5213	23.4544	22.4087	23.3588	22.943	23.613	23.7094	23.6456	23.523	23.6638	-0.105569	-0.712244	0.501105	23.4557	-0.382817	-7.40046	0.709121	0.812211	0	0	0.536863	-0.0698116	1.14354	23.4557	1.94678	-5.5281	0.0774384	0.230893	0	0	0.189016	-0.417659	0.79569	23.4557	0.685411	-7.28944	0.507217
570	sp|P51114|FXR1_HUMAN RNA-binding protein FXR1 OS=Homo sapiens OX=9606 GN=FXR1 PE=1 SV=3	FXR1_HUMAN	70 kDa	0.997598	10	80%	NA	P51114	FXR1	RNA-binding protein FXR1	23.354	23.0439	22.8061	23.1153	23.6287	23.6557	22.939	22.6307	21.903	21.9161	23.7511	23.7018	0.0549703	-0.921278	1.03122	23.0371	0.123873	-7.47126	0.903642	0.936588	0	0	-0.343564	-1.31981	0.632684	23.0371	-0.774206	-6.97866	0.455065	0.666516	0	0	0.632068	-0.34418	1.60832	23.0371	1.42434	-6.5271	0.181988
571	sp|P42224|STAT1_HUMAN Signal transducer and activator of transcription 1-alpha/beta OS=Homo sapiens OX=9606 GN=STAT1 PE=1 SV=2	STAT1_HUMAN	87 kDa	0.9975	10	100%	NA	P42224	STAT1	Signal transducer and activator of transcription 1-alpha/beta	21.2242	21.9061	21.4904	23.2017	23.617	23.4638	22.7066	22.3073	22.6149	22.9188	23.2705	23.0931	1.55387	1.11903	1.98871	22.6512	7.86132	3.77589	7.52703e-06	0.00016419	1	1	-0.33338	-0.768219	0.101458	22.6512	-1.68664	-5.92227	0.119684	0.301828	0	0	0.551187	0.116349	0.986025	22.6512	2.78856	-4.34141	0.0175725
572	sp|Q9Y446|PKP3_HUMAN Plakophilin-3 OS=Homo sapiens OX=9606 GN=PKP3 PE=1 SV=1	PKP3_HUMAN	87 kDa	0.997435	10	100%	NA	Q9Y446	PKP3	Plakophilin-3	23.98	24.3679	24.3654	24.1544	24.0946	24.3979	22.3049	21.8888	22.167	24.0422	24.2489	24.0739	-0.11604	-0.474322	0.242242	23.6738	-0.712512	-7.20981	0.490928	0.645226	0	0	-0.0939338	-0.452216	0.264348	23.6738	-0.576774	-7.11756	0.57566	0.757531	0	0	2.00148	1.6432	2.35976	23.6738	12.2895	8.41216	8.74583e-08
573	sp|Q9NSE4|SYIM_HUMAN Isoleucine--tRNA ligase, mitochondrial OS=Homo sapiens OX=9606 GN=IARS2 PE=1 SV=2	SYIM_HUMAN	114 kDa	0.997367	10	100%	NA	Q9NSE4	IARS2	Isoleucine--tRNA ligase, mitochondrial	23.1831	23.4736	23.5579	23.6069	23.3833	23.6114	23.5854	23.5939	23.6211	24.0834	24.2502	24.2152	0.778052	0.481537	1.07457	23.6804	5.77259	0.837969	0.000122295	0.0013094	0	0	0.649065	0.35255	0.94558	23.6804	4.8156	-0.5395	0.000533699	0.00825116	0	0	0.582767	0.286253	0.879282	23.6804	4.32372	-1.60273	0.00119628
574	sp|Q02818|NUCB1_HUMAN Nucleobindin-1 OS=Homo sapiens OX=9606 GN=NUCB1 PE=1 SV=4	NUCB1_HUMAN	54 kDa	0.99736	10	100%	NA	Q02818	NUCB1	Nucleobindin-1	23.5758	22.1191	24.416	24.0347	24.4071	24.3121	23.8181	23.5591	24.3387	24.3688	24.6501	24.1617	1.02321	0.028729	2.01768	23.9801	2.26348	-5.1933	0.0447285	0.112903	1	0	0.142237	-0.85224	1.13671	23.9801	0.314649	-7.24196	0.758893	0.88443	0	0	0.488238	-0.506239	1.48271	23.9801	1.08006	-6.93669	0.303141
575	sp|Q8NBS9|TXND5_HUMAN Thioredoxin domain-containing protein 5 OS=Homo sapiens OX=9606 GN=TXNDC5 PE=1 SV=2	TXND5_HUMAN	48 kDa	0.997225	10	100%	NA	Q8NBS9	TXNDC5	Thioredoxin domain-containing protein 5	25.36	24.5921	24.5336	24.8634	24.8836	24.8477	25.2595	25.8162	25.3	24.7611	24.369	24.8345	-0.173688	-0.691399	0.344023	24.9517	-0.73806	-7.19058	0.47587	0.630282	0	0	-0.210017	-0.727728	0.307695	24.9517	-0.892432	-6.87809	0.391193	0.609961	0	0	-0.8037	-1.32141	-0.285989	24.9517	-3.4152	-3.21652	0.0057406
576	sp|P19525|E2AK2_HUMAN Interferon-induced, double-stranded RNA-activated protein kinase OS=Homo sapiens OX=9606 GN=EIF2AK2 PE=1 SV=2	E2AK2_HUMAN	62 kDa	0.99702	10	100%	NA	P19525	EIF2AK2	Interferon-induced, double-stranded RNA-activated protein kinase	21.4887	21.6152	22.0065	22.2692	22.2784	21.7169	22.1287	21.7723	22.1659	22.085	21.9424	22.1768	0.364636	-0.0705732	0.799844	21.9705	1.84319	-5.87023	0.092282	0.190119	0	0	-0.0200938	-0.455302	0.415115	21.9705	-0.101572	-7.28986	0.920917	0.967076	0	0	0.0457777	-0.389431	0.480986	21.9705	0.231401	-7.51055	0.821235
577	sp|O76031|CLPX_HUMAN ATP-dependent Clp protease ATP-binding subunit clpX-like, mitochondrial OS=Homo sapiens OX=9606 GN=CLPX PE=1 SV=2	CLPX_HUMAN	69 kDa	0.997012	10	100%	NA	O76031	CLPX	ATP-dependent Clp protease ATP-binding subunit clpX-like, mitochondrial	21.9633	20.9701	21.6292	21.7712	22.0022	22.299	22.2638	21.7586	21.9482	22.0182	22.0099	22.1731	0.546175	0.0134425	1.07891	21.9006	2.25544	-5.20678	0.0453648	0.113919	0	0	0.042937	-0.489795	0.575669	21.9006	0.177309	-7.27842	0.862476	0.942774	0	0	0.0768542	-0.455878	0.609586	21.9006	0.317372	-7.48508	0.756881
578	sp|O15020|SPTN2_HUMAN Spectrin beta chain, non-erythrocytic 2 OS=Homo sapiens OX=9606 GN=SPTBN2 PE=1 SV=3	SPTN2_HUMAN	271 kDa	0.996948	10	80%	NA	O15020	SPTBN2	Spectrin beta chain, non-erythrocytic 2	22.0875	22.5598	22.1929	22.2534	22.4309	22.9931	22.1134	22.2922	21.8309	21.97	22.4297	22.5835	0.0476728	-0.466989	0.562334	22.3114	0.203778	-7.45706	0.842233	0.900127	0	0	-0.231365	-0.746027	0.283296	22.3114	-0.988976	-6.78685	0.343849	0.566681	0	0	0.248899	-0.265763	0.76356	22.3114	1.06392	-6.95372	0.310074
579	sp|P98175|RBM10_HUMAN RNA-binding protein 10 OS=Homo sapiens OX=9606 GN=RBM10 PE=1 SV=3	RBM10_HUMAN	104 kDa	0.996932	10	100%	NA	P98175	RBM10	RNA-binding protein 10	23.5358	22.7621	23.1556	22.9614	22.7598	23.3331	23.2856	23.0051	23.4155	23.2137	22.9915	23.2725	0.00806815	-0.467434	0.483571	23.141	0.0373276	-7.47884	0.97089	0.985044	0	0	0.141118	-0.334385	0.61662	23.141	0.652888	-7.06845	0.527187	0.720845	0	0	-0.0762108	-0.551713	0.399292	23.141	-0.352593	-7.47238	0.731031
580	sp|Q16795|NDUA9_HUMAN NADH dehydrogenase [ubiquinone] 1 alpha subcomplex subunit 9, mitochondrial OS=Homo sapiens OX=9606 GN=NDUFA9 PE=1 SV=2	NDUA9_HUMAN	43 kDa	0.996891	10	100%	NA	Q16795	NDUFA9	NADH dehydrogenase [ubiquinone] 1 alpha subcomplex subunit 9, mitochondrial	24.1969	22.965	24.3006	21.4701	22.3719	21.2776	21.9665	22.4306	21.586	21.7277	21.22	21.9681	-2.18225	-3.05545	-1.30904	22.2901	-5.49789	0.407602	0.000184214	0.00174637	-1	-1	-0.067924	-0.941129	0.805281	22.2901	-0.171126	-7.27958	0.86722	0.944823	0	0	-0.35578	-1.22899	0.517425	22.2901	-0.896344	-7.11793	0.38919
581	sp|Q9NSD9|SYFB_HUMAN Phenylalanine--tRNA ligase beta subunit OS=Homo sapiens OX=9606 GN=FARSB PE=1 SV=3	SYFB_HUMAN	66 kDa	0.996771	10	100%	NA	Q9NSD9	FARSB	Phenylalanine--tRNA ligase beta subunit	24.4742	24.9386	23.9551	25.2899	23.2953	25.5375	24.2276	23.6309	24.0322	23.616	24.2672	24.2786	-0.402066	-1.50356	0.699432	24.2953	-0.803014	-7.13896	0.438908	0.598939	0	0	-0.653657	-1.75516	0.447842	24.2953	-1.30549	-6.43542	0.218267	0.43324	0	0	0.0903534	-1.01114	1.19185	24.2953	0.180455	-7.52192	0.860064
582	sp|Q5SSJ5|HP1B3_HUMAN Heterochromatin protein 1-binding protein 3 OS=Homo sapiens OX=9606 GN=HP1BP3 PE=1 SV=1	HP1B3_HUMAN	61 kDa	0.99667	10	100%	NA	Q5SSJ5	HP1BP3	Heterochromatin protein 1-binding protein 3	23.4869	23.8868	23.6843	23.7764	23.6441	23.4866	24.2374	24.0683	24.1533	23.8041	23.5759	23.8069	0.0429815	-0.27449	0.360453	23.8009	0.297842	-7.43157	0.771353	0.855265	0	0	0.0932657	-0.224206	0.410737	23.8009	0.646288	-7.07293	0.531294	0.723845	0	0	-0.424018	-0.741489	-0.106546	23.8009	-2.93824	-4.07449	0.0134385
583	sp|P11387|TOP1_HUMAN DNA topoisomerase 1 OS=Homo sapiens OX=9606 GN=TOP1 PE=1 SV=2	TOP1_HUMAN	91 kDa	0.996654	10	100%	NA	P11387	TOP1	DNA topoisomerase 1	25.0815	25.0374	25.1572	24.9402	24.6944	24.9813	26.8656	26.7126	26.8056	25.4096	25.1712	25.2655	0.190053	-0.0906281	0.470735	25.5102	1.4896	-6.38083	0.164323	0.294673	0	0	0.410125	0.129444	0.690806	25.5102	3.21449	-3.3438	0.00820047	0.0500893	0	0	-1.51253	-1.79321	-1.23184	25.5102	-11.8549	8.02438	1.26835e-07
584.1	sp|O43790|KRT86_HUMAN Keratin, type II cuticular Hb6 OS=Homo sapiens OX=9606 GN=KRT86 PE=1 SV=1	KRT86_HUMAN	54 kDa	0.996545	10	40%	NA	O43790	KRT86	Keratin, type II cuticular Hb6	26.0057	25.2459	24.0658	28.1038	26.7749	27.8992	25.4634	26.9877	26.2512	27.5535	27.2743	27.4912	2.33387	1.21126	3.45649	26.593	4.57356	-1.11599	0.000790697	0.00536243	1	1	-0.152978	-1.2756	0.969641	26.593	-0.299782	-7.24687	0.769911	0.891531	0	0	1.20554	0.0829197	2.32816	26.593	2.36242	-5.0849	0.037569
584.2	sp|Q14533|KRT81_HUMAN Keratin, type II cuticular Hb1 OS=Homo sapiens OX=9606 GN=KRT81 PE=1 SV=3	KRT81_HUMAN	55 kDa	0.996545	10	40%	NA	Q14533	KRT81	Keratin, type II cuticular Hb1	26.0057	25.2459	24.0658	28.1038	26.7749	27.8992	25.4634	26.9877	26.2512	27.5535	27.2743	27.4912	2.33387	1.21126	3.45649	26.593	4.57356	-1.11599	0.000790697	0.00536243	1	1	-0.152978	-1.2756	0.969641	26.593	-0.299782	-7.24687	0.769911	0.891531	0	0	1.20554	0.0829197	2.32816	26.593	2.36242	-5.0849	0.037569
585	sp|Q86VP6|CAND1_HUMAN Cullin-associated NEDD8-dissociated protein 1 OS=Homo sapiens OX=9606 GN=CAND1 PE=1 SV=2	CAND1_HUMAN	136 kDa	0.996519	10	100%	NA	Q86VP6	CAND1	Cullin-associated NEDD8-dissociated protein 1	22.9439	23.3064	23.0945	23.1236	22.967	23.0642	23.5069	23.3733	23.2669	23.0494	23.2303	23.208	0.0476294	-0.248747	0.344006	23.1779	0.353541	-7.41203	0.73034	0.827115	0	0	0.111002	-0.185374	0.407379	23.1779	0.823942	-6.93788	0.427409	0.638818	0	0	-0.219761	-0.516138	0.076616	23.1779	-1.63123	-6.24367	0.131005
586	sp|P14550|AK1A1_HUMAN Aldo-keto reductase family 1 member A1 OS=Homo sapiens OX=9606 GN=AKR1A1 PE=1 SV=3	AK1A1_HUMAN	37 kDa	0.996443	10	100%	NA	P14550	AKR1A1	Aldo-keto reductase family 1 member A1	25.9552	26.1185	25.9487	25.7402	26.0602	25.8336	26.4831	26.3845	26.5791	26.1466	26.0318	25.9158	0.0239046	-0.268031	0.31584	26.0998	0.180137	-7.46198	0.860308	0.913764	0	0	0.153389	-0.138546	0.445325	26.0998	1.15589	-6.61102	0.27212	0.487463	0	0	-0.450851	-0.742787	-0.158916	26.0998	-3.39747	-3.24845	0.00592369
587	sp|O75955|FLOT1_HUMAN Flotillin-1 OS=Homo sapiens OX=9606 GN=FLOT1 PE=1 SV=3	FLOT1_HUMAN	47 kDa	0.996395	10	100%	NA	O75955	FLOT1	Flotillin-1	23.3394	22.6914	22.6067	23.1597	22.6978	23.1739	24.3553	24.1178	24.0367	23.1636	23.5262	23.5667	0.539663	0.0577769	1.02155	23.3696	2.4637	-4.85231	0.031394	0.0875617	0	0	0.408312	-0.0735739	0.890199	23.3696	1.86405	-5.6567	0.0890981	0.250189	0	0	-0.751131	-1.23302	-0.269245	23.3696	-3.4291	-3.19148	0.00560107
588	sp|P17066|HSP76_HUMAN Heat shock 70 kDa protein 6 OS=Homo sapiens OX=9606 GN=HSPA6 PE=1 SV=2	HSP76_HUMAN	71 kDa	0.996227	10	30%	NA	P17066	HSPA6	Heat shock 70 kDa protein 6	27.6526	25.7812	26.886	27.6928	28.4998	28.2098	28.5237	27.4936	27.445	27.3975	28.4714	28.3481	1.29908	0.257849	2.34032	27.7001	2.74472	-4.36062	0.0190082	0.0601311	1	0	-0.0617751	-1.10301	0.979459	27.7001	-0.130519	-7.28622	0.898503	0.95579	0	0	0.251594	-0.78964	1.29283	27.7001	0.531571	-7.38789	0.60555
589	sp|O60493|SNX3_HUMAN Sorting nexin-3 OS=Homo sapiens OX=9606 GN=SNX3 PE=1 SV=3	SNX3_HUMAN	19 kDa	0.996213	10	80%	NA	O60493	SNX3	Sorting nexin-3	26.0881	26.4672	25.768	27.092	25.2686	26.6184	25.3316	26.5819	26.1652	26.5949	26.0402	26.4307	0.247494	-0.716655	1.21164	26.2039	0.564716	-7.30871	0.583556	0.717864	0	0	0.0289598	-0.93519	0.99311	26.2039	0.0660786	-7.29309	0.948496	0.977099	0	0	0.329042	-0.635107	1.29319	26.2039	0.750786	-7.24068	0.468478
590	sp|P46013|KI67_HUMAN Proliferation marker protein Ki-67 OS=Homo sapiens OX=9606 GN=MKI67 PE=1 SV=2	KI67_HUMAN	359 kDa	0.995935	10	100%	NA	P46013	MKI67	Proliferation marker protein Ki-67	20.936	20.5413	20.0516	21.3065	20.3953	21.5595	21.2589	20.0124	20.5388	20.9917	21.3657	21.6254	0.81793	-0.00214897	1.63801	20.8819	2.19417	-5.30898	0.0505065	0.123358	0	0	0.240455	-0.579624	1.06053	20.8819	0.64504	-7.07377	0.532073	0.724135	0	0	0.724197	-0.0958821	1.54428	20.8819	1.94272	-5.77504	0.0779759
591	sp|P04264|K2C1_HUMAN Keratin, type II cytoskeletal 1 OS=Homo sapiens OX=9606 GN=KRT1 PE=1 SV=6	K2C1_HUMAN	66 kDa	0.991013	10	50%	NA	P04264	KRT1	Keratin, type II cytoskeletal 1	26.5727	25.9479	25.6901	26.1048	26.1355	23.7959	22.8648	23.3774	23.5331	24.111	23.6073	23.7745	-2.23928	-3.39397	-1.08459	24.6263	-4.2663	-1.64619	0.00131726	0.00782593	-1	-1	-1.51445	-2.66914	-0.359757	24.6263	-2.88534	-3.9328	0.0147746	0.0766516	-1	0	0.572514	-0.582177	1.72721	24.6263	1.09076	-6.92527	0.298606
592	sp|P30084|ECHM_HUMAN Enoyl-CoA hydratase, mitochondrial OS=Homo sapiens OX=9606 GN=ECHS1 PE=1 SV=4	ECHM_HUMAN	31 kDa	0.999935	9	100%	NA	P30084	ECHS1	Enoyl-CoA hydratase, mitochondrial	24.418	24.3635	24.4139	25.3781	25.3616	25.0995	25.4736	25.5173	25.3487	25.2177	25.0361	24.934	0.664174	0.377764	0.950585	25.0468	5.10156	-0.231744	0.000338993	0.0028177	0	0	-0.217109	-0.503519	0.0693016	25.0468	-1.66762	-5.94983	0.123467	0.307562	0	0	-0.383913	-0.670323	-0.0975028	25.0468	-2.94886	-4.05549	0.0131854
593	sp|Q01105|SET_HUMAN Protein SET OS=Homo sapiens OX=9606 GN=SET PE=1 SV=3	SET_HUMAN	33 kDa	0.999905	9	100%	NA	Q01105	SET	Protein SET	27.5693	27.0652	27.3258	28.1766	28.1568	28.4189	27.3694	27.5593	27.4588	28.0472	28.2416	28.3794	0.902663	0.553662	1.25166	27.814	5.68996	0.709608	0.00013818	0.00142218	0	0	-0.0280472	-0.377047	0.320953	27.814	-0.176796	-7.27851	0.862869	0.942774	0	0	0.760195	0.411195	1.1092	27.814	4.79191	-0.801594	0.000554436
594	sp|P45880|VDAC2_HUMAN Voltage-dependent anion-selective channel protein 2 OS=Homo sapiens OX=9606 GN=VDAC2 PE=1 SV=2	VDAC2_HUMAN	32 kDa	0.99988	9	100%	NA	P45880	VDAC2	Voltage-dependent anion-selective channel protein 2	27.9012	28.4053	28.0554	28.4118	28.692	28.6123	28.3938	28.3475	28.4256	28.3881	28.4748	28.2723	0.257756	-0.0720272	0.587538	28.365	1.71945	-6.05617	0.113399	0.222821	0	0	-0.193638	-0.523421	0.136145	28.365	-1.29173	-6.45225	0.222831	0.436987	0	0	-0.0105723	-0.340355	0.31921	28.365	-0.0705263	-7.5369	0.945036
595	sp|Q02539|H11_HUMAN Histone H1.1 OS=Homo sapiens OX=9606 GN=H1-1 PE=1 SV=3	H11_HUMAN	22 kDa	0.999849	9	33%	NA	Q02539	H1-1	Histone H1.1	23.3644	23.251	23.4648	23.2204	23.4916	23.374	23.9378	23.7725	23.7906	22.5032	22.3431	22.6668	-0.855697	-1.15281	-0.558585	23.265	-6.33592	1.68765	5.45491e-05	0.000717455	0	0	-0.857607	-1.15472	-0.560496	23.265	-6.35007	1.8624	5.3484e-05	0.00134724	0	0	-1.32926	-1.62637	-1.03215	23.265	-9.84238	6.04239	8.39287e-07
596	sp|Q9HAV7|GRPE1_HUMAN GrpE protein homolog 1, mitochondrial OS=Homo sapiens OX=9606 GN=GRPEL1 PE=1 SV=2	GRPE1_HUMAN	24 kDa	0.999756	9	100%	NA	Q9HAV7	GRPEL1	GrpE protein homolog 1, mitochondrial	25.8646	25.6893	25.7015	25.8091	26.1093	25.4005	25.9986	25.8667	26.0137	25.2771	25.6883	25.4863	-0.267878	-0.666318	0.130562	25.7421	-1.47905	-6.39502	0.167076	0.297782	0	0	-0.289063	-0.687502	0.109377	25.7421	-1.59602	-6.05191	0.138681	0.32999	0	0	-0.475733	-0.874173	-0.0772931	25.7421	-2.62669	-4.6273	0.0234774
597	sp|P18621|RL17_HUMAN 60S ribosomal protein L17 OS=Homo sapiens OX=9606 GN=RPL17 PE=1 SV=3	RL17_HUMAN	21 kDa	0.999734	9	100%	NA	P18621	RPL17	60S ribosomal protein L17	28.5287	28.4608	28.5228	28.4826	27.9711	28.4312	28.2748	28.283	28.3346	28.487	28.2627	28.4023	-0.120118	-0.445614	0.205378	28.3701	-0.811843	-7.13165	0.434033	0.593672	0	0	0.0890196	-0.236477	0.414516	28.3701	0.601657	-7.10213	0.559551	0.745013	0	0	0.0864789	-0.239017	0.411975	28.3701	0.584485	-7.35666	0.570642
598	sp|O75494|SRS10_HUMAN Serine/arginine-rich splicing factor 10 OS=Homo sapiens OX=9606 GN=SRSF10 PE=1 SV=1	SRS10_HUMAN	31 kDa	0.999719	9	100%	NA	O75494	SRSF10	Serine/arginine-rich splicing factor 10	25.9067	26.4875	26.2024	25.8011	25.8501	25.568	25.7731	25.8009	26.1281	25.6489	25.8802	25.8566	-0.403632	-0.785039	-0.0222254	25.9086	-2.32813	-5.08425	0.0399157	0.104018	0	0	0.0554979	-0.325909	0.436904	25.9086	0.320109	-7.24009	0.754861	0.882094	0	0	-0.105455	-0.486861	0.275952	25.9086	-0.608256	-7.34173	0.555321
599	sp|P31930|QCR1_HUMAN Cytochrome b-c1 complex subunit 1, mitochondrial OS=Homo sapiens OX=9606 GN=UQCRC1 PE=1 SV=3	QCR1_HUMAN	53 kDa	0.999712	9	100%	NA	P31930	UQCRC1	Cytochrome b-c1 complex subunit 1, mitochondrial	25.5171	25.0958	25.4228	26.4309	27.0425	26.8893	26.9411	26.5493	26.8439	26.3754	26.7104	26.427	1.15905	0.73274	1.58535	26.3538	5.9812	1.15775	9.02325e-05	0.00102571	1	1	-0.283289	-0.709595	0.143018	26.3538	-1.4619	-6.23542	0.171635	0.368763	0	0	-0.273809	-0.700116	0.152497	26.3538	-1.41298	-6.54192	0.185221
600	sp|P11310|ACADM_HUMAN Medium-chain specific acyl-CoA dehydrogenase, mitochondrial OS=Homo sapiens OX=9606 GN=ACADM PE=1 SV=1	ACADM_HUMAN	47 kDa	0.999692	9	100%	NA	P11310	ACADM	Medium-chain specific acyl-CoA dehydrogenase, mitochondrial	25.9013	26.1696	25.9971	25.3385	25.6371	25.5291	25.4441	25.2681	25.2817	25.3813	25.1617	25.169	-0.785335	-1.08454	-0.486128	25.5232	-5.77421	0.840471	0.000122004	0.0013094	0	0	-0.264248	-0.563455	0.0349586	25.5232	-1.9429	-5.5342	0.0779524	0.231673	0	0	-0.0939941	-0.393201	0.205212	25.5232	-0.691096	-7.28537	0.503773
601	sp|Q99439|CNN2_HUMAN Calponin-2 OS=Homo sapiens OX=9606 GN=CNN2 PE=1 SV=4	CNN2_HUMAN	34 kDa	0.999676	9	89%	NA	Q99439	CNN2	Calponin-2	25.7915	25.9235	25.9618	25.6018	26.1078	25.4831	23.9094	23.2614	23.5323	26.7723	26.7314	26.7833	0.870074	0.443492	1.29666	25.4883	4.48707	-1.26415	0.00091171	0.00591298	0	0	1.03142	0.604839	1.458	25.4883	5.31915	0.284826	0.000241867	0.00443641	1	1	3.19464	2.76806	3.62122	25.4883	16.4751	11.5846	4.01834e-09
602	sp|Q8TF74|WIPF2_HUMAN WAS/WASL-interacting protein family member 2 OS=Homo sapiens OX=9606 GN=WIPF2 PE=1 SV=1	WIPF2_HUMAN	46 kDa	0.999668	9	100%	NA	Q8TF74	WIPF2	WAS/WASL-interacting protein family member 2	22.6466	22.5698	22.6187	22.2282	21.952	22.3577	21.175	21.8194	21.3185	22.6084	22.3073	22.9285	0.00302489	-0.44409	0.450139	22.2108	0.0148833	-7.47947	0.988391	0.993489	0	0	0.435417	-0.0116978	0.882531	22.2108	2.14237	-5.21383	0.0552813	0.185677	0	0	1.17707	0.729953	1.62418	22.2108	5.79151	0.813609	0.000118939
603	sp|P62826|RAN_HUMAN GTP-binding nuclear protein Ran OS=Homo sapiens OX=9606 GN=RAN PE=1 SV=3	RAN_HUMAN	24 kDa	0.999638	9	100%	NA	P62826	RAN	GTP-binding nuclear protein Ran	29.0474	28.867	28.8318	28.7437	29.0458	28.785	29.1145	28.8943	28.7339	28.8117	28.8006	28.8766	-0.0857796	-0.39641	0.22485	28.8793	-0.607505	-7.28227	0.555802	0.693815	0	0	-0.0285281	-0.339158	0.282102	28.8793	-0.20204	-7.27334	0.843559	0.933486	0	0	-0.0846011	-0.395231	0.226029	28.8793	-0.599159	-7.34751	0.561157
604	sp|P32969|RL9_HUMAN 60S ribosomal protein L9 OS=Homo sapiens OX=9606 GN=RPL9P9 PE=1 SV=1	RL9_HUMAN	22 kDa	0.999626	9	100%	NA	P32969	RPL9P9	60S ribosomal protein L9	26.5339	26.7181	26.6407	26.4617	26.7767	26.4617	26.9651	26.6508	26.6229	26.8461	26.7889	26.5577	0.100029	-0.23124	0.431297	26.6687	0.664285	-7.24441	0.520137	0.669173	0	0	0.164212	-0.167056	0.495481	26.6687	1.09052	-6.68251	0.298705	0.517992	0	0	-0.0153449	-0.346613	0.315923	26.6687	-0.101905	-7.53396	0.920659
605	sp|Q9Y277|VDAC3_HUMAN Voltage-dependent anion-selective channel protein 3 OS=Homo sapiens OX=9606 GN=VDAC3 PE=1 SV=1	VDAC3_HUMAN	31 kDa	0.999626	9	100%	NA	Q9Y277	VDAC3	Voltage-dependent anion-selective channel protein 3	25.5346	26.3758	25.8062	26.2074	26.134	26.2916	26.3102	26.4942	26.4145	26.2141	25.9562	25.6901	0.0479501	-0.407139	0.503039	26.1191	0.231794	-7.45046	0.820937	0.886115	0	0	-0.257501	-0.71259	0.197588	26.1191	-1.24478	-6.50863	0.238982	0.454922	0	0	-0.452838	-0.907928	0.00225089	26.1191	-2.18905	-5.37655	0.0509601
606	sp|P61353|RL27_HUMAN 60S ribosomal protein L27 OS=Homo sapiens OX=9606 GN=RPL27 PE=1 SV=2	RL27_HUMAN	16 kDa	0.999618	9	100%	NA	P61353	RPL27	60S ribosomal protein L27	29.3346	29.3603	29.2008	29.1234	29.2283	29.1434	29.1751	29.2664	29.0072	29.1286	29.0304	28.939	-0.265897	-0.534461	0.00266723	29.1615	-2.17808	-5.33562	0.0519456	0.12632	0	0	-0.132393	-0.400957	0.136171	29.1615	-1.08449	-6.68895	0.301256	0.519027	0	0	-0.116889	-0.385454	0.151675	29.1615	-0.957492	-7.06075	0.358811
607	sp|P51665|PSMD7_HUMAN 26S proteasome non-ATPase regulatory subunit 7 OS=Homo sapiens OX=9606 GN=PSMD7 PE=1 SV=2	PSMD7_HUMAN	37 kDa	0.999608	9	100%	NA	P51665	PSMD7	26S proteasome non-ATPase regulatory subunit 7	26.6521	26.1638	26.837	26.1224	26.1166	26.4386	26.01	25.9542	26.1707	26.1307	26.2877	26.2137	-0.340334	-0.730451	0.0497824	26.2581	-1.9192	-5.75263	0.0811587	0.173158	0	0	-0.0152071	-0.405324	0.374909	26.2581	-0.0857555	-7.29147	0.933196	0.970506	0	0	0.165694	-0.224422	0.555811	26.2581	0.934377	-7.08274	0.37009
608	sp|Q9NTK5|OLA1_HUMAN Obg-like ATPase 1 OS=Homo sapiens OX=9606 GN=OLA1 PE=1 SV=2	OLA1_HUMAN	45 kDa	0.99958	9	100%	NA	Q9NTK5	OLA1	Obg-like ATPase 1	25.6766	25.1695	25.534	25.9373	26.2822	26.1081	25.7741	25.6454	25.5589	25.7406	25.6656	25.7281	0.251368	-0.0889269	0.591663	25.735	1.62504	-6.193	0.132327	0.2489	0	0	-0.397744	-0.73804	-0.0574492	25.735	-2.57133	-4.48637	0.0259174	0.112694	0	0	0.0519545	-0.288341	0.39225	25.735	0.335874	-7.47857	0.74326
609	sp|O76070|SYUG_HUMAN Gamma-synuclein OS=Homo sapiens OX=9606 GN=SNCG PE=1 SV=2	SYUG_HUMAN	13 kDa	0.999574	9	100%	NA	O76070	SNCG	Gamma-synuclein	25.4201	25.2259	25.3334	26.9167	27.1635	26.9171	23.888	23.9266	23.682	26.7266	26.5353	26.9363	1.40628	1.08745	1.72511	25.7226	9.70335	5.93514	9.67398e-07	3.32671e-05	1	1	-0.266368	-0.585198	0.0524627	25.7226	-1.83794	-5.69669	0.0931002	0.256677	0	0	2.90055	2.58172	3.21938	25.7226	20.0138	13.6717	4.99986e-10
610	sp|Q13442|HAP28_HUMAN 28 kDa heat- and acid-stable phosphoprotein OS=Homo sapiens OX=9606 GN=PDAP1 PE=1 SV=1	HAP28_HUMAN	21 kDa	0.9995	9	100%	NA	Q13442	PDAP1	28 kDa heat- and acid-stable phosphoprotein	27.1945	26.7712	27.1569	26.6912	27.0356	26.7886	26.8043	26.7322	26.8006	26.5789	26.3789	26.8702	-0.431545	-0.802739	-0.0603507	26.8169	-2.55761	-4.68943	0.0265596	0.078024	0	0	-0.229152	-0.600346	0.142043	26.8169	-1.3581	-6.36994	0.201531	0.409619	0	0	-0.169716	-0.54091	0.201479	26.8169	-1.00584	-7.01329	0.336023
611	sp|P46783|RS10_HUMAN 40S ribosomal protein S10 OS=Homo sapiens OX=9606 GN=RPS10 PE=1 SV=1	RS10_HUMAN	19 kDa	0.999476	9	100%	NA	P46783	RPS10	40S ribosomal protein S10	27.9726	28.008	28.1135	27.7572	28.1918	28.0635	28.042	27.8637	27.9129	28.0288	27.8935	28.0738	-0.0326642	-0.337705	0.272377	27.9934	-0.235572	-7.4495	0.818077	0.884166	0	0	-0.00549784	-0.310539	0.299543	27.9934	-0.03965	-7.2946	0.96908	0.988015	0	0	0.0591519	-0.245889	0.364193	27.9934	0.426599	-7.44145	0.677869
612	sp|O00299|CLIC1_HUMAN Chloride intracellular channel protein 1 OS=Homo sapiens OX=9606 GN=CLIC1 PE=1 SV=4	CLIC1_HUMAN	27 kDa	0.999401	9	100%	NA	O00299	CLIC1	Chloride intracellular channel protein 1	27.2141	27.4692	27.1925	26.9345	27.3262	26.7751	27.1766	27.1696	27.1143	27.3222	27.0211	27.064	-0.15616	-0.513493	0.201174	27.1483	-0.961399	-6.99716	0.35693	0.516861	0	0	0.123837	-0.233497	0.481171	27.1483	0.762405	-6.988	0.461793	0.671322	0	0	-0.0177677	-0.375102	0.339566	27.1483	-0.109387	-7.5331	0.914858
613	sp|O00159|MYO1C_HUMAN Unconventional myosin-Ic OS=Homo sapiens OX=9606 GN=MYO1C PE=1 SV=4	MYO1C_HUMAN	122 kDa	0.999383	9	100%	NA	O00159	MYO1C	Unconventional myosin-Ic	23.0934	22.7707	22.6336	22.9648	22.8644	22.5597	23.2803	23.2752	23.336	23.3437	23.0588	23.1469	0.350586	0.000833627	0.700339	23.0273	2.20517	-5.2907	0.0495435	0.12149	0	0	0.386871	0.0371181	0.736624	23.0273	2.4334	-4.72483	0.0331295	0.132708	0	0	-0.114003	-0.463756	0.235749	23.0273	-0.717077	-7.26633	0.488216
614	sp|P62851|RS25_HUMAN 40S ribosomal protein S25 OS=Homo sapiens OX=9606 GN=RPS25 PE=1 SV=1	RS25_HUMAN	14 kDa	0.999373	9	100%	NA	P62851	RPS25	40S ribosomal protein S25	30.7751	31.1727	30.5036	30.3901	28.9597	30.0942	29.4823	30.2686	30.0841	30.2399	29.7054	30.1658	-0.780141	-1.55328	-0.00700053	30.1535	-2.21985	-5.26627	0.0482869	0.119208	0	0	0.222345	-0.550796	0.995486	30.1535	0.63267	-7.08205	0.539828	0.72993	0	0	0.0920147	-0.681126	0.865156	30.1535	0.261823	-7.50244	0.798277
615	sp|O60763|USO1_HUMAN General vesicular transport factor p115 OS=Homo sapiens OX=9606 GN=USO1 PE=1 SV=2	USO1_HUMAN	108 kDa	0.999331	9	100%	NA	O60763	USO1	General vesicular transport factor p115	22.0736	20.8568	21.3918	21.4414	22.4307	21.5964	22.4511	22.1584	21.9863	22.0479	22.4145	22.5286	0.889598	0.180662	1.59853	21.9481	2.76055	-4.33258	0.0184768	0.0590539	0	0	0.507482	-0.201454	1.21642	21.9481	1.57479	-6.08165	0.143499	0.333045	0	0	0.131704	-0.577232	0.84064	21.9481	0.408696	-7.44946	0.690576
616	sp|P14678|RSMB_HUMAN Small nuclear ribonucleoprotein-associated proteins B and B' OS=Homo sapiens OX=9606 GN=SNRPB PE=1 SV=2	RSMB_HUMAN	25 kDa	0.999329	9	100%	NA	P14678	SNRPB	Small nuclear ribonucleoprotein-associated proteins B and B'	28.0672	28.2287	27.7811	27.1816	26.5785	26.6909	26.9379	27.5917	27.3163	27.5997	27.0709	27.4798	-0.6422	-1.14089	-0.143515	27.377	-2.83304	-4.20384	0.0162263	0.0535925	0	0	0.566458	0.0677728	1.06514	27.377	2.49891	-4.61202	0.0294881	0.122219	0	0	0.101505	-0.39718	0.60019	27.377	0.447787	-7.43155	0.662964
617	sp|Q9Y2Q3|GSTK1_HUMAN Glutathione S-transferase kappa 1 OS=Homo sapiens OX=9606 GN=GSTK1 PE=1 SV=3	GSTK1_HUMAN	25 kDa	0.999301	9	100%	NA	Q9Y2Q3	GSTK1	Glutathione S-transferase kappa 1	25.7199	25.4124	25.9219	27.3514	27.8878	27.7693	26.2895	25.9457	26.1031	26.5117	26.5396	26.5502	0.849083	0.457859	1.24031	26.5002	4.77456	-0.775162	0.000570158	0.00417687	0	0	-1.13566	-1.52688	-0.744435	26.5002	-6.38604	1.91476	5.08746e-05	0.001304	-1	-1	0.421068	0.0298442	0.812293	26.5002	2.36775	-5.07582	0.0372167
618	sp|Q9NVP1|DDX18_HUMAN ATP-dependent RNA helicase DDX18 OS=Homo sapiens OX=9606 GN=DDX18 PE=1 SV=2	DDX18_HUMAN	75 kDa	0.999299	9	100%	NA	Q9NVP1	DDX18	ATP-dependent RNA helicase DDX18	23.3638	22.6567	23.2308	22.6333	22.6784	22.2168	23.2668	23.0044	23.0169	23.168	23.0811	22.9326	-0.0232135	-0.461519	0.415092	22.9374	-0.116512	-7.47222	0.909338	0.940883	0	0	0.55106	0.112755	0.989366	22.9374	2.76587	-4.14481	0.0183017	0.089278	0	0	-0.0354691	-0.473775	0.402837	22.9374	-0.178025	-7.52239	0.861927
619	sp|P31153|METK2_HUMAN S-adenosylmethionine synthase isoform type-2 OS=Homo sapiens OX=9606 GN=MAT2A PE=1 SV=1	METK2_HUMAN	44 kDa	0.999264	9	100%	NA	P31153	MAT2A	S-adenosylmethionine synthase isoform type-2	26.2151	26.0515	26.2121	26.3816	26.7056	26.3589	26.375	25.9834	26.0379	26.6506	26.7693	26.6002	0.51384	0.184501	0.843178	26.3618	3.43237	-3.12784	0.00556874	0.0242224	0	0	0.19132	-0.138019	0.520658	26.3618	1.27799	-6.46891	0.227463	0.441626	0	0	0.541255	0.211917	0.870593	26.3618	3.6155	-2.8563	0.00403319
620	sp|Q9Y3B7|RM11_HUMAN 39S ribosomal protein L11, mitochondrial OS=Homo sapiens OX=9606 GN=MRPL11 PE=1 SV=1	RM11_HUMAN	21 kDa	0.999181	9	100%	NA	Q9Y3B7	MRPL11	39S ribosomal protein L11, mitochondrial	24.4451	24.7679	24.9148	24.7029	24.6611	24.7178	24.5984	24.7119	24.8922	24.6903	24.7028	24.4707	-0.0880149	-0.416204	0.240174	24.6897	-0.589985	-7.29331	0.567076	0.703296	0	0	-0.0726774	-0.400866	0.255511	24.6897	-0.487175	-7.168	0.63566	0.801563	0	0	-0.112897	-0.441085	0.215292	24.6897	-0.756773	-7.23601	0.465025
621	sp|Q9BRP8|PYM1_HUMAN Partner of Y14 and mago OS=Homo sapiens OX=9606 GN=PYM1 PE=1 SV=1	PYM1_HUMAN	23 kDa	0.999165	9	100%	NA	Q9BRP8	PYM1	Partner of Y14 and mago	26.9953	27.1804	27.0732	26.7337	26.7187	27.0649	25.896	26.4139	26.0947	26.5016	26.2895	26.8114	-0.548812	-0.946603	-0.151022	26.6478	-3.03514	-3.84255	0.0112978	0.0405195	0	0	-0.304944	-0.702735	0.0928461	26.6478	-1.68646	-5.92253	0.119719	0.301828	0	0	0.399318	0.00152715	0.797108	26.6478	2.20838	-5.34444	0.0492667
622	sp|O95721|SNP29_HUMAN Synaptosomal-associated protein 29 OS=Homo sapiens OX=9606 GN=SNAP29 PE=1 SV=1	SNP29_HUMAN	29 kDa	0.999094	9	100%	NA	O95721	SNAP29	Synaptosomal-associated protein 29	26.3752	25.5924	26.189	26.0144	26.16	26.1334	25.5333	25.1993	25.6362	25.9169	26.0873	26.353	0.0668581	-0.392048	0.525764	25.9325	0.320509	-7.42401	0.754566	0.843158	0	0	0.0164731	-0.442433	0.475379	25.9325	0.0789699	-7.29207	0.938469	0.974834	0	0	0.662815	0.203909	1.12172	25.9325	3.17744	-3.64487	0.0087606
623	sp|Q6PJT7|ZC3HE_HUMAN Zinc finger CCCH domain-containing protein 14 OS=Homo sapiens OX=9606 GN=ZC3H14 PE=1 SV=1	ZC3HE_HUMAN	83 kDa	0.999056	9	100%	NA	Q6PJT7	ZC3H14	Zinc finger CCCH domain-containing protein 14	24.3485	23.5608	24.0943	23.7046	24.058	23.8656	23.983	23.7494	24.0136	23.8614	23.8482	24.0085	-0.0951683	-0.519713	0.329376	23.9247	-0.493149	-7.34884	0.631567	0.75473	0	0	0.0299662	-0.394578	0.454511	23.9247	0.155281	-7.28238	0.879402	0.948453	0	0	-0.00929498	-0.43384	0.41525	23.9247	-0.0481653	-7.53834	0.962445
624	sp|Q13620|CUL4B_HUMAN Cullin-4B OS=Homo sapiens OX=9606 GN=CUL4B PE=1 SV=4	CUL4B_HUMAN	104 kDa	0.999024	9	89%	NA	Q13620	CUL4B	Cullin-4B	23.4177	21.8334	24.308	22.4726	23.2725	22.9543	25.1395	24.5824	24.8098	23.0682	23.698	23.6257	0.277595	-0.80808	1.36327	23.5985	0.562497	-7.31003	0.585015	0.717864	0	0	0.564144	-0.521531	1.64982	23.5985	1.14314	-6.62523	0.277157	0.494249	0	0	-1.37993	-2.46561	-0.294258	23.5985	-2.79619	-4.32785	0.0173338
625	sp|P62280|RS11_HUMAN 40S ribosomal protein S11 OS=Homo sapiens OX=9606 GN=RPS11 PE=1 SV=3	RS11_HUMAN	18 kDa	0.999012	9	100%	NA	P62280	RPS11	40S ribosomal protein S11	26.1373	26.147	25.7647	25.6806	25.7461	25.8687	25.9851	26.5001	25.6033	25.9678	26.4592	26.1864	0.188124	-0.299252	0.675499	26.0039	0.849158	-7.09994	0.413822	0.575453	0	0	0.439335	-0.0480406	0.92671	26.0039	1.98308	-5.47081	0.072782	0.220318	0	0	0.17498	-0.312395	0.662356	26.0039	0.789833	-7.20964	0.446254
626	sp|Q15366|PCBP2_HUMAN Poly(rC)-binding protein 2 OS=Homo sapiens OX=9606 GN=PCBP2 PE=1 SV=1	PCBP2_HUMAN	39 kDa	0.99896	9	67%	NA	Q15366	PCBP2	Poly(rC)-binding protein 2	25.5686	25.6877	25.6499	25.6588	25.9293	25.7029	25.4889	25.8823	26.0364	25.7359	25.7639	25.5296	0.0410929	-0.307171	0.389356	25.7195	0.259578	-7.44308	0.799965	0.87315	0	0	-0.0871939	-0.435458	0.26107	25.7195	-0.550792	-7.13301	0.592744	0.771482	0	0	-0.126051	-0.474315	0.222213	25.7195	-0.796246	-7.20441	0.44267
627	sp|Q9Y2Z0|SGT1_HUMAN Protein SGT1 homolog OS=Homo sapiens OX=9606 GN=SUGT1 PE=1 SV=3	SGT1_HUMAN	41 kDa	0.998947	9	100%	NA	Q9Y2Z0	SUGT1	Protein SGT1 homolog	24.2332	24.1907	24.8471	24.2502	24.7468	24.4066	24.2783	24.1073	24.3673	24.122	24.1708	24.2251	-0.251022	-0.674027	0.171983	24.3288	-1.3055	-6.61826	0.218266	0.361617	0	0	-0.295233	-0.718238	0.127772	24.3288	-1.53543	-6.13611	0.152819	0.345824	0	0	-0.0783216	-0.501326	0.344683	24.3288	-0.407329	-7.45005	0.691551
628	sp|P11766|ADHX_HUMAN Alcohol dehydrogenase class-3 OS=Homo sapiens OX=9606 GN=ADH5 PE=1 SV=4	ADHX_HUMAN	40 kDa	0.99893	9	100%	NA	P11766	ADH5	Alcohol dehydrogenase class-3	23.1147	23.0483	22.9314	22.9762	23.0073	22.7359	23.6112	23.6726	23.392	23.8527	23.7169	23.6489	0.708015	0.412039	1.00399	23.309	5.26253	0.0305291	0.000263903	0.00228899	0	0	0.833026	0.53705	1.129	23.309	6.19171	1.62977	6.6796e-05	0.00162648	0	0	0.180868	-0.115108	0.476844	23.309	1.34435	-6.62965	0.205798
629.1	sp|P04908|H2A1B_HUMAN Histone H2A type 1-B/E OS=Homo sapiens OX=9606 GN=H2AC8 PE=1 SV=2	H2A1B_HUMAN	14 kDa	0.998905	9	11%	NA	P04908	H2AC8	Histone H2A type 1-B/E	27.9238	27.9016	28.0186	26.3866	26.9679	26.7937	27.4162	27.1529	27.2433	27.1407	26.838	27.0883	-0.925647	-1.28713	-0.564163	27.2393	-5.63334	0.621119	0.000150321	0.00150476	0	0	0.306245	-0.0552383	0.667729	27.2393	1.86376	-5.65714	0.0891414	0.250189	0	0	-0.248469	-0.609953	0.113014	27.2393	-1.51214	-6.40987	0.158574
629.2	sp|Q7L7L0|H2A3_HUMAN Histone H2A type 3 OS=Homo sapiens OX=9606 GN=H2AC25 PE=1 SV=3	H2A3_HUMAN	14 kDa	0.998905	9	11%	NA	Q7L7L0	H2AC25	Histone H2A type 3	27.9238	27.9016	28.0186	26.3866	26.9679	26.7937	27.4162	27.1529	27.2433	27.1407	26.838	27.0883	-0.925647	-1.28713	-0.564163	27.2393	-5.63334	0.621119	0.000150321	0.00150476	0	0	0.306245	-0.0552383	0.667729	27.2393	1.86376	-5.65714	0.0891414	0.250189	0	0	-0.248469	-0.609953	0.113014	27.2393	-1.51214	-6.40987	0.158574
629.3	sp|Q93077|H2A1C_HUMAN Histone H2A type 1-C OS=Homo sapiens OX=9606 GN=H2AC6 PE=1 SV=3	H2A1C_HUMAN	14 kDa	0.998905	9	11%	NA	Q93077	H2AC6	Histone H2A type 1-C	27.9238	27.9016	28.0186	26.3866	26.9679	26.7937	27.4162	27.1529	27.2433	27.1407	26.838	27.0883	-0.925647	-1.28713	-0.564163	27.2393	-5.63334	0.621119	0.000150321	0.00150476	0	0	0.306245	-0.0552383	0.667729	27.2393	1.86376	-5.65714	0.0891414	0.250189	0	0	-0.248469	-0.609953	0.113014	27.2393	-1.51214	-6.40987	0.158574
630	sp|O60841|IF2P_HUMAN Eukaryotic translation initiation factor 5B OS=Homo sapiens OX=9606 GN=EIF5B PE=1 SV=4	IF2P_HUMAN	139 kDa	0.998898	9	100%	NA	O60841	EIF5B	Eukaryotic translation initiation factor 5B	21.748	21.7337	22.1911	21.6455	21.8725	21.6626	22.1824	22.4144	22.4849	22.4645	22.1604	22.2912	0.41441	0.0569689	0.771851	22.0709	2.55056	-4.70172	0.0268958	0.0785378	0	0	0.578484	0.221043	0.935925	22.0709	3.56038	-2.72315	0.00444317	0.0327852	0	0	-0.0551982	-0.412639	0.302243	22.0709	-0.339727	-7.47717	0.740436
631	sp|Q6Y7W6|GGYF2_HUMAN GRB10-interacting GYF protein 2 OS=Homo sapiens OX=9606 GN=GIGYF2 PE=1 SV=1	GGYF2_HUMAN	150 kDa	0.998894	9	100%	NA	Q6Y7W6	GIGYF2	GRB10-interacting GYF protein 2	22.5354	22.3858	21.9951	22.3545	22.4035	22.8953	22.7503	22.6643	22.7597	22.8614	22.6959	22.7293	0.456785	0.0636987	0.849872	22.5859	2.55642	-4.69149	0.0266157	0.0780386	0	0	0.211109	-0.181978	0.604196	22.5859	1.18148	-6.58214	0.262229	0.477513	0	0	0.0374223	-0.355665	0.430509	22.5859	0.209436	-7.5158	0.837922
632	sp|O43852|CALU_HUMAN Calumenin OS=Homo sapiens OX=9606 GN=CALU PE=1 SV=2	CALU_HUMAN	37 kDa	0.998894	9	100%	NA	O43852	CALU	Calumenin	26.899	26.2898	26.1355	26.5817	26.4021	26.4044	26.7627	27.3108	26.8415	26.0813	26.105	26.1765	-0.320514	-0.773116	0.132087	26.4992	-1.55791	-6.28741	0.147434	0.270188	0	0	-0.341796	-0.794397	0.110805	26.4992	-1.66135	-5.95888	0.124738	0.309842	0	0	-0.850714	-1.30332	-0.398113	26.4992	-4.13502	-1.93255	0.00164434
633	sp|Q9H3Q1|BORG4_HUMAN Cdc42 effector protein 4 OS=Homo sapiens OX=9606 GN=CDC42EP4 PE=1 SV=1	BORG4_HUMAN	38 kDa	0.998846	9	100%	NA	Q9H3Q1	CDC42EP4	Cdc42 effector protein 4	25.3304	24.5427	25.2071	24.7631	24.8472	24.9374	25.1136	24.8665	25.1956	24.3157	24.5229	24.7019	-0.51322	-0.959307	-0.0671321	24.862	-2.531	-4.73574	0.0278499	0.0807592	0	0	-0.335706	-0.781794	0.110381	24.862	-1.65557	-5.96719	0.125919	0.311301	0	0	-0.545053	-0.99114	-0.098965	24.862	-2.68799	-4.51945	0.02104
634	sp|P62263|RS14_HUMAN 40S ribosomal protein S14 OS=Homo sapiens OX=9606 GN=RPS14 PE=1 SV=3	RS14_HUMAN	16 kDa	0.998799	9	100%	NA	P62263	RPS14	40S ribosomal protein S14	29.799	29.9577	30.2368	30.0889	30.374	30.5031	30.2676	29.6422	30.1362	29.7714	30.0382	29.9595	-0.0747912	-0.499243	0.349661	30.0645	-0.387642	-7.39846	0.705648	0.810455	0	0	-0.398946	-0.823397	0.0255061	30.0645	-2.06773	-5.33533	0.0629205	0.202365	0	0	-0.0923052	-0.516757	0.332147	30.0645	-0.478417	-7.41642	0.641684
635	sp|Q9Y2W2|WBP11_HUMAN WW domain-binding protein 11 OS=Homo sapiens OX=9606 GN=WBP11 PE=1 SV=1	WBP11_HUMAN	70 kDa	0.998769	9	100%	NA	Q9Y2W2	WBP11	WW domain-binding protein 11	23.5557	24.0109	24.472	23.8405	24.0134	23.9217	24.1025	23.393	24.1907	23.7686	23.9467	23.808	-0.171753	-0.714502	0.370996	23.9186	-0.696167	-7.22179	0.500714	0.654017	0	0	-0.0840677	-0.626817	0.458681	23.9186	-0.340753	-7.23276	0.739684	0.872538	0	0	-0.0542965	-0.597046	0.488453	23.9186	-0.220081	-7.51332	0.829824
636	sp|Q12905|ILF2_HUMAN Interleukin enhancer-binding factor 2 OS=Homo sapiens OX=9606 GN=ILF2 PE=1 SV=2	ILF2_HUMAN	43 kDa	0.998745	9	100%	NA	Q12905	ILF2	Interleukin enhancer-binding factor 2	25.7163	25.7669	25.5875	25.4885	25.7904	25.6564	26.1983	26.2515	26.1164	25.8228	25.8298	25.6805	0.0874828	-0.188001	0.362967	25.8254	0.698611	-7.22001	0.499243	0.652925	0	0	0.132609	-0.142875	0.408093	25.8254	1.05897	-6.71583	0.312226	0.52919	0	0	-0.410993	-0.686477	-0.135509	25.8254	-3.28207	-3.45639	0.00727061
637	sp|P61088|UBE2N_HUMAN Ubiquitin-conjugating enzyme E2 N OS=Homo sapiens OX=9606 GN=UBE2N PE=1 SV=1	UBE2N_HUMAN	17 kDa	0.998729	9	100%	NA	P61088	UBE2N	Ubiquitin-conjugating enzyme E2 N	27.9533	28.2572	27.9799	27.9942	28.2146	28.2032	27.8779	27.7843	27.8252	27.8938	27.7946	27.8152	-0.228911	-0.510161	0.0523389	27.9661	-1.79054	-5.95022	0.100788	0.204301	0	0	-0.302769	-0.584019	-0.0215195	27.9661	-2.36826	-4.83614	0.0371835	0.144482	0	0	0.00539443	-0.275855	0.286644	27.9661	0.0421951	-7.53863	0.967096
638	sp|Q9HDC9|APMAP_HUMAN Adipocyte plasma membrane-associated protein OS=Homo sapiens OX=9606 GN=APMAP PE=1 SV=2	APMAP_HUMAN	46 kDa	0.998701	9	100%	NA	Q9HDC9	APMAP	Adipocyte plasma membrane-associated protein	25.396	25.5291	25.0874	25.665	25.4439	25.7426	26.7791	27.0105	26.8175	25.9078	25.9671	26.0336	0.63203	0.306435	0.957625	25.9483	4.2704	-1.63904	0.0013082	0.00778791	0	0	0.352337	0.0267416	0.677932	25.9483	2.38061	-4.81509	0.0363791	0.142112	0	0	-0.899569	-1.22516	-0.573974	25.9483	-6.07807	1.25123	7.85113e-05
639	sp|P26196|DDX6_HUMAN Probable ATP-dependent RNA helicase DDX6 OS=Homo sapiens OX=9606 GN=DDX6 PE=1 SV=2	DDX6_HUMAN	54 kDa	0.998658	9	100%	NA	P26196	DDX6	Probable ATP-dependent RNA helicase DDX6	25.7447	25.1398	25.5392	25.2298	24.6854	25.1527	25.312	25.1539	25.384	25.1485	24.9656	25.4795	-0.276707	-0.728817	0.175403	25.2446	-1.34644	-6.56738	0.205147	0.348183	0	0	0.175232	-0.276878	0.627342	25.2446	0.852665	-6.91331	0.411956	0.625914	0	0	-0.0853913	-0.537501	0.366718	25.2446	-0.415508	-7.44645	0.685729
640	sp|Q32MZ4|LRRF1_HUMAN Leucine-rich repeat flightless-interacting protein 1 OS=Homo sapiens OX=9606 GN=LRRFIP1 PE=1 SV=2	LRRF1_HUMAN	89 kDa	0.998615	9	89%	NA	Q32MZ4	LRRFIP1	Leucine-rich repeat flightless-interacting protein 1	23.6758	23.1458	23.4045	24.0065	23.9766	23.6799	23.5667	23.1217	23.4097	23.164	23.6948	23.742	0.124896	-0.323113	0.572904	23.549	0.613296	-7.27855	0.552103	0.692022	0	0	-0.354081	-0.802089	0.0939277	23.549	-1.7387	-5.84587	0.10985	0.284305	0	0	0.1676	-0.280409	0.615608	23.549	0.822993	-7.18218	0.427926
641	sp|Q96CT7|CC124_HUMAN Coiled-coil domain-containing protein 124 OS=Homo sapiens OX=9606 GN=CCDC124 PE=1 SV=1	CC124_HUMAN	26 kDa	0.99854	9	100%	NA	Q96CT7	CCDC124	Coiled-coil domain-containing protein 124	25.7746	25.5735	26.0309	26.1487	26.3858	26.3172	26.5273	25.8979	26.448	25.5515	26.2608	26.18	0.204405	-0.292427	0.701237	26.0914	0.905087	-7.0501	0.38474	0.54645	0	0	-0.286472	-0.783304	0.210361	26.0914	-1.26847	-6.48037	0.230716	0.444692	0	0	-0.293659	-0.790492	0.203173	26.0914	-1.3003	-6.68432	0.219981
642	sp|Q12874|SF3A3_HUMAN Splicing factor 3A subunit 3 OS=Homo sapiens OX=9606 GN=SF3A3 PE=1 SV=1	SF3A3_HUMAN	59 kDa	0.998503	9	100%	NA	Q12874	SF3A3	Splicing factor 3A subunit 3	23.9761	23.4187	23.3769	23.6392	23.9595	23.9154	23.987	24.0222	23.7607	23.7288	23.6597	23.4964	0.0377537	-0.354364	0.429872	23.7451	0.211813	-7.45525	0.836111	0.896844	0	0	-0.20974	-0.601858	0.182378	23.7451	-1.17672	-6.58755	0.264048	0.479375	0	0	-0.294977	-0.687095	0.097141	23.7451	-1.65493	-6.20966	0.12605
643	sp|O60488|ACSL4_HUMAN Long-chain-fatty-acid--CoA ligase 4 OS=Homo sapiens OX=9606 GN=ACSL4 PE=1 SV=2	ACSL4_HUMAN	79 kDa	0.998474	9	67%	NA	O60488	ACSL4	Long-chain-fatty-acid--CoA ligase 4	23.3294	23.2942	23.6853	23.5527	23.7123	23.8712	24.2224	24.0308	24.282	23.4798	23.632	23.3906	0.0645269	-0.269556	0.39861	23.7069	0.424909	-7.38225	0.679064	0.791114	0	0	-0.211255	-0.545337	0.122828	23.7069	-1.39111	-6.32791	0.191583	0.396724	0	0	-0.677557	-1.01164	-0.343474	23.7069	-4.46171	-1.36395	0.000950765
644	sp|P62753|RS6_HUMAN 40S ribosomal protein S6 OS=Homo sapiens OX=9606 GN=RPS6 PE=1 SV=1	RS6_HUMAN	29 kDa	0.998454	9	100%	NA	P62753	RPS6	40S ribosomal protein S6	28.8258	28.7647	29.1161	28.8885	28.8593	29.0064	28.8744	28.6591	28.8979	28.8192	28.955	28.7046	-0.0759425	-0.382714	0.230829	28.8643	-0.544602	-7.32051	0.596853	0.727523	0	0	-0.0917811	-0.398553	0.21499	28.8643	-0.658184	-7.06482	0.523904	0.720398	0	0	0.0158222	-0.290949	0.322594	28.8643	0.113464	-7.5326	0.911699
645	sp|P78417|GSTO1_HUMAN Glutathione S-transferase omega-1 OS=Homo sapiens OX=9606 GN=GSTO1 PE=1 SV=2	GSTO1_HUMAN	28 kDa	0.998366	9	100%	NA	P78417	GSTO1	Glutathione S-transferase omega-1	26.6786	26.4194	25.7846	26.3628	25.9129	26.2726	26.2873	27.2357	26.4132	26.6081	26.3155	26.4695	0.170169	-0.442147	0.782485	26.3967	0.611385	-7.27978	0.553322	0.692363	0	0	0.281622	-0.330694	0.893937	26.3967	1.01181	-6.76412	0.333283	0.553956	0	0	-0.181035	-0.793351	0.431281	26.3967	-0.650423	-7.31387	0.528718
646	sp|P52597|HNRPF_HUMAN Heterogeneous nuclear ribonucleoprotein F OS=Homo sapiens OX=9606 GN=HNRNPF PE=1 SV=3	HNRPF_HUMAN	46 kDa	0.998348	9	78%	NA	P52597	HNRNPF	Heterogeneous nuclear ribonucleoprotein F	25.7207	25.2158	25.4986	25.2761	25.142	25.1954	25.208	25.276	25.2949	25.5346	25.5826	25.6661	0.116008	-0.191506	0.423522	25.3842	0.829915	-7.11645	0.424164	0.586151	0	0	0.389881	0.0823673	0.697395	25.3842	2.78918	-4.10355	0.017553	0.0864924	0	0	0.334777	0.027263	0.642291	25.3842	2.39497	-5.02931	0.0354661
647	sp|P26583|HMGB2_HUMAN High mobility group protein B2 OS=Homo sapiens OX=9606 GN=HMGB2 PE=1 SV=2	HMGB2_HUMAN	24 kDa	0.998314	9	78%	NA	P26583	HMGB2	High mobility group protein B2	27.0206	26.6993	26.5607	26.2503	25.6592	26.0988	25.9176	26.4222	26.7455	26.0257	25.8422	26.2138	-0.732996	-1.24307	-0.222922	26.288	-3.16138	-3.61569	0.00901535	0.0341788	0	0	0.0245017	-0.485573	0.534576	26.288	0.105675	-7.2894	0.917735	0.966197	0	0	-0.334515	-0.844589	0.175559	26.288	-1.44275	-6.50292	0.176849
648	sp|Q99829|CPNE1_HUMAN Copine-1 OS=Homo sapiens OX=9606 GN=CPNE1 PE=1 SV=1	CPNE1_HUMAN	59 kDa	0.998275	9	100%	NA	Q99829	CPNE1	Copine-1	24.5021	24.1895	24.4208	24.0577	24.7556	24.3042	25.8503	25.1338	25.5694	24.2249	24.6119	24.3854	0.0365913	-0.450723	0.523905	24.6671	0.165188	-7.46478	0.871781	0.920266	0	0	0.0349106	-0.452403	0.522225	24.6671	0.157601	-7.28199	0.877616	0.948033	0	0	-1.11041	-1.59773	-0.623099	24.6671	-5.01285	-0.432969	0.000389762
649	sp|P50502|F10A1_HUMAN Hsc70-interacting protein OS=Homo sapiens OX=9606 GN=ST13 PE=1 SV=2	F10A1_HUMAN	41 kDa	0.998256	9	100%	NA	P50502	ST13	Hsc70-interacting protein	27.3524	26.6651	27.1626	27.2587	27.8113	27.6341	27.4965	26.8679	27.2441	27.7022	27.8101	27.8377	0.723263	0.241324	1.2052	27.4036	3.30152	-3.36343	0.00702344	0.0283557	0	0	0.215268	-0.266671	0.697207	27.4036	0.982645	-6.79308	0.346821	0.569635	0	0	0.580451	0.098512	1.06239	27.4036	2.64961	-4.58704	0.022535
650	sp|Q8TE68|ES8L1_HUMAN Epidermal growth factor receptor kinase substrate 8-like protein 1 OS=Homo sapiens OX=9606 GN=EPS8L1 PE=1 SV=3	ES8L1_HUMAN	80 kDa	0.998192	9	100%	NA	Q8TE68	EPS8L1	Epidermal growth factor receptor kinase substrate 8-like protein 1	23.1595	23.15	23.1509	25.0113	25.3213	25.2289	20.364	20.3526	22.0147	22.4499	22.5659	22.5953	-0.616487	-1.39325	0.160278	22.947	-1.746	-6.01689	0.108532	0.216235	0	0	-2.65019	-3.42695	-1.87342	22.947	-7.50579	3.4578	1.16469e-05	0.000447793	-1	-1	1.62656	0.849799	2.40333	22.947	4.60671	-1.11538	0.000748898
651	sp|Q14677|EPN4_HUMAN Clathrin interactor 1 OS=Homo sapiens OX=9606 GN=CLINT1 PE=1 SV=1	EPN4_HUMAN	68 kDa	0.998179	9	100%	NA	Q14677	CLINT1	Clathrin interactor 1	23.9848	24.1809	23.9859	24.1943	24.2335	24.0611	23.7082	23.7906	23.6181	23.9825	24.0959	24.0264	-0.0156024	-0.278577	0.247372	23.9885	-0.130523	-7.47034	0.8985	0.935168	0	0	-0.127998	-0.390972	0.134976	23.9885	-1.07077	-6.70346	0.307115	0.525096	0	0	0.329319	0.0663448	0.592293	23.9885	2.75494	-4.40106	0.0186632
652	sp|P23528|COF1_HUMAN Cofilin-1 OS=Homo sapiens OX=9606 GN=CFL1 PE=1 SV=3	COF1_HUMAN	19 kDa	0.998164	9	56%	NA	P23528	CFL1	Cofilin-1	27.9126	28.3885	28.212	28.217	28.5336	28.3711	27.959	27.9823	27.9874	28.8027	28.6011	28.1931	0.36125	-0.0332567	0.755756	28.2634	2.01448	-5.60193	0.0689671	0.15507	0	0	0.158378	-0.236129	0.552884	28.2634	0.883178	-6.88641	0.395959	0.614115	0	0	0.556061	0.161555	0.950568	28.2634	3.10083	-3.78275	0.0100453
653.1	sp|P61204|ARF3_HUMAN ADP-ribosylation factor 3 OS=Homo sapiens OX=9606 GN=ARF3 PE=1 SV=2	ARF3_HUMAN	21 kDa	0.998142	9	67%	NA	P61204	ARF3	ADP-ribosylation factor 3	25.5568	24.4348	23.9484	25.144	24.322	24.5963	24.4835	25.1926	24.2606	25.3072	25.2783	25.3513	0.665602	-0.164952	1.49616	24.823	1.76301	-5.99153	0.105512	0.21153	0	0	0.624829	-0.205725	1.45538	24.823	1.65502	-5.968	0.126033	0.311301	0	0	0.666711	-0.163844	1.49727	24.823	1.76595	-6.04654	0.104998
653.2	sp|P84077|ARF1_HUMAN ADP-ribosylation factor 1 OS=Homo sapiens OX=9606 GN=ARF1 PE=1 SV=2	ARF1_HUMAN	21 kDa	0.998142	9	67%	NA	P84077	ARF1	ADP-ribosylation factor 1	25.5568	24.4348	23.9484	25.144	24.322	24.5963	24.4835	25.1926	24.2606	25.3072	25.2783	25.3513	0.665602	-0.164952	1.49616	24.823	1.76301	-5.99153	0.105512	0.21153	0	0	0.624829	-0.205725	1.45538	24.823	1.65502	-5.968	0.126033	0.311301	0	0	0.666711	-0.163844	1.49727	24.823	1.76595	-6.04654	0.104998
654	sp|Q9NZB2|F120A_HUMAN Constitutive coactivator of PPAR-gamma-like protein 1 OS=Homo sapiens OX=9606 GN=FAM120A PE=1 SV=2	F120A_HUMAN	122 kDa	0.998068	9	100%	NA	Q9NZB2	FAM120A	Constitutive coactivator of PPAR-gamma-like protein 1	23.0001	23.0968	23.3234	22.7256	22.7362	22.85	23.488	23.4626	23.4087	22.9574	23.2618	23.2193	0.00608069	-0.287813	0.299974	23.1275	0.0455169	-7.47847	0.964508	0.978909	0	0	0.375565	0.0816715	0.669458	23.1275	2.81128	-4.06438	0.0168715	0.0838413	0	0	-0.30696	-0.600854	-0.0130669	23.1275	-2.29774	-5.19463	0.0421122
655	sp|O75351|VPS4B_HUMAN Vacuolar protein sorting-associated protein 4B OS=Homo sapiens OX=9606 GN=VPS4B PE=1 SV=2	VPS4B_HUMAN	49 kDa	0.998011	9	78%	NA	O75351	VPS4B	Vacuolar protein sorting-associated protein 4B	23.9993	24.3788	24.1172	24.6005	24.6084	24.7008	23.1874	23.509	23.5632	24.1779	24.3498	24.2141	0.0821848	-0.23944	0.40381	24.1172	0.562148	-7.31024	0.585245	0.717864	0	0	-0.389276	-0.710901	-0.0676506	24.1172	-2.66266	-4.32666	0.0220151	0.102271	0	0	0.827384	0.505759	1.14901	24.1172	5.65935	0.607927	0.000144609
656	sp|Q9Y696|CLIC4_HUMAN Chloride intracellular channel protein 4 OS=Homo sapiens OX=9606 GN=CLIC4 PE=1 SV=4	CLIC4_HUMAN	29 kDa	0.997991	9	100%	NA	Q9Y696	CLIC4	Chloride intracellular channel protein 4	24.1854	23.8538	23.6317	24.248	23.9959	24.5009	24.6842	25.0541	24.5274	25.1498	24.7847	24.9757	1.0798	0.63764	1.52197	24.466	5.37244	0.207561	0.000222903	0.00201094	1	1	0.721799	0.279637	1.16396	24.466	3.59123	-2.66794	0.00420869	0.031898	0	0	0.214852	-0.22731	0.657015	24.466	1.06897	-6.94841	0.307891
657	sp|P36542|ATPG_HUMAN ATP synthase subunit gamma, mitochondrial OS=Homo sapiens OX=9606 GN=ATP5F1C PE=1 SV=1	ATPG_HUMAN	33 kDa	0.99797	9	100%	NA	P36542	ATP5F1C	ATP synthase subunit gamma, mitochondrial	24.5563	24.0683	23.9818	25.3446	25.5866	24.979	25.8312	25.7382	25.3489	25.248	25.3762	25.1407	1.05286	0.597017	1.5087	25.1	5.08119	-0.265183	0.000349998	0.00289815	1	1	-0.0484088	-0.50425	0.407432	25.1	-0.233625	-7.2659	0.81955	0.921464	0	0	-0.38446	-0.840301	0.0713807	25.1	-1.85544	-5.91079	0.0903996
658	sp|Q13162|PRDX4_HUMAN Peroxiredoxin-4 OS=Homo sapiens OX=9606 GN=PRDX4 PE=1 SV=1	PRDX4_HUMAN	31 kDa	0.997963	9	67%	NA	Q13162	PRDX4	Peroxiredoxin-4	25.3476	25.3963	25.252	25.5672	25.6623	25.5222	25.8334	26.0688	25.9643	25.6494	25.5582	25.4512	0.220971	-0.0448957	0.486838	25.6061	1.82844	-5.89276	0.0945965	0.193767	0	0	-0.030923	-0.29679	0.234944	25.6061	-0.255874	-7.26002	0.802752	0.914837	0	0	-0.402547	-0.668414	-0.13668	25.6061	-3.33089	-3.3684	0.00666618
659	sp|Q16666|IF16_HUMAN Gamma-interferon-inducible protein 16 OS=Homo sapiens OX=9606 GN=IFI16 PE=1 SV=3	IF16_HUMAN	88 kDa	0.997726	9	100%	NA	Q16666	IFI16	Gamma-interferon-inducible protein 16	22.8454	21.8256	22.9144	23.0527	23.4941	22.6607	23.8235	23.2403	23.6795	24.3419	24.4585	24.3977	1.87092	1.21871	2.52313	23.3945	6.31067	1.6505	5.65067e-05	0.000734085	1	1	1.33021	0.677996	1.98242	23.3945	4.48684	-1.09557	0.000912055	0.01151	1	1	0.818266	0.166055	1.47048	23.3945	2.76004	-4.39202	0.0184936
660	sp|Q92616|GCN1_HUMAN eIF-2-alpha kinase activator GCN1 OS=Homo sapiens OX=9606 GN=GCN1 PE=1 SV=7	GCN1_HUMAN	293 kDa	0.997707	9	100%	NA	Q92616	GCN1	eIF-2-alpha kinase activator GCN1	21.0818	20.2831	19.8404	21.0809	20.5352	20.6215	21.3973	21.5468	21.0301	20.7114	20.7708	20.276	0.184287	-0.460854	0.829428	20.7646	0.628419	-7.26869	0.542508	0.685166	0	0	-0.159796	-0.804937	0.485345	20.7646	-0.544904	-7.13642	0.596652	0.77382	0	0	-0.738686	-1.38383	-0.0935445	20.7646	-2.51892	-4.81552	0.0284559
661	sp|P23919|KTHY_HUMAN Thymidylate kinase OS=Homo sapiens OX=9606 GN=DTYMK PE=1 SV=4	KTHY_HUMAN	24 kDa	0.997679	9	100%	NA	P23919	DTYMK	Thymidylate kinase	25.2099	25.2992	25.1089	24.4878	24.8317	24.2793	25.0335	25.0611	24.5838	24.7484	24.5758	24.5231	-0.590254	-0.979499	-0.201009	24.8119	-3.33599	-3.30134	0.00660609	0.0272734	0	0	0.0828018	-0.306443	0.472047	24.8119	0.467979	-7.17775	0.6489	0.808279	0	0	-0.277052	-0.666296	0.112193	24.8119	-1.56584	-6.33592	0.145574
662	sp|Q9BWM7|SFXN3_HUMAN Sideroflexin-3 OS=Homo sapiens OX=9606 GN=SFXN3 PE=1 SV=3	SFXN3_HUMAN	36 kDa	0.997674	9	100%	NA	Q9BWM7	SFXN3	Sideroflexin-3	23.5013	24.0592	23.8221	24.1034	24.1254	23.8787	24.9245	24.9686	24.6461	24.5443	24.5535	24.3339	0.683057	0.31666	1.04945	24.2884	4.10123	-1.93518	0.00174153	0.00967772	0	0	0.441424	0.0750268	0.807821	24.2884	2.65041	-4.34816	0.0225029	0.103876	0	0	-0.36913	-0.735527	-0.00273292	24.2884	-2.21634	-5.33118	0.0485847
663	sp|P43304|GPDM_HUMAN Glycerol-3-phosphate dehydrogenase, mitochondrial OS=Homo sapiens OX=9606 GN=GPD2 PE=1 SV=3	GPDM_HUMAN	81 kDa	0.997669	9	100%	NA	P43304	GPD2	Glycerol-3-phosphate dehydrogenase, mitochondrial	23.1404	22.7234	23.2678	22.7731	23.3512	23.157	23.2509	22.816	22.883	23.0299	23.3581	23.1421	0.132815	-0.310929	0.576559	23.0744	0.658451	-7.24844	0.523738	0.671737	0	0	0.0829023	-0.360842	0.526646	23.0744	0.411001	-7.20446	0.688934	0.837382	0	0	0.193355	-0.250389	0.637099	23.0744	0.95859	-7.05969	0.358282
664	sp|Q14258|TRI25_HUMAN E3 ubiquitin/ISG15 ligase TRIM25 OS=Homo sapiens OX=9606 GN=TRIM25 PE=1 SV=2	TRI25_HUMAN	71 kDa	0.997661	9	100%	NA	Q14258	TRIM25	E3 ubiquitin/ISG15 ligase TRIM25	25.1459	24.367	24.9693	25.4192	25.8137	25.8032	25.2246	24.6863	25.049	24.9287	25.3781	25.317	0.380529	-0.125815	0.886873	25.1752	1.6533	-6.15253	0.126387	0.239889	0	0	-0.470776	-0.97712	0.0355685	25.1752	-2.0454	-5.37133	0.0653935	0.205905	0	0	0.221311	-0.285033	0.727656	25.1752	0.961539	-7.05685	0.356862
665	sp|P49189|AL9A1_HUMAN 4-trimethylaminobutyraldehyde dehydrogenase OS=Homo sapiens OX=9606 GN=ALDH9A1 PE=1 SV=3	AL9A1_HUMAN	54 kDa	0.99764	9	100%	NA	P49189	ALDH9A1	4-trimethylaminobutyraldehyde dehydrogenase	23.494	24.1652	24.1052	24.8499	25.0243	25.0576	24.8615	24.8828	24.6378	25.0091	25.2695	24.993	1.1691	0.764906	1.57329	24.6958	6.36318	1.72764	5.25168e-05	0.0007017	1	1	0.113264	-0.290926	0.517454	24.6958	0.616474	-7.09265	0.550078	0.738323	0	0	0.296503	-0.107686	0.700693	24.6958	1.61381	-6.26847	0.134754
666	sp|Q13151|ROA0_HUMAN Heterogeneous nuclear ribonucleoprotein A0 OS=Homo sapiens OX=9606 GN=HNRNPA0 PE=1 SV=1	ROA0_HUMAN	31 kDa	0.997629	9	100%	NA	Q13151	HNRNPA0	Heterogeneous nuclear ribonucleoprotein A0	26.4907	26.1561	26.5683	26.6378	26.8593	26.2151	26.9464	26.9771	26.8103	26.9945	27.0392	26.9406	0.586402	0.202576	0.970227	26.7196	3.36101	-3.25629	0.00631918	0.0263871	0	0	0.420693	0.0368666	0.804518	26.7196	2.41124	-4.76281	0.0344582	0.136555	0	0	0.0801871	-0.303639	0.464013	26.7196	0.459599	-7.42583	0.65472
667	sp|O43776|SYNC_HUMAN Asparagine--tRNA ligase, cytoplasmic OS=Homo sapiens OX=9606 GN=NARS1 PE=1 SV=1	SYNC_HUMAN	63 kDa	0.997566	9	100%	NA	O43776	NARS1	Asparagine--tRNA ligase, cytoplasmic	23.3994	23.9211	23.7134	24.7788	24.5293	24.5423	24.2414	24.134	24.1711	23.9574	24.0958	23.9482	0.322496	-0.00650306	0.651494	24.1193	2.15645	-5.37134	0.0539431	0.129455	0	0	-0.616337	-0.945335	-0.287338	24.1193	-4.12129	-1.72859	0.00168313	0.0176276	0	0	-0.181721	-0.51072	0.147277	24.1193	-1.21512	-6.78618	0.249659
668	sp|Q6NUK1|SCMC1_HUMAN Calcium-binding mitochondrial carrier protein SCaMC-1 OS=Homo sapiens OX=9606 GN=SLC25A24 PE=1 SV=2	SCMC1_HUMAN	53 kDa	0.997539	9	100%	NA	Q6NUK1	SLC25A24	Calcium-binding mitochondrial carrier protein SCaMC-1	24.0099	24.2125	24.247	24.6871	25.0109	24.3902	24.1522	24.4302	24.1857	24.763	24.8487	24.5244	0.555548	0.172751	0.938346	24.4551	3.19273	-3.5593	0.00852496	0.0327336	0	0	0.01595	-0.366848	0.398748	24.4551	0.0916645	-7.2909	0.928606	0.969711	0	0	0.45598	0.0731828	0.838778	24.4551	2.62051	-4.63815	0.0237383
669	sp|O95810|CAVN2_HUMAN Caveolae-associated protein 2 OS=Homo sapiens OX=9606 GN=CAVIN2 PE=1 SV=3	CAVN2_HUMAN	47 kDa	0.997531	9	100%	NA	O95810	CAVIN2	Caveolae-associated protein 2	20.7784	21.9107	21.6921	23.4153	22.7077	23.0406	23.9279	24.9931	24.1004	24.0416	23.593	23.728	2.32714	1.58105	3.07324	23.1607	6.86181	2.44165	2.66748e-05	0.000435589	1	1	0.733035	-0.013059	1.47913	23.1607	2.16143	-5.18253	0.0534771	0.182839	0	0	-0.552914	-1.29901	0.193181	23.1607	-1.63032	-6.24497	0.131198
670	sp|P78347|GTF2I_HUMAN General transcription factor II-I OS=Homo sapiens OX=9606 GN=GTF2I PE=1 SV=2	GTF2I_HUMAN	112 kDa	0.997513	9	100%	NA	P78347	GTF2I	General transcription factor II-I	22.4231	21.9869	22.482	22.4035	22.4002	22.6921	22.7733	22.4357	22.1277	22.4589	22.5796	22.7037	0.283423	-0.140237	0.707084	22.4556	1.47173	-6.40483	0.16901	0.300862	0	0	0.0821616	-0.341499	0.505822	22.4556	0.426639	-7.19746	0.677841	0.828377	0	0	0.135172	-0.288488	0.558833	22.4556	0.701907	-7.27752	0.497264
671	sp|O76003|GLRX3_HUMAN Glutaredoxin-3 OS=Homo sapiens OX=9606 GN=GLRX3 PE=1 SV=2	GLRX3_HUMAN	37 kDa	0.997504	9	100%	NA	O76003	GLRX3	Glutaredoxin-3	23.2919	22.8002	22.7861	23.2588	23.5878	23.07	23.2744	23.0511	22.9372	23.7013	23.4086	23.3371	0.522931	0.100758	0.945103	23.2087	2.72498	-4.39553	0.019692	0.061901	0	0	0.176814	-0.245358	0.598987	23.2087	0.921375	-6.85157	0.376544	0.596995	0	0	0.394747	-0.0274251	0.816919	23.2087	2.05702	-5.59275	0.0640955
672	sp|O43765|SGTA_HUMAN Small glutamine-rich tetratricopeptide repeat-containing protein alpha OS=Homo sapiens OX=9606 GN=SGTA PE=1 SV=1	SGTA_HUMAN	34 kDa	0.997437	9	100%	NA	O43765	SGTA	Small glutamine-rich tetratricopeptide repeat-containing protein alpha	25.3131	25.4201	25.4447	24.8912	25.2184	25.0037	25.0764	24.8948	25.0248	24.6213	24.5692	24.5778	-0.803226	-1.07755	-0.528903	25.0046	-6.44145	1.84195	4.71172e-05	0.000650452	0	0	-0.448344	-0.722668	-0.174021	25.0046	-3.59549	-2.66032	0.00417736	0.031898	0	0	-0.409239	-0.683563	-0.134916	25.0046	-3.28189	-3.45671	0.00727294
673	sp|P61289|PSME3_HUMAN Proteasome activator complex subunit 3 OS=Homo sapiens OX=9606 GN=PSME3 PE=1 SV=1	PSME3_HUMAN	30 kDa	0.99743	9	100%	NA	P61289	PSME3	Proteasome activator complex subunit 3	25.0984	25.5446	24.9495	25.2974	25.3858	25.2128	25.4792	25.688	25.4616	26.0489	25.8268	25.8969	0.726695	0.369096	1.08429	25.4908	4.4706	-1.29246	0.000936875	0.00600545	0	0	0.625537	0.267938	0.983135	25.4908	3.84828	-2.20987	0.00268839	0.0238768	0	0	0.381303	0.0237047	0.738901	25.4908	2.34576	-5.11327	0.0386919
674	sp|Q00059|TFAM_HUMAN Transcription factor A, mitochondrial OS=Homo sapiens OX=9606 GN=TFAM PE=1 SV=1	TFAM_HUMAN	29 kDa	0.997429	9	100%	NA	Q00059	TFAM	Transcription factor A, mitochondrial	25.939	25.7215	25.4161	25.8304	26.0618	25.5594	25.9671	25.9466	25.6707	25.35	25.2965	25.4217	-0.336173	-0.718591	0.0462459	25.6817	-1.93389	-5.72962	0.0791565	0.170647	0	0	-0.461139	-0.843558	-0.0787208	25.6817	-2.65279	-4.34399	0.0224075	0.103599	0	0	-0.505398	-0.887816	-0.122979	25.6817	-2.90739	-4.12967	0.0142023
675	sp|Q9BVJ6|UT14A_HUMAN U3 small nucleolar RNA-associated protein 14 homolog A OS=Homo sapiens OX=9606 GN=UTP14A PE=1 SV=1	UT14A_HUMAN	88 kDa	0.99739	9	100%	NA	Q9BVJ6	UTP14A	U3 small nucleolar RNA-associated protein 14 homolog A	23.0045	23.7223	23.1859	23.3561	23.0776	23.2335	23.6592	23.4776	23.4829	23.5105	23.2364	23.2073	0.0138348	-0.393672	0.421341	23.3461	0.0746874	-7.47656	0.941799	0.963219	0	0	0.0956933	-0.311813	0.5032	23.3461	0.516602	-7.15232	0.615621	0.788276	0	0	-0.221829	-0.629335	0.185677	23.3461	-1.19755	-6.80654	0.256166
676	sp|Q08945|SSRP1_HUMAN FACT complex subunit SSRP1 OS=Homo sapiens OX=9606 GN=SSRP1 PE=1 SV=1	SSRP1_HUMAN	81 kDa	0.997386	9	100%	NA	Q08945	SSRP1	FACT complex subunit SSRP1	22.9273	22.485	22.6457	22.7626	22.6674	22.8315	23.4141	23.0746	22.9291	23.1097	22.6189	23.0037	0.22475	-0.17411	0.62361	22.8725	1.23962	-6.6977	0.240812	0.38782	0	0	0.156888	-0.241972	0.555748	22.8725	0.865324	-6.90225	0.405267	0.62097	0	0	-0.228496	-0.627356	0.170364	22.8725	-1.26028	-6.73282	0.233547
677	sp|P26641|EF1G_HUMAN Elongation factor 1-gamma OS=Homo sapiens OX=9606 GN=EEF1G PE=1 SV=3	EF1G_HUMAN	50 kDa	0.997376	9	100%	NA	P26641	EEF1G	Elongation factor 1-gamma	28.3175	28.1856	28.4189	28.3631	28.2611	28.2898	28.1945	28.1758	28.169	27.9322	28.2165	28.0944	-0.226297	-0.49513	0.0425361	28.2182	-1.85185	-5.85696	0.0909483	0.187943	0	0	-0.223626	-0.492459	0.0452069	28.2182	-1.82999	-5.7088	0.0943506	0.258139	0	0	-0.0986984	-0.367531	0.170135	28.2182	-0.807675	-7.19499	0.43633
678	sp|Q562R1|ACTBL_HUMAN Beta-actin-like protein 2 OS=Homo sapiens OX=9606 GN=ACTBL2 PE=1 SV=2	ACTBL_HUMAN	42 kDa	0.997348	9	33%	NA	Q562R1	ACTBL2	Beta-actin-like protein 2	31.1038	31.271	31.3055	31.3422	31.6665	31.8099	30.9308	30.7402	30.8549	31.4069	31.4743	31.5076	0.236182	-0.0767672	0.549132	31.2844	1.66028	-6.14246	0.124955	0.237944	0	0	-0.143244	-0.456193	0.169706	31.2844	-1.00696	-6.76899	0.33551	0.556391	0	0	0.620977	0.308028	0.933927	31.2844	4.36526	-1.53062	0.00111606
679	sp|P23193|TCEA1_HUMAN Transcription elongation factor A protein 1 OS=Homo sapiens OX=9606 GN=TCEA1 PE=1 SV=2	TCEA1_HUMAN	34 kDa	0.997331	9	100%	NA	P23193	TCEA1	Transcription elongation factor A protein 1	25.1489	24.8574	24.6553	24.5705	23.9791	24.3424	24.7167	24.9285	25.123	24.2787	24.0097	24.3296	-0.681249	-1.10557	-0.25693	24.5783	-3.53202	-2.94866	0.00467059	0.0210681	0	0	-0.0913723	-0.515691	0.332946	24.5783	-0.473731	-7.17486	0.644919	0.80729	0	0	-0.716753	-1.14107	-0.292434	24.5783	-3.71609	-2.67602	0.00338252
680	sp|P07384|CAN1_HUMAN Calpain-1 catalytic subunit OS=Homo sapiens OX=9606 GN=CAPN1 PE=1 SV=1	CAN1_HUMAN	82 kDa	0.997326	9	100%	NA	P07384	CAPN1	Calpain-1 catalytic subunit	23.9938	24.8705	25.2267	25.6481	25.9976	25.8366	24.6058	23.9828	24.3052	24.6834	25.0824	24.9328	0.202566	-0.417311	0.822442	24.9305	0.718902	-7.20506	0.487135	0.641394	0	0	-0.927901	-1.54778	-0.308024	24.9305	-3.2931	-3.20263	0.00712926	0.0449928	0	0	0.601616	-0.0182606	1.22149	24.9305	2.13512	-5.46553	0.0559829
681	sp|Q9NP61|ARFG3_HUMAN ADP-ribosylation factor GTPase-activating protein 3 OS=Homo sapiens OX=9606 GN=ARFGAP3 PE=1 SV=1	ARFG3_HUMAN	57 kDa	0.99721	9	100%	NA	Q9NP61	ARFGAP3	ADP-ribosylation factor GTPase-activating protein 3	22.05	22.5292	22.4303	22.0979	21.8114	21.8479	21.5746	21.712	21.8562	21.9126	21.506	21.5243	-0.688829	-1.06919	-0.308467	21.9044	-3.98404	-2.14192	0.00212763	0.0114111	0	0	-0.271422	-0.651784	0.10894	21.9044	-1.56984	-6.08854	0.144642	0.3349	0	0	-0.0666147	-0.446977	0.313747	21.9044	-0.385285	-7.45942	0.707344
682	sp|P23229|ITA6_HUMAN Integrin alpha-6 OS=Homo sapiens OX=9606 GN=ITGA6 PE=1 SV=5	ITA6_HUMAN	127 kDa	0.997146	9	100%	NA	P23229	ITGA6	Integrin alpha-6	24.2097	25.1262	24.6236	23.834	23.7795	23.7406	22.6707	23.1876	23.7818	23.7934	23.494	23.5993	-1.02427	-1.63186	-0.416673	23.82	-3.70859	-2.63207	0.00342706	0.0163414	-1	-1	-0.155807	-0.763399	0.451786	23.82	-0.564134	-7.12516	0.583938	0.765142	0	0	0.415519	-0.192074	1.02311	23.82	1.50448	-6.42029	0.160509
683	sp|Q99733|NP1L4_HUMAN Nucleosome assembly protein 1-like 4 OS=Homo sapiens OX=9606 GN=NAP1L4 PE=1 SV=1	NP1L4_HUMAN	43 kDa	0.997088	9	78%	NA	Q99733	NAP1L4	Nucleosome assembly protein 1-like 4	24.4039	24.2705	24.7098	24.0555	24.4279	24.4715	23.6639	23.3762	23.6506	24.4018	24.4008	24.3665	-0.0717159	-0.427394	0.283962	24.1832	-0.443575	-7.37358	0.665915	0.780189	0	0	0.0713839	-0.284294	0.427062	24.1832	0.441522	-7.19057	0.667355	0.821432	0	0	0.826116	0.470438	1.18179	24.1832	5.10967	-0.273455	0.000334712
684	sp|P15121|ALDR_HUMAN Aldo-keto reductase family 1 member B1 OS=Homo sapiens OX=9606 GN=AKR1B1 PE=1 SV=3	ALDR_HUMAN	36 kDa	0.997071	9	100%	NA	P15121	AKR1B1	Aldo-keto reductase family 1 member B1	27.7276	27.2407	27.3505	27.4035	27.9842	27.8319	29.3055	29.0397	29.0856	27.9643	28.2457	27.9254	0.605527	0.191498	1.01956	28.0921	3.21745	-3.51479	0.00815723	0.0317315	0	0	0.305284	-0.108744	0.719313	28.0921	1.62212	-6.01501	0.132954	0.321865	0	0	-1.0985	-1.51253	-0.684468	28.0921	-5.83684	0.883592	0.000111291
685	sp|P37235|HPCL1_HUMAN Hippocalcin-like protein 1 OS=Homo sapiens OX=9606 GN=HPCAL1 PE=1 SV=3	HPCL1_HUMAN	22 kDa	0.997033	9	100%	NA	P37235	HPCAL1	Hippocalcin-like protein 1	23.2395	23.3215	23.2167	23.0265	22.986	23.4018	24.0234	24.033	24.2588	22.7832	22.431	22.3063	-0.752379	-1.11192	-0.392833	23.2523	-4.60354	-1.06484	0.000752793	0.00514607	0	0	-0.631265	-0.990811	-0.271719	23.2523	-3.86248	-2.18467	0.00262313	0.0235116	0	0	-1.59821	-1.95776	-1.23867	23.2523	-9.77889	5.97431	8.95359e-07
686	sp|Q99459|CDC5L_HUMAN Cell division cycle 5-like protein OS=Homo sapiens OX=9606 GN=CDC5L PE=1 SV=2	CDC5L_HUMAN	92 kDa	0.997029	9	100%	NA	Q99459	CDC5L	Cell division cycle 5-like protein	22.3134	22.95	23.2563	22.4913	22.2581	22.4981	22.6858	22.4971	22.9653	22.5045	22.5267	22.2406	-0.415927	-0.909884	0.0780309	22.5989	-1.85241	-5.8561	0.0908627	0.187943	0	0	0.00811394	-0.485844	0.502071	22.5989	0.0361369	-7.29475	0.971818	0.988049	0	0	-0.292148	-0.786106	0.201809	22.5989	-1.30114	-6.6833	0.219704
687	sp|P05120|PAI2_HUMAN Plasminogen activator inhibitor 2 OS=Homo sapiens OX=9606 GN=SERPINB2 PE=1 SV=2	PAI2_HUMAN	47 kDa	0.996992	9	100%	NA	P05120	SERPINB2	Plasminogen activator inhibitor 2	21.4318	21.6145	20.6774	22.8421	22.5742	22.6092	21.272	20.9305	20.8795	24.1672	23.8087	23.8691	2.70708	2.2017	3.21246	22.223	11.784	7.99405	1.34921e-07	9.1715e-06	1	1	1.27313	0.767744	1.77851	22.223	5.54193	0.638398	0.000172381	0.00335798	1	1	2.92101	2.41563	3.42639	22.223	12.7152	8.77971	6.14398e-08
688	sp|P30622|CLIP1_HUMAN CAP-Gly domain-containing linker protein 1 OS=Homo sapiens OX=9606 GN=CLIP1 PE=1 SV=2	CLIP1_HUMAN	162 kDa	0.996938	9	100%	NA	P30622	CLIP1	CAP-Gly domain-containing linker protein 1	21.577	21.9191	22.4324	21.7602	21.777	21.8042	21.6835	22.3557	21.6894	21.7337	22.2374	21.9693	0.00400418	-0.528576	0.536585	21.9116	0.0165401	-7.47944	0.987099	0.992532	0	0	0.199703	-0.332878	0.732284	21.9116	0.824913	-6.93706	0.426881	0.638768	0	0	0.0706252	-0.461955	0.603206	21.9116	0.291732	-7.4935	0.775899
689	sp|Q8NBJ5|GT251_HUMAN Procollagen galactosyltransferase 1 OS=Homo sapiens OX=9606 GN=COLGALT1 PE=1 SV=1	GT251_HUMAN	72 kDa	0.996895	9	100%	NA	Q8NBJ5	COLGALT1	Procollagen galactosyltransferase 1	23.7252	24.236	23.9202	23.3039	23.3848	23.1159	24.7523	24.9937	24.72	24.3876	24.4239	24.1334	0.354471	-0.00375567	0.712698	24.0914	2.17687	-5.33763	0.0520559	0.126378	0	0	1.04676	0.688532	1.40499	24.0914	6.42833	1.97609	4.79796e-05	0.00129812	1	1	-0.50706	-0.865286	-0.148833	24.0914	-3.11394	-3.75916	0.00981265
690	sp|Q15029|U5S1_HUMAN 116 kDa U5 small nuclear ribonucleoprotein component OS=Homo sapiens OX=9606 GN=EFTUD2 PE=1 SV=1	U5S1_HUMAN	109 kDa	0.996803	9	89%	NA	Q15029	EFTUD2	116 kDa U5 small nuclear ribonucleoprotein component	21.8106	23.274	21.8256	22.0168	22.9048	22.3396	22.7465	22.5472	22.5944	22.8341	22.6184	22.115	0.219091	-0.59793	1.03611	22.4689	0.589929	-7.29335	0.567112	0.703296	0	0	0.102133	-0.714887	0.919153	22.4689	0.275006	-7.25455	0.788389	0.904933	0	0	-0.106847	-0.923867	0.710174	22.4689	-0.287698	-7.49476	0.778905
691	sp|O15212|PFD6_HUMAN Prefoldin subunit 6 OS=Homo sapiens OX=9606 GN=PFDN6 PE=1 SV=1	PFD6_HUMAN	15 kDa	0.996798	9	100%	NA	O15212	PFDN6	Prefoldin subunit 6	26.8597	27.11	27.0981	26.6542	26.7819	26.7217	26.4695	26.373	26.7102	26.464	26.5457	26.4776	-0.526852	-0.815702	-0.238001	26.6888	-4.01259	-2.09144	0.00202603	0.0109465	0	0	-0.223493	-0.512344	0.0653571	26.6888	-1.70216	-5.89963	0.116672	0.296707	0	0	-0.0217898	-0.31064	0.267061	26.6888	-0.165955	-7.52464	0.871192
692	sp|Q92499|DDX1_HUMAN ATP-dependent RNA helicase DDX1 OS=Homo sapiens OX=9606 GN=DDX1 PE=1 SV=2	DDX1_HUMAN	82 kDa	0.996702	9	100%	NA	Q92499	DDX1	ATP-dependent RNA helicase DDX1	21.8174	21.2216	21.2986	22.6353	22.1219	21.7947	21.7967	22.1574	22.3535	22.2864	22.0597	21.889	0.632491	0.0969826	1.168	21.9527	2.59835	-4.61829	0.024697	0.0736697	0	0	-0.105617	-0.641126	0.429892	21.9527	-0.433885	-7.19413	0.672726	0.825234	0	0	-0.0241601	-0.559669	0.511349	21.9527	-0.0992526	-7.53425	0.922717
693	sp|P43686|PRS6B_HUMAN 26S proteasome regulatory subunit 6B OS=Homo sapiens OX=9606 GN=PSMC4 PE=1 SV=2	PRS6B_HUMAN	47 kDa	0.996433	9	89%	NA	P43686	PSMC4	26S proteasome regulatory subunit 6B	22.9403	23.4263	22.9018	23.0784	22.2689	22.6616	23.1144	23.3925	23.0763	23.035	22.8251	22.8319	-0.19218	-0.66344	0.27908	22.9627	-0.897132	-7.05736	0.388788	0.550861	0	0	0.227686	-0.243574	0.698947	22.9627	1.06288	-6.71174	0.310525	0.527936	0	0	-0.29709	-0.76835	0.17417	22.9627	-1.38687	-6.57566	0.192836
694	sp|O95757|HS74L_HUMAN Heat shock 70 kDa protein 4L OS=Homo sapiens OX=9606 GN=HSPA4L PE=1 SV=3	HS74L_HUMAN	95 kDa	0.996374	9	89%	NA	O95757	HSPA4L	Heat shock 70 kDa protein 4L	23.7907	24.2536	24.2865	23.8221	23.9037	23.7455	23.4869	23.2974	23.2601	23.8016	23.9292	23.8129	-0.262401	-0.595259	0.0704576	23.7825	-1.73426	-6.03429	0.110659	0.2187	0	0	0.024122	-0.308736	0.35698	23.7825	0.159427	-7.28168	0.876211	0.947944	0	0	0.499782	0.166924	0.832641	23.7825	3.30316	-3.41837	0.00700287
695	sp|P21912|SDHB_HUMAN Succinate dehydrogenase [ubiquinone] iron-sulfur subunit, mitochondrial OS=Homo sapiens OX=9606 GN=SDHB PE=1 SV=3	SDHB_HUMAN	32 kDa	0.996323	9	100%	NA	P21912	SDHB	Succinate dehydrogenase [ubiquinone] iron-sulfur subunit, mitochondrial	25.0533	25.1107	25.1171	25.6954	25.8543	25.9055	25.6679	25.6175	25.6845	25.297	25.2319	24.9986	0.0821248	-0.188984	0.353233	25.4361	0.666408	-7.24293	0.51883	0.668079	0	0	-0.642573	-0.913682	-0.371465	25.4361	-5.21421	0.115886	0.000284393	0.00506705	0	0	-0.480822	-0.751931	-0.209714	25.4361	-3.90167	-2.345	0.00245148
696	sp|Q14240|IF4A2_HUMAN Eukaryotic initiation factor 4A-II OS=Homo sapiens OX=9606 GN=EIF4A2 PE=1 SV=2	IF4A2_HUMAN	46 kDa	0.996289	9	11%	NA	Q14240	EIF4A2	Eukaryotic initiation factor 4A-II	19.3708	NA	NA	18.8438	NA	19.0702	18.6755	NA	18.8804	NA	18.9107	18.7413	-0.544832	-1.13401	0.0443459	18.9275	-2.25881	-4.94127	0.0643398	0.146697	0	0	-0.131055	-0.612117	0.350006	18.9275	-0.665452	-6.84656	0.530325	0.72344	0	0	0.0480224	-0.433039	0.529084	18.9275	0.243841	-7.30323	0.815421
697	sp|Q70UQ0|IKIP_HUMAN Inhibitor of nuclear factor kappa-B kinase-interacting protein OS=Homo sapiens OX=9606 GN=IKBIP PE=1 SV=1	IKIP_HUMAN	39 kDa	0.996182	9	100%	NA	Q70UQ0	IKBIP	Inhibitor of nuclear factor kappa-B kinase-interacting protein	24.3282	23.9535	24.5564	23.3293	23.7608	23.7353	25.5696	25.2718	25.5822	25.1416	25.1511	25.2198	0.891477	0.493802	1.28915	24.6333	4.93164	-0.512374	0.000443314	0.00341902	0	0	1.56242	1.16474	1.96009	24.6333	8.64328	4.86548	3.02469e-06	0.000166758	1	1	-0.303683	-0.701358	0.0939915	24.6333	-1.67997	-6.17341	0.120998
698	sp|Q8TCS8|PNPT1_HUMAN Polyribonucleotide nucleotidyltransferase 1, mitochondrial OS=Homo sapiens OX=9606 GN=PNPT1 PE=1 SV=2	PNPT1_HUMAN	86 kDa	0.996014	9	100%	NA	Q8TCS8	PNPT1	Polyribonucleotide nucleotidyltransferase 1, mitochondrial	22.864	22.9023	22.6553	23.4467	22.9465	23.1656	23.2277	23.6343	23.2641	23.1585	23.0737	23.0961	0.302246	-0.0561435	0.660635	23.1196	1.8553	-5.85166	0.090421	0.187463	0	0	-0.0768293	-0.435218	0.28156	23.1196	-0.471608	-7.17593	0.646387	0.80729	0	0	-0.265918	-0.624307	0.092471	23.1196	-1.63231	-6.24213	0.130775
699	sp|Q5T8P6|RBM26_HUMAN RNA-binding protein 26 OS=Homo sapiens OX=9606 GN=RBM26 PE=1 SV=3	RBM26_HUMAN	114 kDa	0.995802	9	89%	NA	Q5T8P6	RBM26	RNA-binding protein 26	22.8259	22.4068	22.5734	22.1549	22.5384	22.7797	22.5528	22.6507	22.3607	21.7068	22.333	22.1421	-0.541431	-0.99709	-0.0857713	22.4188	-2.61404	-4.59081	0.0240145	0.0726649	0	0	-0.430345	-0.886005	0.0253143	22.4188	-2.07771	-5.3192	0.0618443	0.199899	0	0	-0.460743	-0.916403	-0.00508387	22.4188	-2.22448	-5.31762	0.0478972
700	sp|O43795|MYO1B_HUMAN Unconventional myosin-Ib OS=Homo sapiens OX=9606 GN=MYO1B PE=1 SV=3	MYO1B_HUMAN	132 kDa	0.995609	9	100%	NA	O43795	MYO1B	Unconventional myosin-Ib	23.399	23.6942	22.1923	23.4588	22.6928	22.6132	22.0696	22.3567	21.8415	24.1981	24.1129	24.2726	1.09937	0.33079	1.86795	23.0751	3.14676	-3.64199	0.0092538	0.0347225	1	1	1.27299	0.504408	2.04157	23.0751	3.64372	-2.5741	0.00383861	0.0300708	1	1	2.1053	1.33672	2.87388	23.0751	6.02608	1.17267	8.4586e-05
701	sp|Q9NTX5|ECHD1_HUMAN Ethylmalonyl-CoA decarboxylase OS=Homo sapiens OX=9606 GN=ECHDC1 PE=1 SV=2	ECHD1_HUMAN	34 kDa	0.995289	9	100%	NA	Q9NTX5	ECHDC1	Ethylmalonyl-CoA decarboxylase	24.3527	24.2607	23.9801	24.9835	25.2181	24.9076	23.7507	23.9407	23.7525	23.6577	23.3517	23.2884	-0.765232	-1.10839	-0.422075	24.1204	-4.90579	-0.555391	0.000461943	0.00352548	0	0	-1.60381	-1.94696	-1.26065	24.1204	-10.2818	6.65063	5.41364e-07	5.18403e-05	-1	-1	-0.382065	-0.725222	-0.0389086	24.1204	-2.44937	-4.93587	0.0322035
702	sp|O60568|PLOD3_HUMAN Multifunctional procollagen lysine hydroxylase and glycosyltransferase LH3 OS=Homo sapiens OX=9606 GN=PLOD3 PE=1 SV=1	PLOD3_HUMAN	85 kDa	0.994367	9	100%	NA	O60568	PLOD3	Multifunctional procollagen lysine hydroxylase and glycosyltransferase LH3	23.0978	22.8287	22.8322	22.8367	23.17	22.8738	24.3713	24.1097	24.2387	23.3683	23.711	23.768	0.696193	0.347773	1.04461	23.4338	4.39577	-1.42148	0.00106073	0.00663373	0	0	0.655589	0.307169	1.00401	23.4338	4.1394	-1.6969	0.00163215	0.0171552	0	0	-0.624158	-0.972579	-0.275738	23.4338	-3.94094	-2.27526	0.00229111
703	sp|O00232|PSD12_HUMAN 26S proteasome non-ATPase regulatory subunit 12 OS=Homo sapiens OX=9606 GN=PSMD12 PE=1 SV=3	PSD12_HUMAN	53 kDa	0.994253	9	100%	NA	O00232	PSMD12	26S proteasome non-ATPase regulatory subunit 12	24.188	23.7185	23.6604	24.1167	24.5101	24.4658	24.4596	24.1063	24.3206	24.0834	24.0886	23.9673	0.190812	-0.193877	0.575502	24.1404	1.0912	-6.86502	0.298419	0.45149	0	0	-0.317735	-0.702424	0.0669541	24.1404	-1.81704	-5.72848	0.0964212	0.261843	0	0	-0.249035	-0.633724	0.135654	24.1404	-1.42416	-6.52733	0.182038
704	sp|P48444|COPD_HUMAN Coatomer subunit delta OS=Homo sapiens OX=9606 GN=ARCN1 PE=1 SV=1	COPD_HUMAN	57 kDa	0.993618	9	100%	NA	P48444	ARCN1	Coatomer subunit delta	21.8165	23.8076	21.8513	21.6517	21.2573	21.4173	21.7254	21.678	21.3331	21.5067	21.1964	21.9669	-0.935115	-1.90836	0.0381259	21.7674	-2.11375	-5.44139	0.0581009	0.13718	0	0	0.114599	-0.858642	1.08784	21.7674	0.259041	-7.25914	0.800369	0.91426	0	0	-0.0221378	-0.995379	0.951103	21.7674	-0.0500408	-7.53824	0.960984
705	sp|Q13085|ACACA_HUMAN Acetyl-CoA carboxylase 1 OS=Homo sapiens OX=9606 GN=ACACA PE=1 SV=2	ACACA_HUMAN	266 kDa	0.99236	9	100%	NA	Q13085	ACACA	Acetyl-CoA carboxylase 1	21.8924	22.6567	22.026	22.1532	21.8571	22.0857	21.3354	21.4983	21.3828	22.3519	21.5051	21.68	-0.346001	-0.877951	0.185949	21.8687	-1.43092	-6.45887	0.180136	0.31586	0	0	-0.186339	-0.718289	0.345611	21.8687	-0.770624	-6.98151	0.4571	0.667321	0	0	0.440172	-0.0917776	0.972122	21.8687	1.82038	-5.96441	0.0958838
706	sp|Q969G5|CAVN3_HUMAN Caveolae-associated protein 3 OS=Homo sapiens OX=9606 GN=CAVIN3 PE=1 SV=3	CAVN3_HUMAN	28 kDa	0.999865	8	100%	NA	Q969G5	CAVIN3	Caveolae-associated protein 3	24.8229	25.1081	24.9514	23.8866	24.2436	23.9724	23.1321	23.5991	23.2029	24.5137	24.5755	24.3283	-0.488328	-0.848295	-0.128362	24.1947	-2.98441	-3.9335	0.0123719	0.0432571	0	0	0.438299	0.0783321	0.798266	24.1947	2.67866	-4.29857	0.0213943	0.100183	0	0	1.16112	0.801153	1.52109	24.1947	7.09616	2.71539	1.96151e-05
707	sp|Q96AG4|LRC59_HUMAN Leucine-rich repeat-containing protein 59 OS=Homo sapiens OX=9606 GN=LRRC59 PE=1 SV=1	LRC59_HUMAN	35 kDa	0.999861	8	100%	NA	Q96AG4	LRRC59	Leucine-rich repeat-containing protein 59	26.5733	26.8146	26.8906	26.7961	26.6207	26.6373	26.5994	26.3785	26.6848	26.366	26.3184	26.216	-0.459338	-0.7597	-0.158975	26.5747	-3.36431	-3.25036	0.00628234	0.0263084	0	0	-0.384541	-0.684903	-0.0841785	26.5747	-2.81648	-4.05517	0.0167152	0.083206	0	0	-0.254093	-0.554455	0.04627	26.5747	-1.86104	-5.90218	0.0895513
708	sp|Q99536|VAT1_HUMAN Synaptic vesicle membrane protein VAT-1 homolog OS=Homo sapiens OX=9606 GN=VAT1 PE=1 SV=2	VAT1_HUMAN	42 kDa	0.999786	8	100%	NA	Q99536	VAT1	Synaptic vesicle membrane protein VAT-1 homolog	27.2892	27.553	27.3916	27.7768	27.1551	27.6895	26.0172	26.7893	26.511	27.1427	27.1237	27.0191	-0.316106	-0.784215	0.152003	27.1215	-1.48557	-6.38626	0.16537	0.295824	0	0	-0.445279	-0.913388	0.0228301	27.1215	-2.09264	-5.295	0.0602672	0.196325	0	0	0.656014	0.187905	1.12412	27.1215	3.08301	-3.81478	0.0103705
709	sp|O43684|BUB3_HUMAN Mitotic checkpoint protein BUB3 OS=Homo sapiens OX=9606 GN=BUB3 PE=1 SV=1	BUB3_HUMAN	37 kDa	0.999763	8	100%	NA	O43684	BUB3	Mitotic checkpoint protein BUB3	25.7077	25.5589	25.3262	25.7325	25.764	25.871	25.7928	25.7251	25.7174	25.955	25.9626	25.8954	0.406727	0.128974	0.684479	25.7507	3.22147	-3.50756	0.00809908	0.0316492	0	0	0.148472	-0.129281	0.426224	25.7507	1.17596	-6.58841	0.264338	0.479375	0	0	0.192555	-0.0851975	0.470307	25.7507	1.52513	-6.39215	0.155342
710	sp|P27695|APEX1_HUMAN DNA-(apurinic or apyrimidinic site) endonuclease OS=Homo sapiens OX=9606 GN=APEX1 PE=1 SV=2	APEX1_HUMAN	36 kDa	0.999758	8	100%	NA	P27695	APEX1	DNA-(apurinic or apyrimidinic site) endonuclease	25.6061	25.1451	25.2574	25.6587	24.9414	25.351	25.8444	26.1475	26.1274	25.4127	25.3624	25.7902	0.185588	-0.2714	0.642577	25.5537	0.893417	-7.06073	0.390688	0.55275	0	0	0.204742	-0.252246	0.661731	25.5537	0.985624	-6.79015	0.34542	0.56809	0	0	-0.517999	-0.974988	-0.0610104	25.5537	-2.49363	-4.85938	0.0297662
711	sp|Q12929|EPS8_HUMAN Epidermal growth factor receptor kinase substrate 8 OS=Homo sapiens OX=9606 GN=EPS8 PE=1 SV=1	EPS8_HUMAN	92 kDa	0.999732	8	100%	NA	Q12929	EPS8	Epidermal growth factor receptor kinase substrate 8	23.3243	23.6156	23.6357	22.8959	23.1034	23.0664	23.9663	23.2064	23.7288	22.3401	22.4528	22.2691	-1.17117	-1.58214	-0.760192	23.1338	-6.26922	1.58933	5.98858e-05	0.00075451	-1	-1	-0.667859	-1.07883	-0.256886	23.1338	-3.57503	-2.69692	0.00433017	0.0321136	0	0	-1.27983	-1.6908	-0.868854	23.1338	-6.85089	2.37528	2.70642e-05
712	sp|Q9Y6G9|DC1L1_HUMAN Cytoplasmic dynein 1 light intermediate chain 1 OS=Homo sapiens OX=9606 GN=DYNC1LI1 PE=1 SV=3	DC1L1_HUMAN	57 kDa	0.999724	8	100%	NA	Q9Y6G9	DYNC1LI1	Cytoplasmic dynein 1 light intermediate chain 1	25.9703	25.6874	26.4705	26.0485	26.1535	26.2976	25.91	25.1816	25.7798	25.7469	26.1407	26.1491	-0.0305061	-0.550831	0.489818	25.9613	-0.12898	-7.47056	0.899693	0.935873	0	0	-0.154332	-0.674657	0.365992	25.9613	-0.652517	-7.0687	0.527417	0.720845	0	0	0.388427	-0.131898	0.908751	25.9613	1.64227	-6.22787	0.128677
713	sp|O96000|NDUBA_HUMAN NADH dehydrogenase [ubiquinone] 1 beta subcomplex subunit 10 OS=Homo sapiens OX=9606 GN=NDUFB10 PE=1 SV=3	NDUBA_HUMAN	21 kDa	0.999647	8	100%	NA	O96000	NDUFB10	NADH dehydrogenase [ubiquinone] 1 beta subcomplex subunit 10	25.7562	25.6235	25.0533	26.1571	25.5967	25.9545	25.5359	26.1203	25.7814	25.7622	25.5793	25.638	0.182153	-0.302211	0.666517	25.7132	0.827319	-7.11865	0.425573	0.587322	0	0	-0.242937	-0.7273	0.241427	25.7132	-1.10339	-6.6687	0.29332	0.512608	0	0	-0.152667	-0.637031	0.331697	25.7132	-0.693397	-7.28371	0.502384
714	sp|O15511|ARPC5_HUMAN Actin-related protein 2/3 complex subunit 5 OS=Homo sapiens OX=9606 GN=ARPC5 PE=1 SV=3	ARPC5_HUMAN	16 kDa	0.999602	8	88%	NA	O15511	ARPC5	Actin-related protein 2/3 complex subunit 5	27.3941	27.9015	26.852	27.2731	26.5315	26.9841	26.1658	26.9507	26.5525	27.5913	26.9473	27.4239	-0.0617167	-0.731418	0.607985	27.0473	-0.202736	-7.45729	0.843028	0.900378	0	0	0.391278	-0.278423	1.06098	27.0473	1.28533	-6.46002	0.224979	0.438842	0	0	0.764487	0.094786	1.43419	27.0473	2.5113	-4.82875	0.0288448
715	sp|P30040|ERP29_HUMAN Endoplasmic reticulum resident protein 29 OS=Homo sapiens OX=9606 GN=ERP29 PE=1 SV=4	ERP29_HUMAN	29 kDa	0.999551	8	100%	NA	P30040	ERP29	Endoplasmic reticulum resident protein 29	27.919	27.9017	27.932	27.3368	27.4077	27.3114	27.1264	27.244	27.2808	27.2712	27.0651	27.2211	-0.731775	-0.982399	-0.481152	27.4181	-6.42341	1.81567	4.83071e-05	0.000659821	0	0	-0.166151	-0.416774	0.0844727	27.4181	-1.45844	-6.24001	0.172566	0.369612	0	0	-0.0313096	-0.281933	0.219314	27.4181	-0.274831	-7.49867	0.78852
716	sp|Q9BWF3|RBM4_HUMAN RNA-binding protein 4 OS=Homo sapiens OX=9606 GN=RBM4 PE=1 SV=1	RBM4_HUMAN	40 kDa	0.999544	8	38%	NA	Q9BWF3	RBM4	RNA-binding protein 4	23.4478	24.7034	24.1935	23.6112	23.6662	23.6843	23.4505	23.5326	23.5811	23.4429	23.578	23.2556	-0.689402	-1.23932	-0.139489	23.6789	-2.75796	-4.33717	0.0185628	0.0591625	0	0	-0.228379	-0.778292	0.321535	23.6789	-0.91363	-6.85874	0.380426	0.599895	0	0	-0.0958845	-0.645798	0.454029	23.6789	-0.383586	-7.46012	0.708567
717	sp|P13928|ANXA8_HUMAN Annexin A8 OS=Homo sapiens OX=9606 GN=ANXA8 PE=1 SV=3	ANXA8_HUMAN	37 kDa	0.999538	8	100%	NA	P13928	ANXA8	Annexin A8	25.0676	24.9206	25.1956	25.4408	25.8757	25.3598	22.461	22.4627	22.6846	25.9724	26.1053	26.1051	0.999664	0.653518	1.34581	24.8043	6.35336	1.71326	5.32389e-05	0.00070543	0	0	0.50219	0.156045	0.848336	24.8043	3.19167	-3.38475	0.00854099	0.0509322	0	0	3.52482	3.17867	3.87097	24.8043	22.402	14.8591	1.48026e-10
718	sp|P27824|CALX_HUMAN Calnexin OS=Homo sapiens OX=9606 GN=CANX PE=1 SV=2	CALX_HUMAN	68 kDa	0.999524	8	100%	NA	P27824	CANX	Calnexin	23.2521	23.4005	23.5213	23.9301	23.8813	23.412	24.7751	24.8226	24.6626	23.8761	23.8715	23.7259	0.433188	0.0906634	0.775712	23.9276	2.78224	-4.29413	0.0177728	0.0577863	0	0	0.0833473	-0.259177	0.425871	23.9276	0.535315	-7.1419	0.603045	0.78038	0	0	-0.928955	-1.27148	-0.586431	23.9276	-5.9664	1.08205	9.21811e-05
719	sp|P15880|RS2_HUMAN 40S ribosomal protein S2 OS=Homo sapiens OX=9606 GN=RPS2 PE=1 SV=2	RS2_HUMAN	31 kDa	0.999503	8	100%	NA	P15880	RPS2	40S ribosomal protein S2	26.0571	26.1446	25.9265	25.6249	25.9177	25.9569	26.006	26.4692	25.7658	26.1685	26.1513	25.8779	0.0231504	-0.385709	0.43201	26.0055	0.124564	-7.47116	0.903107	0.936588	0	0	0.232766	-0.176093	0.641625	26.0055	1.25244	-6.49954	0.236285	0.451444	0	0	-0.0144356	-0.423295	0.394424	26.0055	-0.077673	-7.53632	0.939478
720	sp|O43837|IDH3B_HUMAN Isocitrate dehydrogenase [NAD] subunit beta, mitochondrial OS=Homo sapiens OX=9606 GN=IDH3B PE=1 SV=2	IDH3B_HUMAN	42 kDa	0.999492	8	100%	NA	O43837	IDH3B	Isocitrate dehydrogenase [NAD] subunit beta, mitochondrial	23.8192	23.1885	23.8055	24.1624	24.4326	24.5464	24.1122	24.0118	23.7589	23.8519	24.3981	23.8669	0.434564	-0.0399397	0.909067	23.9962	2.01476	-5.60148	0.0689337	0.15507	0	0	-0.341504	-0.816007	0.133	23.9962	-1.58331	-6.06975	0.141549	0.331755	0	0	0.0779886	-0.396515	0.552492	23.9962	0.361577	-7.46893	0.724491
721	sp|P22061|PIMT_HUMAN Protein-L-isoaspartate(D-aspartate) O-methyltransferase OS=Homo sapiens OX=9606 GN=PCMT1 PE=1 SV=4	PIMT_HUMAN	25 kDa	0.999451	8	100%	NA	P22061	PCMT1	Protein-L-isoaspartate(D-aspartate) O-methyltransferase	25.7502	24.6826	25.211	26.4715	26.7976	26.7402	26.6768	26.2724	26.5258	26.0021	26.2347	26.0749	0.889295	0.372046	1.40654	26.12	3.7823	-2.5004	0.00301427	0.014709	0	0	-0.565921	-1.08317	-0.0486724	26.12	-2.40694	-4.77015	0.0347215	0.136918	0	0	-0.387765	-0.905013	0.129484	26.12	-1.64922	-6.21788	0.127229
722	sp|Q15654|TRIP6_HUMAN Thyroid receptor-interacting protein 6 OS=Homo sapiens OX=9606 GN=TRIP6 PE=1 SV=3	TRIP6_HUMAN	50 kDa	0.99945	8	100%	NA	Q15654	TRIP6	Thyroid receptor-interacting protein 6	20.9881	22.6595	20.9618	22.0385	22.1498	21.3745	21.5503	21.5822	20.9925	21.2545	22.2747	21.891	0.270262	-0.691797	1.23232	21.6431	0.618006	-7.27551	0.549104	0.690039	0	0	-0.0475566	-1.00962	0.914502	21.6431	-0.108747	-7.28904	0.915354	0.966197	0	0	0.431754	-0.530305	1.39381	21.6431	0.987287	-7.03173	0.34464
723	sp|Q16629|SRSF7_HUMAN Serine/arginine-rich splicing factor 7 OS=Homo sapiens OX=9606 GN=SRSF7 PE=1 SV=1	SRSF7_HUMAN	27 kDa	0.999445	8	88%	NA	Q16629	SRSF7	Serine/arginine-rich splicing factor 7	28.1995	28.3445	28.3373	27.7207	27.8927	27.8892	27.7703	27.5319	27.9731	27.6015	27.8754	27.8667	-0.51255	-0.833283	-0.191817	27.9169	-3.51561	-2.97814	0.00480753	0.0214869	0	0	-0.0529901	-0.373724	0.267743	27.9169	-0.363463	-7.22418	0.723121	0.860676	0	0	0.0227824	-0.297951	0.343516	27.9169	0.156266	-7.52634	0.878643
724	sp|P62899|RL31_HUMAN 60S ribosomal protein L31 OS=Homo sapiens OX=9606 GN=RPL31 PE=1 SV=1	RL31_HUMAN	14 kDa	0.999415	8	100%	NA	P62899	RPL31	60S ribosomal protein L31	27.2897	26.7818	27.2901	27.0078	27.2646	27.1541	27.7264	27.2471	27.1326	27.4307	27.6942	27.802	0.521786	0.0859448	0.957627	27.3184	2.63374	-4.55626	0.0231835	0.0708403	0	0	0.500139	0.0642977	0.93598	27.3184	2.52448	-4.56776	0.0281755	0.119317	0	0	0.273606	-0.162235	0.709447	27.3184	1.38104	-6.58314	0.194573
725	sp|O00567|NOP56_HUMAN Nucleolar protein 56 OS=Homo sapiens OX=9606 GN=NOP56 PE=1 SV=4	NOP56_HUMAN	66 kDa	0.999409	8	100%	NA	O00567	NOP56	Nucleolar protein 56	23.4105	24.0641	23.8351	23.9418	24.2128	24.2144	24.5127	24.4415	24.4784	23.9854	23.9463	23.8888	0.170312	-0.192248	0.532872	24.0776	1.03342	-6.92555	0.32351	0.481397	0	0	-0.182803	-0.545363	0.179757	24.0776	-1.10921	-6.66242	0.290912	0.509971	0	0	-0.53735	-0.89991	-0.17479	24.0776	-3.26052	-3.49522	0.00755483
726	sp|Q9BRQ6|MIC25_HUMAN MICOS complex subunit MIC25 OS=Homo sapiens OX=9606 GN=CHCHD6 PE=1 SV=1	MIC25_HUMAN	26 kDa	0.999377	8	100%	NA	Q9BRQ6	CHCHD6	MICOS complex subunit MIC25	23.816	23.8268	23.4256	23.6673	23.1488	23.5869	22.5694	23.2839	22.889	23.175	23.0684	23.22	-0.535005	-0.987896	-0.0821133	23.3064	-2.5988	-4.61749	0.0246771	0.0736697	0	0	-0.313181	-0.766073	0.13971	23.3064	-1.52129	-6.15546	0.156292	0.350261	0	0	0.24038	-0.212511	0.693272	23.3064	1.16765	-6.84066	0.267539
727	sp|P35613|BASI_HUMAN Basigin OS=Homo sapiens OX=9606 GN=BSG PE=1 SV=2	BASI_HUMAN	42 kDa	0.999265	8	100%	NA	P35613	BSG	Basigin	25.3231	24.2708	24.8687	25.4606	26.0879	25.8465	26.3928	25.856	25.8413	25.2639	25.4145	25.6757	0.630499	0.0346749	1.22632	25.5252	2.32796	-5.08453	0.0399275	0.104018	0	0	-0.346997	-0.942822	0.248827	25.5252	-1.2812	-6.46502	0.226373	0.439801	0	0	-0.578694	-1.17452	0.0171306	25.5252	-2.13668	-5.46297	0.0558316
728	sp|Q8WXI9|P66B_HUMAN Transcriptional repressor p66-beta OS=Homo sapiens OX=9606 GN=GATAD2B PE=1 SV=1	P66B_HUMAN	65 kDa	0.999252	8	88%	NA	Q8WXI9	GATAD2B	Transcriptional repressor p66-beta	24.2349	24.0532	24.382	23.7533	23.0797	23.8461	23.5938	23.525	23.7764	24.4919	24.4516	24.6136	0.295653	-0.131859	0.723165	23.9835	1.5214	-6.33769	0.156264	0.282824	0	0	0.959311	0.531799	1.38682	23.9835	4.93651	-0.338459	0.000439891	0.00710145	0	0	0.887271	0.459759	1.31478	23.9835	4.5658	-1.18525	0.000800827
729	sp|P62266|RS23_HUMAN 40S ribosomal protein S23 OS=Homo sapiens OX=9606 GN=RPS23 PE=1 SV=3	RS23_HUMAN	16 kDa	0.99925	8	100%	NA	P62266	RPS23	40S ribosomal protein S23	26.1096	26.7345	26.422	26.3518	26.4301	26.113	26.3475	26.6579	26.6412	26.4859	26.4946	26.2046	-0.0270055	-0.42369	0.369679	26.4161	-0.149767	-7.46741	0.883649	0.927749	0	0	0.0967068	-0.299978	0.493391	26.4161	0.536316	-7.14133	0.602376	0.780205	0	0	-0.153833	-0.550517	0.242852	26.4161	-0.853124	-7.15637	0.411712
730	sp|P54578|UBP14_HUMAN Ubiquitin carboxyl-terminal hydrolase 14 OS=Homo sapiens OX=9606 GN=USP14 PE=1 SV=3	UBP14_HUMAN	56 kDa	0.999232	8	100%	NA	P54578	USP14	Ubiquitin carboxyl-terminal hydrolase 14	25.7403	25.3704	25.9642	25.8169	26.3724	26.1357	25.6998	25.1608	25.4531	25.2863	25.6472	25.4752	-0.222081	-0.680579	0.236417	25.6769	-1.06557	-6.8922	0.30936	0.464438	0	0	-0.638792	-1.09729	-0.180294	25.6769	-3.065	-3.61191	0.0107099	0.060414	0	0	0.0316581	-0.42684	0.490156	25.6769	0.151899	-7.52707	0.882006
731	sp|O75937|DNJC8_HUMAN DnaJ homolog subfamily C member 8 OS=Homo sapiens OX=9606 GN=DNAJC8 PE=1 SV=2	DNJC8_HUMAN	30 kDa	0.999228	8	100%	NA	O75937	DNAJC8	DnaJ homolog subfamily C member 8	23.3193	23.0638	23.0573	22.7805	23.1635	23.1524	23.3609	23.1754	22.991	23.3189	23.2819	23.3343	0.164888	-0.169612	0.499389	23.1666	1.08443	-6.87225	0.301281	0.454643	0	0	0.279564	-0.0549365	0.614065	23.1666	1.83863	-5.69563	0.0929926	0.256677	0	0	0.135972	-0.198529	0.470473	23.1666	0.894257	-7.11982	0.390258
732	sp|Q9NTZ6|RBM12_HUMAN RNA-binding protein 12 OS=Homo sapiens OX=9606 GN=RBM12 PE=1 SV=1	RBM12_HUMAN	97 kDa	0.999222	8	100%	NA	Q9NTZ6	RBM12	RNA-binding protein 12	24.4669	23.6124	23.7428	23.8536	23.2313	23.7012	23.633	24.2335	24.0975	23.7407	23.3283	23.7359	-0.3391	-0.910648	0.232447	23.7814	-1.30523	-6.6186	0.218356	0.361617	0	0	0.0062494	-0.565298	0.577797	23.7814	0.0240545	-7.29514	0.981238	0.992447	0	0	-0.386371	-0.957918	0.185176	23.7814	-1.48717	-6.44369	0.164954
733	sp|P52789|HXK2_HUMAN Hexokinase-2 OS=Homo sapiens OX=9606 GN=HK2 PE=1 SV=2	HXK2_HUMAN	102 kDa	0.999183	8	38%	NA	P52789	HK2	Hexokinase-2	22.3826	22.5353	23.0181	21.6593	21.5035	21.8198	20.617	20.1632	20.3637	20.1561	20.2034	20.4371	-2.37979	-2.79578	-1.9638	21.2383	-12.5853	8.69951	6.83554e-08	5.25797e-06	-1	-1	-1.39533	-1.81133	-0.979342	21.2383	-7.37908	3.29139	1.36554e-05	0.000498765	-1	-1	-0.115767	-0.531759	0.300225	21.2383	-0.612224	-7.33918	0.552787
734	sp|Q8IUE6|H2A2B_HUMAN Histone H2A type 2-B OS=Homo sapiens OX=9606 GN=H2AC21 PE=1 SV=3	H2A2B_HUMAN	14 kDa	0.999149	8	25%	NA	Q8IUE6	H2AC21	Histone H2A type 2-B	20.0644	19.9954	20.2091	19.4697	19.5513	19.2267	21.0708	20.8403	20.774	20.5426	20.3719	19.846	0.16387	-0.242929	0.57067	20.1635	0.886194	-7.06724	0.394401	0.555851	0	0	0.837599	0.430799	1.2444	20.1635	4.52964	-1.02241	0.000849876	0.0109398	0	0	-0.641533	-1.04833	-0.234733	20.1635	-3.46934	-3.11903	0.00521645
735	sp|Q9UI09|NDUAC_HUMAN NADH dehydrogenase [ubiquinone] 1 alpha subcomplex subunit 12 OS=Homo sapiens OX=9606 GN=NDUFA12 PE=1 SV=1	NDUAC_HUMAN	17 kDa	0.99913	8	100%	NA	Q9UI09	NDUFA12	NADH dehydrogenase [ubiquinone] 1 alpha subcomplex subunit 12	25.6902	25.7307	25.9252	26.0015	26.4457	26.2037	26.0062	25.9054	25.8079	25.8095	25.84	25.4631	-0.0777933	-0.424422	0.268836	25.9024	-0.493726	-7.34853	0.631172	0.754567	0	0	-0.51277	-0.859399	-0.166141	25.9024	-3.25437	-3.27219	0.00763805	0.0475466	0	0	-0.20228	-0.548909	0.144349	25.9024	-1.2838	-6.70446	0.225495
736	sp|Q9Y262|EIF3L_HUMAN Eukaryotic translation initiation factor 3 subunit L OS=Homo sapiens OX=9606 GN=EIF3L PE=1 SV=1	EIF3L_HUMAN	67 kDa	0.999099	8	100%	NA	Q9Y262	EIF3L	Eukaryotic translation initiation factor 3 subunit L	21.9289	23.3958	22.6434	22.8169	22.6168	22.7936	22.5757	22.8022	22.8251	22.7006	22.6654	22.6307	0.00955567	-0.610017	0.629128	22.6996	0.0339295	-7.47897	0.973539	0.986704	0	0	-0.0768152	-0.696388	0.542758	22.6996	-0.27275	-7.25521	0.790079	0.905692	0	0	-0.0687469	-0.68832	0.550826	22.6996	-0.244101	-7.50729	0.811628
737	sp|Q9Y5M8|SRPRB_HUMAN Signal recognition particle receptor subunit beta OS=Homo sapiens OX=9606 GN=SRPRB PE=1 SV=3	SRPRB_HUMAN	30 kDa	0.999081	8	100%	NA	Q9Y5M8	SRPRB	Signal recognition particle receptor subunit beta	23.9261	24.4426	24.847	24.3845	24.3748	24.3957	24.1664	23.8408	24.0009	23.7027	23.945	23.6296	-0.646152	-1.10073	-0.191578	24.138	-3.12708	-3.67739	0.00958492	0.0356447	0	0	-0.625914	-1.08049	-0.17134	24.138	-3.02914	-3.67611	0.0114198	0.0633181	0	0	-0.243601	-0.698175	0.210973	24.138	-1.17892	-6.82788	0.263208
738	sp|Q9Y224|RTRAF_HUMAN RNA transcription, translation and transport factor protein OS=Homo sapiens OX=9606 GN=RTRAF PE=1 SV=1	RTRAF_HUMAN	28 kDa	0.999062	8	100%	NA	Q9Y224	RTRAF	RNA transcription, translation and transport factor protein	25.0341	24.9364	24.5351	24.8515	24.5884	24.6842	25.0749	25.1906	24.9678	25.35	24.6455	25.1603	0.216776	-0.215423	0.648974	24.9182	1.10341	-6.8519	0.293313	0.445742	0	0	0.34393	-0.0882689	0.776128	24.9182	1.75063	-5.82818	0.107701	0.280233	0	0	-0.0258246	-0.458023	0.406374	24.9182	-0.13145	-7.53021	0.897784
739	sp|P05388|RLA0_HUMAN 60S acidic ribosomal protein P0 OS=Homo sapiens OX=9606 GN=RPLP0 PE=1 SV=1	RLA0_HUMAN	34 kDa	0.999056	8	100%	NA	P05388	RPLP0	60S acidic ribosomal protein P0	26.0345	26.1527	26.2261	26.2185	26.4408	26.4104	26.7559	26.8978	26.8038	26.8742	26.6161	26.4644	0.513785	0.209231	0.818339	26.4913	3.7113	-2.62723	0.00341091	0.0163176	0	0	0.294978	-0.00957556	0.599532	26.4913	2.13076	-5.23285	0.0564091	0.187304	0	0	-0.167615	-0.472169	0.136939	26.4913	-1.21076	-6.79126	0.251264
740	sp|Q9BUL8|PDC10_HUMAN Programmed cell death protein 10 OS=Homo sapiens OX=9606 GN=PDCD10 PE=1 SV=1	PDC10_HUMAN	25 kDa	0.999046	8	100%	NA	Q9BUL8	PDCD10	Programmed cell death protein 10	26.1337	26.3031	25.9442	25.5776	25.7881	25.7625	25.0824	25.064	24.9249	25.3025	25.322	25.0909	-0.888573	-1.19047	-0.586673	25.5247	-6.47499	1.89067	4.49886e-05	0.000632554	0	0	-0.470969	-0.772869	-0.169069	25.5247	-3.43193	-2.9534	0.00557314	0.0377835	0	0	0.214695	-0.0872055	0.516595	25.5247	1.56447	-6.33783	0.145893
741	sp|Q9UKM9|RALY_HUMAN RNA-binding protein Raly OS=Homo sapiens OX=9606 GN=RALY PE=1 SV=1	RALY_HUMAN	32 kDa	0.999015	8	100%	NA	Q9UKM9	RALY	RNA-binding protein Raly	26.636	26.4316	26.4871	25.8438	26.3037	25.7379	26.5814	26.4846	26.6087	26.1701	26.1943	26.1575	-0.34426	-0.680038	-0.00848297	26.3031	-2.25551	-5.20667	0.0453595	0.113919	0	0	0.212191	-0.123587	0.547968	26.3031	1.39022	-6.32905	0.191845	0.396724	0	0	-0.384265	-0.720042	-0.0484875	26.3031	-2.51761	-4.8178	0.0285224
742	sp|Q3ZCQ8|TIM50_HUMAN Mitochondrial import inner membrane translocase subunit TIM50 OS=Homo sapiens OX=9606 GN=TIMM50 PE=1 SV=2	TIM50_HUMAN	40 kDa	0.999013	8	100%	NA	Q3ZCQ8	TIMM50	Mitochondrial import inner membrane translocase subunit TIM50	23.5455	23.4216	23.8182	24.7413	25.1394	24.6945	25.2693	25.1499	25.1508	24.1455	24.0038	23.8694	0.411125	0.0596474	0.762602	24.4124	2.57327	-4.66211	0.0258277	0.0764114	0	0	-0.852155	-1.20363	-0.500678	24.4124	-5.33372	0.308164	0.000236517	0.00440193	0	0	-1.18378	-1.53525	-0.832299	24.4124	-7.40938	3.13849	1.31435e-05
743	sp|Q9Y608|LRRF2_HUMAN Leucine-rich repeat flightless-interacting protein 2 OS=Homo sapiens OX=9606 GN=LRRFIP2 PE=1 SV=1	LRRF2_HUMAN	82 kDa	0.998977	8	88%	NA	Q9Y608	LRRFIP2	Leucine-rich repeat flightless-interacting protein 2	23.7095	24.7502	24.0199	23.2262	23.3933	23.7166	22.337	22.6253	22.5487	23.8026	23.2829	23.3735	-0.673538	-1.23198	-0.115099	23.3988	-2.65335	-4.52181	0.0223848	0.0688744	0	0	0.040972	-0.517467	0.599411	23.3988	0.161406	-7.28133	0.874689	0.94766	0	0	0.98267	0.424231	1.54111	23.3988	3.87116	-2.39926	0.00258409
744	sp|P19404|NDUV2_HUMAN NADH dehydrogenase [ubiquinone] flavoprotein 2, mitochondrial OS=Homo sapiens OX=9606 GN=NDUFV2 PE=1 SV=2	NDUV2_HUMAN	27 kDa	0.998952	8	100%	NA	P19404	NDUFV2	NADH dehydrogenase [ubiquinone] flavoprotein 2, mitochondrial	25.6351	25.5738	25.8743	25.881	26.3314	26.1225	26.1418	26.03	25.8713	25.7669	25.8082	25.9213	0.137751	-0.193326	0.468828	25.9131	0.915322	-7.04068	0.379576	0.540165	0	0	-0.279503	-0.61058	0.0515744	25.9131	-1.85723	-5.66717	0.0901275	0.251291	0	0	-0.182237	-0.513314	0.14884	25.9131	-1.21092	-6.79107	0.251203
745	sp|P39748|FEN1_HUMAN Flap endonuclease 1 OS=Homo sapiens OX=9606 GN=FEN1 PE=1 SV=1	FEN1_HUMAN	43 kDa	0.998945	8	100%	NA	P39748	FEN1	Flap endonuclease 1	24.5567	24.5044	24.7332	23.5604	23.3104	23.5688	23.8601	23.8087	23.9737	24.0493	23.7936	23.7666	-0.728221	-1.02831	-0.428134	23.9572	-5.33857	0.153185	0.000234765	0.00210091	0	0	0.389986	0.0898992	0.690073	23.9572	2.85898	-3.97969	0.0154893	0.0787128	0	0	-0.0109508	-0.311038	0.289136	23.9572	-0.0802798	-7.5361	0.937451
746	sp|Q99848|EBP2_HUMAN Probable rRNA-processing protein EBP2 OS=Homo sapiens OX=9606 GN=EBNA1BP2 PE=1 SV=2	EBP2_HUMAN	35 kDa	0.998942	8	100%	NA	Q99848	EBNA1BP2	Probable rRNA-processing protein EBP2	26.8222	26.1687	26.7108	26.2059	26.1393	26.3963	26.3796	26.0675	26.4266	25.9994	26.0635	26.1411	-0.499232	-0.89633	-0.102135	26.2934	-2.76576	-4.32334	0.018305	0.0587974	0	0	-0.179207	-0.576304	0.21789	26.2934	-0.992812	-6.78306	0.342057	0.565323	0	0	-0.223234	-0.620331	0.173863	26.2934	-1.23672	-6.76084	0.241845
747	sp|Q96IZ0|PAWR_HUMAN PRKC apoptosis WT1 regulator protein OS=Homo sapiens OX=9606 GN=PAWR PE=1 SV=1	PAWR_HUMAN	37 kDa	0.99893	8	100%	NA	Q96IZ0	PAWR	PRKC apoptosis WT1 regulator protein	24.5508	23.6621	23.712	24.1648	24.2154	24.3159	23.4747	23.2855	23.43	24.3618	24.625	24.4882	0.516715	0.052339	0.981091	24.0238	2.44788	-4.87958	0.0322887	0.0895445	0	0	0.259639	-0.204737	0.724016	24.0238	1.23001	-6.52604	0.244251	0.460453	0	0	1.09493	0.630557	1.55931	24.0238	5.18713	-0.146752	0.00029661
748	sp|P17931|LEG3_HUMAN Galectin-3 OS=Homo sapiens OX=9606 GN=LGALS3 PE=1 SV=5	LEG3_HUMAN	26 kDa	0.998921	8	100%	NA	P17931	LGALS3	Galectin-3	28.4422	28.7967	28.1047	29.2589	28.9804	29.1641	27.3252	27.4877	27.3871	27.9771	27.6622	27.7538	-0.650158	-1.03954	-0.260775	28.195	-3.67325	-2.69531	0.00364528	0.0172973	0	0	-1.33675	-1.72614	-0.947371	28.195	-7.55237	3.51848	1.09904e-05	0.000428186	-1	-1	0.397688	0.00830487	0.787072	28.195	2.24685	-5.28021	0.0460542
749	sp|O00151|PDLI1_HUMAN PDZ and LIM domain protein 1 OS=Homo sapiens OX=9606 GN=PDLIM1 PE=1 SV=4	PDLI1_HUMAN	36 kDa	0.998917	8	100%	NA	O00151	PDLIM1	PDZ and LIM domain protein 1	27.6462	28.1318	28.2032	28.7248	28.3566	28.607	27.2396	27.1282	27.3763	28.9206	28.8988	28.9895	0.942547	0.574651	1.31044	28.1852	5.63621	0.625619	0.000149679	0.00150476	0	0	0.373468	0.00557239	0.741364	28.1852	2.23325	-5.06355	0.0471661	0.170963	0	0	1.68825	1.32036	2.05615	28.1852	10.0954	6.31002	6.50808e-07
750	sp|P46060|RAGP1_HUMAN Ran GTPase-activating protein 1 OS=Homo sapiens OX=9606 GN=RANGAP1 PE=1 SV=1	RAGP1_HUMAN	64 kDa	0.998883	8	100%	NA	P46060	RANGAP1	Ran GTPase-activating protein 1	24.1605	23.7855	23.8265	23.8371	24.2752	24.0255	23.6337	23.4314	23.4264	24.4434	24.3959	24.6431	0.569982	0.220917	0.919047	23.9903	3.59223	-2.84055	0.00420135	0.0196175	0	0	0.448198	0.0991332	0.797263	23.9903	2.8247	-4.04057	0.0164706	0.0821282	0	0	0.997	0.647935	1.34607	23.9903	6.28345	1.55787	5.87022e-05
751	sp|Q9UKY7|CDV3_HUMAN Protein CDV3 homolog OS=Homo sapiens OX=9606 GN=CDV3 PE=1 SV=1	CDV3_HUMAN	27 kDa	0.998848	8	100%	NA	Q9UKY7	CDV3	Protein CDV3 homolog	27.8372	28.1385	28.114	27.7599	27.6986	27.8364	26.7495	26.8064	27.0624	27.4087	27.4713	27.7363	-0.491152	-0.813211	-0.169092	27.5516	-3.35497	-3.26717	0.00638728	0.0265576	0	0	-0.226179	-0.548239	0.0958803	27.5516	-1.54499	-6.12296	0.150507	0.342719	0	0	0.666002	0.343943	0.988062	27.5516	4.54934	-1.21342	0.000822777
752	sp|O94826|TOM70_HUMAN Mitochondrial import receptor subunit TOM70 OS=Homo sapiens OX=9606 GN=TOMM70 PE=1 SV=1	TOM70_HUMAN	67 kDa	0.998833	8	100%	NA	O94826	TOMM70	Mitochondrial import receptor subunit TOM70	24.1796	24.0715	24.39	24.1916	24.4377	23.7261	24.1577	23.8137	24.0198	23.5117	23.4155	23.6403	-0.691222	-1.10019	-0.282256	23.9629	-3.71826	-2.61479	0.00336977	0.0162004	0	0	-0.595994	-1.00496	-0.187027	23.9629	-3.206	-3.35904	0.00832554	0.0502629	0	0	-0.474543	-0.88351	-0.065577	23.9629	-2.55269	-4.75676	0.0267938
753	sp|Q13557|KCC2D_HUMAN Calcium/calmodulin-dependent protein kinase type II subunit delta OS=Homo sapiens OX=9606 GN=CAMK2D PE=1 SV=3	KCC2D_HUMAN	56 kDa	0.998825	8	88%	NA	Q13557	CAMK2D	Calcium/calmodulin-dependent protein kinase type II subunit delta	22.9603	23.0665	23.0903	22.449	22.3091	22.4007	22.3014	22.5296	22.3703	21.757	21.5817	21.784	-1.33144	-1.59879	-1.06408	22.3833	-10.9558	7.21661	2.84508e-07	1.45898e-05	-1	-1	-0.678686	-0.946038	-0.411334	22.3833	-5.58463	0.705362	0.000161677	0.00319204	0	0	-0.692828	-0.960181	-0.425476	22.3833	-5.701	0.673015	0.000135935
754	sp|P11217|PYGM_HUMAN Glycogen phosphorylase, muscle form OS=Homo sapiens OX=9606 GN=PYGM PE=1 SV=6	PYGM_HUMAN	97 kDa	0.998817	8	12%	NA	P11217	PYGM	Glycogen phosphorylase, muscle form	21.3721	22.7445	22.0119	22.3717	21.8546	22.3863	23.0688	23.2411	23.1022	21.0655	20.5429	20.3013	-1.40626	-2.09464	-0.717883	22.0052	-4.49416	-1.25197	0.000901092	0.00589238	-1	-1	-1.5676	-2.25598	-0.879223	22.0052	-5.00977	-0.217585	0.000391663	0.00651293	-1	-1	-2.50079	-3.18917	-1.81241	22.0052	-7.99207	3.89348	6.43351e-06
755	sp|Q9UL46|PSME2_HUMAN Proteasome activator complex subunit 2 OS=Homo sapiens OX=9606 GN=PSME2 PE=1 SV=4	PSME2_HUMAN	27 kDa	0.998792	8	100%	NA	Q9UL46	PSME2	Proteasome activator complex subunit 2	26.3361	26.1749	25.6568	25.1604	24.2237	24.9979	24.5164	25.5867	24.4605	25.6494	25.6601	25.6505	-0.402624	-1.11403	0.308784	25.3395	-1.24506	-6.69126	0.238882	0.385562	0	0	0.859274	0.147867	1.57068	25.3395	2.65719	-4.33627	0.0222317	0.103113	0	0	0.798779	0.0873715	1.51019	25.3395	2.47012	-4.90007	0.0310378
756	sp|Q9Y383|LC7L2_HUMAN Putative RNA-binding protein Luc7-like 2 OS=Homo sapiens OX=9606 GN=LUC7L2 PE=1 SV=2	LC7L2_HUMAN	47 kDa	0.998781	8	75%	NA	Q9Y383	LUC7L2	Putative RNA-binding protein Luc7-like 2	24.1656	24.3383	24.5246	24.1208	24.2741	24.3365	24.7321	24.4497	24.8411	24.6854	24.7561	24.6021	0.33832	0.0158078	0.660832	24.4855	2.30776	-5.11872	0.0413755	0.106275	0	0	0.437355	0.114842	0.759867	24.4855	2.9833	-3.75808	0.0123965	0.0675796	0	0	0.00690792	-0.315604	0.32942	24.4855	0.0471205	-7.53839	0.963259
757	sp|P04179|SODM_HUMAN Superoxide dismutase [Mn], mitochondrial OS=Homo sapiens OX=9606 GN=SOD2 PE=1 SV=3	SODM_HUMAN	25 kDa	0.998748	8	100%	NA	P04179	SOD2	Superoxide dismutase [Mn], mitochondrial	28.3705	28.1536	28.2912	28.3907	28.9729	28.9117	29.1582	28.429	28.833	29.0404	29.013	29.0678	0.768668	0.326009	1.21133	28.7193	3.82014	-2.43294	0.00282268	0.0139842	0	0	0.282001	-0.160658	0.724661	28.7193	1.40149	-6.31454	0.18854	0.392948	0	0	0.233681	-0.208978	0.67634	28.7193	1.16135	-6.84776	0.269987
758	sp|P27105|STOM_HUMAN Stomatin OS=Homo sapiens OX=9606 GN=STOM PE=1 SV=3	STOM_HUMAN	32 kDa	0.998746	8	100%	NA	P27105	STOM	Stomatin	24.2098	24.1001	24.5736	24.6616	24.7816	24.6987	23.9065	23.3262	23.5406	25.1684	25.604	25.5399	1.1429	0.728889	1.55691	24.5092	6.07304	1.29661	7.90788e-05	0.000920905	1	1	0.72347	0.309459	1.13748	24.5092	3.84431	-2.2169	0.00270691	0.0239685	0	0	1.84635	1.43234	2.26036	24.5092	9.81096	6.00874	8.6655e-07
759	sp|P78386|KRT85_HUMAN Keratin, type II cuticular Hb5 OS=Homo sapiens OX=9606 GN=KRT85 PE=1 SV=1	KRT85_HUMAN	56 kDa	0.998731	8	25%	NA	P78386	KRT85	Keratin, type II cuticular Hb5	27.072	26.4705	26.4389	26.7489	26.6464	26.7749	24.5647	25.0774	24.373	25.9188	25.8263	26.123	-0.704414	-1.17206	-0.23677	26.0029	-3.31377	-3.34136	0.00687211	0.0279553	0	0	-0.767345	-1.23499	-0.299702	26.0029	-3.60982	-2.63469	0.00407361	0.0313577	0	0	1.28434	0.816702	1.75199	26.0029	6.04194	1.19667	8.26815e-05
760	sp|O15027|SC16A_HUMAN Protein transport protein Sec16A OS=Homo sapiens OX=9606 GN=SEC16A PE=1 SV=4	SC16A_HUMAN	252 kDa	0.998726	8	100%	NA	O15027	SEC16A	Protein transport protein Sec16A	23.1624	23.5063	23.7966	23.2167	22.9224	22.9811	23.268	22.9633	23.2531	23.3707	23.4921	23.4849	-0.0392016	-0.418291	0.339888	23.2848	-0.227495	-7.45153	0.824196	0.888888	0	0	0.409135	0.0300456	0.788225	23.2848	2.37429	-4.82586	0.0367886	0.143328	0	0	0.287747	-0.0913424	0.666837	23.2848	1.66985	-6.1881	0.123018
761	sp|P31937|3HIDH_HUMAN 3-hydroxyisobutyrate dehydrogenase, mitochondrial OS=Homo sapiens OX=9606 GN=HIBADH PE=1 SV=2	3HIDH_HUMAN	35 kDa	0.998713	8	100%	NA	P31937	HIBADH	3-hydroxyisobutyrate dehydrogenase, mitochondrial	25.0758	24.2195	24.9602	24.5419	25.0255	24.5008	25.3452	24.9735	25.0765	24.6285	24.8191	24.7338	-0.0247042	-0.528131	0.478723	24.825	-0.107955	-7.47326	0.915968	0.945051	0	0	0.0376991	-0.465728	0.541126	24.825	0.164742	-7.28074	0.872124	0.945445	0	0	-0.404636	-0.908063	0.0987907	24.825	-1.76822	-6.04314	0.104602
762	sp|Q6IBS0|TWF2_HUMAN Twinfilin-2 OS=Homo sapiens OX=9606 GN=TWF2 PE=1 SV=2	TWF2_HUMAN	40 kDa	0.998707	8	88%	NA	Q6IBS0	TWF2	Twinfilin-2	21.5812	20.9317	21.6035	22.1864	22.2227	21.3372	21.8501	22.176	22.173	21.3398	21.2212	21.4393	-0.0387696	-0.595472	0.517933	21.6718	-0.153206	-7.46685	0.880999	0.92665	0	0	-0.582027	-1.13873	-0.0253249	21.6718	-2.30001	-4.95168	0.0419445	0.15613	0	0	-0.732949	-1.28965	-0.176247	21.6718	-2.89641	-4.14928	0.0144845
763	sp|P62888|RL30_HUMAN 60S ribosomal protein L30 OS=Homo sapiens OX=9606 GN=RPL30 PE=1 SV=2	RL30_HUMAN	13 kDa	0.998707	8	100%	NA	P62888	RPL30	60S ribosomal protein L30	25.0235	25.6846	25.1865	25.9681	27.1863	24.8843	25.9966	26.1216	25.1306	25.0953	26.2758	24.7067	0.0610512	-1.14533	1.26743	25.605	0.111332	-7.47286	0.913351	0.943032	0	0	-0.653627	-1.86001	0.552751	25.605	-1.19194	-6.57019	0.258268	0.473873	0	0	-0.390347	-1.59673	0.816031	25.605	-0.711831	-7.27022	0.491334
764	sp|P82909|KGD4_HUMAN Alpha-ketoglutarate dehydrogenase component 4 OS=Homo sapiens OX=9606 GN=MRPS36 PE=1 SV=2	KGD4_HUMAN	11 kDa	0.998688	8	100%	NA	P82909	MRPS36	Alpha-ketoglutarate dehydrogenase component 4	24.1042	23.8716	23.8402	24.5091	24.4996	24.514	24.2604	24.4628	24.1706	24.5684	24.2865	24.7284	0.589067	0.264719	0.913415	24.318	3.99542	-2.12178	0.00208649	0.0112317	0	0	0.0201889	-0.304159	0.344537	24.318	0.136934	-7.28529	0.893548	0.953596	0	0	0.229843	-0.0945045	0.554191	24.318	1.55894	-6.34551	0.14719
765	sp|Q8NE71|ABCF1_HUMAN ATP-binding cassette sub-family F member 1 OS=Homo sapiens OX=9606 GN=ABCF1 PE=1 SV=2	ABCF1_HUMAN	96 kDa	0.998665	8	100%	NA	Q8NE71	ABCF1	ATP-binding cassette sub-family F member 1	23.8543	23.8649	24.0287	24.0358	24.205	24.2442	24.0769	23.8771	24.1001	23.9561	24.0589	24.0158	0.0942683	-0.177322	0.365858	24.0265	0.763592	-7.17076	0.461113	0.619979	0	0	-0.151439	-0.423028	0.120151	24.0265	-1.22668	-6.52995	0.245453	0.460833	0	0	-0.00778945	-0.279379	0.2638	24.0265	-0.0630961	-7.53744	0.950818
766	sp|P46779|RL28_HUMAN 60S ribosomal protein L28 OS=Homo sapiens OX=9606 GN=RPL28 PE=1 SV=3	RL28_HUMAN	16 kDa	0.998586	8	100%	NA	P46779	RPL28	60S ribosomal protein L28	23.4342	23.1959	23.4874	23.0281	23.5951	23.3713	22.6985	23.4452	22.9082	22.6141	23.8637	23.4221	-0.0725156	-0.731089	0.586058	23.2553	-0.242235	-7.44778	0.813038	0.881333	0	0	-0.0315346	-0.690108	0.627039	23.2553	-0.10534	-7.28944	0.917995	0.966197	0	0	0.282663	-0.375911	0.941236	23.2553	0.944221	-7.07343	0.365257
767	sp|Q99873|ANM1_HUMAN Protein arginine N-methyltransferase 1 OS=Homo sapiens OX=9606 GN=PRMT1 PE=1 SV=3	ANM1_HUMAN	42 kDa	0.998583	8	100%	NA	Q99873	PRMT1	Protein arginine N-methyltransferase 1	23.342	23.7044	23.544	24.4166	24.5564	24.4088	25.0186	24.8445	24.7148	23.9968	24.088	24.1204	0.53827	0.238351	0.838189	24.2296	3.94825	-2.20527	0.00226249	0.0119158	0	0	-0.392188	-0.692107	-0.092269	24.2296	-2.87673	-3.94812	0.0150044	0.0769171	0	0	-0.790886	-1.09081	-0.490967	24.2296	-5.80122	0.828624	0.000117255
768	sp|Q9NX58|LYAR_HUMAN Cell growth-regulating nucleolar protein OS=Homo sapiens OX=9606 GN=LYAR PE=1 SV=3	LYAR_HUMAN	44 kDa	0.998551	8	100%	NA	Q9NX58	LYAR	Cell growth-regulating nucleolar protein	20.9192	21.0801	21.1161	21.8422	21.4552	20.932	22.0636	22.5077	22.0077	21.6524	21.1924	21.2995	0.342956	-0.163732	0.849644	21.5057	1.48904	-6.38159	0.164469	0.294754	0	0	-0.0283719	-0.53506	0.478316	21.5057	-0.123185	-7.28723	0.904174	0.959679	0	0	-0.811569	-1.31826	-0.304881	21.5057	-3.52366	-3.0213	0.00473984
769	sp|Q9UMX5|NENF_HUMAN Neudesin OS=Homo sapiens OX=9606 GN=NENF PE=1 SV=1	NENF_HUMAN	19 kDa	0.998548	8	100%	NA	Q9UMX5	NENF	Neudesin	24.7857	24.2195	24.2827	24.2873	24.7269	24.4749	24.5715	24.4145	24.3381	25.3948	25.2762	25.5835	0.988879	0.59181	1.38595	24.6963	5.47881	0.377304	0.000189608	0.00177636	0	0	0.921779	0.52471	1.31885	24.6963	5.10704	-0.0582128	0.000336093	0.00574306	0	0	0.976833	0.579763	1.3739	24.6963	5.41206	0.216567	0.000209827
770	sp|O95299|NDUAA_HUMAN NADH dehydrogenase [ubiquinone] 1 alpha subcomplex subunit 10, mitochondrial OS=Homo sapiens OX=9606 GN=NDUFA10 PE=1 SV=1	NDUAA_HUMAN	41 kDa	0.998527	8	100%	NA	O95299	NDUFA10	NADH dehydrogenase [ubiquinone] 1 alpha subcomplex subunit 10, mitochondrial	23.6743	23.786	23.3493	24.0383	23.7312	24.2509	23.9472	24.3114	24.1493	24.085	23.8754	24.0062	0.385692	0.0027627	0.76862	23.9337	2.2158	-5.27301	0.0486304	0.119854	0	0	-0.0179205	-0.400849	0.365008	23.9337	-0.102954	-7.28971	0.919846	0.966483	0	0	-0.147108	-0.530037	0.235821	23.9337	-0.845139	-7.16329	0.415968
771	sp|P84103|SRSF3_HUMAN Serine/arginine-rich splicing factor 3 OS=Homo sapiens OX=9606 GN=SRSF3 PE=1 SV=1	SRSF3_HUMAN	19 kDa	0.998525	8	88%	NA	P84103	SRSF3	Serine/arginine-rich splicing factor 3	30.0017	29.9397	30.3021	29.6606	29.0712	29.6147	29.4534	29.1722	29.7989	29.3714	29.562	29.8975	-0.470871	-0.955078	0.0133362	29.6538	-2.13934	-5.39948	0.0555739	0.132932	0	0	0.161444	-0.322763	0.645651	29.6538	0.733499	-7.01033	0.478537	0.686205	0	0	0.135493	-0.348714	0.6197	29.6538	0.615594	-7.337	0.550639
772	sp|P39656|OST48_HUMAN Dolichyl-diphosphooligosaccharide--protein glycosyltransferase 48 kDa subunit OS=Homo sapiens OX=9606 GN=DDOST PE=1 SV=4	OST48_HUMAN	51 kDa	0.998523	8	100%	NA	P39656	DDOST	Dolichyl-diphosphooligosaccharide--protein glycosyltransferase 48 kDa subunit	24.7789	24.7485	24.3786	24.9238	24.8812	24.0237	26.0354	26.061	25.8342	24.9741	24.9935	24.7771	0.279597	-0.218188	0.777382	25.0342	1.23566	-6.70238	0.242224	0.389618	0	0	0.305368	-0.192417	0.803153	25.0342	1.34956	-6.3807	0.204174	0.413443	0	0	-1.06194	-1.55973	-0.564155	25.0342	-4.69318	-0.968341	0.000650432
773	sp|Q8N8S7|ENAH_HUMAN Protein enabled homolog OS=Homo sapiens OX=9606 GN=ENAH PE=1 SV=2	ENAH_HUMAN	67 kDa	0.998503	8	100%	NA	Q8N8S7	ENAH	Protein enabled homolog	24.3553	24.4788	24.4019	24.0482	23.892	23.7529	23.0816	23.2771	23.8238	24.5747	24.5743	24.4038	0.10558	-0.29172	0.50288	24.0554	0.584617	-7.29664	0.570556	0.706667	0	0	0.619911	0.22261	1.01721	24.0554	3.43257	-2.95225	0.00556681	0.0377835	0	0	1.12345	0.726149	1.52075	24.0554	6.22076	1.46489	6.41114e-05
774	sp|P17275|JUNB_HUMAN Transcription factor JunB OS=Homo sapiens OX=9606 GN=JUNB PE=1 SV=1	JUNB_HUMAN	36 kDa	0.998492	8	100%	NA	P17275	JUNB	Transcription factor JunB	24.0328	24.293	24.3456	23.1249	23.1495	23.1237	23.8155	23.9303	23.7513	23.6169	23.614	23.8335	-0.535708	-0.820773	-0.250643	23.7193	-4.13422	-1.87721	0.00164656	0.0092913	0	0	0.555416	0.270351	0.84048	23.7193	4.28631	-1.44104	0.0012737	0.0144254	0	0	-0.14423	-0.429295	0.140834	23.7193	-1.11307	-6.9012	0.28932
775	sp|P62910|RL32_HUMAN 60S ribosomal protein L32 OS=Homo sapiens OX=9606 GN=RPL32 PE=1 SV=2	RL32_HUMAN	16 kDa	0.998491	8	100%	NA	P62910	RPL32	60S ribosomal protein L32	26.5684	27.2789	26.9202	26.4015	26.3962	25.8358	26.9672	26.6899	26.6098	26.7736	26.6944	26.7296	-0.189946	-0.645616	0.265725	26.6555	-0.917038	-7.03909	0.378715	0.54011	0	0	0.521384	0.0657129	0.977054	26.6555	2.51719	-4.5804	0.0285439	0.120007	0	0	-0.0231395	-0.47881	0.432531	26.6555	-0.111715	-7.53282	0.913054
776	sp|Q9UMS4|PRP19_HUMAN Pre-mRNA-processing factor 19 OS=Homo sapiens OX=9606 GN=PRPF19 PE=1 SV=1	PRP19_HUMAN	55 kDa	0.998483	8	100%	NA	Q9UMS4	PRPF19	Pre-mRNA-processing factor 19	21.859	22.3153	22.1428	22.4873	22.3813	22.4364	23.0443	23.1434	23.0849	23.194	22.9299	22.8818	0.896189	0.577928	1.21445	22.6584	6.19478	1.47888	6.65074e-05	0.000810005	0	0	0.566891	0.24863	0.885152	22.6584	3.91855	-2.08539	0.00238116	0.0222293	0	0	-0.0889612	-0.407222	0.2293	22.6584	-0.614931	-7.33743	0.551061
777	sp|P50479|PDLI4_HUMAN PDZ and LIM domain protein 4 OS=Homo sapiens OX=9606 GN=PDLIM4 PE=1 SV=2	PDLI4_HUMAN	35 kDa	0.998445	8	100%	NA	P50479	PDLIM4	PDZ and LIM domain protein 4	26.4836	26.661	26.4249	27.3002	26.7127	27.1005	25.8641	25.9628	26.0836	27.2183	27.0287	27.1558	0.611097	0.258713	0.96348	26.6664	3.81508	-2.44195	0.00284754	0.0140597	0	0	0.0964859	-0.255898	0.448869	26.6664	0.602362	-7.10168	0.559099	0.745013	0	0	1.16414	0.811757	1.51652	26.6664	7.26773	2.94869	1.57292e-05
778	sp|P12532|KCRU_HUMAN Creatine kinase U-type, mitochondrial OS=Homo sapiens OX=9606 GN=CKMT1B PE=1 SV=1	KCRU_HUMAN	47 kDa	0.998433	8	100%	NA	P12532	CKMT1B	Creatine kinase U-type, mitochondrial	24.8506	25.2801	25.1108	27.3281	27.4208	27.3497	24.3219	23.9983	24.1897	26.7694	26.7563	26.545	1.60972	1.28701	1.93243	25.8267	10.9735	7.23378	2.79866e-07	1.45898e-05	1	1	-0.675982	-0.998692	-0.353272	25.8267	-4.60821	-0.888732	0.000747066	0.0100134	0	0	2.52025	2.19754	2.84296	25.8267	17.1807	12.0372	2.56984e-09
779	sp|P08559|ODPA_HUMAN Pyruvate dehydrogenase E1 component subunit alpha, somatic form, mitochondrial OS=Homo sapiens OX=9606 GN=PDHA1 PE=1 SV=3	ODPA_HUMAN	43 kDa	0.998417	8	100%	NA	P08559	PDHA1	Pyruvate dehydrogenase E1 component subunit alpha, somatic form, mitochondrial	23.5076	24.1267	23.4971	23.9289	24.1603	24.0759	24.7884	24.6978	24.507	24.1029	24.1321	23.7518	0.285114	-0.130615	0.700843	24.1064	1.50875	-6.35492	0.159428	0.2877	0	0	-0.0594015	-0.47513	0.356327	24.1064	-0.314338	-7.24206	0.759123	0.88443	0	0	-0.668795	-1.08452	-0.253067	24.1064	-3.5391	-2.99355	0.00461273
[truncated: 2,131 more rows]
[truncated: 3 more columns]
