# Supplementary material for: One-pot method for preparing DNA, RNA, and protein for multiomics analysis
Source: Commun Biol. 2024 Mar 14;7:324. doi: 10.1038/s42003-024-05993-1 (PMC10940598; doi:10.1038/s42003-024-05993-1)
Supplement: Supplementary file 5 — Supplementary Data 3 [file 42003_2024_5993_MOESM5_ESM.xlsx]

## Sheet: Correlation Dataset
Supplementary Data 3. Correlation of the RNA-Seq and proteomics data sets. Plots are shown in Figure 3C.
ENSEMBL.g	ENTREZID.g	UNIPROT.g	SYMBOL.g	GENETYPE.g	CHR.g	CA1_01.g	CA1_02.g	CA1_03.g	T1_04.g	T1_05.g	T1_06.g	NeoT_07.g	NeoT_08.g	NeoT_09.g	X10A_10.g	X10A_11.g	X10A_12.g	logFC_10A_vs_CA1.g	CI.L_10A_vs_CA1.g	CI.R_10A_vs_CA1.g	AveExpr_10A_vs_CA1.g	t_10A_vs_CA1.g	B_10A_vs_CA1.g	P.Value_10A_vs_CA1.g	adj.P.Val_10A_vs_CA1.g	sig.PVal_10A_vs_CA1.g	sig.FDR_10A_vs_CA1.g	logFC_10A_vs_T1.g	CI.L_10A_vs_T1.g	CI.R_10A_vs_T1.g	AveExpr_10A_vs_T1.g	t_10A_vs_T1.g	B_10A_vs_T1.g	P.Value_10A_vs_T1.g	adj.P.Val_10A_vs_T1.g	sig.PVal_10A_vs_T1.g	sig.FDR_10A_vs_T1.g	logFC_10A_vs_NeoT.g	CI.L_10A_vs_NeoT.g	CI.R_10A_vs_NeoT.g	AveExpr_10A_vs_NeoT.g	t_10A_vs_NeoT.g	B_10A_vs_NeoT.g	P.Value_10A_vs_NeoT.g	adj.P.Val_10A_vs_NeoT.g	sig.PVal_10A_vs_NeoT.g	sig.FDR_10A_vs_NeoT.g	id.p	Protein.Name.p
ENSG00000008394	4257	A0A024RAX2	MGST1	protein-coding	12	9.0938	9.10192	9.20331	8.92182	9.03158	9.05722	9.40548	9.36108	9.62381	8.42337	8.22444	8.32885	-0.804589	-0.952867	-0.656312	8.98139	-11.3291	12.4019	4.39664e-10	3.57471e-09	0	0	-0.673853	-0.820834	-0.526871	8.98139	-9.57194	9.60589	7.48389e-09	8.13526e-08	0	0	-1.13035	-1.27684	-0.983863	8.98139	-16.1105	18.9042	8.16727e-13	1.49773e-11	-1	-1	2350	sp|P10620|MGST1_HUMAN Microsomal glutathione S-transferase 1 OS=Homo sapiens OX=9606 GN=MGST1 PE=1 SV=1
ENSG00000013375	5238	O95394	PGM3	protein-coding	6	6.42336	6.38905	6.42146	4.87117	4.75996	4.84158	5.65199	5.72255	5.92698	4.72909	4.77163	4.75469	-1.66126	-1.83133	-1.49119	5.43863	-20.3943	23.7911	1.0055e-14	3.60548e-13	-1	-1	-0.0726963	-0.260617	0.115224	5.43863	-0.807672	-7.47013	0.428913	0.530171	0	0	-1.00932	-1.18735	-0.831297	5.43863	-11.837	13.5475	2.05795e-10	1.75169e-09	-1	-1	2391	sp|O95394|AGM1_HUMAN Phosphoacetylglucosamine mutase OS=Homo sapiens OX=9606 GN=PGM3 PE=1 SV=1
ENSG00000013583	50865	A0A024RAS8	HEBP1	protein-coding	12	5.01885	5.06733	5.25437	5.18858	5.47579	5.26093	6.09835	6.06777	6.10319	5.04686	4.78849	4.87142	-0.203893	-0.415315	0.00752895	5.35349	-2.01349	-6.04624	0.0579115	0.0807602	0	0	-0.397458	-0.597433	-0.197483	5.35349	-4.14966	-1.38082	0.000508443	0.00162531	0	0	-1.17366	-1.36731	-0.980015	5.35349	-12.6541	14.724	6.38628e-11	6.32954e-10	-1	-1	1261	sp|Q9NRV9|HEBP1_HUMAN Heme-binding protein 1 OS=Homo sapiens OX=9606 GN=HEBP1 PE=1 SV=1
ENSG00000014123	23376	O94874	UFL1	protein-coding	6	6.22782	6.11089	6.166	4.90796	4.97237	4.94825	6.03781	6.1017	6.32242	5.16077	4.84714	4.89919	-1.18026	-1.37484	-0.98568	5.55853	-12.6642	14.7557	6.29643e-11	6.38465e-10	-1	-1	0.0422086	-0.167705	0.252122	5.55853	0.419815	-7.74971	0.679158	0.752884	0	0	-1.16084	-1.35593	-0.965748	5.55853	-12.4233	14.3773	8.83377e-11	8.34862e-10	-1	-1	2809	sp|O94874|UFL1_HUMAN E3 UFM1-protein ligase 1 OS=Homo sapiens OX=9606 GN=UFL1 PE=1 SV=2
ENSG00000015479	9782	A0A0R4J2E8	MATR3	protein-coding	5	1.90292	0.662756	1.3422	-0.522132	-0.758847	-0.923725	2.26207	2.8211	2.463	-0.31069	0.0455243	-0.577039	-1.54829	-2.3783	-0.718283	0.700594	-3.89464	-0.840894	0.00091952	0.0018151	-1	-1	0.435428	-0.614748	1.4856	0.700594	0.865668	-5.84967	0.39708	0.499589	0	0	-2.81525	-3.56727	-2.06322	0.700594	-7.81591	7.44201	1.83327e-07	7.60415e-07	-1	-1	199	sp|P43243|MATR3_HUMAN Matrin-3 OS=Homo sapiens OX=9606 GN=MATR3 PE=1 SV=2
ENSG00000022277	51507	A0A0A0MQR2	RTF2	protein-coding	20	6.03322	6.20538	5.97115	5.8228	5.77088	5.58957	7.13335	7.09006	6.94388	5.99052	5.95295	6.12718	-0.0481512	-0.228215	0.131913	6.21925	-0.558314	-8.00623	0.582914	0.635392	0	0	0.291567	0.111653	0.471482	6.21925	3.38353	-3.2676	0.00299537	0.00774827	0	0	-1.0366	-1.20493	-0.868271	6.21925	-12.8573	14.8706	4.81796e-11	4.94238e-10	-1	-1	1991	sp|Q9BY42|RTF2_HUMAN Replication termination factor 2 OS=Homo sapiens OX=9606 GN=RTF2 PE=1 SV=3
ENSG00000023318	23071	Q9BS26	ERP44	protein-coding	9	6.24908	6.34444	6.38338	5.74358	5.61935	5.80479	6.71921	6.66663	6.93188	5.75237	5.57673	5.74653	-0.631357	-0.808648	-0.454067	6.12817	-7.43509	5.65317	3.86832e-07	1.50047e-06	0	0	-0.0217192	-0.202468	0.15903	6.12817	-0.250879	-7.9462	0.804502	0.853451	0	0	-1.06911	-1.24149	-0.896725	6.12817	-12.9487	15.0396	4.24931e-11	4.43366e-10	-1	-1	1818	sp|Q9BS26|ERP44_HUMAN Endoplasmic reticulum resident protein 44 OS=Homo sapiens OX=9606 GN=ERP44 PE=1 SV=1
ENSG00000025039	58528	Q9NQL2	RRAGD	protein-coding	6	4.06354	4.23148	3.91163	2.12337	2.24661	2.62418	3.97515	3.92064	4.17558	2.11851	2.00488	1.67319	-2.11578	-2.49126	-1.74029	3.08906	-11.7645	13.9215	2.29009e-10	1.99317e-09	-1	-1	-0.363325	-0.800745	0.0740959	3.08906	-1.73418	-5.59068	0.0984905	0.158894	0	0	-2.05866	-2.4361	-1.68121	3.08906	-11.3875	13.336	4.02405e-10	3.173e-09	-1	-1	2801.2	sp|Q9NQL2|RRAGD_HUMAN Ras-related GTP-binding protein D OS=Homo sapiens OX=9606 GN=RRAGD PE=1 SV=1
ENSG00000026025	7431	P08670	VIM	protein-coding	10	7.0778	7.15867	7.19171	4.97338	5.1089	5.10442	9.65742	9.69163	9.87695	8.28929	8.19018	8.15921	1.07049	0.92394	1.21705	7.53996	15.2506	17.9892	2.23147e-12	3.51208e-11	1	1	3.15328	2.97937	3.32719	7.53996	37.8565	35.7603	6.8789e-20	4.95562e-17	1	1	-1.52351	-1.65356	-1.39347	7.53996	-24.4593	27.0587	3.1791e-16	1.92312e-14	-1	-1	8	sp|P08670|VIME_HUMAN Vimentin OS=Homo sapiens OX=9606 GN=VIM PE=1 SV=4
ENSG00000037042	27175	A0A1B4Z394	TUBG2	protein-coding	17	4.08472	3.81825	3.95122	3.03858	3.13045	2.87013	4.85538	4.71548	4.758	3.28896	3.44545	3.32985	-0.596975	-0.853401	-0.340548	3.77387	-4.8606	0.494025	9.8321e-05	0.000233557	0	0	0.321923	0.0402075	0.603638	3.77387	2.38583	-4.76224	0.0271928	0.0530566	0	0	-1.43257	-1.6664	-1.19874	3.77387	-12.7913	15.1868	5.27713e-11	5.34082e-10	-1	-1	1803.2	sp|Q9NRH3|TBG2_HUMAN Tubulin gamma-2 chain OS=Homo sapiens OX=9606 GN=TUBG2 PE=2 SV=1
ENSG00000047457	1356	A5PL27	CP	protein-coding	3	3.72889	3.41365	3.55415	3.27636	3.14804	3.00804	1.64444	2.03869	1.47132	-0.31069	-0.691441	-1.53397	-4.34749	-5.12504	-3.56994	1.89562	-11.6737	13.6195	2.61975e-10	2.25043e-09	-1	-1	-3.94419	-4.7231	-3.16528	1.89562	-10.5722	11.857	1.43031e-09	1.87657e-08	-1	-1	-2.53557	-3.37999	-1.69115	1.89562	-6.26923	4.39936	4.29418e-06	1.33631e-05	-1	-1	2152	sp|P00450|CERU_HUMAN Ceruloplasmin OS=Homo sapiens OX=9606 GN=CP PE=1 SV=1
ENSG00000063046	1975	B4DRM3	EIF4B	protein-coding	12	10.1511	10.221	10.1849	9.76258	9.76338	9.76563	10.7177	10.7407	10.734	9.67388	9.63403	9.65036	-0.532838	-0.627169	-0.438506	10.0833	-11.7933	13.0313	2.19477e-10	1.92231e-09	0	0	-0.110273	-0.204884	-0.015662	10.0833	-2.43346	-5.66768	0.0246025	0.0485646	0	0	-1.07716	-1.16952	-0.984805	10.0833	-24.3503	26.8908	3.46237e-16	2.04758e-14	-1	-1	444	sp|P23588|IF4B_HUMAN Eukaryotic translation initiation factor 4B OS=Homo sapiens OX=9606 GN=EIF4B PE=1 SV=2
ENSG00000063177	6141	A0A024QZD1	RPL18	protein-coding	19	9.88128	10.0396	9.96837	10.5676	10.388	10.5017	11.247	11.1129	10.8569	9.56019	9.71398	9.6975	-0.311049	-0.49089	-0.131208	10.2946	-3.65678	-3.35263	0.00202917	0.00372993	0	0	-0.83094	-1.00449	-0.657388	10.2946	-10.1227	8.86656	1.68407e-08	1.68079e-07	0	0	-1.4234	-1.59555	-1.25124	10.2946	-17.4811	17.3666	4.2742e-12	6.12494e-11	-1	-1	781	sp|Q07020|RL18_HUMAN 60S ribosomal protein L18 OS=Homo sapiens OX=9606 GN=RPL18 PE=1 SV=2
ENSG00000065833	4199	P48163	ME1	protein-coding	6	6.97522	6.85788	6.9879	6.91107	6.90821	6.97609	6.84912	6.81359	7.17335	5.79122	5.63782	5.61995	-1.24951	-1.43444	-1.06458	6.62512	-14.1069	16.6512	9.17883e-12	1.19438e-10	-1	-1	-1.24104	-1.42267	-1.05942	6.62512	-14.2662	16.9823	7.49592e-12	2.10271e-10	-1	-1	-1.24723	-1.43235	-1.0621	6.62512	-14.066	16.5681	9.67156e-12	1.22628e-10	-1	-1	2215	sp|P48163|MAOX_HUMAN NADP-dependent malic enzyme OS=Homo sapiens OX=9606 GN=ME1 PE=1 SV=1
ENSG00000068366	2182	O60488	ACSL4	protein-coding	X	7.6699	7.64601	7.6396	7.57334	7.69349	7.65025	9.15664	9.25908	9.64096	7.47124	7.35072	7.29015	-0.277168	-0.489909	-0.0644279	8.00345	-2.74949	-5.04416	0.0137137	0.021631	0	0	-0.265204	-0.474533	-0.0558753	8.00345	-2.67369	-5.04687	0.0160647	0.0336786	0	0	-1.9714	-2.1702	-1.77261	8.00345	-20.9284	20.9601	1.527e-13	3.50746e-12	-1	-1	643	sp|O60488|ACSL4_HUMAN Long-chain-fatty-acid--CoA ligase 4 OS=Homo sapiens OX=9606 GN=ACSL4 PE=1 SV=2
ENSG00000070081	4925	Q2L696	NUCB2	protein-coding	11	4.49778	4.60089	4.57542	3.66373	3.43755	3.38876	4.97186	4.93289	5.30334	4.01755	3.89575	3.92353	-0.608037	-0.851135	-0.364939	4.26742	-5.22211	1.16939	4.31698e-05	0.000109753	0	0	0.454982	0.185001	0.724963	4.26742	3.51851	-2.5036	0.00219637	0.00590005	0	0	-1.10051	-1.33111	-0.869901	4.26742	-9.96373	10.661	3.86128e-09	2.36649e-08	-1	-1	2890	sp|P80303|NUCB2_HUMAN Nucleobindin-2 OS=Homo sapiens OX=9606 GN=NUCB2 PE=1 SV=3
ENSG00000071859	9130	Q14320	FAM50A	protein-coding	X	6.01541	6.04013	6.11946	5.99109	5.94453	5.89089	6.8533	6.56583	6.47287	5.57452	5.56978	5.6436	-0.465043	-0.65263	-0.277456	6.05678	-5.17593	0.742044	4.79256e-05	0.000120778	0	0	-0.347995	-0.532222	-0.163769	6.05678	-3.94383	-1.97271	0.000820237	0.00248232	0	0	-1.04133	-1.2217	-0.860956	6.05678	-12.0537	13.7455	1.49998e-10	1.33258e-09	-1	-1	1608	sp|Q14320|FA50A_HUMAN Protein FAM50A OS=Homo sapiens OX=9606 GN=FAM50A PE=1 SV=2
ENSG00000073712	10979	Q96AC1	FERMT2	protein-coding	14	3.16893	3.32118	3.33224	4.60715	4.70158	4.83464	6.02517	6.11349	6.32012	4.86555	4.70469	4.82875	1.52428	1.2398	1.80875	4.73529	11.187	12.8668	5.46178e-10	4.33252e-09	1	1	0.0963319	-0.111133	0.303797	4.73529	0.969444	-7.31782	0.344063	0.445838	0	0	-1.33854	-1.52708	-1.15	4.73529	-14.8227	17.6676	3.74718e-12	5.47869e-11	-1	-1	2789	sp|Q96AC1|FERM2_HUMAN Fermitin family homolog 2 OS=Homo sapiens OX=9606 GN=FERMT2 PE=1 SV=1
ENSG00000074695	3998	A0A024R2A7	LMAN1	protein-coding	18	8.73046	8.68355	8.67295	7.03836	7.0727	7.04331	8.53276	8.55786	8.86215	7.48156	7.31751	7.26102	-1.33698	-1.49819	-1.17577	7.93785	-17.3151	20.3842	2.15462e-13	4.68431e-12	-1	-1	0.3061	0.135291	0.476909	7.93785	3.74153	-2.61988	0.00131167	0.0037518	0	0	-1.28812	-1.44976	-1.12649	7.93785	-16.6391	19.59	4.50418e-13	8.95693e-12	-1	-1	1713	sp|P49257|LMAN1_HUMAN Protein ERGIC-53 OS=Homo sapiens OX=9606 GN=LMAN1 PE=1 SV=2
ENSG00000083845	6193	A0A024R4Q8	RPS5	protein-coding	19	9.82979	9.71678	9.90384	10.4705	10.3681	10.4372	11.4082	11.0847	11.1405	9.74243	9.79137	9.87633	-0.0149701	-0.172916	0.142976	10.3142	-0.198516	-8.52517	0.844772	0.870476	0	0	-0.622998	-0.774754	-0.471241	10.3142	-8.59842	7.36213	6.13e-08	5.28587e-07	0	0	-1.4109	-1.56027	-1.26153	10.3142	-19.7837	21.8237	4.80089e-14	1.29845e-12	-1	-1	954	sp|P46782|RS5_HUMAN 40S ribosomal protein S5 OS=Homo sapiens OX=9606 GN=RPS5 PE=1 SV=4
ENSG00000089289	3476	P78318	IGBP1	protein-coding	X	6.97522	7.0132	7.02032	6.58011	6.67376	6.67974	7.14702	7.00981	7.24906	5.75389	6.05501	5.92305	-1.10372	-1.27225	-0.935196	6.67335	-13.6738	16.05	1.60791e-11	1.92651e-10	-1	-1	-0.744189	-0.912782	-0.575596	6.67335	-9.21598	9.18969	1.38707e-08	1.41647e-07	0	0	-1.2311	-1.39863	-1.06358	6.67335	-15.3432	18.1798	1.99801e-12	3.16779e-11	-1	-1	1635	sp|P78318|IGBP1_HUMAN Immunoglobulin-binding protein 1 OS=Homo sapiens OX=9606 GN=IGBP1 PE=1 SV=1
ENSG00000090013	645	P30043	BLVRB	protein-coding	19	6.09714	6.12951	6.17995	5.66543	5.61514	5.49009	6.91108	6.81118	6.55829	5.0144	5.16008	5.21698	-1.01524	-1.21362	-0.816864	5.90411	-10.685	11.6923	1.19518e-09	8.64838e-09	-1	-1	-0.471017	-0.672309	-0.269726	5.90411	-4.88551	0.282912	9.28695e-05	0.000357341	0	0	-1.64581	-1.83688	-1.45474	5.90411	-17.9841	21.2935	1.06442e-13	2.56773e-12	-1	-1	1765	sp|P30043|BLVRB_HUMAN Flavin reductase (NADPH) OS=Homo sapiens OX=9606 GN=BLVRB PE=1 SV=3
ENSG00000091136	3912	P07942	LAMB1	protein-coding	7	8.08027	7.95023	7.9627	7.71477	7.70145	7.68569	9.93495	9.96967	10.0295	8.27289	8.42856	8.31566	0.340509	0.215783	0.465236	8.50386	5.6999	1.67018	1.48278e-05	4.12726e-05	0	0	0.63546	0.511068	0.759851	8.50386	10.6658	11.5275	1.23212e-09	1.65472e-08	0	0	-1.64055	-1.75565	-1.52545	8.50386	-29.758	30.9459	7.3313e-18	9.00727e-16	-1	-1	2640	sp|P07942|LAMB1_HUMAN Laminin subunit beta-1 OS=Homo sapiens OX=9606 GN=LAMB1 PE=1 SV=2
ENSG00000091513	7018	A0PJA6	TF	protein-coding	3	-0.623629	-1.01102	-0.216535	-4.06645	-1.89635	-5.44729	-2.21906	-1.50563	-0.884162	-6.14358	-5.44633	-5.62143	-5.1222	-7.00553	-3.23886	-2.92346	-5.67841	2.76596	1.55498e-05	4.30704e-05	-1	-1	-2.01423	-4.29595	0.267498	-2.92346	-1.84307	-4.12487	0.0804001	0.133893	0	0	-4.1602	-6.14226	-2.17814	-2.92346	-4.38223	0.342633	0.000296343	0.000645689	-1	-1	1852	sp|P02787|TRFE_HUMAN Serotransferrin OS=Homo sapiens OX=9606 GN=TF PE=1 SV=4
ENSG00000095059	1725	P49366	DHPS	protein-coding	19	1.25084	0.429557	0.0658652	0.652365	-1.15938	-1.05497	1.8684	1.43297	0.520228	-0.786028	-0.020064	0.787958	-0.626224	-1.70019	0.447739	0.332312	-1.21741	-5.83175	0.237813	0.288754	0	0	0.422681	-0.789936	1.6353	0.332312	0.727757	-6.02237	0.475314	0.572174	0	0	-1.43776	-2.41651	-0.459003	0.332312	-3.06697	-2.72658	0.0061526	0.0103947	-1	-1	2581	sp|P49366|DHYS_HUMAN Deoxyhypusine synthase OS=Homo sapiens OX=9606 GN=DHPS PE=1 SV=1
ENSG00000096060	2289	Q13451	FKBP5	protein-coding	6	3.8201	3.48236	3.78103	8.79651	8.82515	8.84913	10.8867	10.9311	11.0232	9.47024	9.4607	9.37022	5.74911	5.52479	5.97343	8.2247	53.5091	41.7931	7.96435e-23	9.70977e-20	1	1	0.611232	0.493686	0.728778	8.2247	10.8567	11.7553	9.11696e-10	1.27533e-08	0	0	-1.51069	-1.62009	-1.40129	8.2247	-28.8316	30.2563	1.34986e-17	1.44554e-15	-1	-1	193	sp|Q13451|FKBP5_HUMAN Peptidyl-prolyl cis-trans isomerase FKBP5 OS=Homo sapiens OX=9606 GN=FKBP5 PE=1 SV=2
ENSG00000096872	80173	Q96LB3	IFT74	protein-coding	9	4.56337	4.73238	4.50918	4.96237	4.88937	4.95252	4.98279	4.77112	5.17939	3.86345	3.90461	4.03499	-0.675376	-0.919753	-0.430999	4.61213	-5.77009	2.41029	1.27003e-05	3.59119e-05	0	0	-1.0049	-1.23308	-0.776717	4.61213	-9.19475	9.45666	1.43979e-08	1.46089e-07	-1	-1	-1.03589	-1.27106	-0.800718	4.61213	-9.19658	9.31467	1.43514e-08	7.67135e-08	-1	-1	2211	sp|Q96LB3|IFT74_HUMAN Intraflagellar transport protein 74 homolog OS=Homo sapiens OX=9606 GN=IFT74 PE=1 SV=1
ENSG00000099994	56241	A0A140VJW3	SUSD2	protein-coding	22	0.410318	0.971706	0.877793	5.49388	5.39582	5.4498	9.32198	9.31343	9.07729	4.6386	4.95988	4.84923	4.01839	3.37434	4.66244	5.06331	13.0266	15.7158	3.81992e-11	4.10732e-10	1	1	-0.646299	-0.862137	-0.430461	5.06331	-6.25178	3.41813	4.45776e-06	2.38686e-05	0	0	-4.44208	-4.63008	-4.25408	5.06331	-49.3322	40.8822	3.91201e-22	2.48006e-19	-1	-1	2398	sp|Q9UGT4|SUSD2_HUMAN Sushi domain-containing protein 2 OS=Homo sapiens OX=9606 GN=SUSD2 PE=1 SV=1
ENSG00000100284	10043	B3KUF5	TOM1	protein-coding	22	5.68363	5.90898	5.88292	4.90413	4.79015	5.01317	5.97679	5.93011	5.93	4.28583	4.45906	4.19074	-1.52622	-1.72678	-1.32565	5.24629	-15.8875	19.0669	1.05516e-12	1.82968e-11	-1	-1	-0.59123	-0.80137	-0.381091	5.24629	-5.87417	2.68557	1.01048e-05	4.9247e-05	0	0	-1.64069	-1.83995	-1.44143	5.24629	-17.1912	20.5379	2.4616e-13	5.2329e-12	-1	-1	1420	sp|O60784|TOM1_HUMAN Target of Myb1 membrane trafficking protein OS=Homo sapiens OX=9606 GN=TOM1 PE=1 SV=2
ENSG00000100353	8664	O15371	EIF3D	protein-coding	22	8.94396	8.97028	8.99575	8.63997	8.71227	8.64836	9.23301	9.17988	9.25727	8.18978	8.22797	8.17653	-0.772995	-0.881748	-0.664242	8.76459	-14.8399	17.393	3.6689e-12	5.39911e-11	0	0	-0.469875	-0.578422	-0.361329	8.76459	-9.03784	8.6579	1.8999e-08	1.85989e-07	0	0	-1.02499	-1.13276	-0.917219	8.76459	-19.8575	22.9685	1.66243e-14	5.15615e-13	-1	-1	807	sp|O15371|EIF3D_HUMAN Eukaryotic translation initiation factor 3 subunit D OS=Homo sapiens OX=9606 GN=EIF3D PE=1 SV=1
ENSG00000100902	5687	P60900	PSMA6	protein-coding	14	1.52321	2.09651	1.62929	1.86428	0.704554	1.5185	3.04981	2.94943	2.94126	1.18734	2.08505	1.45538	-0.25593	-0.871836	0.359975	1.91705	-0.86757	-6.62021	0.396063	0.453489	0	0	0.178422	-0.441883	0.798728	1.91705	0.600539	-6.64807	0.554986	0.646192	0	0	-1.47207	-1.98761	-0.956529	1.91705	-5.96161	3.36114	8.34751e-06	2.44055e-05	-1	-1	1743	sp|P60900|PSA6_HUMAN Proteasome subunit alpha type-6 OS=Homo sapiens OX=9606 GN=PSMA6 PE=1 SV=1
ENSG00000101132	5203	Q9NQP4	PFDN4	protein-coding	20	5.0216	4.95971	5.1353	4.59057	4.48332	4.53713	6.12524	5.97604	6.25057	4.85571	4.87221	5.01972	-0.127655	-0.327986	0.0726752	5.15226	-1.33042	-7.08382	0.198559	0.246164	0	0	0.376823	0.172697	0.580948	5.15226	3.85423	-1.98457	0.00100996	0.00298245	0	0	-1.1984	-1.37987	-1.01693	5.15226	-13.788	16.3048	1.38498e-11	1.66993e-10	-1	-1	1411	sp|Q9NQP4|PFD4_HUMAN Prefoldin subunit 4 OS=Homo sapiens OX=9606 GN=PFDN4 PE=1 SV=1
ENSG00000101199	55738	Q8N6T3	ARFGAP1	protein-coding	20	6.48141	6.29059	6.25569	5.99559	5.82566	5.93804	7.74303	7.54077	7.29604	5.89774	6.05202	6.22052	-0.288067	-0.516716	-0.059418	6.46142	-2.64031	-5.07545	0.0163001	0.0253399	0	0	0.131047	-0.0988486	0.360944	6.46142	1.19462	-7.29794	0.247212	0.342901	0	0	-1.4846	-1.69775	-1.27145	6.46142	-14.5967	16.3873	1.1864e-11	1.46443e-10	-1	-1	2358	sp|Q8N6T3|ARFG1_HUMAN ADP-ribosylation factor GTPase-activating protein 1 OS=Homo sapiens OX=9606 GN=ARFGAP1 PE=1 SV=2
ENSG00000101294	81502	A0A0S2Z5V7	HM13	protein-coding	20	7.73998	7.76863	7.71468	7.90017	7.87349	7.82345	8.78945	8.84774	8.88898	7.74469	7.91466	7.87105	0.0987734	-0.0275118	0.225059	8.07308	1.633	-7.06359	0.118333	0.154486	0	0	-0.0263904	-0.149908	0.0971277	8.07308	-0.44608	-8.12919	0.660398	0.736776	0	0	-1.00115	-1.12169	-0.880603	8.07308	-17.3399	20.3581	2.09824e-13	4.59658e-12	-1	-1	2699	sp|Q8TCT9|HM13_HUMAN Minor histocompatibility antigen H13 OS=Homo sapiens OX=9606 GN=HM13 PE=1 SV=1
ENSG00000101558	9218	Q9P0L0	VAPA	protein-coding	18	7.85384	7.86711	7.92647	7.2654	7.40332	7.41089	8.51311	8.444	8.73455	7.44595	7.26899	7.47676	-0.482977	-0.643184	-0.322769	7.80087	-6.2942	3.03791	4.07074e-06	1.27353e-05	0	0	0.0406525	-0.120859	0.202164	7.80087	0.525511	-8.04634	0.605087	0.689483	0	0	-1.15962	-1.3155	-1.00374	7.80087	-15.5316	18.2736	1.59834e-12	2.63054e-11	-1	-1	1100	sp|Q9P0L0|VAPA_HUMAN Vesicle-associated membrane protein-associated protein A OS=Homo sapiens OX=9606 GN=VAPA PE=1 SV=3
ENSG00000102882	5595	P27361	MAPK3	protein-coding	16	5.75637	5.85347	5.94959	4.85737	4.72912	4.4641	5.7215	5.78531	5.47442	4.37704	4.54378	4.37433	-1.43364	-1.65711	-1.21017	5.1572	-13.3944	15.8595	2.32638e-11	2.64117e-10	-1	-1	-0.267016	-0.507375	-0.0266566	5.1572	-2.31939	-5.26134	0.0312298	0.059814	0	0	-1.24638	-1.47353	-1.01922	5.1572	-11.4558	13.002	3.62942e-10	2.89204e-09	-1	-1	2667	sp|P27361|MK03_HUMAN Mitogen-activated protein kinase 3 OS=Homo sapiens OX=9606 GN=MAPK3 PE=1 SV=4
ENSG00000103226	408050	P69849	NOMO3	protein-coding	16	4.39556	4.20215	4.38298	3.47012	3.70257	3.75484	4.37423	4.0325	4.22559	3.16248	3.08895	2.90604	-1.25849	-1.54224	-0.974754	3.80817	-9.26034	9.6386	1.28334e-08	7.09195e-08	-1	-1	-0.576134	-0.870937	-0.28133	3.80817	-4.08025	-1.11679	0.000597416	0.00187568	0	0	-1.14487	-1.4329	-0.856841	3.80817	-8.2988	7.83476	7.31301e-08	3.33537e-07	-1	-1	1168.1	sp|P69849|NOMO3_HUMAN Nodal modulator 3 OS=Homo sapiens OX=9606 GN=NOMO3 PE=1 SV=2
ENSG00000104835	54938	Q9NP81	SARS2	protein-coding	19	1.35909	0.825486	-0.902426	1.143	1.04225	1.69226	2.2905	1.4823	1.47132	0.426275	0.226097	1.00792	0.197738	-0.803001	1.19848	1.00534	0.41254	-6.535	0.684393	0.730188	0	0	-0.718628	-1.54205	0.104799	1.00534	-1.82212	-5.06752	0.0836372	0.138325	0	0	-1.22195	-2.03635	-0.407546	1.00534	-3.13264	-2.73115	0.00530495	0.00905916	-1	-1	1699	sp|Q9NP81|SYSM_HUMAN Serine--tRNA ligase, mitochondrial OS=Homo sapiens OX=9606 GN=SARS2 PE=1 SV=1
ENSG00000105193	6217	P62249	RPS16	protein-coding	19	9.87617	9.87827	10.1018	10.4549	10.4357	10.466	11.4464	11.1368	11.0888	9.74071	9.83056	9.99606	-0.101293	-0.301063	0.0984783	10.371	-1.08356	-7.95074	0.296173	0.350746	0	0	-0.599326	-0.792159	-0.406493	10.371	-6.64185	2.40999	9.10755e-06	4.49395e-05	0	0	-1.37433	-1.56423	-1.18443	10.371	-15.4659	13.5614	1.93184e-10	1.65681e-09	-1	-1	439	sp|P62249|RS16_HUMAN 40S ribosomal protein S16 OS=Homo sapiens OX=9606 GN=RPS16 PE=1 SV=2
ENSG00000105321	26093	B4DXW2	CCDC9	protein-coding	19	4.17141	4.28841	4.36028	4.44266	4.43636	4.00598	5.08776	4.94613	4.31609	3.54117	3.87785	3.82772	-0.556814	-0.94447	-0.169158	4.27515	-3.02826	-3.86084	0.00752172	0.0124947	0	0	-0.584348	-0.954741	-0.213955	4.27515	-3.32612	-3.11514	0.00395639	0.00987789	0	0	-1.09108	-1.45692	-0.725239	4.27515	-6.2877	2.98801	7.82683e-06	2.30186e-05	-1	-1	2188	sp|Q9Y3X0|CCDC9_HUMAN Coiled-coil domain-containing protein 9 OS=Homo sapiens OX=9606 GN=CCDC9 PE=1 SV=1
ENSG00000105372	6223	B0ZBD0	RPS19	protein-coding	19	10.3982	10.422	10.6481	11.0436	10.9678	11.0521	11.7747	11.5847	11.4564	10.0303	10.1174	10.2734	-0.354283	-0.533598	-0.174968	10.8141	-4.19136	-2.30607	0.000702801	0.00141786	0	0	-0.883043	-1.05614	-0.709945	10.8141	-10.8221	9.44205	9.89081e-09	1.04298e-07	0	0	-1.47117	-1.64292	-1.29942	10.8141	-18.1713	17.2739	4.8469e-12	6.75031e-11	-1	-1	213	sp|P39019|RS19_HUMAN 40S ribosomal protein S19 OS=Homo sapiens OX=9606 GN=RPS19 PE=1 SV=2
ENSG00000105552	587	O15382	BCAT2	protein-coding	19	5.84901	5.82248	5.96901	5.88143	5.64022	5.84561	6.96499	7.02705	6.63894	5.4568	5.56	5.49035	-0.38326	-0.594762	-0.171758	6.01216	-3.78335	-2.4659	0.00119048	0.00229592	0	0	-0.286944	-0.493963	-0.0799257	6.01216	-2.89391	-4.30692	0.00906178	0.0205271	0	0	-1.38731	-1.58488	-1.18973	6.01216	-14.6599	17.3614	4.57924e-12	6.46273e-11	-1	-1	2016	sp|O15382|BCAT2_HUMAN Branched-chain-amino-acid aminotransferase, mitochondrial OS=Homo sapiens OX=9606 GN=BCAT2 PE=1 SV=2
ENSG00000105771	56006	A0A024R0Q0	SMG9	protein-coding	19	5.91848	5.76972	5.85884	5.12912	4.9773	4.93534	6.58364	6.59906	6.4007	4.71051	4.82863	4.69711	-1.10511	-1.29107	-0.919155	5.53404	-12.4078	14.4236	9.02988e-11	8.76191e-10	-1	-1	-0.274582	-0.468639	-0.0805246	5.53404	-2.9542	-4.03675	0.0079232	0.0182814	0	0	-1.7922	-1.97043	-1.61397	5.53404	-20.9946	24.3307	5.81249e-15	2.20916e-13	-1	-1	2064	sp|Q9H0W8|SMG9_HUMAN Nonsense-mediated mRNA decay factor SMG9 OS=Homo sapiens OX=9606 GN=SMG9 PE=1 SV=1
ENSG00000106397	8985	O60568	PLOD3	protein-coding	7	7.17973	7.31156	7.33619	7.36417	7.31164	7.28552	8.26196	8.25537	8.13412	6.90678	7.02051	6.91019	-0.335429	-0.47383	-0.197027	7.43981	-5.06007	0.304346	6.23458e-05	0.000154129	0	0	-0.377466	-0.512948	-0.241984	7.43981	-5.81693	2.17201	1.14568e-05	5.51625e-05	0	0	-1.27579	-1.40826	-1.14332	7.43981	-20.1075	23.2942	1.31335e-14	4.24803e-13	-1	-1	702	sp|O60568|PLOD3_HUMAN Multifunctional procollagen lysine hydroxylase and glycosyltransferase LH3 OS=Homo sapiens OX=9606 GN=PLOD3 PE=1 SV=1
ENSG00000108107	6158	P46779	RPL28	protein-coding	19	10.2037	10.2524	10.368	10.791	10.7475	10.7896	11.4457	11.4109	10.8586	9.82412	10.0612	10.0546	-0.301758	-0.630607	0.0270909	10.5673	-2.06044	-6.63468	0.0679183	0.0932141	0	0	-0.80106	-1.11875	-0.483371	10.5673	-5.6619	-0.713416	0.000256699	0.000886367	0	0	-1.27253	-1.58916	-0.955899	10.5673	-9.02436	3.17606	5.93424e-06	1.7918e-05	-1	-1	766	sp|P46779|RL28_HUMAN 60S ribosomal protein L28 OS=Homo sapiens OX=9606 GN=RPL28 PE=1 SV=3
ENSG00000108515	2027	P13929	ENO3	protein-coding	17	2.03934	1.22602	1.81242	-0.0367056	0.0296494	0.742537	1.26923	1.21684	1.00565	-0.31069	-0.317046	0.645354	-1.68744	-2.41582	-0.959052	0.776883	-4.83686	1.21705	0.000103821	0.000245335	-1	-1	-0.239769	-1.07885	0.599312	0.776883	-0.596604	-6.2283	0.557559	0.648331	0	0	-1.19973	-1.97603	-0.423422	0.776883	-3.22662	-2.37356	0.00428643	0.00746874	-1	-1	2777	sp|P13929|ENOB_HUMAN Beta-enolase OS=Homo sapiens OX=9606 GN=ENO3 PE=1 SV=5
ENSG00000108582	1362	O75976	CPD	protein-coding	17	8.19609	8.1357	8.18076	8.19985	8.23508	8.30916	8.89099	9.0146	9.38888	7.98514	7.91026	7.80549	-0.267622	-0.470458	-0.0647855	8.35433	-2.78442	-5.02103	0.0127453	0.0202101	0	0	-0.344561	-0.543806	-0.145316	8.35433	-3.64953	-3.05225	0.00199332	0.00541423	0	0	-1.18883	-1.38439	-0.993267	8.35433	-12.8292	12.7672	3.76068e-10	2.98762e-09	-1	-1	2448	sp|O75976|CBPD_HUMAN Carboxypeptidase D OS=Homo sapiens OX=9606 GN=CPD PE=1 SV=2
ENSG00000109917	8882	O75312	ZPR1	protein-coding	11	6.16334	6.23917	6.3066	6.17155	6.23602	6.1688	7.04955	7.01767	7.12014	5.89637	5.8603	5.89869	-0.353299	-0.498341	-0.208257	6.34402	-5.08564	0.498084	5.88239e-05	0.000146174	0	0	-0.307059	-0.448889	-0.165229	6.34402	-4.52012	-0.67373	0.00021535	0.000760828	0	0	-1.17426	-1.31183	-1.03669	6.34402	-17.8211	21.05	1.26127e-13	2.96585e-12	-1	-1	799	sp|O75312|ZPR1_HUMAN Zinc finger protein ZPR1 OS=Homo sapiens OX=9606 GN=ZPR1 PE=1 SV=1
ENSG00000110048	5007	P22059	OSBP	protein-coding	11	7.32918	7.31969	7.31189	6.45482	6.4438	6.49852	7.36986	7.54911	7.58032	6.44677	6.41359	6.40059	-0.898374	-1.03663	-0.760118	6.92651	-13.5666	15.8557	1.85125e-11	2.16535e-10	0	0	-0.0432359	-0.1857	0.0992285	6.92651	-0.633629	-7.87601	0.533602	0.626449	0	0	-1.0758	-1.21295	-0.938653	6.92651	-16.3771	19.3745	6.03711e-13	1.15003e-11	-1	-1	1533	sp|P22059|OSBP1_HUMAN Oxysterol-binding protein 1 OS=Homo sapiens OX=9606 GN=OSBP PE=1 SV=1
ENSG00000111674	2026	P09104	ENO2	protein-coding	12	2.43526	2.12805	2.75889	1.73229	1.29479	1.56394	3.00762	2.98409	2.81628	1.65732	1.8298	1.59774	-0.756993	-1.20173	-0.312252	2.1505	-3.55371	-2.05032	0.00202514	0.00372349	0	0	0.165205	-0.322534	0.652943	2.1505	0.707185	-6.62418	0.487724	0.583907	0	0	-1.26062	-1.67765	-0.843581	2.1505	-6.31114	4.10882	3.926e-06	1.23141e-05	-1	-1	1781	sp|P09104|ENOG_HUMAN Gamma-enolase OS=Homo sapiens OX=9606 GN=ENO2 PE=1 SV=3
ENSG00000114480	2632	Q04446	GBE1	protein-coding	3	6.46938	6.57144	6.60157	6.10972	6.17153	6.13627	7.10011	7.13847	7.28606	6.10938	5.82921	5.80116	-0.625638	-0.80153	-0.449746	6.44369	-7.42633	5.60379	3.93621e-07	1.52531e-06	0	0	-0.214933	-0.391509	-0.0383573	6.44369	-2.54138	-5.09591	0.0195625	0.0398158	0	0	-1.24633	-1.4159	-1.07677	6.44369	-15.3458	18.181	1.99195e-12	3.16677e-11	-1	-1	1273	sp|Q04446|GLGB_HUMAN 1,4-alpha-glucan-branching enzyme OS=Homo sapiens OX=9606 GN=GBE1 PE=1 SV=3
ENSG00000114779	84836	Q96IU4	ABHD14B	protein-coding	3	6.00988	6.0245	5.94959	5.12255	5.21287	5.25748	6.78125	6.82857	6.55634	5.07619	5.09767	5.02513	-0.927577	-1.10606	-0.749095	5.74517	-10.8506	11.9783	9.20458e-10	6.86361e-09	0	0	-0.130052	-0.315543	0.0554382	5.74517	-1.46384	-6.80998	0.158994	0.238243	0	0	-1.66217	-1.83274	-1.49159	5.74517	-20.3449	23.6882	1.05259e-14	3.58724e-13	-1	-1	1390	sp|Q96IU4|ABHEB_HUMAN Putative protein-lysine deacylase ABHD14B OS=Homo sapiens OX=9606 GN=ABHD14B PE=1 SV=1
ENSG00000114784	10289	O60739	EIF1B	protein-coding	3	5.88718	5.81402	5.85999	4.52476	4.47637	4.61476	6.46783	6.36103	5.9628	4.79232	4.85173	4.68121	-1.07767	-1.30716	-0.848179	5.35783	-9.80431	10.2556	5.04352e-09	3.09704e-08	-1	-1	0.239803	-0.0129844	0.492591	5.35783	1.9806	-5.8997	0.0617561	0.107075	0	0	-1.50244	-1.72585	-1.27903	5.35783	-14.0409	16.6493	9.98778e-12	1.26287e-10	-1	-1	2070.1	sp|O60739|EIF1B_HUMAN Eukaryotic translation initiation factor 1b OS=Homo sapiens OX=9606 GN=EIF1B PE=1 SV=2
ENSG00000115414	2335	B7ZLE5	FN1	protein-coding	2	5.32502	5.04891	5.1674	6.02762	6.22846	6.16788	13.8971	14.0535	14.213	10.2483	10.4438	10.2269	5.1309	4.86309	5.39872	8.92066	40.6663	30.2256	2.24048e-17	2.20555e-15	1	1	4.16126	3.93575	4.38678	8.92066	39.1682	29.6482	4.02427e-17	7.97259e-15	1	1	-3.74774	-3.90582	-3.58965	8.92066	-50.3226	33.5173	8.01227e-19	1.38029e-16	-1	-1	455	sp|P02751|FINC_HUMAN Fibronectin OS=Homo sapiens OX=9606 GN=FN1 PE=1 SV=5
ENSG00000117640	56181	A0A0S2Z5H6	MTFR1L	protein-coding	1	4.87432	4.53183	4.68384	4.84544	4.55101	4.73883	5.5336	5.57119	5.56656	4.14759	4.17022	4.22875	-0.506054	-0.733156	-0.278951	4.78693	-4.65234	-0.193446	0.000158693	0.00036223	0	0	-0.527848	-0.74591	-0.309786	4.78693	-5.05389	0.855948	6.3229e-05	0.000252739	0	0	-1.37724	-1.58633	-1.16814	4.78693	-13.752	16.3665	1.45144e-11	1.73222e-10	-1	-1	2530	sp|Q9H019|MFR1L_HUMAN Mitochondrial fission regulator 1-like OS=Homo sapiens OX=9606 GN=MTFR1L PE=1 SV=2
ENSG00000118705	6185	P04844	RPN2	protein-coding	20	7.58513	7.57377	7.65466	7.98237	7.89774	7.97333	9.25898	9.24508	9.51427	7.87279	7.93886	7.85974	0.284361	0.135416	0.433307	8.19639	3.98603	-2.2534	0.00074365	0.00149343	0	0	-0.0609649	-0.205058	0.0831278	8.19639	-0.883355	-7.83694	0.387685	0.489908	0	0	-1.44589	-1.58432	-1.30745	8.19639	-21.8067	24.814	2.83184e-15	1.19685e-13	-1	-1	871	sp|P04844|RPN2_HUMAN Dolichyl-diphosphooligosaccharide--protein glycosyltransferase subunit 2 OS=Homo sapiens OX=9606 GN=RPN2 PE=1 SV=3
ENSG00000119711	4329	Q02252	ALDH6A1	protein-coding	14	4.75058	4.56677	4.81361	4.38338	4.1611	4.29923	4.87194	4.94613	5.33785	3.51998	3.29176	3.40371	-1.28702	-1.57622	-0.997815	4.36217	-9.29133	9.61046	1.21567e-08	6.76303e-08	-1	-1	-0.856324	-1.14775	-0.564894	4.36217	-6.13482	3.44786	5.73294e-06	2.98773e-05	0	0	-1.61278	-1.89407	-1.33149	4.36217	-11.9706	13.9637	1.69242e-10	1.47624e-09	-1	-1	2872	sp|Q02252|MMSA_HUMAN Methylmalonate-semialdehyde dehydrogenase [acylating], mitochondrial OS=Homo sapiens OX=9606 GN=ALDH6A1 PE=1 SV=2
ENSG00000120708	7045	A0A0S2Z4Q2	TGFBI	protein-coding	5	9.29772	9.2729	9.35296	9.5583	9.58958	9.5992	12.5007	12.4809	12.674	10.4644	10.5442	10.4982	1.19262	1.07246	1.31279	10.4861	20.7216	23.7532	7.44393e-15	2.81572e-13	1	1	0.918518	0.801782	1.03525	10.4861	16.4278	19.3579	5.70237e-13	2.3293e-11	0	0	-2.04841	-2.15368	-1.94315	10.4861	-40.6288	37.0536	1.73568e-20	5.29014e-18	-1	-1	842	sp|Q15582|BGH3_HUMAN Transforming growth factor-beta-induced protein ig-h3 OS=Homo sapiens OX=9606 GN=TGFBI PE=1 SV=1
ENSG00000120875	1846	Q13115	DUSP4	protein-coding	8	10.3559	10.368	10.3349	8.93126	8.99143	8.92156	10.1881	10.2229	10.1337	6.88069	6.95961	6.85506	-3.4559	-3.56943	-3.34236	9.09525	-63.5507	45.8143	2.72965e-24	1.44207e-20	-1	-1	-2.05179	-2.16932	-1.93425	9.09525	-36.4473	35.0702	1.43912e-19	9.12344e-17	-1	-1	-3.28574	-3.39998	-3.1715	9.09525	-60.0517	44.7622	8.29499e-24	1.87811e-20	-1	-1	2411	sp|Q13115|DUS4_HUMAN Dual specificity protein phosphatase 4 OS=Homo sapiens OX=9606 GN=DUSP4 PE=1 SV=1
ENSG00000123146	976	P48960	ADGRE5	protein-coding	19	7.14108	7.27988	7.13219	6.71627	6.67881	6.57958	7.50337	7.40546	7.04553	5.81025	5.90406	5.91044	-1.31457	-1.51426	-1.11487	6.75891	-13.744	16.1393	1.46673e-11	1.78132e-10	-1	-1	-0.788756	-0.990356	-0.587156	6.75891	-8.16864	7.22052	9.34046e-08	7.70223e-07	0	0	-1.45596	-1.65454	-1.25737	6.75891	-15.3074	18.13	2.08501e-12	3.2783e-11	-1	-1	2191	sp|P48960|AGRE5_HUMAN Adhesion G protein-coupled receptor E5 OS=Homo sapiens OX=9606 GN=ADGRE5 PE=1 SV=4
ENSG00000124151	8202	Q59EE8	NCOA3	protein-coding	20	5.83189	5.65398	5.63673	6.21393	6.38504	6.2379	7.88845	7.99833	8.14293	6.87305	6.87588	6.78291	1.14328	0.966125	1.32043	6.71009	13.4741	15.8179	2.09235e-11	2.41175e-10	1	1	0.56346	0.400645	0.726275	6.71009	7.22547	5.28612	5.88361e-07	3.96132e-06	0	0	-1.16189	-1.3126	-1.01119	6.71009	-16.097	19.0015	8.29475e-13	1.51392e-11	-1	-1	1951	sp|Q9Y6Q9|NCOA3_HUMAN Nuclear receptor coactivator 3 OS=Homo sapiens OX=9606 GN=NCOA3 PE=1 SV=1
ENSG00000124614	6204	P46783	RPS10	protein-coding	6	1.427	-0.449137	-0.471792	-0.441962	0.262849	-0.923725	0.839835	0.777306	0.385927	-2.05612	-1.1984	0.211457	-1.18886	-2.44645	0.0687324	-0.136397	-1.97373	-4.54732	0.0625869	0.0867308	0	0	-0.786227	-2.07297	0.500519	-0.136397	-1.27571	-5.38726	0.216878	0.308832	0	0	-1.80566	-2.99716	-0.614156	-0.136397	-3.16401	-2.31782	0.00494124	0.00849389	-1	-1	611	sp|P46783|RS10_HUMAN 40S ribosomal protein S10 OS=Homo sapiens OX=9606 GN=RPS10 PE=1 SV=1
ENSG00000125733	9322	Q15642	TRIP10	protein-coding	19	8.5526	8.72844	8.62292	6.90677	6.90821	6.71479	7.13139	7.1264	6.89681	5.78234	5.85116	5.92691	-2.78655	-2.95156	-2.62154	7.09573	-35.2585	34.4129	2.74192e-19	5.11255e-17	-1	-1	-0.996289	-1.17075	-0.821827	7.09573	-11.9229	13.6743	1.81465e-10	3.15702e-09	0	0	-1.20719	-1.38324	-1.03115	7.09573	-14.3168	16.8815	7.03075e-12	9.31692e-11	-1	-1	808	sp|Q15642|CIP4_HUMAN Cdc42-interacting protein 4 OS=Homo sapiens OX=9606 GN=TRIP10 PE=1 SV=3
ENSG00000125746	24139	O95834	EML2	protein-coding	19	7.87223	8.12988	7.94756	7.0388	7.14056	6.96766	7.13629	7.10884	6.73011	5.46975	5.5919	5.66686	-2.41597	-2.62518	-2.20676	6.90004	-24.161	26.2575	8.70107e-16	4.50664e-14	-1	-1	-1.48148	-1.69552	-1.26744	6.90004	-14.4812	16.8037	9.34081e-12	2.52148e-10	-1	-1	-1.43138	-1.65008	-1.21268	6.90004	-13.6934	15.6395	2.48735e-11	2.78798e-10	-1	-1	1235	sp|O95834|EMAL2_HUMAN Echinoderm microtubule-associated protein-like 2 OS=Homo sapiens OX=9606 GN=EML2 PE=1 SV=1
ENSG00000126602	10131	Q12931	TRAP1	protein-coding	16	7.11944	7.1601	7.16437	7.08689	7.20571	6.98656	7.91151	7.86462	7.81076	6.68872	6.92953	6.96141	-0.296618	-0.45702	-0.136216	7.2408	-3.86086	-2.46958	0.000994526	0.0019474	0	0	-0.243619	-0.40131	-0.0859286	7.2408	-3.22554	-3.76357	0.00429692	0.0106393	0	0	-1.0114	-1.16611	-0.856697	7.2408	-13.6495	15.8908	1.65997e-11	1.94148e-10	-1	-1	345	sp|Q12931|TRAP1_HUMAN Heat shock protein 75 kDa, mitochondrial OS=Homo sapiens OX=9606 GN=TRAP1 PE=1 SV=3
ENSG00000127463	23065	Q8N766	EMC1	protein-coding	1	7.0778	6.98442	6.97942	6.74439	6.8909	6.93884	7.67828	7.79495	7.94929	6.71226	6.76404	6.68377	-0.292671	-0.451129	-0.134214	7.09986	-3.85624	-2.46422	0.00100525	0.00196646	0	0	-0.138042	-0.294626	0.0185409	7.09986	-1.84062	-6.48637	0.0807731	0.134317	0	0	-1.08456	-1.2366	-0.932531	7.09986	-14.8941	17.539	3.43361e-12	5.07643e-11	-1	-1	2886	sp|Q8N766|EMC1_HUMAN ER membrane protein complex subunit 1 OS=Homo sapiens OX=9606 GN=EMC1 PE=1 SV=1
ENSG00000127948	5447	P16435	POR	protein-coding	7	6.1114	6.20815	6.20291	6.54672	6.48707	6.45923	7.39953	7.34758	6.99452	5.96592	6.28372	6.09496	-0.0718797	-0.282583	0.138823	6.50848	-0.71225	-7.92036	0.484651	0.540856	0	0	-0.393326	-0.594052	-0.1926	6.50848	-4.09116	-1.70784	0.000582469	0.00183311	0	0	-1.15074	-1.34717	-0.954309	6.50848	-12.2311	13.9408	1.16155e-10	1.06475e-09	-1	-1	1259	sp|P16435|NCPR_HUMAN NADPH--cytochrome P450 reductase OS=Homo sapiens OX=9606 GN=POR PE=1 SV=2
ENSG00000128595	813	A0A024R755	CALU	protein-coding	7	8.69195	8.65998	8.70386	7.68635	7.68422	7.71746	8.64453	8.64674	8.76932	7.62057	7.43	7.53544	-1.15259	-1.27789	-1.02729	8.1492	-19.2052	22.386	3.11467e-14	8.94283e-13	-1	-1	-0.16309	-0.291666	-0.0345153	8.1492	-2.64831	-5.0623	0.0155385	0.0326922	0	0	-1.15239	-1.2778	-1.02699	8.1492	-19.1857	22.3383	3.17474e-14	9.08238e-13	-1	-1	632	sp|O43852|CALU_HUMAN Calumenin OS=Homo sapiens OX=9606 GN=CALU PE=1 SV=2
ENSG00000129103	25870	Q8NBJ7	SUMF2	protein-coding	7	6.99842	7.13704	7.06361	6.26558	6.26654	6.27509	7.49919	7.44254	7.51143	6.24417	6.23447	6.27603	-0.817025	-0.948723	-0.685328	6.76784	-12.9525	15.021	4.22682e-11	4.49302e-10	0	0	-0.0174487	-0.152939	0.118041	6.76784	-0.268877	-8.02252	0.790817	0.843222	0	0	-1.23202	-1.36096	-1.10308	6.76784	-19.9494	23.2001	1.52402e-14	4.84052e-13	-1	-1	780	sp|Q8NBJ7|SUMF2_HUMAN Inactive C-alpha-formylglycine-generating enzyme 2 OS=Homo sapiens OX=9606 GN=SUMF2 PE=1 SV=2
ENSG00000130513	9518	Q99988	GDF15	protein-coding	19	12.265	12.3746	12.3341	9.36865	9.3155	9.28769	10.5556	10.5464	9.84741	7.32721	7.56577	7.59789	-4.83483	-5.22792	-4.44174	9.86549	-27.8461	13.5715	5.26156e-10	4.19469e-09	-1	-1	-1.83333	-2.25989	-1.40677	9.86549	-9.73064	3.87968	4.66949e-06	2.48846e-05	-1	-1	-2.83664	-3.25411	-2.41917	9.86549	-15.3836	7.93063	9.60947e-08	4.26732e-07	-1	-1	303	sp|Q99988|GDF15_HUMAN Growth/differentiation factor 15 OS=Homo sapiens OX=9606 GN=GDF15 PE=1 SV=3
ENSG00000132141	10693	Q92526	CCT6B	protein-coding	17	1.427	1.41685	1.67204	0.791528	1.25204	1.49523	1.21093	1.80665	1.33216	1.01629	0.61976	-0.49215	-1.06095	-1.80132	-0.32058	1.12903	-2.99187	-2.94803	0.00728295	0.0121241	-1	-1	-0.717401	-1.45568	0.0208755	1.12903	-2.0288	-4.67858	0.0561956	0.0986426	0	0	-1.01055	-1.75853	-0.26258	1.12903	-2.82079	-3.32878	0.0106546	0.0172522	-1	-1	1797	sp|Q92526|TCPW_HUMAN T-complex protein 1 subunit zeta-2 OS=Homo sapiens OX=9606 GN=CCT6B PE=1 SV=5
ENSG00000132470	3691	A0A024R8T0	ITGB4	protein-coding	17	13.1419	13.2092	13.1694	11.7354	11.7543	11.6639	13.3434	13.3283	13.2979	10.0375	10.373	10.2431	-2.96301	-3.08497	-2.84104	12.1081	-50.7232	41.4923	2.26984e-22	1.82551e-19	-1	-1	-1.50762	-1.63413	-1.3811	12.1081	-24.8797	27.4132	2.29447e-16	3.27613e-14	-1	-1	-3.11265	-3.23414	-2.99117	12.1081	-53.495	42.5376	8.00554e-23	9.06285e-20	-1	-1	125	sp|P16144|ITB4_HUMAN Integrin beta-4 OS=Homo sapiens OX=9606 GN=ITGB4 PE=1 SV=5
ENSG00000132912	51164	Q9NSJ5	DCTN4	protein-coding	5	7.41215	7.40904	7.43335	6.55834	6.46032	6.53464	7.84359	7.87649	8.1246	6.6748	6.60726	6.55006	-0.804913	-0.958996	-0.650829	7.12372	-10.9066	11.8729	8.43143e-10	6.37547e-09	0	0	0.0967468	-0.0624275	0.255921	7.12372	1.269	-7.28728	0.219214	0.311654	0	0	-1.33013	-1.48062	-1.17965	7.12372	-18.4549	21.6494	6.57081e-14	1.71566e-12	-1	-1	1796	sp|Q9UJW0|DCTN4_HUMAN Dynactin subunit 4 OS=Homo sapiens OX=9606 GN=DCTN4 PE=1 SV=1
ENSG00000133884	5977	J3KMZ8	DPF2	protein-coding	11	5.96062	5.93819	5.93431	5.13076	5.15023	4.85307	6.13898	6.2577	6.05835	5.15963	5.07625	5.14261	-0.814094	-0.993643	-0.634545	5.56672	-9.46649	9.61826	8.97054e-09	5.19073e-08	0	0	0.0773795	-0.111499	0.266258	5.56672	0.855343	-7.49053	0.402633	0.504572	0	0	-1.02654	-1.20362	-0.849459	5.56672	-12.1034	13.8883	1.39592e-10	1.25157e-09	-1	-1	2762	sp|Q92785|REQU_HUMAN Zinc finger protein ubi-d4 OS=Homo sapiens OX=9606 GN=DPF2 PE=1 SV=2
ENSG00000135047	1514	A0A024R276	CTSL	protein-coding	9	5.63779	5.8838	5.6515	6.43373	6.50197	6.36127	8.95399	9.02686	8.58548	6.53568	6.50968	6.47231	0.778854	0.543467	1.01424	6.87951	6.93435	4.34156	1.45044e-06	4.99414e-06	0	0	0.0726062	-0.142441	0.287653	6.87951	0.707573	-7.82767	0.48796	0.584027	0	0	-2.35458	-2.55035	-2.15881	6.87951	-25.2057	26.393	7.28172e-16	3.82146e-14	-1	-1	1676	sp|P07711|CATL1_HUMAN Procathepsin L OS=Homo sapiens OX=9606 GN=CTSL PE=1 SV=2
ENSG00000135318	4907	P21589	NT5E	protein-coding	6	9.36187	9.3447	9.42834	8.15403	8.23439	8.22038	8.20289	8.28543	8.52909	7.33	7.27028	7.29389	-2.07928	-2.22271	-1.93586	8.30461	-30.2688	31.3481	5.27704e-18	6.69086e-16	-1	-1	-0.90357	-1.0514	-0.755738	8.30461	-12.7612	14.7766	5.50216e-11	1.12521e-09	0	0	-1.03524	-1.18445	-0.886023	8.30461	-14.4852	16.9648	5.69069e-12	7.73514e-11	-1	-1	1455	sp|P21589|5NTD_HUMAN 5'-nucleotidase OS=Homo sapiens OX=9606 GN=NT5E PE=1 SV=1
ENSG00000135862	3915	P11047	LAMC1	protein-coding	1	8.2834	8.20273	8.20508	7.706	7.71012	7.70611	9.46076	9.59622	9.74074	8.42051	8.57769	8.46694	0.256364	0.114313	0.398415	8.50636	3.76799	-2.81032	0.00123364	0.00237224	0	0	0.778129	0.634965	0.921293	8.50636	11.3479	12.6213	4.27303e-10	6.69864e-09	0	0	-1.11043	-1.24479	-0.976078	8.50636	-17.2558	20.2141	2.29636e-13	4.92491e-12	-1	-1	2382	sp|P11047|LAMC1_HUMAN Laminin subunit gamma-1 OS=Homo sapiens OX=9606 GN=LAMC1 PE=1 SV=3
ENSG00000136193	9805	A0A090N7T9	SCRN1	protein-coding	7	7.81159	7.81296	7.86417	6.97908	6.94768	6.87041	7.40604	7.41463	7.54629	5.92015	6.0023	5.85379	-1.90624	-2.0459	-1.76657	7.03576	-28.4968	30.2323	1.69084e-17	1.75151e-15	-1	-1	-1.00971	-1.1528	-0.866616	7.03576	-14.7325	17.5684	4.18645e-12	1.26866e-10	-1	-1	-1.52897	-1.67104	-1.38689	7.03576	-22.4689	25.5461	1.60437e-15	7.4133e-14	-1	-1	2911	sp|Q12765|SCRN1_HUMAN Secernin-1 OS=Homo sapiens OX=9606 GN=SCRN1 PE=1 SV=2
ENSG00000136813	23392	NA	ECPAS	protein-coding	9	8.05669	7.96203	7.97102	7.33104	7.37713	7.31322	8.51254	8.6049	8.86492	7.07544	7.09936	7.00313	-0.93577	-1.09599	-0.775555	7.76429	-12.1945	13.8283	1.22422e-10	1.15355e-09	0	0	-0.281823	-0.444248	-0.119398	7.76429	-3.62261	-2.89284	0.00172728	0.00477095	0	0	-1.59673	-1.75298	-1.44048	7.76429	-21.3359	24.4377	4.28309e-15	1.70132e-13	-1	-1	2336	sp|Q5VYK3|ECM29_HUMAN Proteasome adapter and scaffold protein ECM29 OS=Homo sapiens OX=9606 GN=ECPAS PE=1 SV=2
ENSG00000137106	9380	Q9UBQ7	GRHPR	protein-coding	9	7.51568	7.53054	7.54896	7.81402	7.89384	7.77536	8.2129	8.1316	7.98239	6.84599	6.987	6.98382	-0.597417	-0.742494	-0.452339	7.60184	-8.59755	7.79411	4.20547e-08	2.0706e-07	0	0	-0.894131	-1.03505	-0.753216	7.60184	-13.2477	15.4961	2.83142e-11	6.42488e-10	0	0	-1.1773	-1.31875	-1.03584	7.60184	-17.3763	20.462	2.01809e-13	4.47339e-12	-1	-1	1067	sp|Q9UBQ7|GRHPR_HUMAN Glyoxylate reductase/hydroxypyruvate reductase OS=Homo sapiens OX=9606 GN=GRHPR PE=1 SV=1
ENSG00000137154	6194	A2A3R6	RPS6	protein-coding	9	11.486	11.4227	11.5917	11.3785	11.4267	11.4201	11.7228	11.468	11.2462	10.3532	10.1513	10.2854	-1.23356	-1.43844	-1.02868	11.1627	-12.9933	9.91845	7.07551e-09	4.20787e-08	-1	-1	-1.14149	-1.34441	-0.938581	11.1627	-12.1401	9.18282	1.61982e-08	1.62075e-07	-1	-1	-1.21713	-1.42235	-1.0119	11.1627	-12.7985	9.68988	8.51247e-09	4.82193e-08	-1	-1	644	sp|P62753|RS6_HUMAN 40S ribosomal protein S6 OS=Homo sapiens OX=9606 GN=RPS6 PE=1 SV=1
ENSG00000137171	89953	A0A024RCZ8	KLC4	protein-coding	6	4.22961	4.57251	4.18688	3.64091	3.82794	3.81246	4.02253	4.20035	3.93827	2.7842	3.22963	3.25201	-1.28651	-1.5994	-0.97363	3.80811	-8.58474	8.38951	4.30539e-08	2.10996e-07	-1	-1	-0.711094	-1.03179	-0.3904	3.80811	-4.62949	0.135749	0.000167281	0.000604616	0	0	-1.01399	-1.33776	-0.690228	3.80811	-6.53885	4.25732	2.42194e-06	7.90961e-06	-1	-1	2084	sp|Q9NSK0|KLC4_HUMAN Kinesin light chain 4 OS=Homo sapiens OX=9606 GN=KLC4 PE=1 SV=3
ENSG00000137312	10211	O75955	FLOT1	protein-coding	6	6.93934	7.07468	7.19949	6.18266	6.08588	6.09719	7.56248	7.52246	7.37017	5.75842	5.81047	5.86289	-1.26774	-1.4321	-1.10337	6.62218	-16.1038	19.1373	8.23033e-13	1.48948e-11	-1	-1	-0.314031	-0.484543	-0.143519	6.62218	-3.84516	-2.23027	0.00103143	0.00304134	0	0	-1.68076	-1.84195	-1.51958	6.62218	-21.7713	24.9337	2.92053e-15	1.22214e-13	-1	-1	587	sp|O75955|FLOT1_HUMAN Flotillin-1 OS=Homo sapiens OX=9606 GN=FLOT1 PE=1 SV=3
ENSG00000138443	10152	F8WAL6	ABI2	protein-coding	2	5.82562	5.77222	5.87722	5.42607	5.54715	5.48123	6.39606	6.39604	6.62317	5.26528	5.19663	5.06594	-0.643674	-0.825072	-0.462275	5.73938	-7.4085	5.6799	4.07834e-07	1.57576e-06	0	0	-0.304569	-0.485767	-0.12337	5.73938	-3.50936	-2.8956	0.00224312	0.00601544	0	0	-1.28407	-1.45741	-1.11073	5.73938	-15.4665	18.4197	1.72601e-12	2.79767e-11	-1	-1	2054	sp|Q9NYB9|ABI2_HUMAN Abl interactor 2 OS=Homo sapiens OX=9606 GN=ABI2 PE=1 SV=1
ENSG00000140545	4240	Q08431	MFGE8	protein-coding	15	6.37368	6.39149	6.50142	6.71299	6.83361	6.60018	8.47026	8.51034	8.02608	7.27335	7.30668	7.35889	0.887561	0.657633	1.11749	7.19658	8.14216	6.03451	2.80055e-07	1.1217e-06	0	0	0.592774	0.373647	0.811902	7.19658	5.70591	1.4768	2.54112e-05	0.000112091	0	0	-1.03121	-1.23687	-0.825548	7.19658	-10.5762	9.81947	6.53749e-09	3.79256e-08	-1	-1	2046	sp|Q08431|MFGM_HUMAN Lactadherin OS=Homo sapiens OX=9606 GN=MFGE8 PE=1 SV=3
ENSG00000142409	126208	Q6DD87	ZNF787	protein-coding	19	5.24732	5.56893	5.52603	6.55407	6.43487	6.2768	6.78501	6.82618	6.0789	5.34677	5.59875	5.64242	0.0593565	-0.377396	0.496109	5.9905	0.299242	-8.02362	0.770352	0.805788	0	0	-0.907373	-1.29979	-0.514952	5.9905	-5.09123	-0.771213	0.000352356	0.00117149	0	0	-1.06551	-1.46363	-0.667389	5.9905	-5.89294	0.32444	0.000105545	0.000249521	-1	-1	2083	sp|Q6DD87|ZN787_HUMAN Zinc finger protein 787 OS=Homo sapiens OX=9606 GN=ZNF787 PE=1 SV=4
ENSG00000142534	6205	P62280	RPS11	protein-coding	19	9.65011	9.715	9.6816	10.2613	10.0207	10.0644	11.2215	10.9278	10.1329	9.79133	9.56582	9.80198	0.0403831	-0.533853	0.614619	10.0695	0.161029	-8.5222	0.875904	0.896899	0	0	-0.391941	-0.947466	0.163584	10.0695	-1.61552	-7.13314	0.143325	0.218062	0	0	-1.05195	-1.60148	-0.502409	10.0695	-4.3832	-3.03842	0.00211687	0.00391667	-1	-1	625	sp|P62280|RS11_HUMAN 40S ribosomal protein S11 OS=Homo sapiens OX=9606 GN=RPS11 PE=1 SV=3
ENSG00000142541	23521	P40429	RPL13A	protein-coding	19	11.2449	11.2953	11.2849	12.0639	12.1173	11.9523	12.9207	12.6768	12.7632	11.3377	11.3799	11.5154	0.133565	0.0010464	0.266084	11.8794	2.10631	-6.57162	0.0483858	0.0684947	0	0	-0.636819	-0.763524	-0.510114	11.8794	-10.5033	10.8302	1.86066e-09	2.36106e-08	0	0	-1.37805	-1.50304	-1.25306	11.8794	-23.0413	25.3383	1.39703e-15	6.55077e-14	-1	-1	948	sp|P40429|RL13A_HUMAN 60S ribosomal protein L13a OS=Homo sapiens OX=9606 GN=RPL13A PE=1 SV=2
ENSG00000144895	83939	Q9BY44	EIF2A	protein-coding	3	8.80593	8.76949	8.89248	7.65022	7.63724	7.70071	8.20965	8.19539	8.47662	7.32746	7.08919	7.17724	-1.61934	-1.77605	-1.46263	7.9943	-21.5746	24.6715	3.46908e-15	1.44688e-13	-1	-1	-0.45831	-0.620025	-0.296595	7.9943	-5.91706	2.36801	9.19975e-06	4.5338e-05	0	0	-1.08576	-1.24579	-0.925724	7.9943	-14.1651	16.551	8.52173e-12	1.09895e-10	-1	-1	257	sp|Q9BY44|EIF2A_HUMAN Eukaryotic translation initiation factor 2A OS=Homo sapiens OX=9606 GN=EIF2A PE=1 SV=3
ENSG00000145216	81608	Q6UN15	FIP1L1	protein-coding	4	4.99388	4.9619	4.99292	3.81823	3.96329	4.2618	5.19504	5.15068	4.48985	3.92116	4.05948	3.88834	-1.03234	-1.34616	-0.718522	4.47471	-6.8861	4.61761	1.45553e-06	5.00842e-06	-1	-1	-0.0541952	-0.391432	0.283041	4.47471	-0.336401	-7.55494	0.740262	0.80315	0	0	-1.02502	-1.34078	-0.709252	4.47471	-6.79512	4.40295	1.74754e-06	5.88793e-06	-1	-1	1074	sp|Q6UN15|FIP1_HUMAN Pre-mRNA 3'-end-processing factor FIP1 OS=Homo sapiens OX=9606 GN=FIP1L1 PE=1 SV=1
ENSG00000145349	817	A0A024RDK3	CAMK2D	protein-coding	4	7.08832	7.07417	7.08947	5.9784	5.95039	6.1325	6.88627	6.86506	7.12014	5.45121	5.25671	5.37786	-1.7142	-1.88648	-1.54192	6.35588	-20.7745	24.0831	7.09395e-15	2.70269e-13	-1	-1	-0.647496	-0.826993	-0.467998	6.35588	-7.5314	6.03068	3.19673e-07	2.29877e-06	0	0	-1.58155	-1.75516	-1.40793	6.35588	-19.0195	22.3493	3.73766e-14	1.04543e-12	-1	-1	753	sp|Q13557|KCC2D_HUMAN Calcium/calmodulin-dependent protein kinase type II subunit delta OS=Homo sapiens OX=9606 GN=CAMK2D PE=1 SV=3
ENSG00000148672	2746	P00367	GLUD1	protein-coding	10	8.52745	8.51339	8.48025	7.80738	7.86132	7.92326	8.81734	8.90666	9.1422	7.97479	7.84499	7.83171	-0.619689	-0.77123	-0.468149	8.30256	-8.53775	7.59486	4.69363e-08	2.27421e-07	0	0	0.0235896	-0.129796	0.176975	8.30256	0.321096	-8.18077	0.751515	0.812079	0	0	-1.06428	-1.21328	-0.915268	8.30256	-14.9122	17.4671	3.3586e-12	4.98413e-11	-1	-1	111	sp|P00367|DHE3_HUMAN Glutamate dehydrogenase 1, mitochondrial OS=Homo sapiens OX=9606 GN=GLUD1 PE=1 SV=2
ENSG00000151176	196463	Q8NHP8	PLBD2	protein-coding	12	5.88869	5.90671	5.86576	6.35806	6.48591	6.47269	7.45905	7.51174	7.65841	6.32886	6.42211	6.40405	0.494986	0.337447	0.652525	6.5635	6.55999	3.80193	2.31655e-06	7.6172e-06	0	0	-0.0570056	-0.203493	0.0894815	6.5635	-0.812485	-7.7398	0.426212	0.527613	0	0	-1.15764	-1.29814	-1.01715	6.5635	-17.2031	20.3193	2.43042e-13	5.17739e-12	-1	-1	2798	sp|Q8NHP8|PLBL2_HUMAN Putative phospholipase B-like 2 OS=Homo sapiens OX=9606 GN=PLBD2 PE=1 SV=2
ENSG00000152556	5213	A0A024R0Y5	PFKM	protein-coding	12	5.73643	5.69008	5.6936	6.16677	6.28455	6.32214	7.71414	7.70008	7.72077	6.6899	6.6201	6.54755	0.916914	0.767004	1.06682	6.57384	12.7702	14.8368	5.43412e-11	5.59983e-10	0	0	0.365166	0.226933	0.503398	6.57384	5.5154	1.57109	2.23379e-05	0.00010021	0	0	-1.08923	-1.2189	-0.959559	6.57384	-17.5375	20.6709	1.69981e-13	3.84861e-12	-1	-1	977	sp|P08237|PFKAM_HUMAN ATP-dependent 6-phosphofructokinase, muscle type OS=Homo sapiens OX=9606 GN=PFKM PE=1 SV=2
ENSG00000155827	56254	Q5VTR2	RNF20	protein-coding	9	5.74644	5.80551	5.6448	5.21509	5.43695	5.33325	6.38621	6.40006	6.55341	5.46144	5.38577	5.37927	-0.318836	-0.493213	-0.144458	5.72902	-3.81746	-2.36622	0.00109992	0.00213531	0	0	0.0821015	-0.0931529	0.257356	5.72902	0.978092	-7.43073	0.339874	0.441639	0	0	-1.02964	-1.1948	-0.864483	5.72902	-13.0161	15.1757	3.87494e-11	4.07525e-10	-1	-1	1834	sp|Q5VTR2|BRE1A_HUMAN E3 ubiquitin-protein ligase BRE1A OS=Homo sapiens OX=9606 GN=RNF20 PE=1 SV=2
ENSG00000155876	10670	Q7L523	RRAGA	protein-coding	9	7.31245	7.35967	7.37996	7.74746	7.7111	7.73712	7.66409	7.51433	7.51496	6.48919	6.48699	6.5463	-0.844866	-0.977294	-0.712438	7.28864	-13.32	15.5086	2.56955e-11	2.88419e-10	0	0	-1.22466	-1.35275	-1.09656	7.28864	-19.9604	23.3217	1.50825e-14	1.10668e-12	-1	-1	-1.05886	-1.19001	-0.927714	7.28864	-16.8567	19.9204	3.54272e-13	7.27313e-12	-1	-1	2923.2	sp|Q7L523|RRAGA_HUMAN Ras-related GTP-binding protein A OS=Homo sapiens OX=9606 GN=RRAGA PE=1 SV=1
ENSG00000156515	3098	A8K7J7	HK1	protein-coding	10	8.10316	8.15927	8.14943	8.11604	8.12556	8.09804	9.32413	9.29317	9.35712	8.17249	8.26372	8.16942	0.0623913	-0.0503747	0.175157	8.4443	1.15516	-7.73195	0.261827	0.314347	0	0	0.0869649	-0.0242112	0.198141	8.4443	1.63316	-6.94495	0.118297	0.185485	0	0	-1.12358	-1.23108	-1.01609	8.4443	-21.8232	24.8184	2.79142e-15	1.18292e-13	-1	-1	102	sp|P19367|HXK1_HUMAN Hexokinase-1 OS=Homo sapiens OX=9606 GN=HK1 PE=1 SV=3
ENSG00000156976	1974	Q14240	EIF4A2	protein-coding	3	10.5334	10.4976	10.5063	8.137	8.15558	8.13967	9.57829	9.61836	9.60279	7.4795	7.41068	7.34849	-3.09694	-3.20389	-2.99	8.9173	-60.4601	44.8963	7.26209e-24	1.64424e-20	-1	-1	-0.729197	-0.844143	-0.614251	8.9173	-13.2449	15.4592	2.84226e-11	6.42488e-10	0	0	-2.18474	-2.29517	-2.07431	8.9173	-41.3044	37.4856	1.25823e-20	4.2403e-18	-1	-1	696	sp|Q14240|IF4A2_HUMAN Eukaryotic initiation factor 4A-II OS=Homo sapiens OX=9606 GN=EIF4A2 PE=1 SV=2
ENSG00000158290	8450	Q13620	CUL4B	protein-coding	X	6.89582	6.65229	6.81033	6.43373	6.33727	6.56569	9.43752	9.47637	9.88339	7.33708	7.16769	7.04413	0.406004	0.135287	0.676721	7.50344	3.21683	-4.1432	0.00621417	0.0104764	0	0	0.746496	0.475994	1.017	7.50344	5.9193	1.25827	3.75215e-05	0.00015892	0	0	-2.40398	-2.64216	-2.16581	7.50344	-21.6495	17.976	3.71279e-12	5.43845e-11	-1	-1	624	sp|Q13620|CUL4B_HUMAN Cullin-4B OS=Homo sapiens OX=9606 GN=CUL4B PE=1 SV=4
ENSG00000158716	54935	A0A140VJI5	DUSP23	protein-coding	1	3.15898	3.54211	3.54268	5.04816	4.88414	4.63353	7.95628	7.90532	7.18414	6.20432	6.49875	6.61906	2.99434	2.20992	3.77876	5.59812	8.59434	3.45908	1.01366e-05	2.92684e-05	1	1	1.56699	1.01669	2.11728	5.59812	6.41108	0.740209	0.000107432	0.000406275	1	1	-1.26713	-1.71665	-0.817606	5.59812	-6.34644	0.268659	0.000116166	0.000272032	-1	-1	1332	sp|Q9BVJ7|DUS23_HUMAN Dual specificity protein phosphatase 23 OS=Homo sapiens OX=9606 GN=DUSP23 PE=1 SV=1
ENSG00000159023	2035	P11171	EPB41	protein-coding	1	5.3427	5.35072	5.10831	4.96237	4.81423	4.75361	5.37672	5.38108	5.54899	4.2711	4.25238	4.25047	-1.00335	-1.21139	-0.795321	4.95106	-10.0697	10.8161	3.23819e-09	2.09392e-08	-1	-1	-0.586069	-0.795537	-0.376602	4.95106	-5.84157	2.62476	1.08534e-05	5.25238e-05	0	0	-1.1698	-1.37517	-0.964427	4.95106	-11.8924	13.7088	1.89749e-10	1.63354e-09	-1	-1	2688	sp|P11171|EPB41_HUMAN Protein 4.1 OS=Homo sapiens OX=9606 GN=EPB41 PE=1 SV=4
ENSG00000161011	8878	Q13501	SQSTM1	protein-coding	5	9.57025	9.68069	9.6577	8.43596	8.41191	8.40241	10.3306	10.3456	10.1999	8.55702	8.78482	8.8261	-0.920436	-1.0578	-0.78307	9.26691	-13.9898	16.2379	1.06663e-11	1.35457e-10	0	0	0.300324	0.157966	0.442682	9.26691	4.40459	-1.20111	0.000281381	0.000960696	0	0	-1.57701	-1.71102	-1.44301	9.26691	-24.5705	27.1153	2.9148e-16	1.78706e-14	-1	-1	1127	sp|Q13501|SQSTM_HUMAN Sequestosome-1 OS=Homo sapiens OX=9606 GN=SQSTM1 PE=1 SV=1
ENSG00000161960	1973	P60842	EIF4A1	protein-coding	17	2.92069	2.44842	2.28137	0.948497	1.16254	1.84733	2.80577	3.04281	2.97674	0.954452	1.67261	1.94081	-1.07144	-1.62361	-0.519265	2.0835	-4.05126	-0.901928	0.00063906	0.00130119	-1	-1	0.155673	-0.478955	0.7903	2.0835	0.512143	-6.68301	0.614238	0.697005	0	0	-1.49182	-2.01929	-0.964347	2.0835	-5.90493	3.24862	9.44708e-06	2.73324e-05	-1	-1	142	sp|P60842|IF4A1_HUMAN Eukaryotic initiation factor 4A-I OS=Homo sapiens OX=9606 GN=EIF4A1 PE=1 SV=1
ENSG00000162222	283237	Q8N5M4	TTC9C	protein-coding	11	5.15273	5.05712	5.15804	4.16717	3.82429	3.89479	5.0257	4.93952	4.64124	3.65894	3.57881	3.56096	-1.51463	-1.76345	-1.26582	4.38828	-12.7094	15.0403	5.91266e-11	6.03022e-10	-1	-1	-0.354205	-0.624547	-0.0838629	4.38828	-2.73551	-4.23487	0.0128508	0.0277936	0	0	-1.27741	-1.53236	-1.02246	4.38828	-10.4611	11.5646	1.70959e-09	1.15496e-08	-1	-1	1617	sp|Q8N5M4|TTC9C_HUMAN Tetratricopeptide repeat protein 9C OS=Homo sapiens OX=9606 GN=TTC9C PE=1 SV=1
ENSG00000162384	54987	Q9NWV4	CZIB	protein-coding	1	4.73727	4.9619	4.76013	4.52476	4.5355	4.52856	5.25937	5.09428	5.23661	3.94256	4.30354	4.155	-0.71304	-0.939077	-0.487003	4.66996	-6.58616	4.15717	2.19257e-06	7.24915e-06	0	0	-0.418264	-0.642781	-0.193747	4.66996	-3.88954	-1.81757	0.000930467	0.00277616	0	0	-1.08252	-1.30048	-0.864555	4.66996	-10.3693	11.3155	1.98278e-09	1.31983e-08	-1	-1	2197	sp|Q9NWV4|CZIB_HUMAN CXXC motif containing zinc binding protein OS=Homo sapiens OX=9606 GN=CZIB PE=1 SV=1
ENSG00000163931	7086	P29401	TKT	protein-coding	3	11.7167	11.8259	11.8507	10.4805	10.5524	10.4308	11.6173	11.5891	11.6185	9.87408	10.0461	10.0282	-1.82051	-1.93198	-1.70905	10.9692	-34.0991	33.5955	5.24871e-19	8.6653e-17	-1	-1	-0.510134	-0.625695	-0.394574	10.9692	-9.21668	8.84278	1.38538e-08	1.41566e-07	0	0	-1.62907	-1.74139	-1.51674	10.9692	-30.2801	31.2004	5.23906e-18	7.07939e-16	-1	-1	51	sp|P29401|TKT_HUMAN Transketolase OS=Homo sapiens OX=9606 GN=TKT PE=1 SV=3
ENSG00000163938	26354	Q9BVP2	GNL3	protein-coding	3	7.13856	7.10223	7.21041	6.7667	6.77064	6.76003	7.801	7.72367	7.80748	6.7866	6.75242	6.75876	-0.38393	-0.510144	-0.257716	7.11488	-6.35099	3.2325	3.606e-06	1.13825e-05	0	0	0.00100033	-0.125456	0.127457	7.11488	0.0165158	-8.12447	0.986989	0.99074	0	0	-1.00953	-1.13179	-0.887274	7.11488	-17.24	20.3308	2.33557e-13	5.00221e-12	-1	-1	1446	sp|Q9BVP2|GNL3_HUMAN Guanine nucleotide-binding protein-like 3 OS=Homo sapiens OX=9606 GN=GNL3 PE=1 SV=2
ENSG00000163993	6286	P25815	S100P	protein-coding	4	8.46547	8.76102	8.6161	7.60169	7.13615	7.24642	5.85479	5.34487	4.94575	2.76631	2.71858	2.76658	-5.86392	-6.51832	-5.20951	6.01865	-19.8133	12.9852	1.01908e-09	7.50528e-09	-1	-1	-4.57391	-5.23526	-3.91255	6.01865	-15.2921	10.3188	1.45626e-08	1.47621e-07	-1	-1	-2.65302	-3.35753	-1.94851	6.01865	-8.32657	3.96185	5.6778e-06	1.72236e-05	-1	-1	1905	sp|P25815|S100P_HUMAN Protein S100-P OS=Homo sapiens OX=9606 GN=S100P PE=1 SV=2
ENSG00000164120	3248	P15428	HPGD	protein-coding	4	5.61432	5.6294	5.79982	4.7696	4.68359	4.88699	3.4721	3.69339	3.69726	1.99085	1.5649	1.67319	-3.90535	-4.25857	-3.55214	3.95628	-23.0846	26.1456	9.58982e-16	4.87144e-14	-1	-1	-2.99532	-3.35412	-2.63653	3.95628	-17.4298	20.9534	1.90598e-13	9.20972e-12	-1	-1	-1.83565	-2.22784	-1.44347	3.95628	-9.77224	10.7565	5.32386e-09	3.14843e-08	-1	-1	2650	sp|P15428|PGDH_HUMAN 15-hydroxyprostaglandin dehydrogenase [NAD(+)] OS=Homo sapiens OX=9606 GN=HPGD PE=1 SV=1
ENSG00000164237	134147	Q96DG6	CMBL	protein-coding	5	7.3761	7.401	7.46409	6.22778	6.22225	6.31634	7.35984	7.45147	7.54678	6.38999	6.21945	6.29631	-1.10762	-1.25172	-0.96353	6.85595	-16.0489	19.0262	8.76355e-13	1.57119e-11	-1	-1	0.0534146	-0.0978441	0.204673	6.85595	0.737288	-7.78126	0.469628	0.567355	0	0	-1.14254	-1.28652	-0.998549	6.85595	-16.567	19.6042	4.88067e-13	9.59723e-12	-1	-1	2394	sp|Q96DG6|CMBL_HUMAN Carboxymethylenebutenolidase homolog OS=Homo sapiens OX=9606 GN=CMBL PE=1 SV=1
ENSG00000165410	1073	Q9Y281	CFL2	protein-coding	14	3.91774	3.71301	4.02316	4.56412	4.69361	4.45207	5.98225	5.92455	6.20268	4.56464	4.32351	4.44331	0.574205	0.30517	0.843241	4.73372	4.4561	-0.556069	0.000249736	0.000547905	0	0	-0.119509	-0.349784	0.110765	4.73372	-1.08356	-7.14606	0.291628	0.390868	0	0	-1.57143	-1.78052	-1.36233	4.73372	-15.6911	18.7838	1.32558e-12	2.235e-11	-1	-1	1165	sp|Q9Y281|COF2_HUMAN Cofilin-2 OS=Homo sapiens OX=9606 GN=CFL2 PE=1 SV=1
ENSG00000166340	1200	O14773	TPP1	protein-coding	11	5.59968	5.59737	5.6949	5.45646	5.44053	5.23834	6.75854	6.80028	7.04623	5.77789	5.88962	5.73447	0.165511	-0.0246202	0.355642	5.91952	1.81749	-6.50855	0.084368	0.113568	0	0	0.414746	0.226542	0.602949	5.91952	4.60099	-0.414131	0.00017865	0.000642776	0	0	-1.06393	-1.23669	-0.891166	5.91952	-12.8577	14.8966	4.81535e-11	4.94238e-10	-1	-1	2119	sp|O14773|TPP1_HUMAN Tripeptidyl-peptidase 1 OS=Homo sapiens OX=9606 GN=TPP1 PE=1 SV=2
ENSG00000166598	7184	P14625	HSP90B1	protein-coding	12	9.96084	9.90348	9.96395	9.11651	9.15427	9.24462	10.2767	10.2216	10.4294	9.30579	9.26152	9.21012	-0.681881	-0.80297	-0.560791	9.67073	-11.7571	13.0009	2.31535e-10	2.01405e-09	0	0	0.0896746	-0.0335564	0.212906	9.67073	1.51931	-7.19914	0.144553	0.219677	0	0	-1.04582	-1.16524	-0.926401	9.67073	-18.2844	21.2823	7.81455e-14	1.97848e-12	-1	-1	60	sp|P14625|ENPL_HUMAN Endoplasmin OS=Homo sapiens OX=9606 GN=HSP90B1 PE=1 SV=1
ENSG00000166825	290	A0A024RC61	ANPEP	protein-coding	15	8.46497	8.49989	8.49446	10.401	10.4542	10.3512	10.8788	10.8988	10.7588	9.49443	9.73742	9.61237	1.12309	0.988783	1.25739	9.8372	17.4591	20.4724	1.84747e-13	4.13429e-12	1	1	-0.793155	-0.914987	-0.671323	9.8372	-13.5924	15.7746	1.78948e-11	4.32339e-10	0	0	-1.23753	-1.35904	-1.11602	9.8372	-21.2641	24.207	4.56559e-15	1.79109e-13	-1	-1	61	sp|P15144|AMPN_HUMAN Aminopeptidase N OS=Homo sapiens OX=9606 GN=ANPEP PE=1 SV=4
ENSG00000167110	2801	Q08379	GOLGA2	protein-coding	9	8.20821	8.2957	8.14707	6.23314	6.15059	5.99928	6.89959	6.91868	6.56705	5.26634	5.58778	5.44936	-2.79585	-2.99464	-2.59707	6.64357	-29.3651	30.8376	9.47641e-18	1.08835e-15	-1	-1	-0.709248	-0.924417	-0.49408	6.64357	-6.88204	4.67002	1.18465e-06	7.36874e-06	0	0	-1.38253	-1.59391	-1.17116	6.64357	-13.6562	16.0438	1.64546e-11	1.92607e-10	-1	-1	2605	sp|Q08379|GOGA2_HUMAN Golgin subfamily A member 2 OS=Homo sapiens OX=9606 GN=GOLGA2 PE=1 SV=3
ENSG00000167257	257160	A0A024R3D4	RNF214	protein-coding	11	4.99388	4.79265	4.70201	3.82229	3.7836	3.89479	4.9542	4.8175	4.7236	3.55512	3.70596	3.75578	-1.15993	-1.39353	-0.92634	4.29178	-10.3673	11.4281	1.98912e-09	1.35245e-08	-1	-1	-0.170654	-0.422596	0.0812885	4.29178	-1.4142	-6.55307	0.172894	0.255472	0	0	-1.17964	-1.41372	-0.945563	4.29178	-10.5217	11.658	1.55085e-09	1.06083e-08	-1	-1	2615	sp|Q8ND24|RN214_HUMAN RING finger protein 214 OS=Homo sapiens OX=9606 GN=RNF214 PE=1 SV=2
ENSG00000167658	1938	P13639	EEF2	protein-coding	19	12.6236	12.7244	12.7269	12.8192	12.8224	12.7659	13.4025	13.4004	13.3833	12.0495	12.267	12.2409	-0.511781	-0.617525	-0.406037	12.7688	-10.1047	10.0944	3.05614e-09	1.9914e-08	0	0	-0.621755	-0.725647	-0.517863	12.7688	-12.495	14.0317	7.98261e-11	1.55346e-09	0	0	-1.21439	-1.31745	-1.11134	12.7688	-24.603	26.9221	2.84214e-16	1.75957e-14	-1	-1	64	sp|P13639|EF2_HUMAN Elongation factor 2 OS=Homo sapiens OX=9606 GN=EEF2 PE=1 SV=4
ENSG00000167978	23524	A0A140VK53	SRRM2	protein-coding	16	9.2179	9.00546	9.04206	8.96726	9.06167	9.02851	10.1118	10.14	10.0123	8.8341	9.14385	8.95723	-0.113133	-0.264406	0.0381399	9.29351	-1.56144	-7.27431	0.134323	0.173207	0	0	-0.0468245	-0.196324	0.102675	9.29351	-0.653931	-8.10522	0.520709	0.614498	0	0	-1.11728	-1.2626	-0.971952	9.29351	-16.0515	18.7864	8.73766e-13	1.57189e-11	-1	-1	99	sp|Q9UQ35|SRRM2_HUMAN Serine/arginine repetitive matrix protein 2 OS=Homo sapiens OX=9606 GN=SRRM2 PE=1 SV=2
ENSG00000168374	378	P18085	ARF4	protein-coding	3	9.49377	9.53877	9.47662	8.26903	8.37721	8.32966	8.83961	8.83459	8.80758	7.89662	7.55982	7.70064	-1.77729	-1.91684	-1.63775	8.59366	-26.5917	28.7626	6.40365e-17	5.15185e-15	-1	-1	-0.599765	-0.74376	-0.455771	8.59366	-8.69628	8.05418	3.51157e-08	3.21148e-07	0	0	-1.10179	-1.24507	-0.958507	8.59366	-16.0547	18.8832	8.7058e-13	1.57189e-11	-1	-1	1204	sp|P18085|ARF4_HUMAN ADP-ribosylation factor 4 OS=Homo sapiens OX=9606 GN=ARF4 PE=1 SV=3
ENSG00000168488	11273	H3BUF6	ATXN2L	protein-coding	16	8.04762	7.97564	8.00851	7.04185	7.14786	7.04381	8.23181	8.29926	8.01759	6.88035	7.17366	6.95765	-1.01262	-1.17758	-0.84766	7.5688	-12.8165	14.7415	5.09692e-11	5.30059e-10	-1	-1	-0.082013	-0.251624	0.0875976	7.5688	-1.00955	-7.63419	0.324937	0.426284	0	0	-1.18987	-1.35382	-1.02591	7.5688	-15.1521	17.8353	2.51149e-12	3.87205e-11	-1	-1	476	sp|Q8WWM7|ATX2L_HUMAN Ataxin-2-like protein OS=Homo sapiens OX=9606 GN=ATXN2L PE=1 SV=2
ENSG00000169738	51181	Q7Z4W1	DCXR	protein-coding	17	4.22484	4.50806	4.59499	5.28301	5.21704	5.46186	6.59721	6.36761	6.38758	5.09184	5.01003	5.22013	0.65063	0.409387	0.891873	5.33035	5.63089	2.00385	1.72764e-05	4.74959e-05	0	0	-0.206621	-0.413437	0.000194109	5.33035	-2.08588	-5.8305	0.0501953	0.0896406	0	0	-1.34473	-1.5401	-1.14937	5.33035	-14.3709	17.0421	6.56737e-12	8.7985e-11	-1	-1	2983	sp|Q7Z4W1|DCXR_HUMAN L-xylulose reductase OS=Homo sapiens OX=9606 GN=DCXR PE=1 SV=2
ENSG00000170421	3856	Q7L4M3	KRT8	protein-coding	12	11.9082	12.0315	12.049	10.8991	10.9159	10.8179	9.17081	9.10361	8.87416	7.22206	7.45284	7.48005	-4.6191	-4.7737	-4.4645	9.82709	-62.3896	45.4215	4.32782e-24	1.51702e-20	-1	-1	-3.49961	-3.65755	-3.34166	9.82709	-46.2665	39.6226	1.4949e-21	2.96159e-18	-1	-1	-1.67454	-1.84464	-1.50445	9.82709	-20.5573	23.635	9.09711e-15	3.17577e-13	-1	-1	11	sp|P05787|K2C8_HUMAN Keratin, type II cytoskeletal 8 OS=Homo sapiens OX=9606 GN=KRT8 PE=1 SV=7
ENSG00000171223	3726	P17275	JUNB	protein-coding	19	7.14739	7.51721	7.31189	7.2052	7.20851	6.91985	8.55032	8.51813	7.95411	6.70875	6.86059	6.99397	-0.482071	-0.86154	-0.102601	7.40799	-2.82108	-5.07777	0.0177148	0.0273115	0	0	-0.266457	-0.643049	0.110135	7.40799	-1.57122	-6.93658	0.146448	0.222047	0	0	-1.50137	-1.86406	-1.13869	7.40799	-9.19267	4.1019	2.85127e-06	9.16443e-06	-1	-1	774	sp|P17275|JUNB_HUMAN Transcription factor JunB OS=Homo sapiens OX=9606 GN=JUNB PE=1 SV=1
ENSG00000171858	6227	P63220	RPS21	protein-coding	20	7.5893	7.34716	8.03511	7.74532	7.50893	7.77475	10.046	9.23881	9.22521	8.37354	8.07122	8.61361	0.696435	0.0554208	1.33745	8.29741	2.4868	-5.80217	0.0365034	0.0529801	0	0	0.682309	0.0533753	1.31124	8.29741	2.48316	-5.66174	0.0367154	0.068653	0	0	-1.15332	-1.74534	-0.561306	8.29741	-4.45908	-2.81358	0.00189642	0.00354312	-1	-1	1080	sp|P63220|RS21_HUMAN 40S ribosomal protein S21 OS=Homo sapiens OX=9606 GN=RPS21 PE=1 SV=1
ENSG00000173166	65059	Q70E73	RAPH1	protein-coding	2	3.70173	3.25845	3.57683	3.65008	3.83157	4.15819	4.52839	4.98516	4.9956	2.59451	2.98412	2.72286	-0.758395	-1.18057	-0.336221	3.74896	-3.75061	-1.92511	0.00128437	0.00246142	0	0	-1.12859	-1.5161	-0.741084	3.74896	-6.08073	3.47001	6.44416e-06	3.31065e-05	-1	-1	-2.08679	-2.45593	-1.71766	3.74896	-11.803	13.8173	2.16367e-10	1.82989e-09	-1	-1	1849	sp|Q70E73|RAPH1_HUMAN Ras-associated and pleckstrin homology domains-containing protein 1 OS=Homo sapiens OX=9606 GN=RAPH1 PE=1 SV=3
ENSG00000173812	10209	P41567	EIF1	protein-coding	17	10.2275	10.2309	10.24	9.01008	8.94626	9.04925	10.149	10.116	10.0222	8.7976	8.69682	8.80634	-1.46448	-1.57439	-1.35456	9.52433	-27.8178	29.6071	2.69071e-17	2.60031e-15	-1	-1	-0.2324	-0.346233	-0.118566	9.52433	-4.26249	-1.55788	0.000391232	0.00128564	0	0	-1.32896	-1.43956	-1.21836	9.52433	-25.0871	27.5325	1.95735e-16	1.30671e-14	-1	-1	2070.2	sp|P41567|EIF1_HUMAN Eukaryotic translation initiation factor 1 OS=Homo sapiens OX=9606 GN=EIF1 PE=1 SV=1
ENSG00000174444	6124	P36578	RPL4	protein-coding	15	11.354	11.3628	11.4481	11.4499	11.53	11.5148	12.3288	12.2137	12.4715	11.2866	11.2955	11.3319	-0.0848555	-0.201468	0.0317573	11.6323	-1.51926	-7.52613	0.144566	0.18506	0	0	-0.19406	-0.30851	-0.0796088	11.6323	-3.54008	-3.43107	0.00208979	0.00564822	0	0	-1.03071	-1.14312	-0.918296	11.6323	-19.1434	22.0293	3.30894e-14	9.44925e-13	-1	-1	270	sp|P36578|RL4_HUMAN 60S ribosomal protein L4 OS=Homo sapiens OX=9606 GN=RPL4 PE=1 SV=5
ENSG00000175294	117144	Q8NEC5	CATSPER1	protein-coding	11	0.866696	1.56245	1.08181	-3.32949	-1.71578	-2.27736	1.26923	1.45785	-0.113644	-2.23669	-1.05401	-2.45151	-3.15806	-4.39351	-1.92261	-0.578371	-5.33695	2.47766	3.33187e-05	8.67578e-05	-1	-1	0.46449	-1.24546	2.17444	-0.578371	0.56714	-5.66843	0.577018	0.665115	0	0	-2.92164	-4.18333	-1.65994	-0.578371	-4.83469	1.40165	0.000104338	0.000246815	-1	-1	2715	sp|Q8NEC5|CTSR1_HUMAN Cation channel sperm-associated protein 1 OS=Homo sapiens OX=9606 GN=CATSPER1 PE=1 SV=3
ENSG00000177731	2314	Q13045	FLII	protein-coding	17	9.18992	9.25516	9.224	9.1588	9.14909	9.0649	8.87333	8.86615	8.97116	7.73667	7.95442	7.87355	-1.37328	-1.50039	-1.24618	8.77643	-22.5579	25.5122	1.48807e-15	7.14681e-14	-1	-1	-1.2747	-1.4006	-1.1488	8.77643	-21.1391	24.3516	5.10458e-15	4.4209e-13	-1	-1	-1.05155	-1.18034	-0.922753	8.77643	-17.0464	20.0263	2.87972e-13	6.03712e-12	-1	-1	1514	sp|Q13045|FLII_HUMAN Protein flightless-1 homolog OS=Homo sapiens OX=9606 GN=FLII PE=1 SV=2
ENSG00000182054	3418	P48735	IDH2	protein-coding	15	4.76049	4.72466	4.71994	5.31653	5.47695	5.32832	5.59615	5.51007	5.47235	4.20846	4.23139	4.54724	-0.412115	-0.632715	-0.191515	4.99105	-3.90041	-1.96124	0.000907268	0.0017936	0	0	-1.05575	-1.25615	-0.855347	4.99105	-10.9992	12.452	7.29884e-10	1.06031e-08	-1	-1	-1.20781	-1.41175	-1.00386	4.99105	-12.3649	14.3993	9.59675e-11	8.97868e-10	-1	-1	1008	sp|P48735|IDHP_HUMAN Isocitrate dehydrogenase [NADP], mitochondrial OS=Homo sapiens OX=9606 GN=IDH2 PE=1 SV=2
ENSG00000182196	51329	Q66PJ3	ARL6IP4	protein-coding	12	-3.43098	-1.70289	-1.72555	-4.06645	-5.80324	-1.98786	-0.996666	-1.0202	-0.884162	-4.55862	-3.86137	-1.71454	-1.23533	-3.19812	0.727451	-2.64604	-1.31404	-5.01694	0.203911	0.251913	0	0	0.58076	-1.66566	2.82718	-2.64604	0.539763	-5.41191	0.595402	0.681817	0	0	-2.48513	-4.24304	-0.727226	-2.64604	-2.95156	-2.45578	0.00797003	0.0132098	-1	-1	1065	sp|Q66PJ3|AR6P4_HUMAN ADP-ribosylation factor-like protein 6-interacting protein 4 OS=Homo sapiens OX=9606 GN=ARL6IP4 PE=1 SV=3
ENSG00000184047	56616	K7X1S0	DIABLO	protein-coding	12	1.1338	-0.19388	-0.216535	0.325864	-0.758847	0.280633	1.32526	1.84487	1.40341	0.00616667	-0.802473	0.607386	-0.206403	-1.19061	0.777802	0.412972	-0.437852	-6.40888	0.666251	0.713281	0	0	0.0540734	-0.92159	1.02974	0.412972	0.115713	-6.34687	0.90905	0.935554	0	0	-1.56933	-2.39784	-0.740817	0.412972	-3.95469	-0.779372	0.000799805	0.00161069	-1	-1	1484	sp|Q9NR28|DBLOH_HUMAN Diablo IAP-binding mitochondrial protein OS=Homo sapiens OX=9606 GN=DIABLO PE=1 SV=1
ENSG00000184110	8663	A0A024QYU9	EIF3C	protein-coding	16	5.68015	5.32374	5.61499	5.8824	4.76376	5.62216	6.2962	6.30216	5.44094	5.38439	4.71732	4.34002	-0.673877	-1.59866	0.250911	5.44735	-1.66788	-6.67313	0.132273	0.170819	0	0	-0.546771	-1.45289	0.359351	5.44735	-1.38116	-6.91	0.203029	0.292341	0	0	-1.18173	-2.07307	-0.290394	5.44735	-3.0346	-4.61665	0.0153892	0.0241848	-1	-1	1246	sp|Q99613|EIF3C_HUMAN Eukaryotic translation initiation factor 3 subunit C OS=Homo sapiens OX=9606 GN=EIF3C PE=1 SV=1
ENSG00000187109	4673	B7Z2V4	NAP1L1	protein-coding	12	9.51489	9.44944	9.55205	9.1898	9.29582	9.3333	10.1776	10.1006	10.4068	9.20656	9.0901	9.09072	-0.373522	-0.519309	-0.227735	9.53398	-5.34928	0.777273	3.24076e-05	8.45895e-05	0	0	-0.140701	-0.28577	0.00436811	9.53398	-2.02497	-6.38817	0.0566204	0.0992564	0	0	-1.09226	-1.23394	-0.950586	9.53398	-16.0963	18.8288	8.3008e-13	1.51392e-11	-1	-1	1061	sp|P55209|NP1L1_HUMAN Nucleosome assembly protein 1-like 1 OS=Homo sapiens OX=9606 GN=NAP1L1 PE=1 SV=1
ENSG00000187134	1645	Q04828	AKR1C1	protein-coding	10	6.51787	6.4774	6.59047	6.16357	6.12713	6.15495	10.1386	10.0407	10.0424	5.41532	5.47774	5.39189	-1.10258	-1.25243	-0.952727	7.04484	-15.3619	18.2947	1.9541e-12	3.12834e-11	-1	-1	-0.721595	-0.871713	-0.571476	7.04484	-10.0359	10.7014	3.42464e-09	4.0657e-08	0	0	-4.64807	-4.78026	-4.51588	7.04484	-73.4135	48.3134	1.60439e-25	6.35699e-22	-1	-1	299	sp|Q04828|AK1C1_HUMAN Aldo-keto reductase family 1 member C1 OS=Homo sapiens OX=9606 GN=AKR1C1 PE=1 SV=1
ENSG00000188522	644815	A6ND36	FAM83G	protein-coding	17	7.00746	7.2421	7.07161	6.79489	6.69486	6.83145	7.64255	7.552	7.4172	5.47984	5.4703	5.68747	-1.56656	-1.74691	-1.38622	6.74098	-18.1357	21.4348	9.10126e-14	2.24682e-12	-1	-1	-1.22828	-1.40844	-1.04812	6.74098	-14.2341	16.9567	7.80678e-12	2.16689e-10	-1	-1	-1.99733	-2.17428	-1.82038	6.74098	-23.5667	26.5025	6.46666e-16	3.47424e-14	-1	-1	2924	sp|A6ND36|FA83G_HUMAN Protein FAM83G OS=Homo sapiens OX=9606 GN=FAM83G PE=1 SV=2
ENSG00000196235	6829	O00267	SUPT5H	protein-coding	19	6.77399	6.86316	6.7126	7.3026	7.18242	7.08775	7.86737	7.89083	7.70764	6.53524	6.81312	6.67921	-0.115345	-0.288556	0.0578651	7.11799	-1.39035	-7.2954	0.179915	0.225609	0	0	-0.524256	-0.689835	-0.358677	7.11799	-6.61053	3.94086	2.08324e-06	1.21431e-05	0	0	-1.15704	-1.32066	-0.993426	7.11799	-14.7645	17.3757	4.02498e-12	5.83106e-11	-1	-1	1594	sp|O00267|SPT5H_HUMAN Transcription elongation factor SPT5 OS=Homo sapiens OX=9606 GN=SUPT5H PE=1 SV=1
ENSG00000196576	23654	O15031	PLXNB2	protein-coding	22	9.70382	9.72107	9.73148	9.2443	9.28584	9.28472	9.59165	9.64712	9.57026	8.42313	8.69936	8.56445	-1.16214	-1.28715	-1.03714	9.28893	-19.4102	22.5222	2.55175e-14	7.53123e-13	-1	-1	-0.714615	-0.840096	-0.589133	9.28893	-11.8902	13.3987	1.90348e-10	3.28988e-09	0	0	-1.04683	-1.17253	-0.921138	9.28893	-17.3882	20.359	1.99247e-13	4.42899e-12	-1	-1	2584	sp|O15031|PLXB2_HUMAN Plexin-B2 OS=Homo sapiens OX=9606 GN=PLXNB2 PE=1 SV=3
ENSG00000196839	100	A0A0S2Z381	ADA	protein-coding	20	4.41241	4.68015	4.61156	3.74305	3.82064	3.78393	6.14093	6.06271	6.18509	4.99789	5.00797	4.94937	0.407145	0.214774	0.599515	4.86631	4.41883	-0.798578	0.000272244	0.000593098	0	0	1.20184	0.994785	1.4089	4.86631	12.1186	14.271	1.36562e-10	2.47357e-09	1	1	-1.14147	-1.3045	-0.978439	4.86631	-14.6182	17.3905	4.82195e-12	6.72738e-11	-1	-1	2011	sp|P00813|ADA_HUMAN Adenosine deaminase OS=Homo sapiens OX=9606 GN=ADA PE=1 SV=3
ENSG00000196961	160	O95782	AP2A1	protein-coding	19	7.0592	6.96217	7.0198	7.83956	7.76981	7.85635	8.68072	8.63622	8.48845	7.39618	7.61791	7.5064	0.489933	0.340156	0.63971	7.73606	6.82951	4.23854	1.32034e-06	4.58003e-06	0	0	-0.318853	-0.459552	-0.178154	7.73606	-4.73148	-0.365642	0.000132253	0.000489397	0	0	-1.10219	-1.24063	-0.963763	7.73606	-16.6235	19.5669	4.58319e-13	9.09123e-12	-1	-1	1018	sp|O95782|AP2A1_HUMAN AP-2 complex subunit alpha-1 OS=Homo sapiens OX=9606 GN=AP2A1 PE=1 SV=3
ENSG00000197157	27044	A0A140VK49	SND1	protein-coding	7	8.95065	8.95854	8.97122	8.63117	8.68341	8.5614	9.33345	9.34981	9.41982	8.12606	8.31595	8.1741	-0.758312	-0.881001	-0.635622	8.78963	-12.9044	14.7807	4.51544e-11	4.75832e-10	0	0	-0.424478	-0.547088	-0.301867	8.78963	-7.22812	5.11595	5.85228e-07	3.9419e-06	0	0	-1.16445	-1.2853	-1.04361	8.78963	-20.1184	23.2191	1.30007e-14	4.21366e-13	-1	-1	52	sp|Q7KZF4|SND1_HUMAN Staphylococcal nuclease domain-containing protein 1 OS=Homo sapiens OX=9606 GN=SND1 PE=1 SV=1
ENSG00000197256	25959	Q63ZY3	KANK2	protein-coding	19	5.85056	5.92253	5.8795	6.19525	6.21531	6.21137	7.75264	7.67776	7.55854	5.20681	5.39209	5.37927	-0.56855	-0.739199	-0.3979	6.27014	-6.95602	4.7203	1.0175e-06	3.60767e-06	0	0	-0.890182	-1.05273	-0.727631	6.27014	-11.4337	12.9941	3.75288e-10	5.95987e-09	0	0	-2.34883	-2.50299	-2.19468	6.27014	-31.8129	32.4086	2.01544e-18	3.16265e-16	-1	-1	1801	sp|Q63ZY3|KANK2_HUMAN KN motif and ankyrin repeat domain-containing protein 2 OS=Homo sapiens OX=9606 GN=KANK2 PE=1 SV=1
ENSG00000197712	92689	Q8IWE2	FAM114A1	protein-coding	4	7.08241	7.04814	7.08156	5.48108	5.48043	5.62082	6.10937	6.18321	6.16473	4.98248	4.87898	4.96447	-2.124	-2.27464	-1.97337	5.92314	-29.4401	30.9203	9.02127e-18	1.04364e-15	-1	-1	-0.578027	-0.739764	-0.41629	5.92314	-7.46168	5.96186	3.66944e-07	2.59978e-06	0	0	-1.20562	-1.36441	-1.04683	5.92314	-15.8521	18.9233	1.09935e-12	1.91048e-11	-1	-1	2464	sp|Q8IWE2|NXP20_HUMAN Protein NOXP20 OS=Homo sapiens OX=9606 GN=FAM114A1 PE=1 SV=2
ENSG00000197958	6136	P30050	RPL12	protein-coding	9	10.7929	10.8302	10.89	10.2977	10.2233	10.2379	11.5209	11.4012	10.9855	10.0304	10.0811	10.1368	-0.757486	-0.986655	-0.528317	10.619	-7.19214	2.30109	1.02706e-05	2.96156e-05	0	0	-0.171637	-0.402998	0.0597244	10.619	-1.61421	-7.14808	0.132145	0.203732	0	0	-1.22852	-1.45376	-1.00327	10.619	-11.8676	7.97688	4.83396e-08	2.29795e-07	-1	-1	1268	sp|P30050|RL12_HUMAN 60S ribosomal protein L12 OS=Homo sapiens OX=9606 GN=RPL12 PE=1 SV=1
ENSG00000198563	7919	A0A024RCM3	DDX39B	protein-coding	6	5.74975	5.65669	5.3314	4.97703	5.06481	4.96528	6.35711	6.29182	6.37101	4.85853	5.02839	4.9942	-0.618603	-0.82465	-0.412556	5.4705	-6.26821	3.29971	4.30355e-06	1.33949e-05	0	0	-0.0532208	-0.263923	0.157482	5.4705	-0.527362	-7.70223	0.603824	0.688391	0	0	-1.38708	-1.58173	-1.19242	5.4705	-14.8779	17.7125	3.50257e-12	5.1659e-11	-1	-1	342	sp|Q13838|DX39B_HUMAN Spliceosome RNA helicase DDX39B OS=Homo sapiens OX=9606 GN=DDX39B PE=1 SV=1
ENSG00000198612	10920	A0A024R4D1	COPS8	protein-coding	2	5.6485	5.81886	5.82016	7.13587	7.2495	7.2736	8.78196	8.74238	8.93667	7.95256	7.67407	7.79127	2.04357	1.86001	2.22712	7.40212	23.2446	26.2536	8.40739e-16	4.40281e-14	1	1	0.592406	0.434142	0.75067	7.40212	7.8151	6.38751	1.83614e-07	1.40314e-06	0	0	-1.00603	-1.1559	-0.856163	7.40212	-14.0151	16.3061	1.03247e-11	1.29561e-10	-1	-1	1633	sp|Q99627|CSN8_HUMAN COP9 signalosome complex subunit 8 OS=Homo sapiens OX=9606 GN=COPS8 PE=1 SV=1
ENSG00000203485	64423	Q27J81	INF2	protein-coding	14	9.52606	9.6352	9.61503	8.81689	8.81279	8.7543	8.8175	8.76607	8.58212	7.60388	7.78864	7.69499	-1.90137	-2.03735	-1.7654	8.70112	-29.1958	30.6154	1.0595e-17	1.19092e-15	-1	-1	-1.10311	-1.24136	-0.964858	8.70112	-16.6592	19.7511	4.40517e-13	1.8618e-11	-1	-1	-1.03294	-1.17358	-0.892302	8.70112	-15.3344	18.0124	2.01902e-12	3.19356e-11	-1	-1	909	sp|Q27J81|INF2_HUMAN Inverted formin-2 OS=Homo sapiens OX=9606 GN=INF2 PE=1 SV=2
ENSG00000203879	2664	A0A0S2Z3X8	GDI1	protein-coding	X	6.94659	6.993	6.93074	6.26334	6.28786	6.11448	7.30167	7.29203	7.0867	5.8015	5.97941	5.83441	-1.0908	-1.25349	-0.928111	6.56931	-13.9984	16.4924	1.05483e-11	1.34066e-10	-1	-1	-0.358593	-0.525201	-0.191986	6.56931	-4.4937	-0.73622	0.000228919	0.000801267	0	0	-1.36526	-1.52578	-1.20475	6.56931	-17.758	20.9755	1.34733e-13	3.1449e-12	-1	-1	416	sp|P31150|GDIA_HUMAN Rab GDP dissociation inhibitor alpha OS=Homo sapiens OX=9606 GN=GDI1 PE=1 SV=2
ENSG00000204568	28973	B0S7P4	MRPS18B	protein-coding	6	6.54963	6.68247	6.81748	5.99919	5.89677	5.9163	6.95114	6.84221	7.01812	5.78086	5.75273	5.74544	-0.927187	-1.08966	-0.764712	6.32936	-11.9146	13.5495	1.83685e-10	1.64569e-09	0	0	-0.176293	-0.343211	-0.00937477	6.32936	-2.2051	-5.7206	0.0394906	0.0730152	0	0	-1.17316	-1.3334	-1.01291	6.32936	-15.2855	18.1282	2.14033e-12	3.34708e-11	-1	-1	802	sp|Q9Y676|RT18B_HUMAN 28S ribosomal protein S18b, mitochondrial OS=Homo sapiens OX=9606 GN=MRPS18B PE=1 SV=1
ENSG00000204842	6311	F8VQP2	ATXN2	protein-coding	12	5.97911	5.77222	5.88973	5.43671	5.62145	5.57854	6.15743	6.19897	6.07754	4.88502	5.16746	4.90311	-0.902001	-1.09313	-0.710871	5.63894	-9.8532	10.3174	4.64542e-09	2.87824e-08	0	0	-0.572225	-0.763108	-0.381341	5.63894	-6.25887	3.40837	4.39051e-06	2.35324e-05	0	0	-1.17387	-1.36161	-0.986127	5.63894	-13.0545	15.2848	3.6774e-11	3.90376e-10	-1	-1	1440	sp|Q99700|ATX2_HUMAN Ataxin-2 OS=Homo sapiens OX=9606 GN=ATXN2 PE=1 SV=2
ENSG00000205339	10527	B3KNG9	IPO7	protein-coding	11	9.25457	9.25572	9.28971	8.79715	8.81853	8.88454	9.18164	9.28798	9.60846	8.37882	8.23787	8.19145	-0.994093	-1.16565	-0.822541	8.9322	-12.1348	13.1062	2.36569e-10	2.0522e-09	0	0	-0.559865	-0.731976	-0.387753	8.9322	-6.81204	4.02	1.74273e-06	1.03293e-05	0	0	-1.08078	-1.25186	-0.909689	8.9322	-13.2289	14.5986	5.46978e-11	5.51116e-10	-1	-1	1236	sp|O95373|IPO7_HUMAN Importin-7 OS=Homo sapiens OX=9606 GN=IPO7 PE=1 SV=1
ENSG00000221926	10626	O95361	TRIM16	protein-coding	17	5.27982	5.43351	5.28912	5.84194	5.83655	5.59915	6.55463	6.50746	6.30973	5.16987	4.89686	5.08679	-0.273999	-0.489093	-0.0589042	5.65045	-2.6596	-4.84787	0.0151626	0.0236971	0	0	-0.701064	-0.901852	-0.500276	5.65045	-7.28982	5.58222	5.1697e-07	3.51981e-06	0	0	-1.40042	-1.59699	-1.20386	5.65045	-14.8747	17.6944	3.51601e-12	5.17893e-11	-1	-1	1505	sp|O95361|TRI16_HUMAN Tripartite motif-containing protein 16 OS=Homo sapiens OX=9606 GN=TRIM16 PE=1 SV=3
ENSG00000241343	6173	J3KQN4	RPL36A	protein-coding	X	2.26018	1.53918	1.92274	1.44662	0.766615	0.0445658	2.11086	2.0713	2.22805	-0.166301	1.09283	0.159927	-1.60498	-2.34461	-0.865352	1.28971	-4.53058	0.455015	0.000210204	0.000467648	-1	-1	-0.508481	-1.32903	0.312064	1.28971	-1.29381	-5.71589	0.210678	0.301222	0	0	-1.85436	-2.57826	-1.13045	1.28971	-5.34821	2.26287	3.24857e-05	8.50035e-05	-1	-1	2954	sp|P83881|RL36A_HUMAN 60S ribosomal protein L36a OS=Homo sapiens OX=9606 GN=RPL36A PE=1 SV=2
ENSG00000242028	25764	Q9NX55	HYPK	protein-coding	15	-1.10906	-1.9439	-0.140586	-1.74452	-1.27968	-3.12536	0.283442	0.259907	0.313777	-1.89565	-1.9869	-2.162	-0.946932	-2.2733	0.379434	-1.21088	-1.49057	-5.03382	0.151894	0.193503	0	0	-0.00647053	-1.43405	1.42111	-1.21088	-0.00946315	-5.85613	0.992545	0.994494	0	0	-2.28835	-3.45394	-1.12277	-1.21088	-4.09898	-0.177935	0.000571976	0.00118624	-1	-1	1309	sp|Q9NX55|HYPK_HUMAN Huntingtin-interacting protein K OS=Homo sapiens OX=9606 GN=HYPK PE=1 SV=3
ENSG00000242247	26286	Q9NP61	ARFGAP3	protein-coding	22	6.68146	6.52259	6.61738	5.61361	5.69211	5.69801	6.4443	6.55507	6.67268	5.36867	5.42942	5.49556	-1.17704	-1.3396	-1.01448	6.06591	-15.1171	17.9868	2.61961e-12	4.03481e-11	-1	-1	-0.240154	-0.409538	-0.0707696	6.06591	-2.96015	-4.14953	0.00781852	0.0180579	0	0	-1.12537	-1.28868	-0.962048	6.06591	-14.3866	17.0295	6.43968e-12	8.64936e-11	-1	-1	681	sp|Q9NP61|ARFG3_HUMAN ADP-ribosylation factor GTPase-activating protein 3 OS=Homo sapiens OX=9606 GN=ARFGAP3 PE=1 SV=1
ENSG00000244687	7335	Q13404	UBE2V1	protein-coding	20	2.14392	2.44842	2.19606	0.231228	1.29479	1.62953	2.66086	3.66162	3.4837	0.426275	0.576039	0.886362	-1.66573	-2.4858	-0.845659	1.80323	-4.25436	-0.320278	0.000437532	0.00091981	-1	-1	-0.429815	-1.34372	0.484092	1.80323	-0.985054	-6.14245	0.337104	0.43865	0	0	-2.64659	-3.40258	-1.89061	1.80323	-7.33255	6.13445	6.34983e-07	2.33392e-06	-1	-1	1412	sp|Q13404|UB2V1_HUMAN Ubiquitin-conjugating enzyme E2 variant 1 OS=Homo sapiens OX=9606 GN=UBE2V1 PE=1 SV=2
ENSG00000244731	720	P0C0L4	C4A	protein-coding	6	-0.261059	-0.045781	-0.0684359	-1.40349	-2.34381	-1.5404	0.037281	0.470125	0.072769	-2.23669	-1.1984	-0.667237	-1.33935	-2.38462	-0.294082	-0.765427	-2.67525	-3.1919	0.014656	0.0229665	-1	-1	0.32943	-0.897733	1.55659	-0.765427	0.560478	-5.80483	0.581465	0.669109	0	0	-1.65896	-2.67081	-0.647108	-0.765427	-3.42308	-1.69026	0.00273553	0.00494079	-1	-1	2389.1	sp|P0C0L4|CO4A_HUMAN Complement C4-A OS=Homo sapiens OX=9606 GN=C4A PE=1 SV=2
ENSG00000265808	9554	O75396	SEC22B	protein-coding	1	6.37368	6.34276	6.47752	6.09384	5.9302	5.95626	6.62678	6.6673	6.74562	5.61922	5.37943	5.52641	-0.881662	-1.04893	-0.714389	6.14492	-11.0046	12.163	7.2379e-10	5.59033e-09	0	0	-0.475819	-0.643692	-0.307945	6.14492	-5.91775	2.5726	9.18597e-06	4.52841e-05	0	0	-1.15997	-1.32448	-0.995458	6.14492	-14.7212	17.4491	4.24534e-12	6.10823e-11	-1	-1	1939	sp|O75396|SC22B_HUMAN Vesicle-trafficking protein SEC22b OS=Homo sapiens OX=9606 GN=SEC22B PE=1 SV=5
ENSG00000266967	80755	Q9BTE6	AARSD1	protein-coding	17	-0.37209	0.211377	-0.568007	-0.607021	-3.48131	-0.493091	0.800841	0.202191	0.520228	-2.68415	-1.1984	-0.866545	-1.45945	-2.86744	-0.0514656	-0.711332	-2.16416	-4.11056	0.0429069	0.0613414	-1	0	-0.0840588	-1.65437	1.48625	-0.711332	-0.111762	-5.95673	0.912142	0.937332	0	0	-2.20019	-3.50923	-0.891158	-0.711332	-3.50919	-1.50168	0.00224403	0.00412881	-1	-1	1730	sp|Q9BTE6|AASD1_HUMAN Alanyl-tRNA editing protein Aarsd1 OS=Homo sapiens OX=9606 GN=AARSD1 PE=1 SV=2
ENSG00000267855	4701	O95182	NDUFA7	protein-coding	19	-1.10906	-2.23341	-0.6711	-2.84406	-1.04835	-5.44729	-0.434787	0.315402	0.157658	-4.55862	-5.44633	-0.763452	-2.27399	-4.49676	-0.0512117	-2.00695	-2.13594	-3.89074	0.0454151	0.0646532	-1	0	-0.618204	-3.13379	1.89739	-2.00695	-0.513085	-5.47821	0.613591	0.696569	0	0	-3.62623	-5.66692	-1.58553	-2.00695	-3.71	-0.936968	0.00141106	0.00270422	-1	-1	1263	sp|O95182|NDUA7_HUMAN NADH dehydrogenase [ubiquinone] 1 alpha subcomplex subunit 7 OS=Homo sapiens OX=9606 GN=NDUFA7 PE=1 SV=3
ENSG00000273899	79159	A0A024R1M6	NOL12	protein-coding	22	1.45979	2.06427	0.877793	1.2434	0.639703	0.107302	2.15791	2.13438	2.323	0.954452	1.29514	0.400935	-0.585996	-1.29148	0.119485	1.30484	-1.73423	-5.39619	0.0984804	0.130754	0	0	0.192953	-0.569232	0.955138	1.30484	0.528552	-6.4664	0.603014	0.687714	0	0	-1.3158	-1.95457	-0.677022	1.30484	-4.30069	-0.20938	0.000358034	0.000769004	-1	-1	1659	sp|Q9UGY1|NOL12_HUMAN Nucleolar protein 12 OS=Homo sapiens OX=9606 GN=NOL12 PE=1 SV=1
ENSG00000000419	8813	O60762	DPM1	protein-coding	20	5.22365	5.26821	5.11414	5.15352	5.26621	5.10442	5.73449	5.56405	5.69815	5.68018	5.52306	5.65295	0.423493	0.245558	0.601428	5.41525	4.96915	0.348692	7.67036e-05	0.000186196	0	0	0.445598	0.274229	0.616967	5.41525	5.42885	1.52898	2.71074e-05	0.000118747	0	0	-0.0395194	-0.208817	0.129779	5.41525	-0.487367	-8.01056	0.631371	0.67902	0	0	1422	sp|O60762|DPM1_HUMAN Dolichol-phosphate mannosyltransferase subunit 1 OS=Homo sapiens OX=9606 GN=DPM1 PE=1 SV=1
ENSG00000002330	572	A0A024R562	BAD	protein-coding	11	3.86364	4.12219	3.98552	4.41333	4.45768	4.43076	4.70509	4.52853	4.09177	4.78642	4.92762	4.99603	0.894639	0.625702	1.16358	4.44238	6.94535	4.9684	1.04002e-06	3.68178e-06	0	0	0.459665	0.223556	0.695774	4.44238	4.06468	-1.48382	0.000619428	0.00193903	0	0	0.426764	0.177494	0.676034	4.44238	3.5745	-2.75381	0.00193029	0.00359877	0	0	1537	sp|Q92934|BAD_HUMAN Bcl2-associated agonist of cell death OS=Homo sapiens OX=9606 GN=BAD PE=1 SV=3
ENSG00000002549	51056	P28838	LAP3	protein-coding	4	5.68709	5.70976	5.7408	6.17076	6.30626	6.13721	6.10337	6.05458	6.09244	6.16504	6.18166	6.23071	0.477491	0.327273	0.627708	6.04831	6.63653	3.99471	1.97277e-06	6.57825e-06	0	0	-0.0161223	-0.155777	0.123532	6.04831	-0.241029	-8.02152	0.81202	0.859298	0	0	0.108355	-0.036902	0.253612	6.04831	1.55743	-7.01248	0.135269	0.174059	0	0	348	sp|P28838|AMPL_HUMAN Cytosol aminopeptidase OS=Homo sapiens OX=9606 GN=LAP3 PE=1 SV=3
ENSG00000002586	4267	P14209	CD99	protein-coding	NA	7.66946	7.69058	7.68759	7.07672	7.10909	6.93128	7.9731	7.95066	7.39933	7.13676	7.24868	7.23285	-0.479684	-0.718469	-0.240899	7.42551	-4.27853	-1.95542	0.000647603	0.00131723	0	0	0.161755	-0.0807625	0.404272	7.42551	1.42056	-7.15506	0.175722	0.258806	0	0	-0.581705	-0.819705	-0.343705	7.42551	-5.20563	-0.112596	0.000103648	0.000245327	0	0	2387	sp|P14209|CD99_HUMAN CD99 antigen OS=Homo sapiens OX=9606 GN=CD99 PE=1 SV=1
ENSG00000002822	8379	Q9Y6D9	MAD1L1	protein-coding	7	4.05283	3.8517	3.98552	4.81109	4.87183	4.4671	4.06016	4.20403	3.70433	4.49937	4.54944	4.4988	0.556738	0.281137	0.832339	4.29635	4.21762	-1.13008	0.000434192	0.000913516	0	0	-0.214037	-0.448912	0.0208378	4.29635	-1.90261	-6.02619	0.071794	0.121892	0	0	0.50079	0.225362	0.776218	4.29635	3.79616	-2.13926	0.00115564	0.00225536	0	0	1883	sp|Q9Y6D9|MD1L1_HUMAN Mitotic spindle assembly checkpoint protein MAD1 OS=Homo sapiens OX=9606 GN=MAD1L1 PE=1 SV=2
ENSG00000004142	26073	B4DEM9	POLDIP2	protein-coding	17	6.80463	6.9245	6.85797	7.19152	7.23035	7.12896	7.1441	7.09503	6.88363	7.23051	7.06419	7.22347	0.311776	0.157277	0.466275	7.06491	4.21321	-1.64964	0.000438659	0.000922057	0	0	-0.00884347	-0.157056	0.139369	7.06491	-0.124576	-8.16218	0.90212	0.930355	0	0	0.1296	-0.0232788	0.282478	7.06491	1.76992	-6.8136	0.0921981	0.123425	0	0	1107	sp|Q9Y2S7|PDIP2_HUMAN Polymerase delta-interacting protein 2 OS=Homo sapiens OX=9606 GN=POLDIP2 PE=1 SV=1
ENSG00000004455	204	P54819	AK2	protein-coding	1	7.37718	7.27856	7.36782	7.45988	7.48865	7.45979	7.36736	7.30108	7.40531	7.63193	7.43918	7.54269	0.201705	0.0695877	0.333823	7.42662	3.18753	-4.03968	0.00468458	0.00807197	0	0	0.0721344	-0.0566011	0.20087	7.42662	1.16988	-7.50752	0.255993	0.352864	0	0	0.185567	0.053389	0.317745	7.42662	2.93116	-4.6322	0.00834108	0.0137735	0	0	325	sp|P54819|KAD2_HUMAN Adenylate kinase 2, mitochondrial OS=Homo sapiens OX=9606 GN=AK2 PE=1 SV=2
ENSG00000004478	2288	Q02790	FKBP4	protein-coding	12	7.67033	7.85037	7.75718	7.95047	7.9303	7.80316	7.94123	7.87303	7.84276	7.66287	7.69082	7.68847	-0.0814621	-0.212407	0.0494832	7.80508	-1.29886	-7.52113	0.208972	0.257582	0	0	-0.215911	-0.343987	-0.0878349	7.80508	-3.51969	-3.1815	0.00219039	0.00588598	0	0	-0.2067	-0.336999	-0.0764015	7.80508	-3.31206	-3.83143	0.0035277	0.00623861	0	0	166	sp|Q02790|FKBP4_HUMAN Peptidyl-prolyl cis-trans isomerase FKBP4 OS=Homo sapiens OX=9606 GN=FKBP4 PE=1 SV=3
ENSG00000004487	23028	O60341	KDM1A	protein-coding	1	6.81892	6.73462	6.79288	7.16056	7.08341	7.16949	6.65096	6.65995	6.75757	7.08779	7.11472	7.08052	0.312948	0.184163	0.441732	6.92595	5.07347	0.359402	6.04738e-05	0.000149922	0	0	-0.0429107	-0.166093	0.0802711	6.92595	-0.727305	-7.88986	0.475585	0.572397	0	0	0.406986	0.277091	0.536881	6.92595	6.5416	3.62854	2.40795e-06	7.86879e-06	0	0	2950	sp|O60341|KDM1A_HUMAN Lysine-specific histone demethylase 1A OS=Homo sapiens OX=9606 GN=KDM1A PE=1 SV=2
ENSG00000004700	5965	A0A024RAV2	RECQL	protein-coding	12	4.26714	4.19844	4.47639	5.10597	5.14001	5.21894	5.57752	5.72255	5.88713	5.73025	5.85116	5.63064	1.41697	1.19209	1.64186	5.23384	13.1553	15.5856	3.20737e-11	3.50576e-10	1	1	0.581908	0.393025	0.77079	5.23384	6.43221	3.75983	3.03424e-06	1.69032e-05	0	0	0.0139949	-0.170951	0.198941	5.23384	0.157987	-8.13661	0.876073	0.895279	0	0	1489	sp|P46063|RECQ1_HUMAN ATP-dependent DNA helicase Q1 OS=Homo sapiens OX=9606 GN=RECQL PE=1 SV=3
ENSG00000005007	5976	A0A024R7L8	UPF1	protein-coding	19	7.67776	7.83133	7.7012	7.4382	7.46252	7.32853	7.55518	7.55956	7.52947	7.18074	7.47384	7.30764	-0.423845	-0.573872	-0.273817	7.50383	-5.89837	2.17059	9.58357e-06	2.7778e-05	0	0	-0.0969616	-0.246803	0.0528795	7.50383	-1.35103	-7.27275	0.191981	0.278917	0	0	-0.234263	-0.385947	-0.0825798	7.50383	-3.22451	-3.99324	0.00430708	0.00750141	0	0	994	sp|Q92900|RENT1_HUMAN Regulator of nonsense transcripts 1 OS=Homo sapiens OX=9606 GN=UPF1 PE=1 SV=2
ENSG00000005022	292	P05141	SLC25A5	protein-coding	X	8.75089	8.84778	8.86842	8.93419	8.91074	8.86751	9.07856	9.00342	9.10744	8.829	8.87045	8.8433	0.0229134	-0.0886793	0.134506	8.90931	0.428697	-8.36889	0.672789	0.719406	0	0	-0.0577833	-0.167371	0.0518049	8.90931	-1.10087	-7.69968	0.284208	0.382996	0	0	-0.215246	-0.325821	-0.104671	8.90931	-4.06419	-2.20855	0.000620134	0.00127726	0	0	353	sp|P05141|ADT2_HUMAN ADP/ATP translocase 2 OS=Homo sapiens OX=9606 GN=SLC25A5 PE=1 SV=7
ENSG00000005175	79657	Q9H6T3	RPAP3	protein-coding	12	4.55201	4.54649	4.57823	4.82735	4.73495	4.7947	4.52839	4.3205	4.47339	4.7879	4.67391	4.5941	0.134113	-0.0637164	0.331943	4.61766	1.41539	-6.88704	0.17255	0.217215	0	0	-0.0906996	-0.274566	0.0931668	4.61766	-1.02991	-7.25348	0.315516	0.416071	0	0	0.255667	0.053583	0.457751	4.61766	2.64144	-4.76815	0.0157717	0.0247392	0	0	793	sp|Q9H6T3|RPAP3_HUMAN RNA polymerase II-associated protein 3 OS=Homo sapiens OX=9606 GN=RPAP3 PE=1 SV=2
ENSG00000005194	57019	Q6FI81	CIAPIN1	protein-coding	16	5.14266	5.34066	5.32639	5.73929	5.73155	5.82359	6.04617	5.95326	6.07345	6.04098	6.00848	6.13804	0.785369	0.618145	0.952593	5.78038	9.80554	10.2147	5.03308e-09	3.09183e-08	0	0	0.299336	0.146429	0.452242	5.78038	4.08724	-1.66136	0.000587799	0.00184769	0	0	0.0405195	-0.113961	0.195	5.78038	0.54763	-8.04357	0.59009	0.640089	0	0	1805	sp|Q6FI81|CPIN1_HUMAN Anamorsin OS=Homo sapiens OX=9606 GN=CIAPIN1 PE=1 SV=2
ENSG00000005436	6936	A4UHR0	GCFC2	protein-coding	2	4.06886	4.07443	4.26226	4.17672	4.40743	4.2618	4.13654	4.30687	4.78826	4.45912	4.42865	4.30783	0.262374	-0.0179109	0.542658	4.30656	1.95442	-5.96357	0.0649767	0.0896506	0	0	0.116921	-0.143243	0.377086	4.30656	0.938303	-7.25168	0.359438	0.461647	0	0	0.0202901	-0.248986	0.289566	4.30656	0.15732	-7.85645	0.876592	0.895694	0	0	2578	sp|P16383|GCFC2_HUMAN Intron Large complex component GCFC2 OS=Homo sapiens OX=9606 GN=GCFC2 PE=1 SV=2
ENSG00000005884	3675	A0A140VJM0	ITGA3	protein-coding	17	10.9759	11.0232	10.9681	10.3298	10.335	10.2568	10.7349	10.7117	10.629	9.85018	10.0258	9.98321	-1.03998	-1.14855	-0.931411	10.4853	-19.9994	23.0131	1.4538e-14	4.87131e-13	-1	-1	-0.358669	-0.468676	-0.248661	10.4853	-6.8072	4.09177	1.38273e-06	8.43854e-06	0	0	-0.743966	-0.853931	-0.634002	10.4853	-14.1253	16.299	8.96538e-12	1.14961e-10	0	0	1843	sp|P26006|ITA3_HUMAN Integrin alpha-3 OS=Homo sapiens OX=9606 GN=ITGA3 PE=1 SV=5
ENSG00000006125	163	A0A140VJE8	AP2B1	protein-coding	17	8.19335	8.20365	8.18423	8.54388	8.56779	8.62107	8.08536	8.16998	8.46261	8.49661	8.56131	8.40102	0.292184	0.137121	0.447246	8.37424	3.93411	-2.42526	0.000838975	0.00167047	0	0	-0.0910965	-0.241374	0.0591807	8.37424	-1.26563	-7.48041	0.220394	0.312798	0	0	0.251973	0.0970614	0.406884	8.37424	3.396	-3.6914	0.00291091	0.00522912	0	0	1233	sp|P63010|AP2B1_HUMAN AP-2 complex subunit beta OS=Homo sapiens OX=9606 GN=AP2B1 PE=1 SV=1
ENSG00000006451	5898	P11233	RALA	protein-coding	7	6.00295	6.167	6.21922	6.19603	6.1629	6.23087	5.21372	5.20862	5.2608	6.36644	5.99402	6.27376	0.0870205	-0.0950959	0.269137	5.94136	0.997631	-7.67608	0.330541	0.386881	0	0	0.0266945	-0.149556	0.202945	5.94136	0.316219	-8.00033	0.755158	0.815071	0	0	0.996475	0.795046	1.1979	5.94136	10.3286	11.0802	2.11811e-09	1.39907e-08	0	0	1125	sp|P11233|RALA_HUMAN Ras-related protein Ral-A OS=Homo sapiens OX=9606 GN=RALA PE=1 SV=1
ENSG00000006453	55971	Q9UHR4	BAIAP2L1	protein-coding	7	7.83052	7.80322	7.77015	6.76089	6.71762	6.66483	6.29445	6.27879	6.18762	6.15763	6.12968	6.13137	-1.65994	-1.78735	-1.53253	6.72723	-27.2013	29.3075	4.14189e-17	3.6318e-15	-1	-1	-0.574725	-0.706799	-0.44265	6.72723	-9.08526	8.93159	1.74659e-08	1.73227e-07	0	0	-0.115918	-0.255752	0.0239151	6.72723	-1.73077	-6.76042	0.0991093	0.131744	0	0	2034	sp|Q9UHR4|BI2L1_HUMAN Brain-specific angiogenesis inhibitor 1-associated protein 2-like protein 1 OS=Homo sapiens OX=9606 GN=BAIAP2L1 PE=1 SV=2
ENSG00000006625	79017	O75223	GGCT	protein-coding	7	4.2008	4.56965	4.13052	5.07054	4.8179	4.90476	4.73643	4.53146	4.11318	4.9379	4.87447	4.88339	0.595555	0.316448	0.874662	4.64758	4.45501	-0.665772	0.000250362	0.000549127	0	0	-0.0273417	-0.271445	0.216762	4.64758	-0.233856	-7.80481	0.817507	0.863778	0	0	0.416363	0.143496	0.68923	4.64758	3.1858	-3.62813	0.00470301	0.00812403	0	0	1831	sp|O75223|GGCT_HUMAN Gamma-glutamylcyclotransferase OS=Homo sapiens OX=9606 GN=GGCT PE=1 SV=1
ENSG00000007080	115098	A0A024R7M8	CCDC124	protein-coding	19	5.29807	5.74069	5.3611	6.02762	5.85542	5.59232	6.29094	6.31242	5.16665	5.81171	5.90406	5.99282	0.42323	-0.222169	1.06863	5.77948	1.48945	-6.99967	0.171433	0.215947	0	0	0.067592	-0.534738	0.669922	5.77948	0.254882	-7.96735	0.804692	0.853595	0	0	-0.0629348	-0.679925	0.554055	5.77948	-0.231681	-8.15025	0.822102	0.849658	0	0	641	sp|Q96CT7|CC124_HUMAN Coiled-coil domain-containing protein 124 OS=Homo sapiens OX=9606 GN=CCDC124 PE=1 SV=1
ENSG00000007168	5048	P43034	PAFAH1B1	protein-coding	17	7.11495	6.9871	7.05202	7.24737	7.2127	7.24946	6.56267	6.58783	6.6463	7.10835	7.03016	7.1515	0.0485876	-0.080556	0.177731	6.99587	0.785506	-7.98474	0.441491	0.498305	0	0	-0.138156	-0.263323	-0.0129882	6.99587	-2.30449	-5.70077	0.0322082	0.0613764	0	0	0.500848	0.367253	0.634443	6.99587	7.82732	6.31212	1.79326e-07	7.45526e-07	0	0	818	sp|P43034|LIS1_HUMAN Platelet-activating factor acetylhydrolase IB subunit beta OS=Homo sapiens OX=9606 GN=PAFAH1B1 PE=1 SV=2
ENSG00000007392	55692	Q1W6G4	LUC7L	protein-coding	16	4.18618	3.97821	3.97276	3.79773	3.79481	3.87689	5.07352	4.78347	4.63015	4.01755	4.27648	4.19395	0.111145	-0.155021	0.377311	4.21514	0.871835	-7.36489	0.393788	0.45121	0	0	0.326068	0.0653199	0.586817	4.21514	2.61086	-4.54365	0.0168492	0.035105	0	0	-0.695535	-0.934945	-0.456126	4.21514	-6.06562	2.98498	6.65848e-06	1.99076e-05	0	0	1822	sp|Q9NQ29|LUC7L_HUMAN Putative RNA-binding protein Luc7-like 1 OS=Homo sapiens OX=9606 GN=LUC7L PE=1 SV=1
ENSG00000007923	55735	Q9NVH1	DNAJC11	protein-coding	1	4.64761	4.82669	4.75765	5.56957	5.65054	5.65928	5.20254	5.24122	5.00135	5.50523	5.74411	5.63301	0.868362	0.670912	1.06581	5.28657	9.18207	9.19367	1.47223e-08	8.06075e-08	0	0	-0.00773025	-0.178516	0.163056	5.28657	-0.0945014	-7.96133	0.925664	0.947607	0	0	0.460783	0.273698	0.647868	5.28657	5.14226	0.723246	5.17262e-05	0.00013002	0	0	2790	sp|Q9NVH1|DJC11_HUMAN DnaJ homolog subfamily C member 11 OS=Homo sapiens OX=9606 GN=DNAJC11 PE=1 SV=2
ENSG00000008018	5689	A0A140VK45	PSMB1	protein-coding	6	7.31972	7.40302	7.39599	6.97361	6.99988	6.91219	7.03229	6.98275	6.96538	7.10123	6.99791	7.16667	-0.284289	-0.41428	-0.154298	7.10422	-4.56608	-0.855493	0.000193647	0.00043441	0	0	0.127099	-0.0033292	0.257527	7.10422	2.03455	-6.18141	0.0555639	0.0976636	0	0	0.0957646	-0.0375102	0.229039	7.10422	1.50022	-7.21389	0.149396	0.190214	0	0	503	sp|P20618|PSB1_HUMAN Proteasome subunit beta type-1 OS=Homo sapiens OX=9606 GN=PSMB1 PE=1 SV=2
ENSG00000008294	9043	O60271	SPAG9	protein-coding	17	6.89657	6.84192	6.76044	6.33265	6.38998	6.31302	6.62678	6.73882	7.04135	6.42176	6.40581	6.14799	-0.502311	-0.695242	-0.309379	6.57642	-5.43583	1.23085	2.66864e-05	7.10129e-05	0	0	-0.018028	-0.212714	0.176658	6.57642	-0.193335	-8.0508	0.848673	0.888571	0	0	-0.464996	-0.658619	-0.271374	6.57642	-5.01407	0.230669	6.92318e-05	0.000169382	0	0	1527	sp|O60271|JIP4_HUMAN C-Jun-amino-terminal kinase-interacting protein 4 OS=Homo sapiens OX=9606 GN=SPAG9 PE=1 SV=4
ENSG00000008988	6224	P60866	RPS20	protein-coding	8	9.19145	9.20278	9.2116	8.99778	8.75249	8.87879	9.60329	9.38621	9.48787	9.09434	9.05283	9.15834	-0.100106	-0.235689	0.0354762	9.16815	-1.54154	-7.31296	0.139077	0.178736	0	0	0.226793	0.0913556	0.36223	9.16815	3.49614	-3.33311	0.0023125	0.0061764	0	0	-0.390348	-0.524415	-0.256281	9.16815	-6.07894	2.39277	6.46908e-06	1.93742e-05	0	0	1038	sp|P60866|RS20_HUMAN 40S ribosomal protein S20 OS=Homo sapiens OX=9606 GN=RPS20 PE=1 SV=1
ENSG00000009307	7812	A0A024R0E2	CSDE1	protein-coding	1	9.73439	9.74383	9.73951	9.42268	9.44472	9.44055	9.78489	9.80699	10.0469	9.14525	9.12038	9.04107	-0.636005	-0.763662	-0.508347	9.53926	-10.4018	10.8363	1.88109e-09	1.28895e-08	0	0	-0.332667	-0.460075	-0.205259	9.53926	-5.45142	1.16392	2.57714e-05	0.000113458	0	0	-0.772299	-0.899347	-0.645252	9.53926	-12.6916	14.3731	6.06059e-11	6.04876e-10	0	0	1716	sp|O75534|CSDE1_HUMAN Cold shock domain-containing protein E1 OS=Homo sapiens OX=9606 GN=CSDE1 PE=1 SV=2
ENSG00000009844	51534	A0A087WY55	VTA1	protein-coding	6	5.90961	5.96572	6.11946	5.99469	5.90714	6.00238	5.33468	5.36638	5.60486	5.97568	5.86825	5.87692	-0.0912586	-0.260415	0.0778981	5.82715	-1.12637	-7.50885	0.273527	0.326735	0	0	-0.0553018	-0.220079	0.109475	5.82715	-0.700713	-7.76016	0.491667	0.587753	0	0	0.485537	0.305865	0.66521	5.82715	5.64206	1.81308	1.68536e-05	4.64706e-05	0	0	2279	sp|Q9NP79|VTA1_HUMAN Vacuolar protein sorting-associated protein VTA1 homolog OS=Homo sapiens OX=9606 GN=VTA1 PE=1 SV=1
ENSG00000010244	7756	O43670	ZNF207	protein-coding	17	7.66858	7.64532	7.66131	7.31599	7.30838	7.42018	7.00414	7.03017	7.41235	7.50982	7.47235	7.41285	-0.191813	-0.356762	-0.0268634	7.40512	-2.42786	-5.64871	0.0248947	0.0373527	0	0	0.119522	-0.0450574	0.284101	7.40512	1.51624	-7.05136	0.145322	0.220677	0	0	0.326527	0.156365	0.49669	7.40512	4.00639	-2.19512	0.000709275	0.00144334	0	0	2529	sp|O43670|ZN207_HUMAN BUB3-interacting and GLEBS motif-containing protein ZNF207 OS=Homo sapiens OX=9606 GN=ZNF207 PE=1 SV=1
ENSG00000010256	7384	P31930	UQCRC1	protein-coding	3	7.85577	7.83343	8.01709	8.54403	8.63093	8.56856	8.86168	8.74364	8.82675	8.38786	8.38111	8.50535	0.520742	0.388696	0.652788	8.42968	8.2337	7.01447	8.2628e-08	3.7653e-07	0	0	-0.157631	-0.283853	-0.0314091	8.42968	-2.60738	-5.22008	0.0169764	0.0353235	0	0	-0.386142	-0.513117	-0.259167	8.42968	-6.3493	3.04383	3.61902e-06	1.1419e-05	0	0	599	sp|P31930|QCR1_HUMAN Cytochrome b-c1 complex subunit 1, mitochondrial OS=Homo sapiens OX=9606 GN=UQCRC1 PE=1 SV=3
ENSG00000010818	3097	P31629	HIVEP2	protein-coding	6	5.27061	5.17126	5.15615	5.63341	5.46997	5.37847	5.12376	5.38108	5.22927	5.9462	6.20696	6.02468	0.855987	0.659073	1.0529	5.49932	9.07588	8.91833	1.77587e-08	9.53772e-08	0	0	0.554966	0.372111	0.737821	5.49932	6.33661	3.49776	3.71826e-06	2.02859e-05	0	0	0.805196	0.60884	1.00155	5.49932	8.56159	7.92364	4.49238e-08	2.14648e-07	0	0	2973	sp|P31629|ZEP2_HUMAN Transcription factor HIVEP2 OS=Homo sapiens OX=9606 GN=HIVEP2 PE=1 SV=2
ENSG00000011007	6924	Q14241	ELOA	protein-coding	1	5.83033	5.60999	5.72185	5.97384	6.10327	6.14377	5.53657	5.52926	5.52323	6.06679	6.11257	5.96869	0.333662	0.170159	0.497165	5.84335	4.26067	-1.38389	0.000392884	0.000832686	0	0	-0.0235188	-0.17729	0.130252	5.84335	-0.319329	-7.97936	0.752835	0.813228	0	0	0.519127	0.351725	0.686529	5.84335	6.47457	3.64117	2.7739e-06	8.93932e-06	0	0	2737	sp|Q14241|ELOA1_HUMAN Elongin-A OS=Homo sapiens OX=9606 GN=ELOA PE=1 SV=2
ENSG00000011260	51096	Q9Y5J1	UTP18	protein-coding	17	5.91701	6.16225	6.13864	5.84893	5.88632	5.76278	6.14191	6.33609	6.21139	6.05579	5.97626	5.92305	-0.0906061	-0.259873	0.0786605	6.03003	-1.11759	-7.53046	0.27717	0.330689	0	0	0.153742	-0.0139409	0.321424	6.03003	1.91426	-6.24612	0.0702083	0.11961	0	0	-0.242119	-0.409539	-0.0746987	6.03003	-3.01938	-4.27845	0.00684732	0.0114876	0	0	1338	sp|Q9Y5J1|UTP18_HUMAN U3 small nucleolar RNA-associated protein 18 homolog OS=Homo sapiens OX=9606 GN=UTP18 PE=1 SV=3
ENSG00000011304	5725	P26599	PTBP1	protein-coding	19	8.23628	8.33719	8.25272	8.65799	8.60714	8.57013	8.57274	8.63962	8.29326	8.92019	8.98118	8.9442	0.671172	0.525124	0.81722	8.58439	9.5948	9.50835	7.19681e-09	4.2768e-08	0	0	0.335213	0.193499	0.476926	8.58439	4.93862	0.0240527	8.22447e-05	0.000320033	0	0	0.440586	0.295868	0.585304	8.58439	6.35632	3.05189	3.56531e-06	1.12675e-05	0	0	370	sp|P26599|PTBP1_HUMAN Polypyrimidine tract-binding protein 1 OS=Homo sapiens OX=9606 GN=PTBP1 PE=1 SV=2
ENSG00000011451	58525	O95785	WIZ	protein-coding	19	6.04677	5.99701	5.99028	5.88532	5.99968	6.00341	6.17659	6.46361	6.03189	5.81461	6.03295	6.00473	-0.0673219	-0.264665	0.130021	6.03724	-0.712251	-7.89549	0.48465	0.540856	0	0	-0.0200793	-0.212583	0.172424	6.03724	-0.217775	-7.99256	0.829842	0.874363	0	0	-0.29049	-0.48473	-0.0962506	6.03724	-3.12242	-4.05093	0.00542906	0.00925416	0	0	2970	sp|O95785|WIZ_HUMAN Protein Wiz OS=Homo sapiens OX=9606 GN=WIZ PE=1 SV=2
ENSG00000013275	5704	A8K2M0	PSMC4	protein-coding	19	6.13697	6.25354	6.29297	7.08731	7.11841	7.06175	6.86043	6.79052	6.87739	6.30686	6.24061	6.34903	0.0685111	-0.0753624	0.212385	6.61465	0.994209	-7.69313	0.332163	0.388549	0	0	-0.789785	-0.922751	-0.656819	6.61465	-12.4012	14.3477	9.11388e-11	1.74241e-09	0	0	-0.54131	-0.679102	-0.403518	6.61465	-8.20201	7.07754	8.77066e-08	3.93562e-07	0	0	693	sp|P43686|PRS6B_HUMAN 26S proteasome regulatory subunit 6B OS=Homo sapiens OX=9606 GN=PSMC4 PE=1 SV=2
ENSG00000014641	4190	P40925	MDH1	protein-coding	2	6.87089	6.86375	6.88036	7.18956	7.09857	7.20489	7.07684	7.04461	6.96243	7.35962	7.28393	7.34309	0.458698	0.330646	0.58675	7.09821	7.4789	5.61032	3.54638e-07	1.38953e-06	0	0	0.167366	0.0443943	0.290339	7.09821	2.84157	-4.62455	0.0101764	0.0226685	0	0	0.300139	0.173257	0.427021	7.09821	4.93878	-0.0123893	8.22139e-05	0.000198297	0	0	931	sp|P40925|MDHC_HUMAN Malate dehydrogenase, cytoplasmic OS=Homo sapiens OX=9606 GN=MDH1 PE=1 SV=4
ENSG00000015475	637	A8ASI8	BID	protein-coding	22	5.71792	5.89416	5.76445	6.01081	6.14768	6.10394	6.26252	6.06676	6.07345	5.79343	5.69897	5.92015	0.00992384	-0.16671	0.186558	5.95452	0.117301	-8.12082	0.907807	0.923244	0	0	-0.282549	-0.450011	-0.115087	5.95452	-3.52269	-2.96524	0.00217529	0.00585035	0	0	-0.3313	-0.502993	-0.159607	5.95452	-4.02871	-1.9762	0.000673434	0.00137613	0	0	1118	sp|P55957|BID_HUMAN BH3-interacting domain death agonist OS=Homo sapiens OX=9606 GN=BID PE=1 SV=1
ENSG00000015676	23386	Q8IVD9	NUDCD3	protein-coding	7	6.69271	6.84133	6.79409	6.77196	6.7053	6.70087	6.71594	6.4728	6.57092	6.76162	6.61065	6.7019	-0.0834978	-0.235064	0.0680682	6.69501	-1.15019	-7.59167	0.26382	0.316548	0	0	-0.030784	-0.179393	0.117825	6.69501	-0.43249	-8.02004	0.670077	0.745372	0	0	0.10852	-0.0454003	0.262439	6.69501	1.47201	-7.20408	0.156796	0.198567	0	0	1827	sp|Q8IVD9|NUDC3_HUMAN NudC domain-containing protein 3 OS=Homo sapiens OX=9606 GN=NUDCD3 PE=1 SV=3
ENSG00000018510	8540	O00116	AGPS	protein-coding	2	6.51397	6.50468	6.48653	6.67586	6.7829	6.71479	5.72931	5.70707	5.77405	6.44349	6.30898	6.26617	-0.156478	-0.299043	-0.0139135	6.32565	-2.2916	-5.77921	0.0330771	0.0484151	0	0	-0.380621	-0.517874	-0.243369	6.32565	-5.78989	2.17899	1.21586e-05	5.80194e-05	0	0	0.609963	0.457039	0.762887	6.32565	8.3277	7.40632	6.92837e-08	3.16905e-07	0	0	801	sp|O00116|ADAS_HUMAN Alkyldihydroxyacetonephosphate synthase, peroxisomal OS=Homo sapiens OX=9606 GN=AGPS PE=1 SV=1
ENSG00000021355	1992	P30740	SERPINB1	protein-coding	6	9.04399	9.06726	9.04765	7.49213	7.43531	7.45452	5.73966	5.65424	5.92849	6.25276	5.93684	6.14053	-2.93335	-3.08536	-2.78134	7.09945	-40.2893	37.0194	2.04425e-20	6.73792e-18	-1	-1	-1.3407	-1.49925	-1.18214	7.09945	-17.6546	20.9785	1.50207e-13	7.48628e-12	-1	-1	0.353843	0.172025	0.535661	7.09945	4.06322	-1.88381	0.00062154	0.00127982	0	0	363	sp|P30740|ILEU_HUMAN Leukocyte elastase inhibitor OS=Homo sapiens OX=9606 GN=SERPINB1 PE=1 SV=1
ENSG00000023191	6050	A0A140VJT8	RNH1	protein-coding	11	7.53263	7.71155	7.59412	7.83555	7.84118	7.74393	8.20008	8.22241	7.90547	7.82049	8.01144	7.98878	0.321158	0.154082	0.488234	7.8673	4.01331	-2.1925	0.000697964	0.00140864	0	0	0.128138	-0.0345492	0.290825	7.8673	1.64445	-6.9042	0.115928	0.182424	0	0	-0.178386	-0.341611	-0.0151615	7.8673	-2.28177	-6.00596	0.0337541	0.0495067	0	0	1352	sp|P13489|RINI_HUMAN Ribonuclease inhibitor OS=Homo sapiens OX=9606 GN=RNH1 PE=1 SV=2
ENSG00000023228	4719	P28331	NDUFS1	protein-coding	2	7.07582	7.07417	7.07908	7.19662	7.20186	7.27488	6.94836	6.97631	7.15669	7.09974	7.05775	7.03834	-0.00976367	-0.144509	0.124982	7.0983	-0.151285	-8.29174	0.881288	0.901189	0	0	-0.156877	-0.287777	-0.0259767	7.0983	-2.50217	-5.31288	0.0212699	0.042829	0	0	0.0440954	-0.0912874	0.179478	7.0983	0.680029	-8.09393	0.50439	0.559027	0	0	232	sp|P28331|NDUS1_HUMAN NADH-ubiquinone oxidoreductase 75 kDa subunit, mitochondrial OS=Homo sapiens OX=9606 GN=NDUFS1 PE=1 SV=3
ENSG00000023697	51071	E9PPM8	DERA	protein-coding	12	5.75306	5.87686	5.95068	5.48365	5.37231	5.46035	5.1723	5.13727	5.42819	5.16646	5.04252	5.18512	-0.729644	-0.911622	-0.547666	5.41906	-8.37124	7.59398	6.38808e-08	2.99363e-07	0	0	-0.301326	-0.484388	-0.118264	5.41906	-3.43665	-3.05171	0.00265156	0.00698316	0	0	-0.0991479	-0.292964	0.0946683	5.41906	-1.06805	-7.46741	0.298398	0.351752	0	0	2701	sp|Q9Y315|DEOC_HUMAN Deoxyribose-phosphate aldolase OS=Homo sapiens OX=9606 GN=DERA PE=1 SV=2
ENSG00000023734	11171	Q9Y3F4	STRAP	protein-coding	12	7.63488	7.74689	7.69376	7.80661	7.78325	7.82811	7.77859	7.71144	7.93771	7.6898	7.43268	7.55178	-0.129877	-0.279157	0.0194022	7.71629	-1.81648	-6.76047	0.0845275	0.113744	0	0	-0.242077	-0.388167	-0.0959868	7.71629	-3.45963	-3.30831	0.00251514	0.00666263	0	0	-0.242177	-0.390767	-0.0935862	7.71629	-3.40282	-3.61888	0.00286574	0.00515249	0	0	337	sp|Q9Y3F4|STRAP_HUMAN Serine-threonine kinase receptor-associated protein OS=Homo sapiens OX=9606 GN=STRAP PE=1 SV=1
ENSG00000023892	50619	Q9H4E7	DEF6	protein-coding	6	3.68796	3.77409	3.82904	4.25698	4.11114	3.81246	4.53137	4.44391	4.52223	4.86974	4.89686	4.99051	1.14631	0.902787	1.38984	4.31052	9.82773	10.5318	4.84855e-09	2.9889e-08	1	1	0.845603	0.629669	1.06154	4.31052	8.17604	7.53939	9.21082e-08	7.61117e-07	0	0	0.418692	0.205015	0.63237	4.31052	4.09104	-1.57541	0.000582624	0.00120596	0	0	2760	sp|Q9H4E7|DEFI6_HUMAN Differentially expressed in FDCP 6 homolog OS=Homo sapiens OX=9606 GN=DEF6 PE=1 SV=1
ENSG00000023909	2730	P48507	GCLM	protein-coding	1	5.12488	5.12121	5.03037	6.49483	6.44142	6.45396	4.92956	4.88783	5.10653	5.69995	5.60828	5.52386	0.525683	0.35057	0.700796	5.53522	6.26763	3.29835	4.30888e-06	1.34089e-05	0	0	-0.84751	-0.997645	-0.697375	5.53522	-11.7858	13.5019	2.2192e-10	3.78601e-09	0	0	0.649793	0.471313	0.828273	5.53522	7.60121	6.09865	2.78622e-07	1.11231e-06	0	0	2036	sp|P48507|GSH0_HUMAN Glutamate--cysteine ligase regulatory subunit OS=Homo sapiens OX=9606 GN=GCLM PE=1 SV=1
ENSG00000024422	30846	A0A024R0S6	EHD2	protein-coding	19	8.30697	8.33508	8.29458	8.39784	8.52101	8.38847	8.61655	8.66421	8.55377	8.017	8.16873	8.07325	-0.228762	-0.353949	-0.103576	8.36145	-3.81526	-2.68932	0.00110555	0.00214544	0	0	-0.353469	-0.476231	-0.230706	8.36145	-6.01149	2.50828	7.48851e-06	3.77618e-05	0	0	-0.529351	-0.653108	-0.405595	8.36145	-8.93047	8.28863	2.30094e-08	1.17221e-07	0	0	336	sp|Q9NZN4|EHD2_HUMAN EH domain-containing protein 2 OS=Homo sapiens OX=9606 GN=EHD2 PE=1 SV=2
ENSG00000025772	10953	Q15785	TOMM34	protein-coding	20	5.09649	5.17315	5.23668	5.92837	5.77088	5.88307	6.60643	6.50821	6.52872	6.23227	6.26491	6.36263	1.11142	0.944546	1.27828	5.96598	13.9059	16.4819	1.18852e-11	1.4893e-10	1	1	0.425514	0.276556	0.574472	5.96598	5.96414	2.63046	8.3015e-06	4.14004e-05	0	0	-0.264028	-0.409452	-0.118604	5.96598	-3.79063	-2.59082	0.00117055	0.00228137	0	0	367	sp|Q15785|TOM34_HUMAN Mitochondrial import receptor subunit TOM34 OS=Homo sapiens OX=9606 GN=TOMM34 PE=1 SV=2
ENSG00000025800	23633	O60684	KPNA6	protein-coding	1	7.31916	7.23488	7.2095	7.20754	7.29133	7.29397	7.00521	7.04563	7.26708	7.07906	7.16585	7.05915	-0.152746	-0.298865	-0.00662693	7.18153	-2.18253	-6.07652	0.0413418	0.059318	0	0	-0.164383	-0.307597	-0.021168	7.18153	-2.39644	-5.52524	0.0265949	0.0520566	0	0	-0.000639014	-0.148329	0.147051	7.18153	-0.00903352	-8.34077	0.992883	0.993824	0	0	2004.2	sp|O60684|IMA7_HUMAN Importin subunit alpha-7 OS=Homo sapiens OX=9606 GN=KPNA6 PE=1 SV=1
ENSG00000026508	960	P16070	CD44	protein-coding	11	10.5432	10.5691	10.6008	9.66391	9.70366	9.69302	9.95853	9.95677	10.0182	9.43512	9.40166	9.35303	-1.17395	-1.27142	-1.07649	9.90808	-25.1481	27.5713	1.86835e-16	1.27088e-14	-1	-1	-0.289235	-0.388813	-0.189657	9.90808	-6.06435	2.5223	6.67691e-06	3.41472e-05	0	0	-0.579164	-0.679087	-0.47924	9.90808	-12.1012	13.4855	1.40021e-10	1.25307e-09	0	0	1918	sp|P16070|CD44_HUMAN CD44 antigen OS=Homo sapiens OX=9606 GN=CD44 PE=1 SV=3
ENSG00000027001	4285	Q99797	MIPEP	protein-coding	13	3.8819	3.66545	3.81956	5.5852	5.64333	5.55201	5.02147	4.97873	5.20455	5.53105	5.11687	5.24198	1.53312	1.26391	1.80234	4.93684	11.8899	13.8462	1.90433e-10	1.70038e-09	1	1	-0.280019	-0.477648	-0.0823902	4.93684	-2.95825	-4.13551	0.00785182	0.0181246	0	0	0.25577	0.038681	0.472859	4.93684	2.45985	-5.27221	0.0232686	0.0353411	0	0	2078	sp|Q99797|MIPEP_HUMAN Mitochondrial intermediate peptidase OS=Homo sapiens OX=9606 GN=MIPEP PE=1 SV=2
ENSG00000028528	6642	Q13596	SNX1	protein-coding	15	6.30203	6.42758	6.34674	6.64751	6.57749	6.62183	6.12425	6.06271	5.98184	6.68317	6.50167	6.71368	0.275919	0.124764	0.427074	6.41587	3.81114	-2.51688	0.00111616	0.0021647	0	0	0.0218194	-0.122851	0.16649	6.41587	0.314891	-8.05552	0.756152	0.816032	0	0	0.577115	0.421583	0.732647	6.41587	7.74712	6.21761	2.09498e-07	8.57744e-07	0	0	949	sp|Q13596|SNX1_HUMAN Sorting nexin-1 OS=Homo sapiens OX=9606 GN=SNX1 PE=1 SV=3
ENSG00000031698	6301	Q5T5C7	SARS1	protein-coding	1	8.57896	8.65102	8.6479	8.51043	8.48382	8.505	8.0115	7.92636	7.99974	7.87801	7.89366	7.88053	-0.743176	-0.85359	-0.632762	8.24724	-14.0529	16.3911	9.8362e-12	1.26513e-10	0	0	-0.615763	-0.725199	-0.506326	8.24724	-11.7476	13.2348	2.34801e-10	3.98007e-09	0	0	-0.0948103	-0.20843	0.0188095	8.24724	-1.7422	-6.94138	0.097046	0.12924	0	0	1516	sp|P49591|SYSC_HUMAN Serine--tRNA ligase, cytoplasmic OS=Homo sapiens OX=9606 GN=SARS1 PE=1 SV=3
ENSG00000031823	8498	B7Z7F3	RANBP3	protein-coding	19	5.82404	5.83686	5.90549	6.13771	5.9637	5.84676	5.56739	5.56405	5.66046	6.0014	6.04302	6.15129	0.205415	0.0365572	0.374273	5.87518	2.53985	-5.2224	0.0196265	0.0299991	0	0	0.077266	-0.0847774	0.239309	5.87518	0.99553	-7.51958	0.331536	0.432827	0	0	0.468625	0.294717	0.642533	5.87518	5.62605	1.74937	1.74631e-05	4.79841e-05	0	0	1069	sp|Q9H6Z4|RANB3_HUMAN Ran-binding protein 3 OS=Homo sapiens OX=9606 GN=RANBP3 PE=1 SV=1
ENSG00000033050	10061	A0A090N7X1	ABCF2	protein-coding	7	4.05283	3.92085	4.12668	5.06712	4.73882	4.88922	4.6403	4.4686	4.43139	4.85148	5.00385	4.75686	0.833696	0.587388	1.08	4.579	7.06685	5.21787	8.11271e-07	2.93625e-06	0	0	-0.0290078	-0.235258	0.177242	4.579	-0.293642	-7.78193	0.772099	0.829346	0	0	0.34712	0.119407	0.574833	4.579	3.18266	-3.64096	0.00473665	0.00817502	0	0	2936	sp|Q9UG63|ABCF2_HUMAN ATP-binding cassette sub-family F member 2 OS=Homo sapiens OX=9606 GN=ABCF2 PE=1 SV=2
ENSG00000033178	55236	A0A024RDB0	UBA6	protein-coding	4	7.02126	6.89559	6.97462	6.15231	6.34746	6.36449	4.98931	5.1022	5.62736	6.24201	5.98151	6.02287	-0.870349	-1.08734	-0.653356	6.14342	-8.40192	7.16391	8.80387e-08	3.98545e-07	0	0	-0.19587	-0.417362	0.0256231	6.14342	-1.85242	-6.39218	0.079757	0.133074	0	0	0.875265	0.621467	1.12906	6.14342	7.22408	5.00714	7.91436e-07	2.85728e-06	0	0	2312	sp|A0AVT1|UBA6_HUMAN Ubiquitin-like modifier-activating enzyme 6 OS=Homo sapiens OX=9606 GN=UBA6 PE=1 SV=1
ENSG00000035141	84908	E7EQY1	FAM136A	protein-coding	2	4.86517	5.04065	5.08675	5.5623	5.59283	5.38955	5.78781	5.78531	5.71049	5.54773	5.26534	5.56406	0.462771	0.257054	0.668488	5.43317	4.6967	-0.246673	0.000143275	0.000329766	0	0	-0.0510447	-0.237956	0.135866	5.43317	-0.570182	-7.77322	0.574992	0.663248	0	0	-0.295607	-0.484743	-0.106472	5.43317	-3.26317	-3.66282	0.00394413	0.00691795	0	0	1889	sp|Q96C01|F136A_HUMAN Protein FAM136A OS=Homo sapiens OX=9606 GN=FAM136A PE=1 SV=1
ENSG00000035403	7414	A0A024QZN4	VCL	protein-coding	10	8.38533	8.36164	8.42332	7.45564	7.55252	7.51507	7.22181	7.29117	7.44912	7.79425	7.93643	7.83094	-0.538922	-0.669199	-0.408645	7.7681	-8.63687	7.78899	3.91349e-08	1.93828e-07	0	0	0.343257	0.209899	0.476615	7.7681	5.37399	1.1168	3.0657e-05	0.00013261	0	0	0.534786	0.397183	0.672388	7.7681	8.11428	6.80105	1.03521e-07	4.55227e-07	0	0	96	sp|P18206|VINC_HUMAN Vinculin OS=Homo sapiens OX=9606 GN=VCL PE=1 SV=4
ENSG00000037241	51121	Q9UNX3	RPL26L1	protein-coding	5	4.91331	4.81705	4.7626	4.7717	4.89286	4.78273	4.39074	4.614	4.33899	5.27163	5.23754	5.40163	0.477214	0.286841	0.667588	4.84957	5.23365	1.02781	4.2058e-05	0.000107132	0	0	0.484516	0.302345	0.666688	4.84957	5.55297	1.87345	2.05436e-05	9.28153e-05	0	0	0.846484	0.643674	1.04929	4.84957	8.71416	8.36255	3.39924e-08	1.67105e-07	0	0	308.2	sp|Q9UNX3|RL26L_HUMAN 60S ribosomal protein L26-like 1 OS=Homo sapiens OX=9606 GN=RPL26L1 PE=1 SV=1
ENSG00000037757	84245	Q9BV20	MRI1	protein-coding	19	4.50565	4.79757	4.68906	4.15755	4.4435	4.55693	5.02992	5.06017	4.58104	4.12905	4.29007	4.34579	-0.431286	-0.710321	-0.15225	4.54886	-3.22703	-3.47153	0.00428239	0.00742903	0	0	-0.138952	-0.415468	0.137563	4.54886	-1.04916	-7.13818	0.306789	0.40699	0	0	-0.668054	-0.940412	-0.395696	4.54886	-5.12117	0.829944	5.42618e-05	0.000135561	0	0	2093	sp|Q9BV20|MTNA_HUMAN Methylthioribose-1-phosphate isomerase OS=Homo sapiens OX=9606 GN=MRI1 PE=1 SV=1
ENSG00000038219	259282	Q8NFC6	BOD1L1	protein-coding	4	6.38653	6.31648	6.31506	5.9312	5.96453	5.91081	6.39688	6.44196	6.66092	5.62419	5.72297	5.72895	-0.649753	-0.811217	-0.488288	6.11671	-8.40172	7.57038	6.03603e-08	2.84717e-07	0	0	-0.248716	-0.410789	-0.0866431	6.11671	-3.20399	-3.65992	0.00451274	0.011106	0	0	-0.805673	-0.965597	-0.645749	6.11671	-10.5182	11.3159	1.55956e-09	1.06495e-08	0	0	2571	sp|Q8NFC6|BD1L1_HUMAN Biorientation of chromosomes in cell division protein 1-like 1 OS=Homo sapiens OX=9606 GN=BOD1L1 PE=1 SV=2
ENSG00000038358	23644	Q6P2E9	EDC4	protein-coding	16	5.5396	5.53991	5.6858	5.59116	5.62669	5.7069	5.65062	5.57546	5.58775	5.54947	5.92817	5.72674	0.13008	-0.0597822	0.319943	5.64236	1.43044	-7.08067	0.168243	0.212368	0	0	0.0813881	-0.101202	0.263978	5.64236	0.93064	-7.53093	0.363292	0.465541	0	0	0.115801	-0.0742105	0.305813	5.64236	1.27242	-7.31984	0.218021	0.266848	0	0	2899	sp|Q6P2E9|EDC4_HUMAN Enhancer of mRNA-decapping protein 4 OS=Homo sapiens OX=9606 GN=EDC4 PE=1 SV=1
ENSG00000039650	11284	Q96T60	PNKP	protein-coding	19	4.39556	4.43114	4.10344	5.03946	5.15893	4.94825	4.60678	4.50783	4.366	4.45726	4.27648	4.5397	0.127842	-0.115298	0.370982	4.56924	1.09778	-7.21177	0.285523	0.339555	0	0	-0.622807	-0.836041	-0.409573	4.56924	-6.09809	3.15661	6.20647e-06	3.20203e-05	0	0	-0.0715678	-0.308928	0.165792	4.56924	-0.629517	-7.67836	0.536235	0.589621	0	0	2820	sp|Q96T60|PNKP_HUMAN Bifunctional polynucleotide phosphatase/kinase OS=Homo sapiens OX=9606 GN=PNKP PE=1 SV=1
ENSG00000040341	27067	A0A0A0MTC5	STAU2	protein-coding	8	5.14519	5.22329	5.13339	4.60479	4.5153	4.58751	4.54027	4.67627	4.5617	4.47756	4.5607	4.31078	-0.719302	-0.908423	-0.530181	4.69473	-7.94088	6.88417	1.44095e-07	6.19577e-07	0	0	-0.11824	-0.312519	0.0760378	4.69473	-1.27069	-6.9309	0.218624	0.310955	0	0	-0.146177	-0.349278	0.0569232	4.69473	-1.50268	-6.77935	0.148765	0.189471	0	0	1992	sp|Q9NUL3|STAU2_HUMAN Double-stranded RNA-binding protein Staufen homolog 2 OS=Homo sapiens OX=9606 GN=STAU2 PE=1 SV=2
ENSG00000041357	5685	P25789	PSMA4	protein-coding	15	6.77806	6.69371	6.81391	7.01813	7.14968	7.16305	6.30494	6.26564	6.32816	7.39691	7.12945	7.23519	0.498687	0.345066	0.652307	6.8564	6.77759	4.15577	1.47025e-06	5.05466e-06	0	0	0.150212	0.00337095	0.297053	6.8564	2.13577	-6.01648	0.0454309	0.082365	0	0	0.961837	0.802058	1.12162	6.8564	12.5684	14.4391	7.19971e-11	6.96631e-10	0	0	1907	sp|P25789|PSA4_HUMAN Proteasome subunit alpha type-4 OS=Homo sapiens OX=9606 GN=PSMA4 PE=1 SV=1
ENSG00000042286	84883	Q9BRQ8	AIFM2	protein-coding	10	5.0488	5.07139	5.0828	5.11263	4.94411	5.15727	4.89988	4.85544	5.06317	4.50837	4.32351	4.3884	-0.651266	-0.851978	-0.450553	4.87131	-6.77456	4.5026	1.47952e-06	5.08323e-06	0	0	-0.648847	-0.842732	-0.454961	4.87131	-6.98705	5.07365	9.54824e-07	6.08974e-06	0	0	-0.513771	-0.717874	-0.309669	4.87131	-5.25555	1.11536	4.00275e-05	0.00010287	0	0	2910	sp|Q9BRQ8|FSP1_HUMAN Ferroptosis suppressor protein 1 OS=Homo sapiens OX=9606 GN=AIFM2 PE=1 SV=1
ENSG00000042493	822	B2R9S4	CAPG	protein-coding	2	7.50541	7.69421	7.5889	8.06229	8.09016	7.94086	8.04238	8.07369	7.80048	7.5772	7.4927	7.68449	-0.0130791	-0.175184	0.149026	7.79606	-0.168453	-8.34361	0.867943	0.889782	0	0	-0.44708	-0.603457	-0.290704	7.79606	-5.96914	2.45103	8.2116e-06	4.09978e-05	0	0	-0.391142	-0.550451	-0.231832	7.79606	-5.12613	0.357321	5.36541e-05	0.000134296	0	0	496	sp|P40121|CAPG_HUMAN Macrophage-capping protein OS=Homo sapiens OX=9606 GN=CAPG PE=1 SV=2
ENSG00000044574	3309	P11021	HSPA5	protein-coding	9	9.66183	9.56915	9.62679	9.29572	9.25115	9.33576	9.80589	9.7901	9.86635	9.25973	9.35755	9.23572	-0.335451	-0.444493	-0.226409	9.50465	-6.42291	3.17042	3.09463e-06	9.91245e-06	0	0	-0.0104635	-0.119387	0.0984601	9.50465	-0.200563	-8.33037	0.843094	0.884679	0	0	-0.536779	-0.645011	-0.428547	9.50465	-10.3547	10.7139	2.03033e-09	1.34808e-08	0	0	21	sp|P11021|BIP_HUMAN Endoplasmic reticulum chaperone BiP OS=Homo sapiens OX=9606 GN=HSPA5 PE=1 SV=2
ENSG00000047249	51606	A0A024R7U9	ATP6V1H	protein-coding	8	6.66397	6.58854	6.66379	6.61391	6.66003	6.76855	6.18324	6.11935	6.29575	6.59894	6.47885	6.48284	-0.113693	-0.260194	0.0328089	6.50981	-1.62027	-6.95045	0.121053	0.157738	0	0	-0.154849	-0.297582	-0.0121161	6.50981	-2.26507	-5.71121	0.0349345	0.0658354	0	0	0.329192	0.177238	0.481146	6.50981	4.52308	-0.876555	0.00021388	0.000478175	0	0	1985	sp|Q9UI12|VATH_HUMAN V-type proton ATPase subunit H OS=Homo sapiens OX=9606 GN=ATP6V1H PE=1 SV=1
ENSG00000047315	5431	B4DH29	POLR2B	protein-coding	4	7.24056	7.08827	7.21493	6.98996	7.0773	7.14307	6.87927	6.91868	7.02873	7.25289	7.27498	7.24217	0.0768453	-0.0594924	0.213183	7.11257	1.17679	-7.61702	0.253287	0.305181	0	0	0.187254	0.0528562	0.321652	7.11257	2.90895	-4.47258	0.00876383	0.0199451	0	0	0.317229	0.178502	0.455957	7.11257	4.77428	-0.385132	0.00011986	0.000280062	0	0	1439	sp|P30876|RPB2_HUMAN DNA-directed RNA polymerase II subunit RPB2 OS=Homo sapiens OX=9606 GN=POLR2B PE=1 SV=1
ENSG00000047410	7175	P12270	TPR	protein-coding	1	6.97096	6.73206	6.82993	6.86108	6.96722	7.04582	6.88801	7.00137	7.09682	7.49021	7.59105	7.47907	0.678378	0.523325	0.83343	7.07947	9.13461	8.80918	1.60066e-08	8.68204e-08	0	0	0.561641	0.411342	0.71194	7.07947	7.80189	6.38663	1.88373e-07	1.43328e-06	0	0	0.526562	0.372906	0.680219	7.07947	7.15477	4.89253	6.78653e-07	2.47948e-06	0	0	70	sp|P12270|TPR_HUMAN Nucleoprotein TPR OS=Homo sapiens OX=9606 GN=TPR PE=1 SV=3
ENSG00000047849	4134	P27816	MAP4	protein-coding	3	8.58501	8.66821	8.57251	8.50016	8.55232	8.49165	8.82496	8.85273	8.80368	8.17122	8.40376	8.28855	-0.325649	-0.452374	-0.198924	8.55956	-5.36518	0.884243	3.12696e-05	8.18754e-05	0	0	-0.231896	-0.357294	-0.106499	8.55956	-3.86102	-2.4502	0.000994172	0.00294186	0	0	-0.544301	-0.670016	-0.418586	8.55956	-9.0396	8.47399	1.89394e-08	9.83201e-08	0	0	105	sp|P27816|MAP4_HUMAN Microtubule-associated protein 4 OS=Homo sapiens OX=9606 GN=MAP4 PE=1 SV=3
ENSG00000048162	51491	Q9Y3C1	NOP16	protein-coding	5	4.93096	5.28754	5.18227	5.8329	5.673	5.83638	5.84523	5.79633	5.17176	6.12934	6.00437	6.00656	0.906435	0.623004	1.18987	5.64139	6.74925	3.61813	3.46868e-06	1.10016e-05	0	0	0.273699	0.0194172	0.527981	5.64139	2.27156	-5.62752	0.0364432	0.0682471	0	0	0.423473	0.155195	0.69175	5.64139	3.33126	-3.64208	0.00397012	0.00695813	0	0	457	sp|Q9Y3C1|NOP16_HUMAN Nucleolar protein 16 OS=Homo sapiens OX=9606 GN=NOP16 PE=1 SV=2
ENSG00000048392	50484	Q7LG56	RRM2B	protein-coding	8	8.62735	8.57386	8.60752	7.65422	7.66755	7.751	7.83426	7.95667	8.15685	7.62842	7.38873	7.34345	-1.14266	-1.3056	-0.979721	7.93249	-14.6418	17.1816	4.68324e-12	6.70502e-11	-1	-1	-0.230254	-0.396927	-0.0635811	7.93249	-2.88429	-4.56506	0.00925745	0.0208916	0	0	-0.518416	-0.685729	-0.351103	7.93249	-6.46915	3.37994	2.80589e-06	9.03506e-06	0	0	2430	sp|Q7LG56|RIR2B_HUMAN Ribonucleoside-diphosphate reductase subunit M2 B OS=Homo sapiens OX=9606 GN=RRM2B PE=1 SV=1
ENSG00000048544	55173	A0A024RD03	MRPS10	protein-coding	6	7.68124	7.61851	7.72455	6.49738	6.54133	6.58854	5.66833	5.63256	5.91636	6.24793	6.08846	6.16688	-1.50181	-1.65087	-1.35275	6.53101	-21.0358	24.2585	5.60056e-15	2.20804e-13	-1	-1	-0.368732	-0.524032	-0.213433	6.53101	-4.95724	0.299066	7.8819e-05	0.000308141	0	0	0.443206	0.272477	0.613934	6.53101	5.41998	1.25983	2.76515e-05	7.31023e-05	0	0	2256	sp|P82664|RT10_HUMAN 28S ribosomal protein S10, mitochondrial OS=Homo sapiens OX=9606 GN=MRPS10 PE=1 SV=2
ENSG00000048828	23196	Q9NZB2	FAM120A	protein-coding	9	8.3848	8.37628	8.37056	7.95649	7.98965	7.99967	8.52475	8.66722	8.6764	7.94048	8.03181	7.92631	-0.412223	-0.532665	-0.29178	8.23703	-7.14575	4.81681	6.91175e-07	2.53633e-06	0	0	-0.016981	-0.137643	0.103681	8.23703	-0.293826	-8.1979	0.771961	0.829294	0	0	-0.656814	-0.776164	-0.537464	8.23703	-11.4899	12.6561	3.44803e-10	2.76139e-09	0	0	654	sp|Q9NZB2|F120A_HUMAN Constitutive coactivator of PPAR-gamma-like protein 1 OS=Homo sapiens OX=9606 GN=FAM120A PE=1 SV=2
ENSG00000049245	9341	Q15836	VAMP3	protein-coding	1	7.24115	7.1515	7.25283	6.86748	7.02271	7.06669	7.00842	7.01139	7.28724	6.99069	6.96386	6.90237	-0.260835	-0.420278	-0.101392	7.06386	-3.41552	-3.49561	0.00278343	0.00499938	0	0	-0.0311987	-0.1895	0.127103	7.06386	-0.41148	-8.05942	0.685158	0.75805	0	0	-0.14229	-0.303087	0.018506	7.06386	-1.84755	-6.68011	0.0797227	0.108225	0	0	1655	sp|Q15836|VAMP3_HUMAN Vesicle-associated membrane protein 3 OS=Homo sapiens OX=9606 GN=VAMP3 PE=1 SV=3
ENSG00000049449	5954	Q15293	RCN1	protein-coding	11	7.17295	7.33413	7.37066	7.55147	7.53563	7.5918	7.73562	7.74151	7.7312	6.85413	6.90654	6.88958	-0.4143	-0.546239	-0.282361	7.36794	-6.55601	3.6639	2.33602e-06	7.67327e-06	0	0	-0.67704	-0.804946	-0.549133	7.36794	-11.0514	12.2213	6.73114e-10	9.90547e-09	0	0	-0.854281	-0.983353	-0.725208	7.36794	-13.8186	16.1244	1.331e-11	1.61401e-10	0	0	362	sp|Q15293|RCN1_HUMAN Reticulocalbin-1 OS=Homo sapiens OX=9606 GN=RCN1 PE=1 SV=1
ENSG00000049618	57492	Q8NFD5	ARID1B	protein-coding	6	5.75637	5.52962	5.77675	6.12789	6.20834	6.00547	5.79527	5.96089	6.15056	6.10583	6.02382	5.97894	0.355328	0.159832	0.550824	5.95165	3.7948	-2.45915	0.00115928	0.00224148	0	0	-0.0775247	-0.260239	0.10519	5.95165	-0.885857	-7.63086	0.386368	0.488594	0	0	0.0796083	-0.111006	0.270223	5.95165	0.871967	-7.80149	0.393717	0.450218	0	0	1804	sp|Q8NFD5|ARI1B_HUMAN AT-rich interactive domain-containing protein 1B OS=Homo sapiens OX=9606 GN=ARID1B PE=1 SV=3
ENSG00000049860	3074	A0A024RAJ6	HEXB	protein-coding	5	6.99563	6.89502	7.05	6.56503	6.74245	6.61307	7.39994	7.31093	7.4064	7.09617	7.05177	7.03164	0.0814268	-0.0580008	0.220854	7.01317	1.21931	-7.54474	0.237106	0.287955	0	0	0.419338	0.280017	0.558659	7.01317	6.28414	3.24136	4.15931e-06	2.24297e-05	0	0	-0.309967	-0.446261	-0.173673	7.01317	-4.74827	-0.463009	0.000127243	0.000295874	0	0	828	sp|P07686|HEXB_HUMAN Beta-hexosaminidase subunit beta OS=Homo sapiens OX=9606 GN=HEXB PE=1 SV=4
ENSG00000050748	5601	P45984	MAPK9	protein-coding	5	6.64983	6.60475	6.65383	6.46005	6.45621	6.60766	6.74319	6.69044	6.78117	6.49915	6.43899	6.37186	-0.196274	-0.3379	-0.0546484	6.57976	-2.89347	-4.5761	0.0090708	0.0148164	0	0	-0.0661192	-0.205618	0.0733799	6.57976	-0.989586	-7.58678	0.334362	0.435805	0	0	-0.297154	-0.438017	-0.156292	6.57976	-4.40437	-1.18937	0.000281526	0.000616114	0	0	2953	sp|P45984|MK09_HUMAN Mitogen-activated protein kinase 9 OS=Homo sapiens OX=9606 GN=MAPK9 PE=1 SV=2
ENSG00000050820	9564	P56945	BCAR1	protein-coding	16	6.90998	7.07468	7.07361	6.92578	6.85072	6.83956	7.15284	7.06093	6.76858	6.70093	7.00153	6.91554	-0.158761	-0.347971	0.0304486	6.93956	-1.75185	-6.79262	0.0953338	0.126874	0	0	-0.00802141	-0.194864	0.178822	6.93956	-0.0896336	-8.13267	0.929482	0.950181	0	0	-0.137895	-0.32771	0.0519209	6.93956	-1.51675	-7.17941	0.145196	0.185417	0	0	2111	sp|P56945|BCAR1_HUMAN Breast cancer anti-estrogen resistance protein 1 OS=Homo sapiens OX=9606 GN=BCAR1 PE=1 SV=2
ENSG00000051620	23593	Q5THN1	HEBP2	protein-coding	6	6.87773	7.05019	7.21854	6.83718	6.82771	6.88727	6.31189	6.25059	5.91636	6.4996	6.58192	6.61249	-0.492947	-0.678397	-0.307498	6.65596	-5.54973	1.46199	2.06921e-05	5.61172e-05	0	0	-0.288226	-0.471988	-0.104465	6.65596	-3.27474	-3.62339	0.00384144	0.00962273	0	0	0.391044	0.192664	0.589425	6.65596	4.11551	-1.82447	0.000550419	0.00114573	0	0	1751	sp|Q9Y5Z4|HEBP2_HUMAN Heme-binding protein 2 OS=Homo sapiens OX=9606 GN=HEBP2 PE=1 SV=1
ENSG00000052126	54477	A0A024RAY7	PLEKHA5	protein-coding	12	5.42596	5.54868	5.55058	5.94244	6.20344	6.16788	4.91137	4.99793	5.11185	5.76519	5.82104	5.80326	0.28169	0.10356	0.45982	5.60414	3.30166	-3.54421	0.00361252	0.00635176	0	0	-0.310395	-0.474191	-0.146599	5.60414	-3.95648	-1.97092	0.000796482	0.00241782	0	0	0.793936	0.603657	0.984215	5.60414	8.71147	8.25057	3.41589e-08	1.67871e-07	0	0	2283	sp|Q9HAU0|PKHA5_HUMAN Pleckstrin homology domain-containing family A member 5 OS=Homo sapiens OX=9606 GN=PLEKHA5 PE=1 SV=1
ENSG00000052723	80143	Q9BRV8	SIKE1	protein-coding	1	5.2683	5.27527	5.48015	5.22893	5.20168	5.30843	5.16656	5.06017	5.32414	5.64636	5.39209	5.48251	0.171912	-0.0210702	0.364895	5.31955	1.85989	-6.38612	0.0778825	0.105609	0	0	0.273588	0.0859024	0.461274	5.31955	3.04343	-3.93777	0.00648727	0.015291	0	0	0.342651	0.145411	0.539891	5.31955	3.62705	-2.78332	0.00170961	0.00322031	0	0	1885	sp|Q9BRV8|SIKE1_HUMAN Suppressor of IKBKE 1 OS=Homo sapiens OX=9606 GN=SIKE1 PE=1 SV=1
ENSG00000053371	8574	B4DZX4	AKR7A2	protein-coding	1	5.12488	5.49224	5.50696	5.64148	5.66284	5.50473	6.16992	6.24435	5.93301	5.77193	5.9249	5.86087	0.458905	0.246164	0.671647	5.73651	4.50368	-0.768044	0.000223694	0.000494951	0	0	0.240779	0.0405162	0.441043	5.73651	2.51024	-5.11205	0.0209073	0.0421953	0	0	-0.277197	-0.475116	-0.0792771	5.73651	-2.92413	-4.46515	0.00847267	0.0139777	0	0	1349	sp|O43488|ARK72_HUMAN Aflatoxin B1 aldehyde reductase member 2 OS=Homo sapiens OX=9606 GN=AKR7A2 PE=1 SV=3
ENSG00000053372	51154	A0A024RAE1	MRTO4	protein-coding	1	5.86593	5.77222	5.93101	6.28117	6.1433	6.27765	5.97679	5.85719	5.91788	6.51976	6.6494	6.67003	0.752433	0.59511	0.909756	6.15519	9.98558	10.4384	3.72329e-09	2.37275e-08	0	0	0.376651	0.228986	0.524316	6.15519	5.32547	1.13965	3.41904e-05	0.000146139	0	0	0.691487	0.534757	0.848218	6.15519	9.21145	9.0314	1.39815e-08	7.49638e-08	0	0	838	sp|Q9UKD2|MRT4_HUMAN mRNA turnover protein 4 homolog OS=Homo sapiens OX=9606 GN=MRTO4 PE=1 SV=2
ENSG00000054116	27095	A0A087WWM0	TRAPPC3	protein-coding	1	5.3427	5.57036	5.58733	6.00724	6.04499	5.91411	5.51264	5.43062	5.50309	6.14673	5.86144	5.97522	0.495933	0.310644	0.681222	5.74137	5.58819	1.70969	1.89949e-05	5.18427e-05	0	0	0.0131973	-0.158068	0.184462	5.74137	0.160884	-8.00896	0.873821	0.908501	0	0	0.523535	0.337335	0.709734	5.74137	5.87035	2.31662	1.01898e-05	2.92728e-05	0	0	1800	sp|O43617|TPPC3_HUMAN Trafficking protein particle complex subunit 3 OS=Homo sapiens OX=9606 GN=TRAPPC3 PE=1 SV=1
ENSG00000054148	29085	Q9NRX4	PHPT1	protein-coding	9	6.54677	6.68114	6.7592	6.55529	6.31343	6.35483	6.22527	5.94338	5.40015	6.84599	6.82367	6.95576	0.208084	-0.0724167	0.488585	6.45041	1.59292	-7.01754	0.133772	0.172552	0	0	0.467174	0.188652	0.745696	6.45041	3.60171	-3.20713	0.00294091	0.0076298	0	0	0.995555	0.693711	1.2974	6.45041	7.08227	3.11218	5.8761e-06	1.77594e-05	0	0	1564	sp|Q9NRX4|PHP14_HUMAN 14 kDa phosphohistidine phosphatase OS=Homo sapiens OX=9606 GN=PHPT1 PE=1 SV=1
ENSG00000055070	26099	Q7Z422	SZRD1	protein-coding	1	6.25025	6.44724	6.30236	6.85216	6.85028	6.76612	6.59223	6.62125	5.99344	7.2601	7.27882	7.33367	0.953594	0.719617	1.18757	6.71233	8.60119	6.78712	1.38138e-07	5.97859e-07	0	0	0.465892	0.246106	0.685678	6.71233	4.47356	-1.16766	0.000336958	0.00112715	0	0	0.870499	0.637431	1.10357	6.71233	7.8823	5.50161	4.57673e-07	1.73325e-06	0	0	1068	sp|Q7Z422|SZRD1_HUMAN SUZ domain-containing protein 1 OS=Homo sapiens OX=9606 GN=SZRD1 PE=1 SV=1
ENSG00000055332	5610	P19525	EIF2AK2	protein-coding	2	6.61932	6.6604	6.68938	6.9319	7.03261	7.0221	6.16128	6.23629	6.7223	6.76613	6.67164	6.72203	0.0647624	-0.135017	0.264542	6.68628	0.677256	-8.01891	0.506188	0.561963	0	0	-0.273056	-0.464239	-0.0818728	6.68628	-2.98389	-4.28342	0.00747058	0.017338	0	0	0.363864	0.159284	0.568445	6.68628	3.71584	-2.78402	0.00141133	0.00270435	0	0	576	sp|P19525|E2AK2_HUMAN Interferon-induced, double-stranded RNA-activated protein kinase OS=Homo sapiens OX=9606 GN=EIF2AK2 PE=1 SV=2
ENSG00000055483	57602	A0A024R8V6	USP36	protein-coding	17	6.05886	6.03598	5.95393	5.64378	5.68811	5.84216	6.68817	6.64986	6.71093	5.85113	5.81635	5.8064	-0.1881	-0.340535	-0.0356656	6.06214	-2.57634	-5.14715	0.0181496	0.0279465	0	0	0.104684	-0.0469604	0.256328	6.06214	1.44129	-6.95303	0.165193	0.245835	0	0	-0.855696	-1.00102	-0.710373	6.06214	-12.2937	14.0837	1.06205e-10	9.79196e-10	0	0	2222	sp|Q9P275|UBP36_HUMAN Ubiquitin carboxyl-terminal hydrolase 36 OS=Homo sapiens OX=9606 GN=USP36 PE=1 SV=4
ENSG00000055950	84545	Q8N983	MRPL43	protein-coding	10	6.24556	5.98199	6.12716	5.56108	5.49654	5.45885	5.65336	5.8217	5.23417	5.66257	5.90295	5.83543	-0.321809	-0.545123	-0.0984942	5.74845	-3.01192	-4.2474	0.00705202	0.0117638	0	0	0.284738	0.056294	0.513181	5.74845	2.60512	-4.91263	0.0172036	0.0357118	0	0	0.202618	-0.0331707	0.438408	5.74845	1.79604	-6.56981	0.0880755	0.118391	0	0	935	sp|Q8N983|RM43_HUMAN 39S ribosomal protein L43, mitochondrial OS=Homo sapiens OX=9606 GN=MRPL43 PE=1 SV=1
ENSG00000056097	51663	Q05D65	ZFR	protein-coding	5	7.34408	7.29949	7.34364	6.70201	6.82178	6.8995	7.11856	7.18157	7.41989	6.62894	6.55543	6.50301	-0.763239	-0.923748	-0.602729	6.98483	-9.92789	10.2388	4.09918e-09	2.57707e-08	0	0	-0.241028	-0.403078	-0.0789777	6.98483	-3.10538	-3.99471	0.00564207	0.0135241	0	0	-0.668611	-0.830141	-0.507082	6.98483	-8.64212	7.8831	3.87609e-08	1.88269e-07	0	0	1917	sp|Q96KR1|ZFR_HUMAN Zinc finger RNA-binding protein OS=Homo sapiens OX=9606 GN=ZFR PE=1 SV=2
ENSG00000057608	2665	P50395	GDI2	protein-coding	10	9.09086	9.08319	9.14701	8.72057	8.80392	8.86425	8.91886	8.89731	9.36927	8.61105	8.47802	8.53172	-0.564502	-0.758892	-0.370113	8.87633	-6.1393	1.94532	1.22521e-05	3.47687e-05	0	0	-0.252656	-0.446728	-0.058583	8.87633	-2.75227	-4.99536	0.0138427	0.0296277	0	0	-0.511791	-0.706725	-0.316856	8.87633	-5.55047	0.724024	3.87569e-05	9.98955e-05	0	0	85	sp|P50395|GDIB_HUMAN Rab GDP dissociation inhibitor beta OS=Homo sapiens OX=9606 GN=GDI2 PE=1 SV=2
ENSG00000058272	4659	B2RAH5	PPP1R12A	protein-coding	12	5.87204	5.89416	5.8795	5.71764	5.78968	5.77128	5.27368	5.34654	5.60863	6.00965	5.94974	5.90066	0.0739302	-0.0903473	0.238208	5.7511	0.939596	-7.6936	0.35879	0.416073	0	0	0.19651	0.0355361	0.357484	5.7511	2.54875	-5.05524	0.0192564	0.0392585	0	0	0.558033	0.384779	0.731288	5.7511	6.7247	4.19948	1.6411e-06	5.5517e-06	0	0	319	sp|O14974|MYPT1_HUMAN Protein phosphatase 1 regulatory subunit 12A OS=Homo sapiens OX=9606 GN=PPP1R12A PE=1 SV=1
ENSG00000059573	5832	P54886	ALDH18A1	protein-coding	10	7.18648	7.14958	7.13411	6.80622	6.73761	6.70087	7.14605	7.30452	7.17844	6.84847	6.89491	6.89007	-0.279307	-0.410813	-0.147802	6.99811	-4.43442	-1.13866	0.000262589	0.000573641	0	0	0.12756	-0.00439791	0.259517	6.99811	2.01826	-6.1862	0.0573725	0.100408	0	0	-0.334419	-0.465697	-0.20314	6.99811	-5.31857	0.873948	3.47257e-05	9.0417e-05	0	0	251	sp|P54886|P5CS_HUMAN Delta-1-pyrroline-5-carboxylate synthase OS=Homo sapiens OX=9606 GN=ALDH18A1 PE=1 SV=2
ENSG00000060138	8531	A0A024RAV4	YBX3	protein-coding	12	9.66776	9.72164	9.73857	9.39924	9.33515	9.35154	9.56226	9.5076	9.47965	9.25279	9.39803	9.36738	-0.373979	-0.483285	-0.264674	9.4818	-7.14339	4.70297	6.94475e-07	2.54667e-06	0	0	-0.025599	-0.134888	0.0836901	9.4818	-0.489039	-8.23178	0.630208	0.710497	0	0	-0.181065	-0.291376	-0.0707538	9.4818	-3.42699	-3.70985	0.00271108	0.0049011	0	0	150	sp|P16989|YBOX3_HUMAN Y-box-binding protein 3 OS=Homo sapiens OX=9606 GN=YBX3 PE=1 SV=4
ENSG00000060339	55749	Q8IX12	CCAR1	protein-coding	10	5.39662	5.31005	5.33307	6.07778	6.0836	6.17796	5.39647	5.18274	5.37821	6.19655	6.40425	6.17095	0.908217	0.730794	1.08564	5.75902	10.6875	11.6898	1.19047e-09	8.61934e-09	0	0	0.140684	-0.0183425	0.299711	5.75902	1.84702	-6.39828	0.079802	0.133135	0	0	0.936853	0.75826	1.11545	5.75902	10.9522	12.0958	7.85185e-10	5.72683e-09	0	0	1998	sp|Q8IX12|CCAR1_HUMAN Cell division cycle and apoptosis regulator protein 1 OS=Homo sapiens OX=9606 GN=CCAR1 PE=1 SV=2
ENSG00000060491	11054	Q9NZT2	OGFR	protein-coding	20	5.58304	5.72402	5.52019	5.8785	5.7364	5.76399	7.26945	7.23291	6.4457	5.97568	6.124	6.247	0.498525	0.040679	0.956371	6.12507	2.42005	-5.59122	0.0356391	0.0518253	0	0	0.315929	-0.118738	0.750597	6.12507	1.61544	-6.741	0.136726	0.209612	0	0	-0.893457	-1.30382	-0.483097	6.12507	-4.83911	-1.60537	0.000647028	0.00132662	0	0	1568	sp|Q9NZT2|OGFR_HUMAN Opioid growth factor receptor OS=Homo sapiens OX=9606 GN=OGFR PE=1 SV=3
ENSG00000060688	9410	A0MNP2	SNRNP40	protein-coding	1	4.68969	4.82187	4.58943	4.94757	4.91186	5.05952	4.54913	4.62777	4.41854	5.55469	5.44165	5.48905	0.799135	0.610322	0.987949	4.92506	8.8366	8.57153	2.72353e-08	1.40238e-07	0	0	0.530451	0.356833	0.704069	4.92506	6.37893	3.67971	3.39772e-06	1.87241e-05	0	0	0.959469	0.76472	1.15422	4.92506	10.2861	11.1366	2.26971e-09	1.48402e-08	0	0	1872	sp|Q96DI7|SNR40_HUMAN U5 small nuclear ribonucleoprotein 40 kDa protein OS=Homo sapiens OX=9606 GN=SNRNP40 PE=1 SV=1
ENSG00000060971	30	A0A140VJX0	ACAA1	protein-coding	3	5.85673	6.15269	5.98711	5.98022	5.98752	5.93911	5.34149	5.06423	5.25599	5.05793	5.33257	5.38208	-0.761935	-0.966125	-0.557746	5.61147	-7.79081	6.43336	1.92461e-07	7.98722e-07	0	0	-0.726793	-0.926236	-0.527351	5.61147	-7.60835	6.19948	2.74745e-07	2.01349e-06	0	0	0.0250963	-0.195816	0.246008	5.61147	0.237185	-8.02764	0.814959	0.843816	0	0	1075	sp|P09110|THIK_HUMAN 3-ketoacyl-CoA thiolase, peroxisomal OS=Homo sapiens OX=9606 GN=ACAA1 PE=1 SV=2
ENSG00000061794	60488	P82673	MRPS35	protein-coding	12	6.26076	6.25175	6.35086	6.30967	6.32185	6.386	6.39115	6.51933	6.69947	6.52553	6.06986	6.32365	0.0311421	-0.172853	0.235138	6.36749	0.318731	-8.15162	0.753281	0.791139	0	0	-0.0179561	-0.215964	0.180051	6.36749	-0.189333	-8.04996	0.851766	0.890933	0	0	-0.210108	-0.410628	-0.00958826	6.36749	-2.18767	-6.00748	0.040913	0.0590395	0	0	1306	sp|P82673|RT35_HUMAN 28S ribosomal protein S35, mitochondrial OS=Homo sapiens OX=9606 GN=MRPS35 PE=1 SV=1
ENSG00000062485	1431	A0A024RB75	CS	protein-coding	12	7.79121	7.77984	7.84737	8.02046	8.1357	8.11269	8.45954	8.59915	8.71739	7.88648	7.92395	7.89611	0.0949451	-0.0421156	0.232006	8.09749	1.44629	-7.33854	0.1638	0.207188	0	0	-0.188232	-0.321457	-0.0550071	8.09749	-2.94989	-4.46112	0.00799981	0.0184313	0	0	-0.687689	-0.820228	-0.55515	8.09749	-10.8329	11.6101	9.46319e-10	6.75291e-09	0	0	482	sp|O75390|CISY_HUMAN Citrate synthase, mitochondrial OS=Homo sapiens OX=9606 GN=CS PE=1 SV=2
ENSG00000063244	11338	P26368	U2AF2	protein-coding	19	7.02674	7.21253	7.06712	7.92495	7.93052	7.86233	7.51584	7.44993	6.80275	7.78244	7.87659	7.86829	0.73591	0.443705	1.02812	7.52667	5.47034	-0.13537	0.000129195	0.00029949	0	0	-0.0663013	-0.340983	0.20838	7.52667	-0.524289	-8.08793	0.609363	0.692762	0	0	0.569069	0.279366	0.858772	7.52667	4.26667	-2.34151	0.00102835	0.00202439	0	0	2163	sp|P26368|U2AF2_HUMAN Splicing factor U2AF 65 kDa subunit OS=Homo sapiens OX=9606 GN=U2AF2 PE=1 SV=4
ENSG00000063245	29924	Q9Y6I3	EPN1	protein-coding	19	7.29154	7.44666	7.41774	8.00244	7.99128	7.83073	8.23866	8.27999	7.77887	7.16034	7.38438	7.35209	-0.0947054	-0.331678	0.142267	7.68123	-0.849803	-7.95844	0.408434	0.465837	0	0	-0.649791	-0.876787	-0.422794	7.68123	-6.08689	1.82889	1.84466e-05	8.41081e-05	0	0	-0.813877	-1.04293	-0.584827	7.68123	-7.55561	4.2921	1.45384e-06	4.96593e-06	0	0	1515	sp|Q9Y6I3|EPN1_HUMAN Epsin-1 OS=Homo sapiens OX=9606 GN=EPN1 PE=1 SV=2
ENSG00000063854	3029	Q16775	HAGH	protein-coding	16	5.22126	5.27703	5.13339	5.29768	5.17475	5.0694	4.83863	4.79327	4.44834	5.0068	4.86995	4.89328	-0.279102	-0.485205	-0.0729999	5.00198	-2.82734	-4.47297	0.0105017	0.0169267	0	0	-0.252814	-0.452221	-0.0534071	5.00198	-2.64703	-4.71662	0.0155818	0.0327702	0	0	0.220181	-0.000544261	0.440907	5.00198	2.08269	-5.9032	0.0505147	0.0715275	0	0	1345	sp|Q16775|GLO2_HUMAN Hydroxyacylglutathione hydrolase, mitochondrial OS=Homo sapiens OX=9606 GN=HAGH PE=1 SV=2
ENSG00000064012	841	A0A024R3Z8	CASP8	protein-coding	2	4.6369	4.71171	4.62522	4.53717	4.38039	4.43993	4.67306	4.66028	5.11716	4.81859	4.80515	4.97196	0.204063	-0.0246374	0.432763	4.69813	1.86292	-6.24144	0.0774354	0.105039	0	0	0.412094	0.187934	0.636253	4.69813	3.83828	-2.00579	0.00104805	0.0030846	0	0	0.0667669	-0.157668	0.291202	4.69813	0.62111	-7.77173	0.54164	0.594573	0	0	2877	sp|Q14790|CASP8_HUMAN Caspase-8 OS=Homo sapiens OX=9606 GN=CASP8 PE=1 SV=1
ENSG00000064601	5476	P10619	CTSA	protein-coding	20	5.73476	5.9315	5.98711	6.3046	6.34174	6.24664	7.18632	7.18111	6.96612	6.88622	7.07699	7.05827	1.11028	0.933604	1.28695	6.57511	13.1208	15.3036	3.36055e-11	3.65874e-10	1	1	0.702573	0.537448	0.867698	6.57511	8.88332	8.53612	2.50396e-08	2.36363e-07	0	0	-0.114449	-0.274662	0.0457638	6.57511	-1.49146	-7.22978	0.151662	0.192758	0	0	2359	sp|P10619|PPGB_HUMAN Lysosomal protective protein OS=Homo sapiens OX=9606 GN=CTSA PE=1 SV=2
ENSG00000064651	6558	P55011	SLC12A2	protein-coding	5	5.32279	4.99648	5.12956	5.71108	5.6526	5.80005	4.4264	4.614	4.81464	5.54773	5.5795	5.27566	0.330239	0.109259	0.551218	5.23921	3.12013	-3.88118	0.00545721	0.00928416	0	0	-0.248248	-0.449512	-0.0469845	5.23921	-2.57524	-4.96108	0.0181925	0.0373876	0	0	0.865434	0.626263	1.1046	5.23921	7.55482	6.06305	3.05249e-07	1.20796e-06	0	0	2172	sp|P55011|S12A2_HUMAN Solute carrier family 12 member 2 OS=Homo sapiens OX=9606 GN=SLC12A2 PE=1 SV=1
ENSG00000065054	9351	Q15599	SLC9A3R2	protein-coding	16	6.88831	7.08275	6.98896	5.56957	5.61725	5.42539	5.27012	5.2232	4.84376	4.08644	4.28669	4.7173	-2.64793	-2.90895	-2.38691	5.49998	-21.2477	23.596	1.32463e-14	4.52529e-13	-1	-1	-1.19955	-1.47585	-0.923241	5.49998	-9.09302	8.80409	2.60086e-08	2.4449e-07	-1	-1	-0.787184	-1.08301	-0.491355	5.49998	-5.57334	1.68409	2.3316e-05	6.25378e-05	0	0	1552	sp|Q15599|NHRF2_HUMAN Na(+)/H(+) exchange regulatory cofactor NHE-RF2 OS=Homo sapiens OX=9606 GN=SLC9A3R2 PE=1 SV=2
ENSG00000065135	2773	P08754	GNAI3	protein-coding	1	7.1303	7.19216	7.16717	7.13995	7.16128	7.1873	6.77749	6.82678	7.06558	7.30182	7.20135	7.21836	0.0788161	-0.0652105	0.222843	7.11413	1.14253	-7.65417	0.266912	0.319702	0	0	0.0805824	-0.0605063	0.221671	7.11413	1.19246	-7.45181	0.247229	0.342901	0	0	0.359528	0.212614	0.506442	7.11413	5.10936	0.395417	5.57366e-05	0.000138916	0	0	2851	sp|P08754|GNAI3_HUMAN Guanine nucleotide-binding protein G(i) subunit alpha-3 OS=Homo sapiens OX=9606 GN=GNAI3 PE=1 SV=3
ENSG00000065243	5586	Q16513	PKN2	protein-coding	1	6.98441	6.8567	6.90465	6.22778	6.39305	6.25964	5.81742	5.87692	6.08975	6.26925	6.25194	6.17582	-0.679182	-0.834645	-0.52372	6.34228	-9.12133	8.84551	1.63864e-08	8.87893e-08	0	0	-0.061733	-0.219954	0.0964881	6.34228	-0.814611	-7.71825	0.425022	0.526387	0	0	0.313705	0.14569	0.48172	6.34228	3.89827	-2.28825	0.0009118	0.00181365	0	0	2773	sp|Q16513|PKN2_HUMAN Serine/threonine-protein kinase N2 OS=Homo sapiens OX=9606 GN=PKN2 PE=1 SV=1
ENSG00000065268	57418	Q9BV38	WDR18	protein-coding	19	6.13189	6.35697	6.34344	6.63428	6.63633	6.49779	6.37132	6.07079	5.80399	6.40741	6.50968	6.51075	0.189178	-0.0206113	0.398968	6.35622	1.88451	-6.50064	0.0745387	0.101474	0	0	-0.119223	-0.319195	0.0807498	6.35622	-1.24595	-7.31171	0.227591	0.321088	0	0	0.377701	0.163856	0.591547	6.35622	3.69114	-2.80679	0.00150333	0.00286368	0	0	2321	sp|Q9BV38|WDR18_HUMAN WD repeat-containing protein 18 OS=Homo sapiens OX=9606 GN=WDR18 PE=1 SV=2
ENSG00000065357	1606	A0A024RB23	DGKA	protein-coding	12	7.81239	7.68031	7.71724	6.81288	6.81629	6.90779	6.04199	6.00481	6.01351	6.75029	6.73638	6.81398	-0.968044	-1.09477	-0.841316	6.84232	-15.9484	18.8674	9.8354e-13	1.72746e-11	0	0	-0.0776683	-0.208037	0.0527	6.84232	-1.24385	-7.34759	0.228135	0.321682	0	0	0.746264	0.60345	0.889079	6.84232	10.9099	11.9325	8.38884e-10	6.07099e-09	0	0	2460	sp|P23743|DGKA_HUMAN Diacylglycerol kinase alpha OS=Homo sapiens OX=9606 GN=DGKA PE=1 SV=3
ENSG00000065427	3735	Q15046	KARS1	protein-coding	16	8.04694	8.03064	8.11329	7.67403	7.73045	7.66662	8.61796	8.54377	8.68826	7.70475	7.72125	7.70822	-0.352962	-0.472704	-0.233221	8.02052	-6.15432	2.70786	5.49682e-06	1.67279e-05	0	0	0.0201038	-0.0997414	0.139949	8.02052	0.350232	-8.15573	0.729877	0.79471	0	0	-0.90384	-1.02098	-0.786702	8.02052	-16.1098	18.9563	8.17423e-13	1.49773e-11	0	0	420	sp|Q15046|SYK_HUMAN Lysine--tRNA ligase OS=Homo sapiens OX=9606 GN=KARS1 PE=1 SV=3
ENSG00000065485	10954	Q14554	PDIA5	protein-coding	3	5.50467	5.49527	5.3314	4.2297	4.49253	4.29586	5.43359	5.26256	5.37821	4.73217	4.91671	4.52958	-0.718309	-0.930304	-0.506314	4.96685	-7.07429	5.06474	7.99085e-07	2.89611e-06	0	0	0.377287	0.146105	0.608469	4.96685	3.40734	-2.9597	0.00283619	0.00740539	0	0	-0.634673	-0.848925	-0.420421	4.96685	-6.18476	3.12954	5.14791e-06	1.57508e-05	0	0	2057	sp|Q14554|PDIA5_HUMAN Protein disulfide-isomerase A5 OS=Homo sapiens OX=9606 GN=PDIA5 PE=1 SV=1
ENSG00000065518	4710	O95168	NDUFB4	protein-coding	3	7.02742	7.05584	7.08106	6.28706	6.26318	6.35563	6.36298	6.27354	6.05005	6.31303	6.22919	6.28283	-0.778194	-0.928737	-0.62765	6.46515	-10.7925	11.7263	1.00843e-09	7.44414e-09	0	0	-0.02293	-0.177369	0.131509	6.46515	-0.309988	-8.01386	0.759822	0.818822	0	0	0.0408034	-0.118972	0.200579	6.46515	0.533191	-8.08275	0.599859	0.649405	0	0	1495	sp|O95168|NDUB4_HUMAN NADH dehydrogenase [ubiquinone] 1 beta subcomplex subunit 4 OS=Homo sapiens OX=9606 GN=NDUFB4 PE=1 SV=3
ENSG00000065548	55854	Q8WU90	ZC3H15	protein-coding	2	6.93934	6.99247	7.03983	6.60744	6.72155	6.65173	6.98796	6.93759	7.19297	6.70093	6.5024	6.57609	-0.393266	-0.550532	-0.236	6.82086	-5.22094	0.711929	4.32837e-05	0.000109972	0	0	-0.0621234	-0.219182	0.0949352	6.82086	-0.82583	-7.75593	0.418778	0.520239	0	0	-0.434972	-0.591997	-0.277946	6.82086	-5.78345	1.95669	1.2332e-05	3.48708e-05	0	0	1607	sp|Q8WU90|ZC3HF_HUMAN Zinc finger CCCH domain-containing protein 15 OS=Homo sapiens OX=9606 GN=ZC3H15 PE=1 SV=1
ENSG00000065613	9748	Q9H2G2	SLK	protein-coding	10	7.45293	7.33201	7.3735	7.41046	7.37651	7.42596	6.92021	7.0589	7.15217	7.33051	7.33606	7.23674	-0.0825409	-0.219366	0.0542841	7.28383	-1.25951	-7.53303	0.222548	0.272242	0	0	-0.102101	-0.236268	0.0320658	7.28383	-1.58885	-6.94094	0.127997	0.198398	0	0	0.261608	0.121622	0.401594	7.28383	3.90179	-2.42335	0.000904378	0.0017994	0	0	861	sp|Q9H2G2|SLK_HUMAN STE20-like serine/threonine-protein kinase OS=Homo sapiens OX=9606 GN=SLK PE=1 SV=1
ENSG00000065809	83641	Q9H098	FAM107B	protein-coding	10	6.22186	6.28098	6.22641	5.5816	5.62878	5.70182	4.12079	4.05712	4.58871	5.13777	5.08797	5.26045	-1.08183	-1.26786	-0.895801	5.32452	-12.1417	13.9656	1.32086e-10	1.23652e-09	-1	-1	-0.473719	-0.663217	-0.284222	5.32452	-5.21933	1.04622	4.34416e-05	0.000181138	0	0	0.932491	0.696616	1.16837	5.32452	8.25391	7.52402	7.95505e-08	3.60536e-07	0	0	1531	sp|Q9H098|F107B_HUMAN Protein FAM107B OS=Homo sapiens OX=9606 GN=FAM107B PE=1 SV=1
ENSG00000065883	8621	A0A024RA85	CDK13	protein-coding	7	6.02091	5.84044	5.8715	5.97566	5.82839	6.02083	5.23764	5.49212	5.497	5.71867	5.95508	5.85986	-0.0698911	-0.255604	0.115822	5.77651	-0.785736	-7.82312	0.44136	0.498228	0	0	-0.10225	-0.28217	0.0776699	5.77651	-1.18654	-7.29446	0.249507	0.345425	0	0	0.431797	0.235544	0.62805	5.77651	4.59367	-0.593452	0.000181693	0.000411674	0	0	2516	sp|Q14004|CDK13_HUMAN Cyclin-dependent kinase 13 OS=Homo sapiens OX=9606 GN=CDK13 PE=1 SV=2
ENSG00000065911	10797	P13995	MTHFD2	protein-coding	2	8.5915	8.52953	8.60873	8.00601	7.91411	8.08446	7.98728	7.97966	8.0943	7.35215	7.16354	7.24411	-1.31865	-1.45358	-1.18373	7.96295	-20.4054	23.5841	9.95253e-15	3.5841e-13	-1	-1	-0.742199	-0.878287	-0.606112	7.96295	-11.3867	12.7191	4.02873e-10	6.36038e-09	0	0	-0.760854	-0.898961	-0.622746	7.96295	-11.5022	12.7293	3.38486e-10	2.71629e-09	0	0	1141	sp|P13995|MTDC_HUMAN Bifunctional methylenetetrahydrofolate dehydrogenase/cyclohydrolase, mitochondrial OS=Homo sapiens OX=9606 GN=MTHFD2 PE=1 SV=2
ENSG00000065978	4904	P67809	YBX1	protein-coding	1	9.66216	9.813	9.76788	10.0525	9.93646	9.845	9.99144	10.0049	9.03917	10.1525	10.1387	10.212	0.418038	-0.0741689	0.910244	9.88464	1.94113	-6.81583	0.0863248	0.115946	0	0	0.221874	-0.258602	0.702349	9.88464	1.05541	-7.83056	0.320532	0.421341	0	0	0.474003	-0.0202604	0.968266	9.88464	2.19184	-6.46227	0.0580484	0.0810581	0	0	479	sp|P67809|YBOX1_HUMAN Y-box-binding protein 1 OS=Homo sapiens OX=9606 GN=YBX1 PE=1 SV=3
ENSG00000066044	1994	Q15717	ELAVL1	protein-coding	19	6.56478	6.54904	6.62011	6.84419	6.85519	6.8721	6.59365	6.50597	6.47701	7.06724	6.95322	7.04279	0.445112	0.312839	0.577385	6.74544	7.02577	4.70538	8.82146e-07	3.17104e-06	0	0	0.166756	0.0400845	0.293428	6.74544	2.74852	-4.78728	0.0124898	0.0271128	0	0	0.496247	0.36318	0.629315	6.74544	7.78618	6.23874	1.94196e-07	8.0068e-07	0	0	243	sp|Q15717|ELAV1_HUMAN ELAV-like protein 1 OS=Homo sapiens OX=9606 GN=ELAVL1 PE=1 SV=2
ENSG00000066084	57609	Q7Z3H2	DIP2B	protein-coding	12	6.76172	6.64822	6.73357	6.23161	6.3212	6.29292	5.15308	5.36638	5.71225	6.09094	6.08554	5.96212	-0.665144	-0.850724	-0.479565	6.11329	-7.48312	5.6998	3.51687e-07	1.38001e-06	0	0	-0.234492	-0.421064	-0.0479194	6.11329	-2.62408	-4.9479	0.016375	0.0342069	0	0	0.654275	0.445259	0.863291	6.11329	6.53548	3.78695	2.43919e-06	7.95448e-06	0	0	2243	sp|Q9P265|DIP2B_HUMAN Disco-interacting protein 2 homolog B OS=Homo sapiens OX=9606 GN=DIP2B PE=1 SV=3
ENSG00000066427	4287	P54252	ATXN3	protein-coding	14	4.10559	4.20215	4.09561	4.41063	4.21217	4.44298	4.51339	4.67362	4.80809	4.38096	4.04352	4.25968	0.110372	-0.14104	0.361785	4.3457	0.916581	-7.34588	0.370434	0.42801	0	0	-0.102047	-0.333851	0.129757	4.3457	-0.919128	-7.25907	0.369133	0.471882	0	0	-0.408605	-0.642278	-0.174933	4.3457	-3.65085	-2.54545	0.0016181	0.00306212	0	0	1876	sp|P54252|ATX3_HUMAN Ataxin-3 OS=Homo sapiens OX=9606 GN=ATXN3 PE=1 SV=5
ENSG00000066455	9950	Q8TBA6	GOLGA5	protein-coding	14	6.46535	6.44255	6.49771	5.38819	5.62982	5.59915	6.10337	6.01217	6.34861	5.46051	5.49692	5.3056	-1.04687	-1.234	-0.859726	5.89583	-11.6795	13.2289	2.59733e-10	2.23238e-09	-1	-1	-0.117373	-0.31277	0.0780226	5.89583	-1.25416	-7.14716	0.224446	0.317693	0	0	-0.723937	-0.915576	-0.532298	5.89583	-7.88704	6.56821	1.59806e-07	6.7111e-07	0	0	1764	sp|Q8TBA6|GOGA5_HUMAN Golgin subfamily A member 5 OS=Homo sapiens OX=9606 GN=GOLGA5 PE=1 SV=3
ENSG00000066583	51015	Q96CN7	ISOC1	protein-coding	5	5.21167	5.35905	5.43897	4.86133	4.89286	4.90033	4.40055	4.57759	4.65226	5.04563	5.09574	5.15088	-0.249604	-0.428559	-0.0706494	4.96557	-2.9121	-4.32306	0.00870273	0.0142814	0	0	0.209342	0.0283713	0.390312	4.96557	2.41516	-5.16734	0.0255695	0.050248	0	0	0.557979	0.358652	0.757305	4.96557	5.84454	2.44022	1.0783e-05	3.08483e-05	0	0	2144	sp|Q96CN7|ISOC1_HUMAN Isochorismatase domain-containing protein 1 OS=Homo sapiens OX=9606 GN=ISOC1 PE=1 SV=3
ENSG00000066926	2235	P22830	FECH	protein-coding	18	4.25318	4.36981	4.34385	5.76274	5.85542	5.83522	4.77215	4.71548	4.82441	5.80223	5.65104	5.64477	1.37876	1.18767	1.56984	5.15252	15.0649	18.1038	2.79001e-12	4.25591e-11	1	1	-0.112141	-0.263317	0.0390353	5.15252	-1.54874	-6.79968	0.137342	0.210434	0	0	0.939	0.761288	1.11671	5.15252	11.0318	12.3189	6.93847e-10	5.17009e-09	0	0	1193	sp|P22830|HEMH_HUMAN Ferrochelatase, mitochondrial OS=Homo sapiens OX=9606 GN=FECH PE=1 SV=2
ENSG00000067057	5214	Q01813	PFKP	protein-coding	10	9.13594	9.31386	9.18855	8.68628	8.67205	8.62208	9.17284	9.20236	9.09908	8.28511	8.37614	8.3783	-0.869906	-0.990992	-0.74882	8.84438	-14.9995	17.5812	3.0202e-12	4.55877e-11	0	0	-0.316196	-0.438262	-0.194129	8.84438	-5.40824	1.12737	2.83886e-05	0.000123641	0	0	-0.815026	-0.93649	-0.693562	8.84438	-14.0095	16.2652	1.03998e-11	1.30194e-10	0	0	140	sp|Q01813|PFKAP_HUMAN ATP-dependent 6-phosphofructokinase, platelet type OS=Homo sapiens OX=9606 GN=PFKP PE=1 SV=2
ENSG00000067064	3422	Q13907	IDI1	protein-coding	10	8.33403	8.38488	8.37056	6.12789	6.11823	6.34591	6.32998	6.25148	6.37323	7.04887	6.81312	6.82332	-1.46167	-1.60984	-1.31349	6.94346	-20.5952	23.7872	8.35625e-15	3.11619e-13	-1	-1	0.70872	0.545151	0.872289	6.94346	9.04629	8.84932	1.8716e-08	1.83671e-07	0	0	0.586337	0.419342	0.753332	6.94346	7.33064	5.33473	4.76376e-07	1.80021e-06	0	0	1857	sp|Q13907|IDI1_HUMAN Isopentenyl-diphosphate Delta-isomerase 1 OS=Homo sapiens OX=9606 GN=IDI1 PE=1 SV=2
ENSG00000067066	6672	P23497	SP100	protein-coding	2	5.96062	6.05456	6.00708	5.92743	5.99725	5.88643	6.46627	6.40166	6.43936	5.78974	5.85116	5.78637	-0.20212	-0.34788	-0.0563592	6.04733	-2.89512	-4.48213	0.00903757	0.0147682	0	0	-0.131671	-0.274154	0.0108127	6.04733	-1.9294	-6.21565	0.0681939	0.116629	0	0	-0.62822	-0.769429	-0.487011	6.04733	-9.28853	9.17744	1.22165e-08	6.6673e-08	0	0	1817	sp|P23497|SP100_HUMAN Nuclear autoantigen Sp-100 OS=Homo sapiens OX=9606 GN=SP100 PE=1 SV=3
ENSG00000067167	23471	Q15629	TRAM1	protein-coding	8	7.73915	7.65517	7.85638	7.73377	7.83938	7.83884	7.59917	7.59574	7.88577	7.90056	7.63366	7.66873	-0.0103887	-0.184457	0.163679	7.74552	-0.124607	-8.36471	0.902096	0.918379	0	0	-0.0636236	-0.234443	0.107196	7.74552	-0.777637	-7.91313	0.446011	0.545519	0	0	0.0523194	-0.122484	0.227122	7.74552	0.6249	-8.2005	0.539199	0.592305	0	0	2435	sp|Q15629|TRAM1_HUMAN Translocating chain-associated membrane protein 1 OS=Homo sapiens OX=9606 GN=TRAM1 PE=1 SV=3
ENSG00000067225	5315	P14618	PKM	protein-coding	15	10.5589	10.6261	10.5928	11.6791	11.6975	11.6146	10.7464	10.7604	10.847	11.4172	11.5705	11.5171	0.905301	0.801592	1.00901	11.1357	18.2253	21.1595	8.30198e-14	2.07536e-12	0	0	-0.16593	-0.263525	-0.0683358	11.1357	-3.54975	-3.42346	0.00204373	0.00553883	0	0	0.715459	0.612546	0.818373	11.1357	14.5147	16.7509	5.48463e-12	7.50655e-11	0	0	19	sp|P14618|KPYM_HUMAN Pyruvate kinase PKM OS=Homo sapiens OX=9606 GN=PKM PE=1 SV=4
ENSG00000067248	54505	Q7Z478	DHX29	protein-coding	5	5.5662	5.5237	5.56483	5.88823	5.9234	5.82942	5.09986	5.37293	5.49903	5.40669	5.5642	5.50075	-0.066755	-0.253447	0.119937	5.5616	-0.746543	-7.79206	0.464146	0.520907	0	0	-0.397949	-0.573786	-0.222112	5.5616	-4.72514	-0.143723	0.000134196	0.00049566	0	0	0.170123	-0.021836	0.362081	5.5616	1.85034	-6.43072	0.0793031	0.107701	0	0	2482	sp|Q7Z478|DHX29_HUMAN ATP-dependent RNA helicase DHX29 OS=Homo sapiens OX=9606 GN=DHX29 PE=1 SV=2
ENSG00000067334	30836	Q5QJE6	DNTTIP2	protein-coding	1	6.24556	6.09502	6.3243	5.8921	6.15857	6.15216	6.1804	6.22093	6.65454	6.25115	6.10201	6.12718	-0.0555018	-0.280119	0.169115	6.20033	-0.51745	-8.05031	0.61086	0.661855	0	0	0.0981271	-0.123047	0.319301	6.20033	0.929091	-7.59587	0.364586	0.466889	0	0	-0.173738	-0.396466	0.0489904	6.20033	-1.63351	-6.92047	0.11895	0.154985	0	0	1045	sp|Q5QJE6|TDIF2_HUMAN Deoxynucleotidyltransferase terminal-interacting protein 2 OS=Homo sapiens OX=9606 GN=DNTTIP2 PE=1 SV=2
ENSG00000067369	7158	Q12888	TP53BP1	protein-coding	15	5.44246	5.41605	5.44976	5.3647	5.46647	5.29671	5.11186	5.12178	5.39797	5.08704	5.3489	5.00701	-0.296657	-0.49976	-0.0935543	5.29256	-3.04955	-4.04165	0.00639857	0.0107609	0	0	-0.240503	-0.437944	-0.0430626	5.29256	-2.54321	-4.96751	0.0194861	0.0396756	0	0	-0.0599855	-0.268734	0.148763	5.29256	-0.599958	-7.85957	0.555365	0.60762	0	0	2292	sp|Q12888|TP53B_HUMAN TP53-binding protein 1 OS=Homo sapiens OX=9606 GN=TP53BP1 PE=1 SV=2
ENSG00000067560	387	A0A024R324	RHOA	protein-coding	3	9.69179	9.60925	9.72364	9.07805	9.18353	9.19888	9.20843	9.24898	9.45955	9.17259	9.08961	9.1467	-0.536777	-0.666696	-0.406858	9.31758	-8.62619	7.66661	3.99062e-08	1.97401e-07	0	0	-0.0154193	-0.146265	0.115426	9.31758	-0.246039	-8.30772	0.808195	0.856394	0	0	-0.164281	-0.296356	-0.0322063	9.31758	-2.59696	-5.48471	0.0173621	0.0270545	0	0	2043	sp|P61586|RHOA_HUMAN Transforming protein RhoA OS=Homo sapiens OX=9606 GN=RHOA PE=1 SV=1
ENSG00000067704	55699	Q9NSE4	IARS2	protein-coding	1	7.74415	7.70372	7.7236	7.7823	7.85731	7.88181	7.74753	7.66212	8.07805	8.8471	8.79484	8.75286	1.07644	0.917552	1.23532	8.04795	14.145	16.5189	8.74306e-12	1.14584e-10	1	1	0.959596	0.804419	1.11477	8.04795	12.911	14.9486	4.47474e-11	9.48291e-10	0	0	0.97742	0.819223	1.13562	8.04795	12.8997	14.768	4.54457e-11	4.68868e-10	0	0	573	sp|Q9NSE4|SYIM_HUMAN Isoleucine--tRNA ligase, mitochondrial OS=Homo sapiens OX=9606 GN=IARS2 PE=1 SV=2
ENSG00000067992	5165	Q15120	PDK3	protein-coding	X	5.20201	5.24323	5.11608	2.70173	2.98792	3.12636	1.70905	1.43297	1.65773	1.87323	2.49031	2.42842	-2.97722	-3.30551	-2.64893	2.99742	-18.9343	22.5563	4.06559e-14	1.12257e-12	-1	-1	-0.723852	-1.10704	-0.340668	2.99742	-3.94402	-1.21414	0.000819878	0.00248171	0	0	0.614815	0.0950214	1.13461	2.99742	2.46951	-4.32087	0.0227975	0.0346954	0	0	2686	sp|Q15120|PDK3_HUMAN [Pyruvate dehydrogenase (acetyl-transferring)] kinase isozyme 3, mitochondrial OS=Homo sapiens OX=9606 GN=PDK3 PE=1 SV=1
ENSG00000068394	27238	Q92917	GPKOW	protein-coding	X	4.32168	4.55812	4.30703	4.13812	4.27224	3.99358	3.92163	3.84722	3.75969	4.31688	4.48884	4.50914	0.0265879	-0.199165	0.252341	4.20285	0.245894	-7.80815	0.808305	0.839009	0	0	0.283532	0.0607032	0.50636	4.20285	2.65661	-4.52531	0.0152613	0.0321943	0	0	0.577304	0.328252	0.826355	4.20285	4.83963	0.313013	0.000103164	0.000244292	0	0	1813	sp|Q92917|GPKOW_HUMAN G-patch domain and KOW motifs-containing protein OS=Homo sapiens OX=9606 GN=GPKOW PE=1 SV=2
ENSG00000069329	55737	Q96QK1	VPS35	protein-coding	16	7.16178	7.09577	7.21945	7.17175	7.26671	7.3526	6.92701	6.95462	7.28724	7.33885	7.30626	7.20134	0.124716	-0.045669	0.295102	7.19028	1.52823	-7.16064	0.142335	0.182514	0	0	0.0212857	-0.144679	0.18725	7.19028	0.267775	-8.14235	0.791653	0.843717	0	0	0.235581	0.0637855	0.407376	7.19028	2.86303	-4.74734	0.00970442	0.0158269	0	0	1040	sp|Q96QK1|VPS35_HUMAN Vacuolar protein sorting-associated protein 35 OS=Homo sapiens OX=9606 GN=VPS35 PE=1 SV=2
ENSG00000069345	10294	A0A024R6S1	DNAJA2	protein-coding	16	6.82837	6.88004	6.94279	6.6998	6.7279	6.71919	6.97925	6.96496	7.05524	6.5627	6.55543	6.55443	-0.327915	-0.457176	-0.198654	6.78918	-5.29654	0.894487	3.64924e-05	9.4212e-05	0	0	-0.157947	-0.285716	-0.0301784	6.78918	-2.58098	-5.09704	0.0179696	0.0370062	0	0	-0.440036	-0.568532	-0.31154	6.78918	-7.14986	4.92902	6.8544e-07	2.50197e-06	0	0	1463	sp|O60884|DNJA2_HUMAN DnaJ homolog subfamily A member 2 OS=Homo sapiens OX=9606 GN=DNAJA2 PE=1 SV=1
ENSG00000069849	483	P54709	ATP1B3	protein-coding	3	7.06587	7.08927	7.1298	7.81019	7.79003	7.94409	6.97652	6.92817	6.88441	7.69828	7.466	7.59122	0.493909	0.349827	0.637991	7.36449	7.15706	4.92053	6.75518e-07	2.48463e-06	0	0	-0.256633	-0.39251	-0.120755	7.36449	-3.94331	-2.20349	0.00082123	0.00248486	0	0	0.658561	0.512585	0.804537	7.36449	9.41915	9.28504	9.735e-09	5.45002e-08	0	0	1649	sp|P54709|AT1B3_HUMAN Sodium/potassium-transporting ATPase subunit beta-3 OS=Homo sapiens OX=9606 GN=ATP1B3 PE=1 SV=1
ENSG00000069998	27440	Q9BXW7	HDHD5	protein-coding	22	5.27292	5.46626	5.44515	5.81772	5.88282	5.60867	6.29269	6.23629	5.96575	6.02352	6.11734	6.19195	0.705291	0.500774	0.909808	5.86009	7.20006	5.22572	6.19293e-07	2.2938e-06	0	0	0.331521	0.141746	0.521297	5.86009	3.64727	-2.67907	0.00163154	0.00453654	0	0	-0.0672934	-0.256772	0.122186	5.86009	-0.741496	-7.93048	0.467131	0.522628	0	0	1561	sp|Q9BXW7|HDHD5_HUMAN Haloacid dehalogenase-like hydrolase domain-containing 5 OS=Homo sapiens OX=9606 GN=HDHD5 PE=1 SV=1
ENSG00000070010	7353	Q92890	UFD1	protein-coding	22	5.07284	5.16367	5.11414	5.72959	5.59604	5.6645	4.85538	4.79572	4.93677	5.76744	5.92272	5.89279	0.735696	0.566659	0.904732	5.37597	9.08689	8.95878	1.74155e-08	9.37882e-08	0	0	0.192816	0.0396418	0.34599	5.37597	2.62818	-4.87987	0.0162307	0.0339756	0	0	0.99749	0.821618	1.17336	5.37597	11.8415	13.5644	2.04443e-10	1.74205e-09	0	0	1167	sp|Q92890|UFD1_HUMAN Ubiquitin recognition factor in ER-associated degradation protein 1 OS=Homo sapiens OX=9606 GN=UFD1 PE=1 SV=3
ENSG00000070087	5217	P35080	PFN2	protein-coding	3	7.73622	7.67998	7.74941	7.40234	7.40941	7.46242	7.33062	7.30065	7.40477	7.03679	6.87926	6.99443	-0.747696	-0.875841	-0.619552	7.36553	-12.1821	13.8255	1.24617e-10	1.17354e-09	0	0	-0.450232	-0.578043	-0.32242	7.36553	-7.35468	5.48117	4.54021e-07	3.14089e-06	0	0	-0.369532	-0.500396	-0.238668	7.36553	-5.8956	2.16939	9.64175e-06	2.78448e-05	0	0	1580	sp|P35080|PROF2_HUMAN Profilin-2 OS=Homo sapiens OX=9606 GN=PFN2 PE=1 SV=3
ENSG00000070669	440	P08243	ASNS	protein-coding	7	3.39768	3.33476	3.44129	2.65692	2.02331	1.37289	1.11881	1.06321	1.29516	0.19627	0.820458	0.917726	-2.80716	-3.42778	-2.18655	1.80321	-9.44375	10.3311	9.32972e-09	5.37893e-08	-1	-1	-1.46112	-2.13356	-0.788677	1.80321	-4.53658	0.508945	0.000207309	0.000735372	-1	-1	-0.56303	-1.35247	0.22641	1.80321	-1.48905	-5.70282	0.152291	0.193433	0	0	1520	sp|P08243|ASNS_HUMAN Asparagine synthetase [glutamine-hydrolyzing] OS=Homo sapiens OX=9606 GN=ASNS PE=1 SV=4
ENSG00000070756	26986	A0A024R9C1	PABPC1	protein-coding	8	11.858	11.7979	11.8993	11.4781	11.555	11.5708	11.6496	11.651	11.7668	11.5636	11.6226	11.5395	-0.277202	-0.374704	-0.179701	11.6627	-5.93584	1.91117	8.83009e-06	2.57999e-05	0	0	0.0400407	-0.0573266	0.137408	11.6627	0.85859	-8.15744	0.400881	0.502735	0	0	-0.112897	-0.211143	-0.0146511	11.6627	-2.39919	-6.0768	0.0264415	0.0396698	0	0	47	sp|P11940|PABP1_HUMAN Polyadenylate-binding protein 1 OS=Homo sapiens OX=9606 GN=PABPC1 PE=1 SV=2
ENSG00000070785	8891	Q9NR50	EIF2B3	protein-coding	1	4.76049	4.71949	4.96095	4.90987	4.78078	4.98212	5.05913	4.91279	5.1512	4.89739	4.78849	4.79114	0.0144989	-0.191603	0.220601	4.89282	0.146876	-7.92508	0.884721	0.903884	0	0	-0.0540031	-0.24985	0.141844	4.89282	-0.575705	-7.64923	0.571326	0.660246	0	0	-0.201859	-0.402752	-0.000966555	4.89282	-2.09789	-5.91231	0.0490094	0.0696074	0	0	2873	sp|Q9NR50|EI2BG_HUMAN Translation initiation factor eIF-2B subunit gamma OS=Homo sapiens OX=9606 GN=EIF2B3 PE=1 SV=1
ENSG00000070814	6949	Q13428	TCOF1	protein-coding	5	6.42024	6.50093	6.45015	6.87288	6.83452	6.71731	7.05732	7.14087	7.06626	7.55241	7.81767	7.67534	1.21811	1.06386	1.37235	7.00883	16.488	19.5364	5.33073e-13	1.01547e-11	1	1	0.866528	0.720203	1.01285	7.00883	12.364	14.2423	9.60837e-11	1.82157e-09	0	0	0.587557	0.440283	0.734831	7.00883	8.32955	7.2411	6.90453e-08	3.15906e-07	0	0	163	sp|Q13428|TCOF_HUMAN Treacle protein OS=Homo sapiens OX=9606 GN=TCOF1 PE=1 SV=3
ENSG00000070961	490	P20020	ATP2B1	protein-coding	12	5.48887	5.36071	5.318	5.98838	5.98752	6.13908	6.74127	6.92315	7.22774	6.02978	5.97416	5.95647	0.605406	0.381499	0.829314	6.09459	5.64516	1.85187	1.67383e-05	4.61044e-05	0	0	-0.0464016	-0.249925	0.157122	6.09459	-0.476009	-7.90748	0.639298	0.718598	0	0	-0.965481	-1.16177	-0.769197	6.09459	-10.2697	10.85	2.33155e-09	1.51944e-08	0	0	2473	sp|P20020|AT2B1_HUMAN Plasma membrane calcium-transporting ATPase 1 OS=Homo sapiens OX=9606 GN=ATP2B1 PE=1 SV=4
ENSG00000071054	9448	O95819	MAP4K4	protein-coding	2	8.62215	8.55803	8.60459	8.33113	8.34912	8.29849	8.43568	8.50196	8.58188	8.39479	8.50832	8.44171	-0.148203	-0.264563	-0.0318431	8.46899	-2.6592	-5.26636	0.0151758	0.0237154	0	0	0.119416	0.00345846	0.235374	8.46899	2.15011	-6.09667	0.0441394	0.0803728	0	0	-0.0586258	-0.17554	0.0582884	8.46899	-1.04693	-7.90949	0.307792	0.361615	0	0	2274	sp|O95819|M4K4_HUMAN Mitogen-activated protein kinase kinase kinase kinase 4 OS=Homo sapiens OX=9606 GN=MAP4K4 PE=1 SV=2
ENSG00000071082	6160	P62899	RPL31	protein-coding	2	9.17488	9.10428	9.29527	8.74646	8.48238	8.62157	9.70208	9.36057	8.94154	8.75582	8.49389	8.73605	-0.52573	-0.905714	-0.145746	8.95123	-3.11663	-4.79542	0.0119757	0.0190948	0	0	0.0506048	-0.332892	0.434102	8.95123	0.297246	-8.24905	0.772841	0.829805	0	0	-0.677428	-1.05556	-0.299295	8.95123	-4.03558	-3.31083	0.00278283	0.00501707	0	0	724	sp|P62899|RL31_HUMAN 60S ribosomal protein L31 OS=Homo sapiens OX=9606 GN=RPL31 PE=1 SV=1
ENSG00000071127	9948	O75083	WDR1	protein-coding	4	9.20436	9.28628	9.20274	9.11154	9.08679	9.03015	8.35827	8.33829	8.50601	8.78545	8.85681	8.86396	-0.39792	-0.514387	-0.281453	8.88589	-7.13331	4.72175	7.08819e-07	2.59447e-06	0	0	-0.243029	-0.358559	-0.127498	8.88589	-4.39194	-1.26213	0.000289749	0.000986303	0	0	0.435376	0.314583	0.55617	8.88589	7.52522	5.53252	3.23599e-07	1.27422e-06	0	0	272	sp|O75083|WDR1_HUMAN WD repeat-containing protein 1 OS=Homo sapiens OX=9606 GN=WDR1 PE=1 SV=4
ENSG00000071626	26528	A0A0S2Z569	DAZAP1	protein-coding	19	6.90031	6.89043	6.87236	7.05745	7.1262	6.8934	7.36361	7.37436	7.09816	7.32822	7.42076	7.50865	0.52906	0.362748	0.695371	7.15283	6.64169	3.84874	1.95158e-06	6.51507e-06	0	0	0.38747	0.226356	0.548584	7.15283	5.02115	0.34851	6.81249e-05	0.000270546	0	0	0.131585	-0.0307306	0.2939	7.15283	1.69256	-6.96204	0.106278	0.140156	0	0	1944	sp|Q96EP5|DAZP1_HUMAN DAZ-associated protein 1 OS=Homo sapiens OX=9606 GN=DAZAP1 PE=1 SV=1
ENSG00000071894	29894	Q10570	CPSF1	protein-coding	8	6.51202	6.51441	6.3159	6.56806	6.57641	6.56219	6.88801	6.78193	6.84256	6.63265	6.92898	6.82797	0.343408	0.177169	0.509647	6.66259	4.31295	-1.36871	0.000347999	0.000745027	0	0	0.219078	0.0584539	0.379702	6.66259	2.84764	-4.54903	0.0100408	0.0224136	0	0	-0.0490279	-0.210825	0.112769	6.66259	-0.63266	-8.09925	0.534223	0.587734	0	0	2700	sp|Q10570|CPSF1_HUMAN Cleavage and polyadenylation specificity factor subunit 1 OS=Homo sapiens OX=9606 GN=CPSF1 PE=1 SV=2
ENSG00000072042	51109	Q8TC12	RDH11	protein-coding	14	6.89582	6.96654	7.03677	5.96007	6.25577	6.16788	5.97022	5.84546	5.96428	6.24147	6.09815	6.06463	-0.828306	-0.993828	-0.662785	6.28892	-10.448	11.1707	1.74593e-09	1.20625e-08	0	0	0.0115246	-0.159392	0.182442	6.28892	0.14078	-8.03208	0.889472	0.920486	0	0	0.215888	0.036599	0.395178	6.28892	2.51404	-5.3176	0.0207387	0.0318281	0	0	1583	sp|Q8TC12|RDH11_HUMAN Retinol dehydrogenase 11 OS=Homo sapiens OX=9606 GN=RDH11 PE=1 SV=2
ENSG00000072134	22905	O95208	EPN2	protein-coding	17	4.90738	4.77782	4.85362	4.84943	4.53103	4.67554	4.87194	4.94393	4.97528	4.70739	4.95988	4.85329	-0.0151326	-0.223862	0.193597	4.82554	-0.151365	-7.92991	0.881225	0.901183	0	0	0.145424	-0.058425	0.349273	4.82554	1.48945	-6.6973	0.152187	0.229345	0	0	-0.100083	-0.307193	0.107028	4.82554	-1.00891	-7.46378	0.325234	0.379995	0	0	1650	sp|O95208|EPN2_HUMAN Epsin-2 OS=Homo sapiens OX=9606 GN=EPN2 PE=1 SV=3
ENSG00000072506	3028	Q99714	HSD17B10	protein-coding	X	4.57838	4.79265	5.07087	5.98657	5.86786	5.65009	5.34488	5.2232	5.18951	6.06557	6.05601	6.14053	1.25759	1.03119	1.484	5.49718	11.5973	13.2131	2.93535e-10	2.49182e-09	1	1	0.247546	0.0547066	0.440386	5.49718	2.68014	-4.80296	0.0145009	0.0307911	0	0	0.83069	0.617352	1.04403	5.49718	8.1296	7.08861	1.00561e-07	4.4346e-07	0	0	453	sp|Q99714|HCD2_HUMAN 3-hydroxyacyl-CoA dehydrogenase type-2 OS=Homo sapiens OX=9606 GN=HSD17B10 PE=1 SV=3
ENSG00000072682	8974	O15460	P4HA2	protein-coding	5	6.19168	6.34528	6.31168	6.12378	6.0528	6.21938	6.49404	6.43806	6.50056	6.37237	6.34605	6.26693	0.0437089	-0.104321	0.191738	6.30522	0.61648	-8.00816	0.544628	0.599807	0	0	0.201044	0.0552906	0.346797	6.30522	2.87985	-4.42275	0.00934919	0.0210626	0	0	-0.146351	-0.292431	-0.000270597	6.30522	-2.09171	-6.17948	0.0496165	0.0704066	0	0	983	sp|O15460|P4HA2_HUMAN Prolyl 4-hydroxylase subunit alpha-2 OS=Homo sapiens OX=9606 GN=P4HA2 PE=1 SV=1
ENSG00000072778	37	P49748	ACADVL	protein-coding	17	7.97114	8.24401	8.02612	7.77995	7.73434	7.58871	8.4104	8.33326	8.06609	7.36087	7.40327	7.45288	-0.678551	-0.857373	-0.499728	7.86425	-7.92998	6.35965	1.62882e-07	6.89508e-07	0	0	-0.298364	-0.477387	-0.119341	7.86425	-3.48296	-3.25544	0.00242424	0.00644444	0	0	-0.870515	-1.0481	-0.692925	7.86425	-10.244	10.5258	2.82337e-09	1.78918e-08	0	0	137	sp|P49748|ACADV_HUMAN Very long-chain specific acyl-CoA dehydrogenase, mitochondrial OS=Homo sapiens OX=9606 GN=ACADVL PE=1 SV=1
ENSG00000072786	6793	O94804	STK10	protein-coding	5	7.55035	7.56731	7.52	6.72823	6.84489	6.71731	6.40827	6.50224	6.27571	6.71421	7.02255	6.88214	-0.680931	-0.838227	-0.523636	6.89443	-9.03823	8.62077	1.89858e-08	1.01145e-07	0	0	0.099568	-0.0615949	0.260731	6.89443	1.28989	-7.29198	0.21201	0.302906	0	0	0.464247	0.294246	0.634247	6.89443	5.70159	1.80247	1.47725e-05	4.11548e-05	0	0	1000	sp|O94804|STK10_HUMAN Serine/threonine-protein kinase 10 OS=Homo sapiens OX=9606 GN=STK10 PE=1 SV=1
ENSG00000072958	8907	Q59EK3	AP1M1	protein-coding	19	5.37744	5.39676	5.39977	5.6042	5.63191	5.49889	6.29533	6.42787	6.14537	6.25703	6.33216	6.3273	0.910772	0.741027	1.08052	5.89117	11.2024	12.5146	5.33478e-10	4.24665e-09	0	0	0.721718	0.561764	0.881673	5.89117	9.42039	9.60493	9.71417e-09	1.02914e-07	0	0	0.006908	-0.148376	0.162192	5.89117	0.0928801	-8.2333	0.926936	0.938902	0	0	1766	sp|Q9BXS5|AP1M1_HUMAN AP-1 complex subunit mu-1 OS=Homo sapiens OX=9606 GN=AP1M1 PE=1 SV=3
ENSG00000073578	6389	P31040	SDHA	protein-coding	5	7.29722	7.49205	7.40314	7.56639	7.64035	7.60103	7.86472	7.77499	7.83553	7.19307	7.31127	7.25105	-0.151258	-0.28516	-0.0173561	7.51923	-2.35846	-5.75984	0.0287931	0.0426767	0	0	-0.353837	-0.48404	-0.223635	7.51923	-5.6739	1.8212	1.57059e-05	7.2934e-05	0	0	-0.575613	-0.706743	-0.444483	7.51923	-9.16487	8.78853	1.5175e-08	8.04106e-08	0	0	551	sp|P31040|SDHA_HUMAN Succinate dehydrogenase [ubiquinone] flavoprotein subunit, mitochondrial OS=Homo sapiens OX=9606 GN=SDHA PE=1 SV=2
ENSG00000073584	6605	A0A024R1S7	SMARCE1	protein-coding	17	1.90292	1.44216	1.44438	1.48814	2.27891	1.62953	1.97734	1.82589	1.76984	2.15563	1.77284	1.65469	0.32921	-0.214735	0.873155	1.77852	1.26362	-6.21459	0.221099	0.270679	0	0	0.077546	-0.41286	0.567952	1.77852	0.330142	-6.89616	0.744773	0.80694	0	0	0.0352464	-0.483722	0.554215	1.77852	0.141798	-7.08541	0.888678	0.906115	0	0	1465	sp|Q969G3|SMCE1_HUMAN SWI/SNF-related matrix-associated actin-dependent regulator of chromatin subfamily E member 1 OS=Homo sapiens OX=9606 GN=SMARCE1 PE=1 SV=2
ENSG00000073792	10644	Q9Y6M1	IGF2BP2	protein-coding	3	8.37516	8.26078	8.33484	6.67305	6.80709	6.78183	7.09105	7.07507	7.16825	6.48646	6.58813	6.54504	-1.78564	-1.91572	-1.65555	7.18223	-28.659	30.3117	1.51553e-17	1.59071e-15	-1	-1	-0.21731	-0.354913	-0.0797076	7.18223	-3.29724	-3.56614	0.00364915	0.00919042	0	0	-0.572595	-0.710363	-0.434828	7.18223	-8.67758	7.95867	3.63329e-08	1.77564e-07	0	0	273	sp|Q9Y6M1|IF2B2_HUMAN Insulin-like growth factor 2 mRNA-binding protein 2 OS=Homo sapiens OX=9606 GN=IGF2BP2 PE=1 SV=2
ENSG00000073921	8301	A0A024R5L7	PICALM	protein-coding	11	7.67558	7.67798	7.7086	7.17692	7.21618	7.27914	6.61489	6.624	6.8232	7.04794	6.90654	6.84846	-0.748737	-0.891217	-0.606257	7.13329	-10.9717	11.9477	7.61813e-10	5.83823e-09	0	0	-0.284213	-0.427474	-0.140953	7.13329	-4.14205	-1.68194	0.000517513	0.00165098	0	0	0.256884	0.105254	0.408515	7.13329	3.53711	-3.21766	0.00210418	0.00389548	0	0	2352	sp|Q13492|PICAL_HUMAN Phosphatidylinositol-binding clathrin assembly protein OS=Homo sapiens OX=9606 GN=PICALM PE=1 SV=2
ENSG00000073969	4905	P46459	NSF	protein-coding	17	4.92216	4.7803	4.79439	4.91749	5.29413	5.25575	4.00119	4.18925	4.6227	4.85289	4.50932	4.53718	-0.173141	-0.455561	0.109279	4.72306	-1.2812	-7.09247	0.215198	0.264332	0	0	-0.50237	-0.765104	-0.239636	4.72306	-3.99594	-1.7116	0.000744451	0.00227952	0	0	0.409255	0.101766	0.716744	4.72306	2.78148	-4.45165	0.011724	0.0188375	0	0	1733	sp|P46459|NSF_HUMAN Vesicle-fusing ATPase OS=Homo sapiens OX=9606 GN=NSF PE=1 SV=3
ENSG00000074071	65993	C9JJ19	MRPS34	protein-coding	16	6.92106	6.94124	6.90633	7.07075	6.99178	6.93453	7.18821	7.0975	6.41908	6.76087	6.99168	7.06922	0.0102146	-0.333716	0.354145	6.94102	0.0652367	-8.28509	0.949137	0.957962	0	0	-0.066814	-0.40176	0.268133	6.94102	-0.43816	-8.04441	0.669612	0.744976	0	0	0.0138535	-0.33113	0.358837	6.94102	0.0882071	-8.31501	0.931272	0.941918	0	0	1117	sp|P82930|RT34_HUMAN 28S ribosomal protein S34, mitochondrial OS=Homo sapiens OX=9606 GN=MRPS34 PE=1 SV=2
ENSG00000074319	7251	Q99816	TSG101	protein-coding	11	6.59277	6.65229	6.74049	6.02762	6.01254	6.00958	5.97241	5.72639	5.97309	5.83692	5.70532	5.74544	-0.896846	-1.05645	-0.737246	6.08291	-11.7323	13.2721	2.40195e-10	2.07797e-09	0	0	-0.24908	-0.411871	-0.0862895	6.08291	-3.19453	-3.69221	0.00461074	0.011319	0	0	-0.118538	-0.288126	0.0510493	6.08291	-1.45936	-7.10548	0.160211	0.202422	0	0	2573	sp|Q99816|TS101_HUMAN Tumor susceptibility gene 101 protein OS=Homo sapiens OX=9606 GN=TSG101 PE=1 SV=2
ENSG00000074356	55421	Q53F19	NCBP3	protein-coding	17	5.24026	5.04478	4.86518	5.28154	5.30463	5.44222	5.39973	5.43062	5.86206	5.43338	5.60148	5.30115	0.402869	0.153137	0.652601	5.35059	3.36812	-3.31667	0.00310303	0.00552956	0	0	0.101891	-0.130293	0.334074	5.35059	0.916221	-7.49398	0.370619	0.473213	0	0	-0.106216	-0.342009	0.129578	5.35059	-0.940487	-7.6564	0.358345	0.413981	0	0	2878	sp|Q53F19|NCBP3_HUMAN Nuclear cap-binding protein subunit 3 OS=Homo sapiens OX=9606 GN=NCBP3 PE=1 SV=2
ENSG00000074696	51495	Q9P035	HACD3	protein-coding	15	6.76746	6.83358	6.81033	6.67361	6.67881	6.75637	6.91394	6.96225	7.25509	6.78623	6.75426	6.83466	-0.0130188	-0.173908	0.147871	6.83555	-0.168942	-8.25651	0.867563	0.889507	0	0	0.090281	-0.0679744	0.248536	6.83555	1.19106	-7.40309	0.247765	0.343465	0	0	-0.244291	-0.402899	-0.0856827	6.83555	-3.21573	-3.95601	0.00439391	0.0076367	0	0	2643	sp|Q9P035|HACD3_HUMAN Very-long-chain (3R)-3-hydroxyacyl-CoA dehydratase 3 OS=Homo sapiens OX=9606 GN=HACD3 PE=1 SV=2
ENSG00000074800	2023	P06733	ENO1	protein-coding	1	11.6183	11.6578	11.6688	11.4275	11.4127	11.3881	11.6045	11.5878	11.5807	11.3739	11.4506	11.4657	-0.220658	-0.307437	-0.133878	11.5197	-5.30881	0.503297	3.54976e-05	9.18984e-05	0	0	0.0185904	-0.0677943	0.104975	11.5197	0.449312	-8.42128	0.658105	0.735118	0	0	-0.162904	-0.249973	-0.0758344	11.5197	-3.90628	-2.78412	0.000894996	0.00178335	0	0	26	sp|P06733|ENOA_HUMAN Alpha-enolase OS=Homo sapiens OX=9606 GN=ENO1 PE=1 SV=2
ENSG00000074842	56005	Q969H8	MYDGF	protein-coding	19	7.11687	7.45251	7.28159	6.50055	6.53243	6.37886	7.17063	7.06802	6.52573	6.47641	6.53631	6.69739	-0.722106	-1.0114	-0.432812	6.81144	-5.38668	-0.0563288	0.000119444	0.000278637	0	0	0.0934545	-0.204112	0.391021	6.81144	0.67776	-7.85146	0.509683	0.604208	0	0	-0.36934	-0.665442	-0.0732374	6.81144	-2.69181	-5.19721	0.018339	0.0284225	0	0	2104	sp|Q969H8|MYDGF_HUMAN Myeloid-derived growth factor OS=Homo sapiens OX=9606 GN=MYDGF PE=1 SV=1
ENSG00000075142	6717	P30626	SRI	protein-coding	7	6.0373	5.97875	6.02883	6.45744	6.48303	6.43574	5.94808	5.93344	5.56268	6.48919	6.13722	6.39294	0.335686	0.135883	0.535489	6.15705	3.50774	-3.16487	0.00225151	0.00411013	0	0	-0.10975	-0.297624	0.0781238	6.15705	-1.21965	-7.32623	0.236981	0.331648	0	0	0.521999	0.317771	0.726227	6.15705	5.33645	1.05159	3.33563e-05	8.70802e-05	0	0	997	sp|P30626|SORCN_HUMAN Sorcin OS=Homo sapiens OX=9606 GN=SRI PE=1 SV=1
ENSG00000075151	8672	A0A0A0MSA7	EIF4G3	protein-coding	1	6.58164	6.42837	6.44861	7.12481	7.19482	7.14774	6.58722	6.8208	6.70036	6.60901	6.71007	6.57609	0.147017	-0.00661007	0.300644	6.74413	1.99801	-6.33103	0.0596938	0.0830411	0	0	-0.526682	-0.670688	-0.382676	6.74413	-7.63598	6.08667	2.60256e-07	1.92029e-06	0	0	-0.0734902	-0.224942	0.0779615	6.74413	-1.0131	-7.7633	0.32328	0.377879	0	0	2135	sp|O43432|IF4G3_HUMAN Eukaryotic translation initiation factor 4 gamma 3 OS=Homo sapiens OX=9606 GN=EIF4G3 PE=1 SV=2
ENSG00000075239	38	A0A140VJX1	ACAT1	protein-coding	11	5.71622	5.73558	5.61499	6.10722	6.0332	6.21226	6.92191	6.86564	6.81178	6.21205	6.34931	6.35906	0.614373	0.452567	0.776179	6.24494	7.92748	6.66026	1.47849e-07	6.32971e-07	0	0	0.18727	0.0364112	0.338128	6.24494	2.59176	-5.01953	0.0175574	0.0363179	0	0	-0.566646	-0.713658	-0.419635	6.24494	-8.04743	6.77285	1.17542e-07	5.10111e-07	0	0	180	sp|P24752|THIL_HUMAN Acetyl-CoA acetyltransferase, mitochondrial OS=Homo sapiens OX=9606 GN=ACAT1 PE=1 SV=1
ENSG00000075336	29090	A8K1K8	TIMM21	protein-coding	18	4.3828	4.54357	4.44283	4.7759	4.91871	4.90476	4.89988	4.8175	4.91864	5.0774	5.18576	5.08679	0.651208	0.460317	0.842099	4.82955	7.1225	5.24893	7.24523e-07	2.64768e-06	0	0	0.245959	0.0741049	0.417813	4.82955	2.98813	-3.98457	0.00734418	0.0170797	0	0	0.236598	0.0567676	0.416429	4.82955	2.74691	-4.64998	0.0125339	0.0200332	0	0	2895	sp|Q9BVV7|TIM21_HUMAN Mitochondrial import inner membrane translocase subunit Tim21 OS=Homo sapiens OX=9606 GN=TIMM21 PE=1 SV=1
ENSG00000075415	5250	A0A024RBE8	SLC25A3	protein-coding	12	9.35535	9.35941	9.36584	9.42093	9.38237	9.45702	9.35958	9.36715	9.31139	9.32825	9.27386	9.31773	-0.05274	-0.15362	0.0481405	9.35824	-1.09152	-7.89871	0.288201	0.342329	0	0	-0.111796	-0.210939	-0.0126534	9.35824	-2.35431	-5.79306	0.0290435	0.0560466	0	0	-0.0392805	-0.140324	0.0617628	9.35824	-0.811646	-8.19918	0.426682	0.483138	0	0	968	sp|Q00325|MPCP_HUMAN Phosphate carrier protein, mitochondrial OS=Homo sapiens OX=9606 GN=SLC25A3 PE=1 SV=2
ENSG00000075426	2355	P15408	FOSL2	protein-coding	2	5.93752	6.0034	5.8542	7.0609	7.08835	6.91274	7.31557	7.41025	7.15088	7.22069	7.35437	7.20213	1.32538	1.1541	1.49667	6.87592	16.1553	19.2	7.7602e-13	1.41695e-11	1	1	0.23356	0.0805174	0.386603	6.87592	3.18628	-3.86709	0.0046979	0.0115009	0	0	-0.0403664	-0.194363	0.113631	6.87592	-0.547274	-8.20393	0.59033	0.640261	0	0	2461	sp|P15408|FOSL2_HUMAN Fos-related antigen 2 OS=Homo sapiens OX=9606 GN=FOSL2 PE=1 SV=1
ENSG00000075785	7879	A0A158RFU6	RAB7A	protein-coding	3	8.71484	8.73342	8.81994	8.2668	8.3229	8.30227	7.70987	7.80347	7.85711	8.236	8.214	8.15675	-0.553883	-0.670846	-0.436919	8.26145	-9.88698	10.0299	4.38953e-09	2.73043e-08	0	0	-0.0943588	-0.211836	0.023118	8.26145	-1.67698	-6.88571	0.109325	0.173634	0	0	0.414777	0.292537	0.537017	8.26145	7.08434	4.67259	7.82916e-07	2.82975e-06	0	0	932	sp|P51149|RAB7A_HUMAN Ras-related protein Rab-7a OS=Homo sapiens OX=9606 GN=RAB7A PE=1 SV=1
ENSG00000075856	9733	Q15020	SART3	protein-coding	12	5.5662	5.6472	5.60812	5.6643	5.69909	5.75545	5.64513	5.60638	5.61428	6.12467	6.11353	6.14468	0.51852	0.374143	0.662897	5.76575	7.49834	5.81548	3.4125e-07	1.34272e-06	0	0	0.422644	0.284592	0.560696	5.76575	6.39189	3.59563	3.30542e-06	1.82854e-05	0	0	0.505425	0.360906	0.649944	5.76575	7.3018	5.37978	5.04693e-07	1.89592e-06	0	0	2490	sp|Q15020|SART3_HUMAN Squamous cell carcinoma antigen recognized by T-cells 3 OS=Homo sapiens OX=9606 GN=SART3 PE=1 SV=1
ENSG00000075914	23016	A0A024R2P7	EXOSC7	protein-coding	3	5.69228	5.67948	5.6555	5.28596	5.02251	5.06348	5.26655	5.38919	4.88791	5.35875	5.1073	5.31447	-0.405105	-0.624068	-0.186142	5.31028	-3.86273	-2.24378	0.000990217	0.00193944	0	0	0.146263	-0.0770959	0.369622	5.31028	1.36719	-6.95082	0.186947	0.272728	0	0	0.0702924	-0.161183	0.301768	5.31028	0.634017	-7.84381	0.533355	0.586901	0	0	2883	sp|Q15024|EXOS7_HUMAN Exosome complex component RRP42 OS=Homo sapiens OX=9606 GN=EXOSC7 PE=1 SV=3
ENSG00000076043	25996	Q9Y3B8	REXO2	protein-coding	11	4.98546	5.14453	5.02625	5.65294	5.71098	5.8502	5.52913	5.49512	5.27512	5.61756	5.42788	5.48513	0.462324	0.266328	0.65832	5.43336	4.92489	0.272276	8.48663e-05	0.000203949	0	0	-0.217011	-0.392919	-0.0411027	5.43336	-2.57568	-4.96517	0.0181752	0.0373617	0	0	0.0759649	-0.111694	0.263624	5.43336	0.845165	-7.73321	0.408155	0.464716	0	0	1142	sp|Q9Y3B8|ORN_HUMAN Oligoribonuclease, mitochondrial OS=Homo sapiens OX=9606 GN=REXO2 PE=1 SV=3
ENSG00000076053	10179	J3KPD3	RBM7	protein-coding	11	4.69658	4.72466	4.54124	4.77799	4.50396	4.70373	4.6595	4.75364	4.6848	5.2674	4.88347	5.0341	0.428865	0.200056	0.657674	4.76926	3.91332	-1.99052	0.000880484	0.00174527	0	0	0.422963	0.205069	0.640856	4.76926	4.0528	-1.5537	0.000636773	0.0019894	0	0	0.379387	0.151306	0.607467	4.76926	3.47289	-3.03553	0.00243961	0.00445197	0	0	1928	sp|Q9Y580|RBM7_HUMAN RNA-binding protein 7 OS=Homo sapiens OX=9606 GN=RBM7 PE=1 SV=1
ENSG00000076554	7163	P55327	TPD52	protein-coding	8	6.29296	6.3768	6.38257	5.48237	5.48158	5.6723	4.32354	4.62777	4.97528	5.75237	5.32599	5.48513	-0.814516	-1.04427	-0.584759	5.51489	-7.41736	5.45283	4.89197e-07	1.85352e-06	0	0	-0.00274037	-0.240769	0.235288	5.51489	-0.0240879	-7.95001	0.981032	0.986948	0	0	0.919336	0.641296	1.19738	5.51489	6.91808	4.5834	1.31198e-06	4.52035e-06	0	0	527	sp|P55327|TPD52_HUMAN Tumor protein D52 OS=Homo sapiens OX=9606 GN=TPD52 PE=1 SV=2
ENSG00000076928	9138	A0A024R0R1	ARHGEF1	protein-coding	19	6.77644	6.8655	6.87121	7.41988	7.38024	7.30488	7.52671	7.41343	7.11683	6.672	6.90654	6.87017	-0.0305562	-0.218741	0.157629	7.09365	-0.339009	-8.21495	0.738185	0.777789	0	0	-0.56003	-0.738909	-0.381151	7.09365	-6.53656	3.76458	2.43365e-06	1.39044e-05	0	0	-0.550638	-0.733168	-0.368107	7.09365	-6.29837	3.07029	4.03459e-06	1.26172e-05	0	0	1648	sp|Q92888|ARHG1_HUMAN Rho guanine nucleotide exchange factor 1 OS=Homo sapiens OX=9606 GN=ARHGEF1 PE=1 SV=2
ENSG00000076944	6813	Q15833	STXBP2	protein-coding	19	6.04542	6.16795	5.9561	5.7806	5.77277	5.68906	4.96967	4.76615	4.66319	4.88915	5.02839	5.21698	-1.02234	-1.21833	-0.826356	5.41212	-10.891	12.0417	8.64018e-10	6.50538e-09	-1	-1	-0.714808	-0.910187	-0.519429	5.41212	-7.63852	6.29512	2.58962e-07	1.91342e-06	0	0	0.225773	0.00185075	0.449694	5.41212	2.1051	-5.88803	0.0483092	0.0686992	0	0	2000	sp|Q15833|STXB2_HUMAN Syntaxin-binding protein 2 OS=Homo sapiens OX=9606 GN=STXBP2 PE=1 SV=2
ENSG00000077097	7155	Q02880	TOP2B	protein-coding	3	6.92106	6.84845	6.7746	6.5783	6.53577	6.71982	6.08827	6.13389	6.34748	7.17341	7.14402	7.04767	0.277794	0.123928	0.431661	6.69273	3.76944	-2.67406	0.0012295	0.00236513	0	0	0.51477	0.362122	0.667418	6.69273	7.04075	4.86491	8.55598e-07	5.52808e-06	0	0	0.940397	0.777828	1.10297	6.69273	12.0773	13.7262	1.44949e-10	1.29061e-09	0	0	2161	sp|Q02880|TOP2B_HUMAN DNA topoisomerase 2-beta OS=Homo sapiens OX=9606 GN=TOP2B PE=1 SV=3
ENSG00000077150	4791	Q00653	NFKB2	protein-coding	10	6.91146	6.95834	6.7953	6.0117	6.10927	5.82593	6.93435	6.86622	6.71619	6.08854	6.16976	6.13721	-0.75829	-0.924437	-0.592143	6.46036	-9.52886	9.58931	8.05763e-09	4.71865e-08	0	0	0.141765	-0.0308411	0.314371	6.46036	1.71479	-6.59311	0.102055	0.163894	0	0	-0.714322	-0.881226	-0.547418	6.46036	-8.93562	8.48314	2.27983e-08	1.16295e-07	0	0	2938	sp|Q00653|NFKB2_HUMAN Nuclear factor NF-kappa-B p100 subunit OS=Homo sapiens OX=9606 GN=NFKB2 PE=1 SV=4
ENSG00000077312	6626	P09012	SNRPA	protein-coding	19	6.77399	7.03208	6.86662	6.34258	6.42347	6.19522	6.58865	6.5464	6.17494	6.35851	6.4367	6.56251	-0.446093	-0.646245	-0.245941	6.52514	-4.65685	-0.601228	0.000161481	0.000367718	0	0	0.124483	-0.0786229	0.327588	6.52514	1.2806	-7.24988	0.21536	0.307112	0	0	0.00113156	-0.20589	0.208153	6.52514	0.0114206	-8.25832	0.991004	0.992256	0	0	825	sp|P09012|SNRPA_HUMAN U1 small nuclear ribonucleoprotein A OS=Homo sapiens OX=9606 GN=SNRPA PE=1 SV=3
ENSG00000077380	1781	A0A140VKE9	DYNC1I2	protein-coding	2	6.89057	6.7905	6.84752	6.71845	6.7381	6.78423	6.4655	6.43336	6.66817	6.76538	6.82659	6.73144	-0.0678849	-0.210795	0.0750253	6.72165	-0.991762	-7.76927	0.333326	0.389766	0	0	0.0271835	-0.113374	0.167741	6.72165	0.403785	-8.03872	0.690715	0.762814	0	0	0.256975	0.110436	0.403513	6.72165	3.6613	-2.91398	0.00157944	0.00299324	0	0	1267	sp|Q13409|DC1I2_HUMAN Cytoplasmic dynein 1 intermediate chain 2 OS=Homo sapiens OX=9606 GN=DYNC1I2 PE=1 SV=3
ENSG00000077549	832	P47756	CAPZB	protein-coding	1	7.58513	7.66225	7.66924	7.6582	7.5927	7.6614	7.22043	7.3105	7.35957	7.60765	7.61858	7.65076	-0.0151574	-0.136917	0.106602	7.5497	-0.259907	-8.32708	0.79763	0.829231	0	0	-0.0115496	-0.131238	0.108139	7.5497	-0.201471	-8.19249	0.842394	0.88429	0	0	0.330355	0.206007	0.454704	7.5497	5.54675	1.35489	2.083e-05	5.63467e-05	0	0	817	sp|P47756|CAPZB_HUMAN F-actin-capping protein subunit beta OS=Homo sapiens OX=9606 GN=CAPZB PE=1 SV=5
ENSG00000078070	56922	Q68D27	MCCC1	protein-coding	3	5.13253	5.07139	5.0467	5.4314	5.39704	5.28488	5.46042	5.38595	5.37821	4.72755	4.81459	4.73941	-0.323925	-0.500958	-0.146893	5.15584	-3.82022	-2.23342	0.00109289	0.00212322	0	0	-0.617052	-0.78333	-0.450774	5.15584	-7.7479	6.57075	2.09183e-07	1.57349e-06	0	0	-0.653097	-0.824551	-0.481642	5.15584	-7.95291	6.82217	1.4081e-07	5.98309e-07	0	0	1850	sp|Q96RQ3|MCCA_HUMAN Methylcrotonoyl-CoA carboxylase subunit alpha, mitochondrial OS=Homo sapiens OX=9606 GN=MCCC1 PE=1 SV=3
ENSG00000078140	3093	P61086	UBE2K	protein-coding	4	6.46434	6.43153	6.45704	6.74278	6.70826	6.72545	6.23901	6.29441	6.41262	6.98876	6.55332	6.67806	0.302252	0.116106	0.488398	6.55796	3.39011	-3.48934	0.00295054	0.005278	0	0	0.0274504	-0.150713	0.205614	6.55796	0.321681	-8.06641	0.751078	0.811829	0	0	0.441505	0.252917	0.630094	6.55796	4.88786	-0.0497532	9.23707e-05	0.000220479	0	0	1444	sp|P61086|UBE2K_HUMAN Ubiquitin-conjugating enzyme E2 K OS=Homo sapiens OX=9606 GN=UBE2K PE=1 SV=3
ENSG00000078369	2782	B3KVK2	GNB1	protein-coding	1	8.86163	8.86499	8.88838	8.70152	8.74166	8.69506	8.66554	8.70131	8.77205	8.67085	8.73459	8.76638	-0.149614	-0.258637	-0.0405907	8.75533	-2.86517	-4.85824	0.00965853	0.0156826	0	0	0.00909506	-0.0990598	0.11725	8.75533	0.175573	-8.28805	0.86242	0.89942	0	0	0.0106594	-0.0992065	0.120525	8.75533	0.202566	-8.46779	0.84155	0.865861	0	0	2058.1	sp|P62873|GBB1_HUMAN Guanine nucleotide-binding protein G(I)/G(S)/G(T) subunit beta-1 OS=Homo sapiens OX=9606 GN=GNB1 PE=1 SV=3
ENSG00000078668	7419	Q9Y277	VDAC3	protein-coding	8	6.17573	6.18772	6.26968	6.67922	6.67021	6.68232	6.12227	6.02055	6.02061	6.81696	6.68713	6.94961	0.607054	0.454221	0.759887	6.44017	8.2929	7.30257	7.39429e-08	3.41071e-07	0	0	0.14257	-0.00117966	0.28632	6.44017	2.07071	-6.08559	0.0517315	0.0919471	0	0	0.763697	0.608295	0.919098	6.44017	10.2604	10.8507	2.36716e-09	1.53885e-08	0	0	605	sp|Q9Y277|VDAC3_HUMAN Voltage-dependent anion-selective channel protein 3 OS=Homo sapiens OX=9606 GN=VDAC3 PE=1 SV=1
ENSG00000078747	83737	Q96J02	ITCH	protein-coding	20	7.9608	7.91958	7.94347	6.58788	6.66003	6.73852	6.82867	6.88296	7.19297	7.16319	7.08578	7.0276	-0.846021	-1.00303	-0.689014	7.16595	-11.2502	12.375	4.95866e-10	3.98731e-09	0	0	0.433982	0.268871	0.599094	7.16595	5.48772	1.45654	2.37623e-05	0.000105759	0	0	0.134707	-0.0311757	0.30059	7.16595	1.69546	-6.92243	0.105719	0.1395	0	0	2049	sp|Q96J02|ITCH_HUMAN E3 ubiquitin-protein ligase Itchy homolog OS=Homo sapiens OX=9606 GN=ITCH PE=1 SV=2
ENSG00000078902	54472	B3KR28	TOLLIP	protein-coding	11	6.2526	6.31648	6.28008	6.51694	6.52852	6.35078	6.23078	6.14542	6.06935	6.24954	6.36062	6.42671	0.0567801	-0.099746	0.213306	6.31065	0.757367	-7.91001	0.457783	0.514481	0	0	-0.127283	-0.27786	0.0232932	6.31065	-1.76486	-6.56197	0.093067	0.151564	0	0	0.188989	0.0303477	0.34763	6.31065	2.48724	-5.40377	0.0219559	0.033524	0	0	1357	sp|Q9H0E2|TOLIP_HUMAN Toll-interacting protein OS=Homo sapiens OX=9606 GN=TOLLIP PE=1 SV=1
ENSG00000079134	9984	Q96FV9	THOC1	protein-coding	18	3.9295	3.66006	3.7956	3.97976	3.98955	3.95572	3.71692	3.98194	4.48576	4.61714	4.30019	4.49621	0.702651	0.395271	1.01003	4.0757	4.77267	0.193332	0.000120304	0.000280396	0	0	0.511571	0.231444	0.791698	4.0757	3.81284	-1.9612	0.00111178	0.00324505	0	0	0.459487	0.16569	0.753284	4.0757	3.2653	-3.35047	0.00392503	0.00688901	0	0	2931	sp|Q96FV9|THOC1_HUMAN THO complex subunit 1 OS=Homo sapiens OX=9606 GN=THOC1 PE=1 SV=1
ENSG00000079246	7520	P13010	XRCC5	protein-coding	2	8.30132	8.21126	8.26325	8.65229	8.66328	8.68994	8.30874	8.33431	8.65328	8.81927	8.73893	8.67269	0.48821	0.336097	0.640322	8.52572	6.70098	3.8503	1.72422e-06	5.83541e-06	0	0	0.0776714	-0.0695365	0.224879	8.52572	1.10161	-7.68488	0.283894	0.382735	0	0	0.318985	0.167888	0.470081	8.52572	4.40769	-1.378	0.000279363	0.000611635	0	0	281	sp|P13010|XRCC5_HUMAN X-ray repair cross-complementing protein 5 OS=Homo sapiens OX=9606 GN=XRCC5 PE=1 SV=3
ENSG00000079332	56681	Q5SQT9	SAR1A	protein-coding	10	6.67536	6.55195	6.67697	6.37476	6.44913	6.49045	6.65302	6.72415	7.01101	6.73274	6.47142	6.62263	-0.01726	-0.199664	0.165144	6.61947	-0.197561	-8.22882	0.84541	0.870964	0	0	0.178828	-0.00160343	0.359259	6.61947	2.06929	-6.06061	0.0518774	0.0921686	0	0	-0.171834	-0.352486	0.00881823	6.61947	-1.98593	-6.40629	0.0611184	0.0850303	0	0	2216	sp|Q9NR31|SAR1A_HUMAN GTP-binding protein SAR1a OS=Homo sapiens OX=9606 GN=SAR1A PE=1 SV=1
ENSG00000079432	23152	Q96RK0	CIC	protein-coding	19	6.50025	6.57716	6.52347	6.86896	6.97299	6.96713	6.69682	6.7158	6.37987	6.41125	6.74071	6.60648	0.0416544	-0.147185	0.230494	6.66341	0.460537	-8.12972	0.650168	0.698327	0	0	-0.359827	-0.539615	-0.180039	6.66341	-4.1786	-1.56152	0.000475377	0.0015298	0	0	-0.029706	-0.217981	0.158569	6.66341	-0.329418	-8.22155	0.745312	0.782541	0	0	2920	sp|Q96RK0|CIC_HUMAN Protein capicua homolog OS=Homo sapiens OX=9606 GN=CIC PE=1 SV=2
ENSG00000079462	5050	A0A024R0L6	PAFAH1B3	protein-coding	19	4.02023	4.07037	4.31379	5.49388	5.19464	5.31343	4.83863	4.68156	4.6227	4.65489	5.0223	4.77624	0.657	0.391537	0.922464	4.75022	5.16723	1.01776	4.88788e-05	0.000123063	0	0	-0.531077	-0.748592	-0.313562	4.75022	-5.0976	0.825712	5.72462e-05	0.000231332	0	0	0.0804002	-0.162489	0.32329	4.75022	0.691107	-7.70619	0.497553	0.552216	0	0	1670	sp|Q15102|PA1B3_HUMAN Platelet-activating factor acetylhydrolase IB subunit alpha1 OS=Homo sapiens OX=9606 GN=PAFAH1B3 PE=1 SV=1
ENSG00000079739	5236	B7Z6C2	PGM1	protein-coding	1	7.87868	7.84593	7.97822	7.44711	7.51488	7.45037	7.0865	7.12349	6.94239	6.89517	6.81547	6.87217	-1.0387	-1.17179	-0.905605	7.32086	-16.2941	19.2661	6.62992e-13	1.23186e-11	-1	-1	-0.608578	-0.74212	-0.475037	7.32086	-9.51476	9.62755	8.25516e-09	8.91253e-08	0	0	-0.191777	-0.331211	-0.0523428	7.32086	-2.8716	-4.70792	0.00952179	0.0155642	0	0	341	sp|P36871|PGM1_HUMAN Phosphoglucomutase-1 OS=Homo sapiens OX=9606 GN=PGM1 PE=1 SV=3
ENSG00000079785	1653	A3RJH1	DDX1	protein-coding	2	6.90329	6.78495	6.87465	7.17533	7.07078	7.15889	7.12795	7.14183	7.33415	7.1437	7.00359	7.08312	0.227439	0.0801626	0.374715	7.06685	3.22425	-3.90618	0.00430954	0.00747367	0	0	-0.0538179	-0.195438	0.0878023	7.06685	-0.793412	-7.83752	0.436979	0.537458	0	0	-0.116663	-0.26085	0.0275248	7.06685	-1.68928	-6.94626	0.106913	0.140888	0	0	692	sp|Q92499|DDX1_HUMAN ATP-dependent RNA helicase DDX1 OS=Homo sapiens OX=9606 GN=DDX1 PE=1 SV=2
ENSG00000079805	1785	P50570	DNM2	protein-coding	19	6.78374	6.96708	6.94606	7.50735	7.5208	7.39801	7.20184	7.21022	7.16697	6.98683	7.12897	7.19655	0.196778	0.0476691	0.345886	7.16787	2.75531	-4.92222	0.0123053	0.0195693	0	0	-0.377175	-0.518565	-0.235785	7.16787	-5.56958	1.59791	1.97978e-05	8.96757e-05	0	0	-0.0942619	-0.240758	0.0522344	7.16787	-1.3434	-7.43978	0.194395	0.240813	0	0	1387	sp|P50570|DYN2_HUMAN Dynamin-2 OS=Homo sapiens OX=9606 GN=DNM2 PE=1 SV=2
ENSG00000079819	2037	I6L9B1	EPB41L2	protein-coding	6	6.17819	6.15748	6.19194	3.97612	4.24252	3.91685	4.87663	4.94173	4.45674	5.09542	4.97679	4.92835	-1.16835	-1.36994	-0.96677	4.9949	-12.1009	13.9237	1.40095e-10	1.29694e-09	-1	-1	0.952241	0.706418	1.19806	4.9949	8.08765	7.36404	1.08887e-07	8.82289e-07	0	0	0.228175	-0.00516857	0.461519	4.9949	2.04159	-5.99197	0.0547976	0.0769341	0	0	1910	sp|O43491|E41L2_HUMAN Band 4.1-like protein 2 OS=Homo sapiens OX=9606 GN=EPB41L2 PE=1 SV=1
ENSG00000080371	23011	A0A024RBA9	RAB21	protein-coding	12	6.12424	5.96572	6.12908	5.82887	5.96287	5.91739	5.71627	5.69927	6.11252	5.868	5.71039	5.75957	-0.285703	-0.481673	-0.0897323	5.89952	-3.04384	-4.16529	0.00648136	0.0108875	0	0	-0.118385	-0.311543	0.0747725	5.89952	-1.27963	-7.17469	0.215525	0.307292	0	0	-0.0435519	-0.244018	0.156914	5.89952	-0.45359	-8.05628	0.655075	0.700606	0	0	1746	sp|Q9UL25|RAB21_HUMAN Ras-related protein Rab-21 OS=Homo sapiens OX=9606 GN=RAB21 PE=1 SV=3
ENSG00000080503	6595	B4DSC8	SMARCA2	protein-coding	9	6.62746	6.62007	6.59326	6.82963	6.98935	6.77158	5.95142	5.96306	5.94649	6.07407	6.2371	6.08808	-0.484506	-0.637174	-0.331837	6.39097	-6.62592	3.90173	2.01709e-06	6.71473e-06	0	0	-0.737922	-0.885088	-0.590757	6.39097	-10.4689	11.3436	1.68806e-09	2.16282e-08	0	0	0.174528	0.0132662	0.33579	6.39097	2.2596	-5.81441	0.0353294	0.0516069	0	0	1807	sp|P51531|SMCA2_HUMAN Probable global transcription activator SNF2L2 OS=Homo sapiens OX=9606 GN=SMARCA2 PE=1 SV=2
ENSG00000080608	9933	Q15397	PUM3	protein-coding	9	7.31525	7.18796	7.27554	6.72607	6.78008	6.82796	6.18514	6.18879	6.36767	5.95412	5.88179	5.80221	-1.37474	-1.52406	-1.22541	6.54105	-19.2217	22.5324	3.06485e-14	8.81576e-13	-1	-1	-0.894042	-1.04437	-0.743718	6.54105	-12.4173	14.4123	8.90914e-11	1.70945e-09	0	0	-0.358677	-0.518132	-0.199221	6.54105	-4.69634	-0.437031	0.000143393	0.000330229	0	0	2889	sp|Q15397|PUM3_HUMAN Pumilio homolog 3 OS=Homo sapiens OX=9606 GN=PUM3 PE=1 SV=3
ENSG00000080819	1371	P36551	CPOX	protein-coding	3	5.05417	5.34234	5.20792	4.89065	5.03518	4.96951	4.8625	4.86709	4.93376	5.422	5.24977	5.25738	0.108496	-0.0774722	0.294465	5.09102	1.21807	-7.27631	0.237568	0.288478	0	0	0.351589	0.168086	0.535092	5.09102	4.00027	-1.73103	0.000719435	0.00221835	0	0	0.433341	0.239073	0.62761	5.09102	4.6572	-0.344225	0.000156925	0.000358941	0	0	1615	sp|P36551|HEM6_HUMAN Oxygen-dependent coproporphyrinogen-III oxidase, mitochondrial OS=Homo sapiens OX=9606 GN=CPOX PE=1 SV=3
ENSG00000081154	57092	Q8WW12	PCNP	protein-coding	3	8.31034	8.32554	8.31327	7.02211	6.95893	6.98447	7.51094	7.56637	7.61686	7.08659	6.77435	6.91019	-1.38462	-1.52694	-1.2423	7.44833	-20.3123	23.5167	1.08492e-14	3.85536e-13	-1	-1	-0.056343	-0.205171	0.0924849	7.44833	-0.79041	-7.82363	0.438689	0.539017	0	0	-0.631282	-0.778512	-0.484052	7.44833	-8.9521	8.42597	2.21361e-08	1.13319e-07	0	0	497	sp|Q8WW12|PCNP_HUMAN PEST proteolytic signal-containing nuclear protein OS=Homo sapiens OX=9606 GN=PCNP PE=1 SV=2
ENSG00000081177	55218	Q9NVH0	EXD2	protein-coding	14	4.42492	4.49904	4.41793	5.02542	4.98874	4.92884	5.19692	5.25193	5.30799	5.06282	5.09186	4.7741	0.531111	0.318957	0.743265	4.91421	5.22674	1.09155	4.27198e-05	0.000108731	0	0	-0.00283684	-0.191654	0.18598	4.91421	-0.0313682	-7.8459	0.975291	0.983217	0	0	-0.269226	-0.460174	-0.0782776	4.91421	-2.94373	-4.26683	0.00811043	0.0134276	0	0	2534	sp|Q9NVH0|EXD2_HUMAN Exonuclease 3'-5' domain-containing protein 2 OS=Homo sapiens OX=9606 GN=EXD2 PE=1 SV=2
ENSG00000081307	79876	Q9GZZ9	UBA5	protein-coding	3	5.65028	5.6072	5.62182	5.08414	5.19887	5.28318	4.77718	4.69208	5.04658	5.16646	4.7692	4.80588	-0.689712	-0.909265	-0.470159	5.14191	-6.55882	3.93295	2.32224e-06	7.63277e-06	0	0	-0.250907	-0.472221	-0.0295921	5.14191	-2.36701	-5.27436	0.0282842	0.0548082	0	0	0.111076	-0.129146	0.351299	5.14191	0.965396	-7.50172	0.346035	0.401605	0	0	2470	sp|Q9GZZ9|UBA5_HUMAN Ubiquitin-like modifier-activating enzyme 5 OS=Homo sapiens OX=9606 GN=UBA5 PE=1 SV=1
ENSG00000082153	9689	A0A024R3Z6	BZW1	protein-coding	2	8.54546	8.49025	8.59958	8.85173	8.85882	8.92578	8.58031	8.60507	8.81842	8.50281	8.36052	8.32575	-0.145369	-0.285678	-0.00506055	8.62204	-2.16314	-6.23061	0.0429947	0.0614538	0	0	-0.478297	-0.614735	-0.341859	8.62204	-7.31913	5.28688	4.87476e-07	3.34315e-06	0	0	-0.264674	-0.404401	-0.124948	8.62204	-3.95486	-2.42772	0.0007995	0.00161028	0	0	1237	sp|Q7L1Q6|5MP2_HUMAN eIF5-mimic protein 2 OS=Homo sapiens OX=9606 GN=BZW1 PE=1 SV=1
ENSG00000082212	4200	P23368	ME2	protein-coding	18	6.29068	6.25175	6.06235	6.23085	6.32765	6.36369	6.37464	6.4443	6.58344	6.33948	6.15312	6.29557	0.0703294	-0.0999079	0.240567	6.30979	0.862541	-7.81166	0.398757	0.456146	0	0	-0.0386115	-0.203065	0.125842	6.30979	-0.490197	-7.93839	0.629403	0.709893	0	0	-0.19474	-0.361751	-0.0277288	6.30979	-2.43448	-5.52867	0.0245497	0.037102	0	0	786	sp|P23368|MAOM_HUMAN NAD-dependent malic enzyme, mitochondrial OS=Homo sapiens OX=9606 GN=ME2 PE=1 SV=1
ENSG00000082515	29093	Q9NWU5	MRPL22	protein-coding	5	4.6688	4.84578	4.95014	4.91749	5.13266	5.04757	5.02781	4.93732	4.93376	5.44841	5.18029	5.26807	0.479605	0.272049	0.68716	5.02984	4.82444	0.0847069	0.000106822	0.000251713	0	0	0.276661	0.0831995	0.470122	5.02984	2.98573	-4.02354	0.00738377	0.0171617	0	0	0.342665	0.138565	0.546764	5.02984	3.50529	-3.01734	0.00226428	0.00416172	0	0	926	sp|Q9NWU5|RM22_HUMAN 39S ribosomal protein L22, mitochondrial OS=Homo sapiens OX=9606 GN=MRPL22 PE=1 SV=1
ENSG00000082701	2932	P49841	GSK3B	protein-coding	Y	7.11366	7.16296	7.1105	6.90245	7.01754	7.02921	6.43955	6.52522	6.8126	6.99964	6.95268	6.88859	-0.180601	-0.340851	-0.02035	6.91288	-2.35297	-5.73919	0.0291244	0.0431194	0	0	-0.0338618	-0.192154	0.124431	6.91288	-0.44663	-8.0433	0.660008	0.736393	0	0	0.365101	0.198513	0.531689	6.91288	4.57579	-0.807487	0.000189353	0.000427075	0	0	2439	sp|P49841|GSK3B_HUMAN Glycogen synthase kinase-3 beta OS=Homo sapiens OX=9606 GN=GSK3B PE=1 SV=2
ENSG00000082898	7514	B3KWD0	XPO1	protein-coding	2	7.51177	7.48065	7.42713	7.4504	7.58141	7.60137	7.12795	7.15852	7.41612	7.95569	7.83401	7.77771	0.386931	0.232795	0.541066	7.52689	5.24117	0.66962	4.13492e-05	0.000105445	0	0	0.314941	0.164217	0.465664	7.52689	4.3626	-1.22728	0.000310139	0.00104739	0	0	0.630846	0.474196	0.787495	7.52689	8.40796	7.37652	5.96646e-08	2.76903e-07	0	0	1195	sp|O14980|XPO1_HUMAN Exportin-1 OS=Homo sapiens OX=9606 GN=XPO1 PE=1 SV=1
ENSG00000083312	3842	A0A024RAM0	TNPO1	protein-coding	5	7.19198	7.05533	7.13888	7.02872	7.17636	7.20399	8.02689	8.15008	8.50904	7.53865	7.38557	7.37097	0.308848	0.100429	0.517267	7.48137	3.11567	-4.23546	0.00602857	0.0101884	0	0	0.299836	0.0959107	0.503761	7.48137	3.09141	-4.14393	0.00635587	0.0150282	0	0	-0.786311	-0.983427	-0.589195	7.48137	-8.38721	6.60865	1.34607e-07	5.74726e-07	0	0	2440	sp|Q92973|TNPO1_HUMAN Transportin-1 OS=Homo sapiens OX=9606 GN=TNPO1 PE=1 SV=2
ENSG00000083520	22894	Q9Y2L1	DIS3	protein-coding	13	6.46333	6.57573	6.52055	6.21702	6.22225	6.29123	6.17087	6.1925	6.33614	6.35602	6.21411	6.24932	-0.243996	-0.390517	-0.0974759	6.31742	-3.47682	-3.27172	0.00241763	0.0043846	0	0	0.035629	-0.110094	0.181352	6.31742	0.510474	-7.92416	0.615386	0.697757	0	0	0.0493067	-0.10079	0.199404	6.31742	0.685854	-7.98714	0.500789	0.555579	0	0	1915	sp|Q9Y2L1|RRP44_HUMAN Exosome complex exonuclease RRP44 OS=Homo sapiens OX=9606 GN=DIS3 PE=1 SV=2
ENSG00000083642	23047	Q9NTI5	PDS5B	protein-coding	13	5.03798	4.97929	5.02006	4.76749	4.67755	4.66776	4.9273	4.98302	5.3333	5.17553	5.10346	4.83697	0.03575	-0.18851	0.26001	4.95914	0.332829	-7.92321	0.742775	0.781897	0	0	0.342	0.118922	0.565078	4.95914	3.20086	-3.49436	0.00454494	0.0111765	0	0	-0.018645	-0.241665	0.204375	4.95914	-0.174549	-8.00562	0.863214	0.884505	0	0	2386	sp|Q9NTI5|PDS5B_HUMAN Sister chromatid cohesion protein PDS5 homolog B OS=Homo sapiens OX=9606 GN=PDS5B PE=1 SV=1
ENSG00000083750	10325	Q5VZM2	RRAGB	protein-coding	X	2.49975	2.46085	2.3222	3.06626	2.98792	3.18571	2.93745	2.73214	3.034	2.58774	2.58158	3.19555	0.350074	-0.0568371	0.756986	2.79926	1.79621	-5.73265	0.0877957	0.117712	0	0	-0.30131	-0.641922	0.0393021	2.79926	-1.84693	-5.66164	0.079816	0.133144	0	0	-0.11757	-0.49038	0.25524	2.79926	-0.658425	-7.19229	0.517878	0.572175	0	0	2923.1	sp|Q5VZM2|RRAGB_HUMAN Ras-related GTP-binding protein B OS=Homo sapiens OX=9606 GN=RRAGB PE=1 SV=1
ENSG00000083937	25978	B2RE76	CHMP2B	protein-coding	3	6.9538	6.85612	6.94769	6.08456	6.12713	6.15309	5.3634	5.21593	5.76054	5.77118	5.59053	5.67146	-1.23362	-1.42329	-1.04396	6.04129	-13.5799	15.9428	1.81924e-11	2.13262e-10	-1	-1	-0.436566	-0.631543	-0.241589	6.04129	-4.67481	-0.292932	0.000150686	0.000550661	0	0	0.256104	0.0420763	0.470132	6.04129	2.49829	-5.26926	0.0214459	0.032818	0	0	1385	sp|Q9UQN3|CHM2B_HUMAN Charged multivesicular body protein 2b OS=Homo sapiens OX=9606 GN=CHMP2B PE=1 SV=1
ENSG00000084072	10450	Q9UNP9	PPIE	protein-coding	1	5.5662	5.68081	5.69878	5.00947	4.82885	4.8042	5.73837	5.76552	5.62177	5.02572	5.13393	5.19315	-0.541755	-0.718399	-0.36511	5.3389	-6.40325	3.57365	3.22658e-06	1.03018e-05	0	0	0.229091	0.0446748	0.413508	5.3389	2.59362	-4.8132	0.0174874	0.0361967	0	0	-0.602234	-0.778278	-0.42619	5.3389	-7.14236	5.11344	6.95926e-07	2.53557e-06	0	0	1826	sp|Q9UNP9|PPIE_HUMAN Peptidyl-prolyl cis-trans isomerase E OS=Homo sapiens OX=9606 GN=PPIE PE=1 SV=1
ENSG00000084092	84273	Q8NC60	NOA1	protein-coding	4	7.06587	7.09676	7.1139	6.57409	6.57261	6.4779	7.05163	7.13269	6.98293	6.01661	6.11257	6.08636	-1.02459	-1.16301	-0.88616	6.69033	-15.4535	18.3352	1.75278e-12	2.84337e-11	-1	-1	-0.474593	-0.614632	-0.334554	6.69033	-7.0757	5.00277	7.96788e-07	5.20755e-06	0	0	-0.989941	-1.12884	-0.851042	6.69033	-14.8801	17.593	3.49288e-12	5.15925e-11	0	0	2474	sp|Q8NC60|NOA1_HUMAN Nitric oxide-associated protein 1 OS=Homo sapiens OX=9606 GN=NOA1 PE=1 SV=2
ENSG00000084463	51729	A0A024RAW9	WBP11	protein-coding	12	6.2941	6.25354	6.33265	6.32622	6.46384	6.47269	6.07505	6.18693	6.11915	6.52375	6.56175	6.5356	0.245846	0.104806	0.386886	6.34544	3.6393	-2.90086	0.00166188	0.00311006	0	0	0.11877	-0.0172986	0.254838	6.34544	1.82241	-6.47813	0.0835913	0.138263	0	0	0.411793	0.26841	0.555177	6.34544	5.99621	2.50275	7.74155e-06	2.28017e-05	0	0	635	sp|Q9Y2W2|WBP11_HUMAN WW domain-binding protein 11 OS=Homo sapiens OX=9606 GN=WBP11 PE=1 SV=1
ENSG00000084623	8668	Q13347	EIF3I	protein-coding	1	8.05836	8.03533	8.13088	8.02729	8.01004	8.05418	8.46228	8.41512	8.64182	8.05954	8.02446	8.06057	-0.0265598	-0.155636	0.102516	8.16499	-0.429611	-8.30458	0.672136	0.718756	0	0	0.0186782	-0.10868	0.146036	8.16499	0.306201	-8.19946	0.76266	0.821044	0	0	-0.454465	-0.581293	-0.327637	8.16499	-7.48139	5.46887	3.5289e-07	1.37594e-06	0	0	405	sp|Q13347|EIF3I_HUMAN Eukaryotic translation initiation factor 3 subunit I OS=Homo sapiens OX=9606 GN=EIF3I PE=1 SV=1
ENSG00000084652	200081	P40222	TXLNA	protein-coding	1	6.60381	6.69173	6.65716	6.92625	7.01794	6.79618	6.73223	6.72223	6.65454	6.87723	7.02408	6.94105	0.291226	0.144633	0.43782	6.8037	4.14776	-1.77611	0.000510687	0.00105941	0	0	0.0272699	-0.113467	0.168007	6.8037	0.40455	-8.05793	0.690162	0.762256	0	0	0.238937	0.0926449	0.385229	6.8037	3.41004	-3.5069	0.00281863	0.00507411	0	0	923	sp|P40222|TXLNA_HUMAN Alpha-taxilin OS=Homo sapiens OX=9606 GN=TXLNA PE=1 SV=3
ENSG00000084733	10890	P61026	RAB10	protein-coding	2	7.59945	7.59049	7.62335	7.97006	7.97535	7.96806	7.80069	7.82574	7.94183	7.79425	7.68086	7.667	0.112171	-0.0124937	0.236835	7.78643	1.8786	-6.65975	0.0751619	0.102217	0	0	-0.254464	-0.375024	-0.133903	7.78643	-4.40675	-1.13702	0.000279975	0.000956112	0	0	-0.136995	-0.26022	-0.0137701	7.78643	-2.32115	-5.90985	0.0311158	0.0459947	0	0	902	sp|P61026|RAB10_HUMAN Ras-related protein Rab-10 OS=Homo sapiens OX=9606 GN=RAB10 PE=1 SV=1
ENSG00000084754	3030	E9KL44	HADHA	protein-coding	2	8.05769	8.17232	8.11135	8.17205	8.2282	8.2126	8.43528	8.40556	8.5814	8.24127	8.20349	8.17734	0.0933506	-0.030356	0.217057	8.24988	1.57551	-7.18147	0.131043	0.169378	0	0	0.00399703	-0.117374	0.125369	8.24988	0.0687572	-8.25981	0.945875	0.961651	0	0	-0.263154	-0.385062	-0.141246	8.24988	-4.50685	-1.12777	0.00022206	0.000494997	0	0	134	sp|P40939|ECHA_HUMAN Trifunctional enzyme subunit alpha, mitochondrial OS=Homo sapiens OX=9606 GN=HADHA PE=1 SV=2
ENSG00000084774	790	F8VPD4	CAD	protein-coding	2	5.69055	5.83567	5.78164	6.29805	6.47026	6.53107	7.05577	7.07808	6.9793	6.56744	6.68005	6.61727	0.845448	0.683516	1.00738	6.46543	10.9006	11.9768	8.51094e-10	6.42945e-09	0	0	0.186593	0.0381218	0.335063	6.46543	2.62392	-4.99554	0.0163808	0.0342144	0	0	-0.421353	-0.567624	-0.275083	6.46543	-6.01432	2.4719	7.44262e-06	2.20194e-05	0	0	962	sp|P27708|PYR1_HUMAN CAD protein OS=Homo sapiens OX=9606 GN=CAD PE=1 SV=3
ENSG00000085377	5550	B2RAH7	PREP	protein-coding	6	7.19137	7.01214	7.15921	6.90533	6.82133	6.96502	6.31881	6.44507	6.60439	6.6486	6.68585	6.64915	-0.458454	-0.61243	-0.304478	6.78386	-6.21641	2.94486	4.80926e-06	1.48205e-05	0	0	-0.234936	-0.387752	-0.0821187	6.78386	-3.20978	-3.77611	0.00445375	0.0109795	0	0	0.210228	0.0487573	0.371699	6.78386	2.71828	-4.9773	0.0133441	0.0212149	0	0	1417	sp|P48147|PPCE_HUMAN Prolyl endopeptidase OS=Homo sapiens OX=9606 GN=PREP PE=1 SV=2
ENSG00000085415	81929	Q96EE3	SEH1L	protein-coding	18	5.99038	5.87802	6.08428	6.26857	6.34492	6.34184	6.13016	5.97926	6.4708	6.48053	6.23973	6.44768	0.411477	0.202527	0.620427	6.22135	4.1115	-1.77608	0.000555578	0.00114474	0	0	0.077313	-0.12039	0.275016	6.22135	0.816465	-7.7286	0.423986	0.525474	0	0	0.214934	0.00943811	0.420429	6.22135	2.18373	-5.99273	0.0412413	0.0594861	0	0	2422	sp|Q96EE3|SEH1_HUMAN Nucleoporin SEH1 OS=Homo sapiens OX=9606 GN=SEH1L PE=1 SV=3
ENSG00000085491	29957	Q6NUK1	SLC25A24	protein-coding	1	5.59416	5.30489	5.53329	6.03815	6.32379	6.26996	5.22665	5.25548	5.44094	6.37532	6.16792	6.07075	0.741672	0.526661	0.956683	5.80011	7.20191	5.21514	6.16983e-07	2.28631e-06	0	0	0.00222354	-0.192327	0.196774	5.80011	0.0238621	-8.05292	0.981202	0.986962	0	0	0.913542	0.693323	1.13376	5.80011	8.66106	8.09708	3.74439e-08	1.82263e-07	0	0	668	sp|Q6NUK1|SCMC1_HUMAN Calcium-binding mitochondrial carrier protein SCaMC-1 OS=Homo sapiens OX=9606 GN=SLC25A24 PE=1 SV=2
ENSG00000085719	8895	A0A024R994	CPNE3	protein-coding	8	6.96812	6.93234	6.93349	7.32497	7.39781	7.4252	7.17015	7.3363	7.74798	7.38695	7.11185	7.07792	0.256052	0.0101653	0.501938	7.23442	2.2151	-6.03527	0.0422621	0.0605015	0	0	-0.182322	-0.417146	0.0525024	7.23442	-1.65157	-6.84537	0.118921	0.186317	0	0	-0.20785	-0.446927	0.0312277	7.23442	-1.84932	-6.72081	0.0837558	0.113196	0	0	846	sp|O75131|CPNE3_HUMAN Copine-3 OS=Homo sapiens OX=9606 GN=CPNE3 PE=1 SV=1
ENSG00000085872	10523	Q8IWX8	CHERP	protein-coding	19	5.7213	5.86988	5.86921	5.6643	5.61619	5.6929	5.78532	5.8193	5.56462	5.4456	5.75396	5.65992	-0.217362	-0.405496	-0.0292271	5.70521	-2.41219	-5.44097	0.0257294	0.0384933	0	0	-0.0488366	-0.233821	0.136148	5.70521	-0.551199	-7.80989	0.587688	0.674702	0	0	-0.124092	-0.314401	0.0662181	5.70521	-1.36138	-7.21065	0.188745	0.234401	0	0	2487	sp|Q8IWX8|CHERP_HUMAN Calcium homeostasis endoplasmic reticulum protein OS=Homo sapiens OX=9606 GN=CHERP PE=1 SV=3
ENSG00000086061	3301	B7Z5C0	DNAJA1	protein-coding	9	7.4514	7.49319	7.62437	8.21924	8.2853	8.31893	7.37734	7.37966	7.3851	7.83986	7.64923	7.74612	0.223704	0.0882179	0.35919	7.73081	3.44728	-3.4782	0.00258759	0.00467679	0	0	-0.525246	-0.654094	-0.396399	7.73081	-8.51106	7.70382	4.93017e-08	4.33379e-07	0	0	0.368285	0.231473	0.505098	7.73081	5.62026	1.51195	1.76888e-05	4.85371e-05	0	0	1923	sp|P31689|DNJA1_HUMAN DnaJ homolog subfamily A member 1 OS=Homo sapiens OX=9606 GN=DNAJA1 PE=1 SV=2
ENSG00000086065	51510	Q9NZZ3	CHMP5	protein-coding	9	7.33858	7.31541	7.36089	6.57891	6.61171	6.64051	6.47404	6.49775	6.27452	5.87705	5.71921	5.81372	-1.5296	-1.67755	-1.38165	6.54186	-21.5858	24.7943	3.43498e-15	1.43644e-13	-1	-1	-0.801149	-0.952048	-0.65025	6.54186	-11.0847	12.3846	6.39318e-10	9.46967e-09	0	0	-0.612634	-0.769143	-0.456124	6.54186	-8.17256	7.0818	9.27148e-08	4.13809e-07	0	0	1612	sp|Q9NZZ3|CHMP5_HUMAN Charged multivesicular body protein 5 OS=Homo sapiens OX=9606 GN=CHMP5 PE=1 SV=1
ENSG00000086189	27292	A0A0C4DGB1	DIMT1	protein-coding	5	5.82089	5.90785	5.95826	5.61596	5.87932	5.91411	5.67643	5.79144	5.93301	5.88121	5.64445	5.67376	-0.156417	-0.352955	0.0401211	5.80806	-1.66163	-6.77638	0.1124	0.14764	0	0	-0.0591626	-0.251432	0.133106	5.80806	-0.642444	-7.7745	0.527983	0.621372	0	0	-0.0508034	-0.249569	0.147962	5.80806	-0.53364	-8.00792	0.599553	0.649243	0	0	2261	sp|Q9UNQ2|DIM1_HUMAN Probable dimethyladenosine transferase OS=Homo sapiens OX=9606 GN=DIMT1 PE=1 SV=1
ENSG00000086589	55696	Q9NW64	RBM22	protein-coding	5	5.74144	5.83686	5.74331	5.66882	5.66386	5.65403	5.86309	5.69274	6.11915	6.06496	5.88515	5.84362	0.163551	-0.0296527	0.356755	5.81475	1.7674	-6.61294	0.0926306	0.123598	0	0	0.276411	0.0875275	0.465294	5.81475	3.05534	-3.98201	0.00631586	0.0149582	0	0	0.0589314	-0.132504	0.250367	5.81475	0.642718	-7.96439	0.527809	0.581646	0	0	1726	sp|Q9NW64|RBM22_HUMAN Pre-mRNA-splicing factor RBM22 OS=Homo sapiens OX=9606 GN=RBM22 PE=1 SV=1
ENSG00000086712	55787	Q9NUQ3	TXLNG	protein-coding	X	5.52998	5.59737	5.52748	5.73499	5.52487	5.72201	5.77906	5.69404	5.8809	5.80661	5.64312	5.72895	0.1795	0.0049236	0.354077	5.68078	2.14672	-5.92445	0.0444414	0.0633637	0	0	0.0751465	-0.0918241	0.242117	5.68078	0.93965	-7.52348	0.358764	0.460894	0	0	-0.0474252	-0.218293	0.123443	5.68078	-0.57949	-7.97956	0.568819	0.620456	0	0	1964	sp|Q9NUQ3|TXLNG_HUMAN Gamma-taxilin OS=Homo sapiens OX=9606 GN=TXLNG PE=1 SV=2
ENSG00000086758	10075	A0A024R9W5	HUWE1	protein-coding	X	8.29708	8.12524	8.10039	8.48405	8.46654	8.47613	7.94878	8.14841	8.28207	7.75493	7.98973	7.81463	-0.322548	-0.487438	-0.157659	8.15733	-4.08413	-2.05157	0.000592055	0.00121312	0	0	-0.626611	-0.787168	-0.466055	8.15733	-8.14831	6.99113	9.70618e-08	7.9665e-07	0	0	-0.273798	-0.439207	-0.108388	8.15733	-3.45594	-3.52624	0.00253659	0.00461354	0	0	924	sp|Q7Z6Z7|HUWE1_HUMAN E3 ubiquitin-protein ligase HUWE1 OS=Homo sapiens OX=9606 GN=HUWE1 PE=1 SV=3
ENSG00000087077	7205	Q15654	TRIP6	protein-coding	7	7.42155	7.65922	7.62437	7.49181	7.33679	7.25553	7.50564	7.45842	6.96538	7.28596	7.33483	7.48267	-0.206903	-0.452288	0.0384824	7.40185	-1.80174	-6.78236	0.0923014	0.12318	0	0	0.00298458	-0.240563	0.246532	7.40185	0.0261862	-8.18864	0.979464	0.985934	0	0	0.0444179	-0.204959	0.293795	7.40185	0.380605	-8.28915	0.708986	0.750114	0	0	722	sp|Q15654|TRIP6_HUMAN Thyroid receptor-interacting protein 6 OS=Homo sapiens OX=9606 GN=TRIP6 PE=1 SV=3
ENSG00000087087	51593	Q9BXP5	SRRT	protein-coding	7	5.27061	5.17126	5.15804	6.5418	6.47026	6.35886	6.05137	6.12421	5.7175	6.81479	7.00977	6.91554	1.71237	1.50847	1.91626	6.13367	17.5345	20.8472	1.70536e-13	3.8447e-12	1	1	0.449419	0.2762	0.622637	6.13367	5.41695	1.31747	2.78401e-05	0.00012152	0	0	0.931782	0.745472	1.11809	6.13367	10.4418	11.1603	1.76351e-09	1.18633e-08	0	0	1524	sp|Q9BXP5|SRRT_HUMAN Serrate RNA effector molecule homolog OS=Homo sapiens OX=9606 GN=SRRT PE=1 SV=1
ENSG00000087088	581	Q07812	BAX	protein-coding	19	6.60931	6.79665	6.59186	7.26016	7.14968	6.97451	7.33617	7.3058	6.70036	6.37974	6.41515	6.60528	-0.204125	-0.528649	0.1204	6.84372	-1.36735	-7.30267	0.196077	0.24343	0	0	-0.666992	-0.976026	-0.357958	6.84372	-4.69188	-1.32178	0.0004934	0.00158073	0	0	-0.664855	-0.980605	-0.349105	6.84372	-4.57737	-1.7061	0.000602653	0.00124352	0	0	2156	sp|Q07812|BAX_HUMAN Apoptosis regulator BAX OS=Homo sapiens OX=9606 GN=BAX PE=1 SV=1
ENSG00000087191	5705	P62195	PSMC5	protein-coding	17	5.46282	5.60999	5.49213	6.21083	6.10026	6.18161	6.22158	6.03508	6.05282	6.12116	6.30396	6.31778	0.716283	0.54218	0.890386	6.00917	8.58967	7.96518	4.26667e-08	2.09487e-07	0	0	0.0778207	-0.0810051	0.236646	6.00917	1.02299	-7.51755	0.318697	0.4193	0	0	0.135536	-0.0289324	0.300005	6.00917	1.72056	-6.77064	0.100982	0.13391	0	0	217	sp|P62195|PRS8_HUMAN 26S proteasome regulatory subunit 8 OS=Homo sapiens OX=9606 GN=PSMC5 PE=1 SV=1
ENSG00000087269	8602	A8KA74	NOP14	protein-coding	4	6.18556	6.2801	6.24334	6.78243	6.70826	6.84302	7.24696	7.26498	7.12871	6.72273	6.78939	6.70415	0.49904	0.354993	0.643087	6.74164	7.23316	5.17884	5.79314e-07	2.16138e-06	0	0	-0.0385888	-0.1736	0.0964224	6.74164	-0.596745	-7.9385	0.557466	0.64827	0	0	-0.47904	-0.61358	-0.3445	6.74164	-7.43393	5.49352	3.87724e-07	1.49339e-06	0	0	2431	sp|P78316|NOP14_HUMAN Nucleolar protein 14 OS=Homo sapiens OX=9606 GN=NOP14 PE=1 SV=3
ENSG00000087274	118	P35611	ADD1	protein-coding	4	6.66133	6.70159	6.77031	7.16577	7.18598	7.01802	6.52951	6.60394	6.69238	7.33329	7.46675	7.37486	0.675991	0.532022	0.81996	6.95864	9.80325	10.0191	5.05249e-09	3.10015e-08	0	0	0.263411	0.126502	0.40032	6.95864	4.01698	-1.98987	0.000692043	0.00214306	0	0	0.783547	0.638161	0.928932	6.95864	11.2523	12.4089	4.94261e-10	3.81938e-09	0	0	2270	sp|P35611|ADDA_HUMAN Alpha-adducin OS=Homo sapiens OX=9606 GN=ADD1 PE=1 SV=2
ENSG00000087302	51637	Q549M8	RTRAF	protein-coding	14	7.00121	7.04246	7.08996	6.91154	6.87778	6.94315	7.22734	7.24279	7.16697	6.86537	6.74566	6.86414	-0.218273	-0.348621	-0.0879245	6.9982	-3.49616	-3.2961	0.00231237	0.0042125	0	0	-0.0821957	-0.210828	0.0464371	6.9982	-1.33412	-7.24208	0.197365	0.285614	0	0	-0.386185	-0.515387	-0.256984	6.9982	-6.24059	2.95077	4.566e-06	1.41171e-05	0	0	738	sp|Q9Y224|RTRAF_HUMAN RNA transcription, translation and transport factor protein OS=Homo sapiens OX=9606 GN=RTRAF PE=1 SV=1
ENSG00000087365	10992	Q13435	SF3B2	protein-coding	11	7.39265	7.51609	7.53817	7.38733	7.42031	7.2499	7.88117	7.76599	7.73767	7.49565	7.51132	7.55677	0.0356467	-0.10121	0.172504	7.53775	0.543812	-8.19542	0.592665	0.644869	0	0	0.165977	0.0307477	0.301206	7.53775	2.56256	-5.22039	0.0186945	0.0382902	0	0	-0.275895	-0.410692	-0.141097	7.53775	-4.27325	-1.6137	0.00038158	0.000815889	0	0	80	sp|Q13435|SF3B2_HUMAN Splicing factor 3B subunit 2 OS=Homo sapiens OX=9606 GN=SF3B2 PE=1 SV=2
ENSG00000087460	2778	A0A0S2Z3H8	GNAS	protein-coding	20	9.50289	9.43346	9.55848	9.06952	9.12412	9.16851	10.3309	10.2537	10.3838	9.34077	9.33467	9.34593	-0.157734	-0.268904	-0.046563	9.57056	-2.96232	-4.7016	0.00778074	0.0128818	0	0	0.220303	0.109005	0.3316	9.57056	4.13269	-1.88816	0.000528888	0.0016832	0	0	-0.980768	-1.08831	-0.87323	9.57056	-19.0415	22.0693	3.65727e-14	1.03139e-12	0	0	952	sp|Q5JWF2|GNAS1_HUMAN Guanine nucleotide-binding protein G(s) subunit alpha isoforms XLas OS=Homo sapiens OX=9606 GN=GNAS PE=1 SV=2
ENSG00000087470	10059	B4DYR6	DNM1L	protein-coding	12	6.33775	6.22009	6.16413	6.46915	6.47782	6.45622	6.52578	6.54277	7.00028	6.89722	6.76647	6.78397	0.583154	0.382585	0.783724	6.55347	6.07037	2.67576	6.59025e-06	1.97297e-05	0	0	0.351724	0.159929	0.54352	6.55347	3.82878	-2.35625	0.0010714	0.00314534	0	0	0.142194	-0.051706	0.336094	6.55347	1.53109	-7.13487	0.141629	0.181301	0	0	545	sp|O00429|DNM1L_HUMAN Dynamin-1-like protein OS=Homo sapiens OX=9606 GN=DNM1L PE=1 SV=2
ENSG00000087842	8544	A0A024RBX6	PIR	protein-coding	X	7.07052	7.04401	7.11341	4.94757	5.01933	4.94825	5.20627	4.91728	5.35593	5.02195	5.01208	4.90311	-2.09487	-2.27244	-1.91731	5.54664	-24.6319	27.4336	2.77894e-16	1.7351e-14	-1	-1	0.00795765	-0.19299	0.208905	5.54664	0.0826798	-7.84213	0.93494	0.954144	0	0	-0.165805	-0.370954	0.0393438	5.54664	-1.68743	-6.62994	0.107272	0.141327	0	0	1486	sp|O00625|PIR_HUMAN Pirin OS=Homo sapiens OX=9606 GN=PIR PE=1 SV=1
ENSG00000087884	28971	K4DI89	AAMDC	protein-coding	11	0.711974	1.03961	0.456655	1.6795	1.06712	0.856493	1.52988	0.962521	0.45464	1.2573	0.78249	1.34435	0.41885	-0.294309	1.13201	1.01188	1.22622	-6.00175	0.234554	0.285168	0	0	-0.0554613	-0.668269	0.557346	1.01188	-0.188957	-6.71986	0.852057	0.891017	0	0	0.128188	-0.553748	0.810124	1.01188	0.392466	-6.75148	0.698923	0.740803	0	0	2637	sp|Q9H7C9|AAMDC_HUMAN Mth938 domain-containing protein OS=Homo sapiens OX=9606 GN=AAMDC PE=1 SV=1
ENSG00000088205	8886	A0A024RAH8	DDX18	protein-coding	2	6.64449	6.53955	6.51028	6.09971	6.0836	6.28361	6.12227	6.37742	6.48319	6.79582	6.64345	6.61309	0.127523	-0.0512067	0.306252	6.43304	1.48967	-7.14429	0.15213	0.193726	0	0	0.537169	0.357666	0.716672	6.43304	6.24793	3.21397	4.49466e-06	2.40094e-05	0	0	0.368033	0.185585	0.550482	6.43304	4.21157	-1.62176	0.000440331	0.000929763	0	0	618	sp|Q9NVP1|DDX18_HUMAN ATP-dependent RNA helicase DDX18 OS=Homo sapiens OX=9606 GN=DDX18 PE=1 SV=2
ENSG00000088247	8570	Q92945	KHSRP	protein-coding	19	7.30908	7.41585	7.33161	7.83404	7.76981	7.65387	7.61154	7.66446	7.06626	7.99701	8.21601	8.17369	0.770845	0.517865	1.02383	7.67027	6.54098	2.08541	1.37069e-05	3.84564e-05	0	0	0.370364	0.127281	0.613447	7.67027	3.27066	-3.9931	0.00563802	0.0135164	0	0	0.664725	0.412838	0.916613	7.67027	5.66496	0.4947	6.04341e-05	0.000149473	0	0	58	sp|Q92945|FUBP2_HUMAN Far upstream element-binding protein 2 OS=Homo sapiens OX=9606 GN=KHSRP PE=1 SV=4
ENSG00000088356	81572	Q9NUG6	PDRG1	protein-coding	20	3.88794	4.04168	3.57683	3.86625	3.93654	4.18025	4.59828	4.74356	3.94425	4.48487	4.47997	4.29594	0.593781	0.239344	0.948218	4.1697	3.50928	-2.76841	0.00237964	0.00432363	0	0	0.438094	0.113262	0.762925	4.1697	2.82514	-4.17114	0.0109013	0.0240498	0	0	-0.0411466	-0.363006	0.280713	4.1697	-0.267793	-7.83671	0.791779	0.823581	0	0	2901	sp|Q9NUG6|PDRG1_HUMAN p53 and DNA damage-regulated protein 1 OS=Homo sapiens OX=9606 GN=PDRG1 PE=1 SV=2
ENSG00000088367	2036	A0A0C4DH22	EPB41L1	protein-coding	20	6.75925	6.87134	6.67632	6.51569	6.68485	6.48972	4.14823	4.30001	3.75969	4.40813	4.55226	4.47528	-2.29828	-2.50696	-2.08959	5.47006	-22.9939	26.131	1.03373e-15	5.1359e-14	-1	-1	-2.09543	-2.30276	-1.88809	5.47006	-21.1004	24.5366	5.28495e-15	4.55224e-13	-1	-1	0.376417	0.104216	0.648617	5.47006	2.8872	-4.1758	0.00919788	0.0150736	0	0	1652	sp|Q9H4G0|E41L1_HUMAN Band 4.1-like protein 1 OS=Homo sapiens OX=9606 GN=EPB41L1 PE=1 SV=2
ENSG00000088832	2280	P62942	FKBP1A	protein-coding	20	7.97078	7.90657	7.93308	8.42649	8.35181	8.44098	8.5116	8.48618	8.50702	8.7595	8.62723	8.6688	0.751891	0.635374	0.868407	8.3825	13.473	15.6031	2.09536e-11	2.41347e-10	0	0	0.282302	0.170015	0.39459	8.3825	5.24904	0.759299	4.06205e-05	0.000170587	0	0	0.186439	0.0727978	0.300079	8.3825	3.4253	-3.6446	0.0027216	0.00491774	0	0	1957	sp|P62942|FKB1A_HUMAN Peptidyl-prolyl cis-trans isomerase FKBP1A OS=Homo sapiens OX=9606 GN=FKBP1A PE=1 SV=2
ENSG00000088833	55968	Q53FE8	NSFL1C	protein-coding	20	6.5032	6.585	6.47978	6.31473	6.25779	6.01981	6.11832	6.26212	5.91178	6.74725	6.70817	6.81033	0.232307	0.0570853	0.407528	6.39319	2.76804	-4.85088	0.0119665	0.0190859	0	0	0.553901	0.37905	0.728751	6.39319	6.61397	4.00344	2.06825e-06	1.20646e-05	0	0	0.649334	0.467328	0.83134	6.39319	7.44868	5.60286	3.76534e-07	1.45731e-06	0	0	234	sp|Q9UNZ2|NSF1C_HUMAN NSFL1 cofactor p47 OS=Homo sapiens OX=9606 GN=NSFL1C PE=1 SV=2
ENSG00000088888	57506	Q7Z434	MAVS	protein-coding	20	6.63735	6.68975	6.68025	7.46379	7.5281	7.48142	6.90132	6.86796	6.95133	7.32797	7.42808	7.27282	0.671227	0.539441	0.803013	7.10251	10.634	11.4358	1.2961e-09	9.26144e-09	0	0	-0.150092	-0.272722	-0.0274621	7.10251	-2.5554	-5.23332	0.018984	0.0387928	0	0	0.436272	0.306544	0.566001	7.10251	7.02134	4.62622	8.90169e-07	3.18112e-06	0	0	2443	sp|Q7Z434|MAVS_HUMAN Mitochondrial antiviral-signaling protein OS=Homo sapiens OX=9606 GN=MAVS PE=1 SV=2
ENSG00000088930	22803	B4DZC3	XRN2	protein-coding	20	6.83775	6.87483	6.86317	6.91011	6.95935	6.94851	7.58346	7.62039	7.76245	7.36731	7.35841	7.25604	0.468902	0.333867	0.603937	7.19515	7.24992	5.13983	5.60107e-07	2.09366e-06	0	0	0.388778	0.257536	0.520019	7.19515	6.18481	2.99216	5.14738e-06	2.71303e-05	0	0	-0.324113	-0.452901	-0.195325	7.19515	-5.25433	0.679276	4.01384e-05	0.000103138	0	0	491	sp|Q9H0D6|XRN2_HUMAN 5'-3' exoribonuclease 2 OS=Homo sapiens OX=9606 GN=XRN2 PE=1 SV=1
ENSG00000089006	27131	Q6P5V6	SNX5	protein-coding	20	7.42414	7.31969	7.34323	6.6781	6.70777	6.82447	7.33574	7.30537	7.27719	7.15405	7.04327	7.12403	-0.250934	-0.38116	-0.120708	7.12809	-4.02309	-2.11974	0.000682288	0.00138034	0	0	0.374618	0.242217	0.507019	7.12809	5.90737	2.39834	9.39675e-06	4.62225e-05	0	0	-0.197446	-0.328291	-0.0666021	7.12809	-3.15059	-4.13239	0.00509379	0.00873057	0	0	1823	sp|Q9Y5X3|SNX5_HUMAN Sorting nexin-5 OS=Homo sapiens OX=9606 GN=SNX5 PE=1 SV=1
ENSG00000089009	6128	A0A024RBK3	RPL6	protein-coding	12	10.1892	10.1848	10.2559	10.4966	10.4585	10.4248	10.8935	10.7485	10.6478	10.3369	10.2571	10.3414	0.102554	-0.0161774	0.221285	10.4363	1.80337	-7.00245	0.0866296	0.116296	0	0	-0.147287	-0.26302	-0.0315534	10.4363	-2.65707	-5.27423	0.0152462	0.0321668	0	0	-0.452843	-0.56892	-0.336767	10.4363	-8.14519	6.61468	9.76358e-08	4.32605e-07	0	0	271	sp|Q02878|RL6_HUMAN 60S ribosomal protein L6 OS=Homo sapiens OX=9606 GN=RPL6 PE=1 SV=3
ENSG00000089154	10985	Q92616	GCN1	protein-coding	12	8.05334	7.96449	7.92316	7.95672	7.91433	7.89159	8.05538	8.11166	8.26902	7.60639	7.86925	7.77878	-0.232563	-0.382159	-0.0829679	7.94951	-3.24579	-3.95287	0.00410342	0.00714131	0	0	-0.17517	-0.322861	-0.0274786	7.94951	-2.47629	-5.42868	0.0224721	0.0449392	0	0	-0.396346	-0.544999	-0.247692	7.94951	-5.56668	1.35157	1.99258e-05	5.40945e-05	0	0	660	sp|Q92616|GCN1_HUMAN eIF-2-alpha kinase activator GCN1 OS=Homo sapiens OX=9606 GN=GCN1 PE=1 SV=7
ENSG00000089157	6175	A0A024RBS2	RPLP0	protein-coding	12	11.9228	11.8243	11.9064	11.7726	11.7058	11.7767	12.3238	12.1563	12.1831	11.3969	11.2964	11.4174	-0.512088	-0.61885	-0.405326	11.8069	-10.0144	10.0013	3.54919e-09	2.27461e-08	0	0	-0.37942	-0.485271	-0.273569	11.8069	-7.48379	5.39143	3.51215e-07	2.50288e-06	0	0	-0.850152	-0.955619	-0.744686	11.8069	-16.8299	19.5268	3.64857e-13	7.45183e-12	0	0	739	sp|P05388|RLA0_HUMAN 60S acidic ribosomal protein P0 OS=Homo sapiens OX=9606 GN=RPLP0 PE=1 SV=1
ENSG00000089159	5829	A0A140VJQ8	PXN	protein-coding	12	8.39993	8.48684	8.3489	8.33469	8.32322	8.24282	7.73724	7.81855	7.61404	8.20522	8.39376	8.38848	-0.0871129	-0.225707	0.0514809	8.19114	-1.31231	-7.56001	0.204484	0.252601	0	0	0.0238819	-0.113322	0.161086	8.19114	0.363413	-8.20208	0.720162	0.786837	0	0	0.598457	0.455108	0.741806	8.19114	8.7164	7.91844	3.38544e-08	1.66478e-07	0	0	956	sp|P49023|PAXI_HUMAN Paxillin OS=Homo sapiens OX=9606 GN=PXN PE=1 SV=3
ENSG00000089220	5037	D9IAI1	PEBP1	protein-coding	12	7.90012	7.95765	7.98857	7.64478	7.64733	7.60816	7.83698	7.67809	7.55463	7.96943	7.95041	7.97371	0.0148183	-0.118074	0.14771	7.80915	0.232807	-8.36343	0.818311	0.847951	0	0	0.330935	0.198278	0.463592	7.80915	5.20846	0.726981	4.45224e-05	0.000185401	0	0	0.27107	0.136272	0.405869	7.80915	4.19851	-1.80053	0.000453895	0.000955604	0	0	522	sp|P30086|PEBP1_HUMAN Phosphatidylethanolamine-binding protein 1 OS=Homo sapiens OX=9606 GN=PEBP1 PE=1 SV=3
ENSG00000089248	10961	P30040	ERP29	protein-coding	12	6.85172	7.08224	6.83111	6.63601	6.54687	6.32131	7.0666	6.95953	6.15572	6.49553	6.53202	6.6474	-0.367811	-0.812392	0.0767701	6.67717	-1.85684	-6.64147	0.0945859	0.12599	0	0	0.0508317	-0.39573	0.497393	6.67717	0.255478	-8.05958	0.803804	0.852767	0	0	-0.193124	-0.644264	0.258017	6.67717	-0.960778	-7.79948	0.360498	0.416104	0	0	715	sp|P30040|ERP29_HUMAN Endoplasmic reticulum resident protein 29 OS=Homo sapiens OX=9606 GN=ERP29 PE=1 SV=4
ENSG00000089597	23193	B4DZ53	GANAB	protein-coding	11	9.02648	9.05898	9.00988	8.53632	8.54043	8.44535	9.40944	9.49564	9.28303	8.47819	8.59353	8.53457	-0.49864	-0.623626	-0.373654	8.86765	-8.32957	7.1485	6.90433e-08	3.20524e-07	0	0	0.0248976	-0.100982	0.150777	8.86765	0.412952	-8.19894	0.684096	0.757298	0	0	-0.865507	-0.988783	-0.742232	8.86765	-14.6586	17.1016	4.58681e-12	6.46765e-11	0	0	67	sp|Q14697|GANAB_HUMAN Neutral alpha-glucosidase AB OS=Homo sapiens OX=9606 GN=GANAB PE=1 SV=3
ENSG00000089737	57062	Q9GZR7	DDX24	protein-coding	14	7.27609	7.27593	7.34323	6.92719	6.99422	7.04632	7.02913	6.97523	7.0103	7.02148	7.01949	6.92522	-0.309604	-0.436751	-0.182458	7.07032	-5.08393	0.355883	5.90525e-05	0.00014665	0	0	0.0011337	-0.125693	0.12796	7.07032	0.0186632	-8.14989	0.985297	0.98948	0	0	-0.0150882	-0.144756	0.114579	7.07032	-0.242942	-8.29774	0.810559	0.839863	0	0	1502	sp|Q9GZR7|DDX24_HUMAN ATP-dependent RNA helicase DDX24 OS=Homo sapiens OX=9606 GN=DDX24 PE=1 SV=1
ENSG00000089902	23186	Q9UKL0	RCOR1	protein-coding	14	7.05451	7.01899	7.04289	6.7009	6.77017	6.76186	6.01669	5.99634	6.16601	6.4303	6.48256	6.36476	-0.613083	-0.74843	-0.477735	6.56717	-9.45726	9.43404	9.11457e-09	5.2683e-08	0	0	-0.319112	-0.45399	-0.184235	6.56717	-4.93972	0.229376	8.20371e-05	0.000319383	0	0	0.370612	0.224769	0.516454	6.56717	5.30556	0.95266	3.57584e-05	9.28009e-05	0	0	2193	sp|Q9UKL0|RCOR1_HUMAN REST corepressor 1 OS=Homo sapiens OX=9606 GN=RCOR1 PE=1 SV=2
ENSG00000090263	51650	A4D1T3	MRPS33	protein-coding	7	4.91035	4.82669	4.97809	5.04816	4.84871	4.83927	4.85538	4.54313	4.36153	4.86275	4.84023	4.75903	-0.0816476	-0.303785	0.14049	4.80611	-0.767395	-7.64314	0.451936	0.508753	0	0	-0.0894071	-0.302496	0.123682	4.80611	-0.876009	-7.42854	0.391569	0.494067	0	0	0.221103	-0.0116712	0.453877	4.80611	1.98316	-6.05435	0.0614491	0.0854454	0	0	2612	sp|Q9Y291|RT33_HUMAN 28S ribosomal protein S33, mitochondrial OS=Homo sapiens OX=9606 GN=MRPS33 PE=1 SV=1
ENSG00000090273	10726	Q9Y266	NUDC	protein-coding	1	6.43475	6.64754	6.54663	7.22951	7.25458	7.04131	6.95947	6.95353	6.34635	7.23783	7.28986	7.418	0.766106	0.494336	1.03788	6.94661	6.04243	1.35698	2.94465e-05	7.74987e-05	0	0	0.135066	-0.119387	0.389519	6.94661	1.13779	-7.5142	0.274186	0.372659	0	0	0.544339	0.276469	0.81221	6.94661	4.35582	-1.89657	0.000649182	0.00133069	0	0	506	sp|Q9Y266|NUDC_HUMAN Nuclear migration protein nudC OS=Homo sapiens OX=9606 GN=NUDC PE=1 SV=1
ENSG00000090372	29888	Q59GV6	STRN4	protein-coding	19	6.56195	6.76063	6.59811	7.2721	7.16128	7.00315	7.53601	7.43591	6.99524	6.49146	6.66578	6.65091	-0.0458158	-0.296364	0.204732	6.92771	-0.387763	-8.16986	0.703319	0.746912	0	0	-0.550691	-0.788434	-0.312948	6.92771	-4.91183	-0.339485	0.000157997	0.000575258	0	0	-0.735978	-0.976275	-0.495682	6.92771	-6.49473	2.6196	7.52334e-06	2.22333e-05	0	0	2519	sp|Q9NRL3|STRN4_HUMAN Striatin-4 OS=Homo sapiens OX=9606 GN=STRN4 PE=1 SV=2
ENSG00000090520	51726	Q9UBS4	DNAJB11	protein-coding	3	5.82562	5.74324	5.75703	5.33514	5.33823	5.17751	5.31405	5.29052	5.33558	5.398	5.39838	5.48513	-0.346891	-0.503671	-0.190111	5.44987	-4.61954	-0.508916	0.000171162	0.000387868	0	0	0.138583	-0.0202998	0.297465	5.44987	1.82109	-6.30995	0.0837996	0.138521	0	0	0.113974	-0.0509452	0.278893	5.44987	1.44288	-7.04271	0.164747	0.207624	0	0	823	sp|Q9UBS4|DJB11_HUMAN DnaJ homolog subfamily B member 11 OS=Homo sapiens OX=9606 GN=DNAJB11 PE=1 SV=1
ENSG00000090615	2802	Q08378	GOLGA3	protein-coding	12	7.34298	7.42063	7.34571	6.67698	6.71172	6.56499	6.96774	7.00665	7.05732	6.38463	6.45038	6.47693	-0.935744	-1.06953	-0.80196	6.86722	-14.6032	17.2305	4.91252e-12	7.01428e-11	0	0	-0.218686	-0.355298	-0.0820751	6.86722	-3.3422	-3.45304	0.00329277	0.00839696	0	0	-0.574159	-0.710908	-0.437411	6.86722	-8.76611	8.13721	3.09343e-08	1.5374e-07	0	0	862	sp|Q08378|GOGA3_HUMAN Golgin subfamily A member 3 OS=Homo sapiens OX=9606 GN=GOLGA3 PE=1 SV=2
ENSG00000090621	8761	Q13310	PABPC4	protein-coding	1	8.54283	8.5964	8.51258	8.62754	8.61679	8.56874	9.26268	9.23252	9.20852	8.34533	8.51431	8.45028	-0.11746	-0.235391	0.000472143	8.70654	-2.07948	-6.38418	0.0508381	0.0716844	0	0	-0.171588	-0.287559	-0.0556169	8.70654	-3.08912	-4.20219	0.00585302	0.0139685	0	0	-0.801897	-0.916677	-0.687117	8.70654	-14.5865	17.0182	5.01592e-12	6.93693e-11	0	0	202	sp|Q13310|PABP4_HUMAN Polyadenylate-binding protein 4 OS=Homo sapiens OX=9606 GN=PABPC4 PE=1 SV=1
ENSG00000090861	16	P49588	AARS1	protein-coding	16	8.7899	8.79887	8.771	7.87472	7.81618	7.71526	7.71184	7.70723	7.70235	7.42259	7.51023	7.45488	-1.32571	-1.44306	-1.20836	7.93959	-23.5871	26.4179	6.36072e-16	3.54968e-14	-1	-1	-0.342396	-0.462714	-0.222079	7.93959	-5.94152	2.40412	8.72123e-06	4.32757e-05	0	0	-0.246487	-0.369446	-0.123528	7.93959	-4.18534	-1.81136	0.000467994	0.000983979	0	0	187	sp|P49588|SYAC_HUMAN Alanine--tRNA ligase, cytoplasmic OS=Homo sapiens OX=9606 GN=AARS1 PE=1 SV=2
ENSG00000091009	54439	Q9P2N5	RBM27	protein-coding	5	4.80901	4.80001	4.8513	4.6095	4.40011	4.66776	4.64856	4.70772	4.93677	4.94984	4.65302	4.69937	-0.0368942	-0.259266	0.185478	4.72775	-0.346398	-7.869	0.732711	0.773049	0	0	0.232068	0.0122441	0.451892	4.72775	2.20413	-5.50038	0.0395685	0.0731422	0	0	0.0314004	-0.19332	0.256121	4.72775	0.291735	-7.91158	0.773535	0.807413	0	0	2015	sp|Q9P2N5|RBM27_HUMAN RNA-binding protein 27 OS=Homo sapiens OX=9606 GN=RBM27 PE=1 SV=2
ENSG00000091127	54517	B3KY42	PUS7	protein-coding	7	3.68796	3.20029	3.23579	4.55193	4.32733	4.60664	4.33723	4.20403	4.59633	4.8387	4.69705	4.76766	1.42515	1.1266	1.72369	4.25425	9.96653	10.8462	3.84332e-09	2.43651e-08	1	1	0.287216	0.0579785	0.516454	4.25425	2.61589	-4.68957	0.0166673	0.0347487	0	0	0.412391	0.166268	0.658514	4.25425	3.49828	-2.90585	0.00230114	0.00422506	0	0	2618	sp|Q96PZ0|PUS7_HUMAN Pseudouridylate synthase 7 homolog OS=Homo sapiens OX=9606 GN=PUS7 PE=1 SV=2
ENSG00000091140	1738	A0A024R713	DLD	protein-coding	7	6.53047	6.6604	6.7158	7.08224	7.11618	7.19273	6.32139	6.32092	6.63432	6.99101	6.93224	6.89845	0.303154	0.139071	0.467237	6.78301	3.85741	-2.44746	0.00100252	0.00196195	0	0	-0.186722	-0.342171	-0.0312719	6.78301	-2.50785	-5.29002	0.021014	0.0423675	0	0	0.525749	0.358621	0.692877	6.78301	6.56789	3.71261	2.27835e-06	7.49005e-06	0	0	435	sp|P09622|DLDH_HUMAN Dihydrolipoyl dehydrogenase, mitochondrial OS=Homo sapiens OX=9606 GN=DLD PE=1 SV=2
ENSG00000091164	9352	O43396	TXNL1	protein-coding	18	6.70216	6.73909	6.72915	6.2015	6.25441	6.16512	6.23444	6.12616	6.15056	6.22028	5.93251	6.11708	-0.625306	-0.779997	-0.470615	6.2977	-8.43966	7.58965	5.62576e-08	2.67194e-07	0	0	-0.109568	-0.265977	0.0468397	6.2977	-1.46259	-6.97928	0.159332	0.238636	0	0	-0.0722403	-0.233665	0.0891842	6.2977	-0.934346	-7.76582	0.361425	0.417053	0	0	1295	sp|O43396|TXNL1_HUMAN Thioredoxin-like protein 1 OS=Homo sapiens OX=9606 GN=TXNL1 PE=1 SV=3
ENSG00000091483	2271	A0A0S2Z4C3	FH	protein-coding	1	6.5629	6.52777	6.51102	6.99447	7.01114	7.0221	6.92871	6.85807	6.96391	7.92562	7.86044	7.81671	1.33657	1.20933	1.46381	7.0819	21.9311	25.0622	2.54199e-15	1.12536e-13	1	1	0.860304	0.740445	0.980162	7.0819	14.9858	17.7969	3.0709e-12	9.79693e-11	0	0	0.954264	0.830565	1.07796	7.0819	16.1065	19.0248	8.20471e-13	1.50026e-11	0	0	539	sp|P07954|FUMH_HUMAN Fumarate hydratase, mitochondrial OS=Homo sapiens OX=9606 GN=FH PE=1 SV=3
ENSG00000091527	55573	Q9UKY7	CDV3	protein-coding	3	8.30415	8.31424	8.28922	7.86441	8.00401	7.98068	7.83155	7.83674	7.6084	7.80214	7.76753	7.7865	-0.516422	-0.64924	-0.383604	7.94913	-8.11793	6.79545	1.02807e-07	4.57952e-07	0	0	-0.163749	-0.296573	-0.0309241	7.94913	-2.57393	-5.23575	0.0182438	0.0374834	0	0	0.0228891	-0.113423	0.159201	7.94913	0.350584	-8.34468	0.729617	0.76861	0	0	751	sp|Q9UKY7|CDV3_HUMAN Protein CDV3 homolog OS=Homo sapiens OX=9606 GN=CDV3 PE=1 SV=1
ENSG00000091732	51530	Q86WB0	ZC3HC1	protein-coding	7	3.12871	3.3415	3.18504	3.5458	3.76851	3.51561	3.62504	4.14781	3.93226	4.18397	4.17755	4.17461	0.953959	0.654195	1.25372	3.7272	6.64428	4.52091	1.94105e-06	6.48475e-06	0	0	0.560765	0.301695	0.819835	3.7272	4.51919	-0.24059	0.000215815	0.000762133	0	0	0.278747	0.0160138	0.54148	3.7272	2.2151	-5.46646	0.0386953	0.0561151	0	0	2086	sp|Q86WB0|ZC3C1_HUMAN Zinc finger C3HC-type protein 1 OS=Homo sapiens OX=9606 GN=ZC3HC1 PE=1 SV=1
ENSG00000092010	5720	Q06323	PSME1	protein-coding	14	7.4381	7.41984	7.57313	6.83868	6.77253	6.80094	7.16489	7.11129	7.30711	7.16803	7.0706	7.22465	-0.322333	-0.46342	-0.181245	7.15748	-4.76995	-0.390069	0.000121059	0.000281949	0	0	0.352218	0.208461	0.495976	7.15748	5.11538	0.591225	5.498e-05	0.00022343	0	0	-0.0345923	-0.178225	0.10904	7.15748	-0.502835	-8.21716	0.620649	0.669207	0	0	483	sp|Q06323|PSME1_HUMAN Proteasome activator complex subunit 1 OS=Homo sapiens OX=9606 GN=PSME1 PE=1 SV=1
ENSG00000092108	23256	Q8WVM8	SCFD1	protein-coding	14	5.59784	5.43666	5.60261	5.01125	5.07404	5.04957	5.10587	5.11398	5.48473	5.0207	4.93413	4.92835	-0.57731	-0.775437	-0.379183	5.19664	-6.08364	2.89563	6.40363e-06	1.9251e-05	0	0	-0.0794774	-0.280562	0.121608	5.19664	-0.825203	-7.5004	0.419126	0.520549	0	0	-0.253789	-0.458885	-0.0486932	5.19664	-2.58353	-5.01584	0.0178713	0.0277443	0	0	1545	sp|Q8WVM8|SCFD1_HUMAN Sec1 family domain-containing protein 1 OS=Homo sapiens OX=9606 GN=SCFD1 PE=1 SV=4
ENSG00000092199	3183	P07910	HNRNPC	protein-coding	14	9.22268	9.26516	9.24947	9.21301	9.213	9.14791	9.03538	8.95756	8.94659	9.33598	9.14794	9.29776	0.0176025	-0.0987274	0.133932	9.16937	0.315923	-8.44716	0.75538	0.792849	0	0	0.0718866	-0.0429866	0.18676	9.16937	1.30655	-7.48654	0.206396	0.296241	0	0	0.283308	0.165516	0.401099	9.16937	5.02159	0.00603186	6.80559e-05	0.000166865	0	0	402	sp|P07910|HNRPC_HUMAN Heterogeneous nuclear ribonucleoproteins C1/C2 OS=Homo sapiens OX=9606 GN=HNRNPC PE=1 SV=4
ENSG00000092201	11198	Q9Y5B9	SUPT16H	protein-coding	14	6.99563	6.98979	7.04848	7.56851	7.65683	7.60477	7.58633	7.53201	7.76033	7.89337	7.92313	7.82913	0.869946	0.732718	1.00717	7.53236	13.2357	15.3497	2.87752e-11	3.19145e-10	0	0	0.271295	0.14143	0.40116	7.53236	4.36161	-1.23367	0.000310854	0.00104958	0	0	0.259632	0.127376	0.391887	7.53236	4.09865	-2.02616	0.000572414	0.00118684	0	0	1182	sp|Q9Y5B9|SP16H_HUMAN FACT complex subunit SPT16 OS=Homo sapiens OX=9606 GN=SUPT16H PE=1 SV=1
ENSG00000092203	9878	O94842	TOX4	protein-coding	14	6.12168	6.14982	6.23445	5.70888	5.73349	5.73573	6.07505	6.04743	6.02485	5.7023	5.6258	5.68975	-0.495581	-0.638941	-0.352221	5.9041	-7.21746	5.21711	5.97938e-07	2.2225e-06	0	0	-0.0508087	-0.195199	0.0935812	5.9041	-0.734681	-7.69853	0.471179	0.568709	0	0	-0.375094	-0.520127	-0.230061	5.9041	-5.39972	1.21784	2.89367e-05	7.63345e-05	0	0	2776	sp|O94842|TOX4_HUMAN TOX high mobility group box family member 4 OS=Homo sapiens OX=9606 GN=TOX4 PE=1 SV=1
ENSG00000092621	26227	O43175	PHGDH	protein-coding	1	8.88313	8.91613	8.89868	8.28862	8.36127	8.20073	6.74255	6.87202	6.99956	7.38084	7.61149	7.52625	-1.39847	-1.54158	-1.25537	7.89011	-20.4032	23.5621	9.97281e-15	3.5841e-13	-1	-1	-0.783926	-0.92848	-0.639373	7.89011	-11.3225	12.5965	4.44085e-10	6.92747e-09	0	0	0.634422	0.475824	0.793019	7.89011	8.35179	7.30529	6.62382e-08	3.04557e-07	0	0	316	sp|O43175|SERA_HUMAN D-3-phosphoglycerate dehydrogenase OS=Homo sapiens OX=9606 GN=PHGDH PE=1 SV=4
ENSG00000092964	1808	A0A1C7CYX9	DPYSL2	protein-coding	8	5.4729	5.43508	5.45895	7.05357	7.16453	7.23549	7.02913	6.96062	7.35171	6.79728	6.81371	6.82332	1.35608	1.15871	1.55345	6.63302	14.345	17.0122	6.78519e-12	9.18348e-11	1	1	-0.339251	-0.505872	-0.172629	6.63302	-4.25096	-1.41807	0.000401843	0.00131778	0	0	-0.294619	-0.465228	-0.12401	6.63302	-3.60542	-3.08435	0.00179724	0.00337175	0	0	112	sp|Q16555|DPYL2_HUMAN Dihydropyrimidinase-related protein 2 OS=Homo sapiens OX=9606 GN=DPYSL2 PE=1 SV=1
ENSG00000093000	10762	A0A024R4X7	NUP50	protein-coding	22	6.03186	6.09701	6.00708	6.40488	6.52515	6.45998	5.99742	5.90997	6.15572	6.57217	6.44811	6.6631	0.517451	0.35477	0.680133	6.2727	6.64091	3.95259	1.95475e-06	6.52365e-06	0	0	0.0990227	-0.0540935	0.252139	6.2727	1.35024	-7.17794	0.192231	0.279254	0	0	0.54879	0.385354	0.712226	6.2727	7.0106	4.71001	9.09925e-07	3.24441e-06	0	0	1270	sp|Q9UKX7|NUP50_HUMAN Nuclear pore complex protein Nup50 OS=Homo sapiens OX=9606 GN=NUP50 PE=1 SV=2
ENSG00000093010	1312	A0A140VJG8	COMT	protein-coding	22	7.32195	7.35676	7.42596	7.7836	7.75626	7.89548	7.30516	7.29376	7.08128	6.70758	6.82309	6.86515	-0.575026	-0.72636	-0.423692	7.30134	-7.93318	6.52087	1.46239e-07	6.27263e-07	0	0	-1.01569	-1.16157	-0.869804	7.30134	-14.5362	17.2341	5.33943e-12	1.57003e-10	-1	-1	-0.436991	-0.589769	-0.284212	7.30134	-5.97181	2.35578	8.16389e-06	2.3899e-05	0	0	2681	sp|P21964|COMT_HUMAN Catechol O-methyltransferase OS=Homo sapiens OX=9606 GN=COMT PE=1 SV=2
ENSG00000093144	55862	Q9NTX5	ECHDC1	protein-coding	6	6.26656	6.29841	6.35332	7.50956	7.48836	7.4699	6.00494	5.92789	6.10185	6.6555	6.34931	6.45304	0.187691	0.0233971	0.351984	6.57322	2.38517	-5.59308	0.0272302	0.0405421	0	0	-0.994096	-1.1438	-0.844388	6.57322	-13.8637	16.3759	1.25527e-11	3.22373e-10	0	0	0.488312	0.319333	0.657292	6.57322	6.03339	2.59884	7.14059e-06	2.12141e-05	0	0	701	sp|Q9NTX5|ECHD1_HUMAN Ethylmalonyl-CoA decarboxylase OS=Homo sapiens OX=9606 GN=ECHDC1 PE=1 SV=2
ENSG00000093167	9209	Q9Y608	LRRFIP2	protein-coding	3	5.89769	5.87454	5.77919	5.76696	5.74703	5.6865	5.07352	5.00217	4.82766	5.77267	5.68489	5.49296	-0.191808	-0.367641	-0.0159743	5.55048	-2.27752	-5.70535	0.0340513	0.0497262	0	0	-0.0784468	-0.250754	0.0938604	5.55048	-0.950537	-7.51316	0.353343	0.455495	0	0	0.67952	0.484306	0.874734	5.55048	7.26757	5.41431	5.4058e-07	2.0202e-06	0	0	743	sp|Q9Y608|LRRF2_HUMAN Leucine-rich repeat flightless-interacting protein 2 OS=Homo sapiens OX=9606 GN=LRRFIP2 PE=1 SV=1
ENSG00000094914	8086	Q9NRG9	AAAS	protein-coding	12	5.15273	5.26111	5.12572	5.187	5.18473	4.98838	5.46666	5.30259	5.041	5.39121	5.4447	5.37927	0.222226	0.0196515	0.4248	5.24376	2.29038	-5.59097	0.0331606	0.0485239	0	0	0.278505	0.0825819	0.474428	5.24376	2.96787	-4.08001	0.00768483	0.017778	0	0	0.119827	-0.081146	0.320799	5.24376	1.24484	-7.2917	0.227779	0.277441	0	0	2709	sp|Q9NRG9|AAAS_HUMAN Aladin OS=Homo sapiens OX=9606 GN=AAAS PE=1 SV=1
ENSG00000095002	4436	P43246	MSH2	protein-coding	2	4.56337	4.47165	4.53256	5.20579	5.23773	5.53499	4.44549	4.42511	4.67403	5.50343	5.36985	5.46271	0.93046	0.713413	1.14751	4.95223	8.95038	8.81095	2.2204e-08	1.16643e-07	0	0	0.131178	-0.0557641	0.318121	4.95223	1.46505	-6.85481	0.158668	0.237777	0	0	0.947153	0.72898	1.16532	4.95223	9.06395	8.99319	1.81382e-08	9.45013e-08	0	0	2284	sp|P43246|MSH2_HUMAN DNA mismatch repair protein Msh2 OS=Homo sapiens OX=9606 GN=MSH2 PE=1 SV=1
ENSG00000095139	372	P48444	ARCN1	protein-coding	11	8.19731	8.13304	8.13709	7.3887	7.53396	7.49064	7.69732	7.74846	8.05126	7.36136	7.31501	7.27698	-0.835629	-0.993131	-0.678127	7.69426	-11.0771	12.0791	6.46924e-10	5.04582e-09	0	0	-0.15219	-0.311999	0.00761932	7.69426	-1.9883	-6.30057	0.0608364	0.105654	0	0	-0.507116	-0.66706	-0.347172	7.69426	-6.61966	3.71887	2.04373e-06	6.77495e-06	0	0	704	sp|P48444|COPD_HUMAN Coatomer subunit delta OS=Homo sapiens OX=9606 GN=ARCN1 PE=1 SV=1
ENSG00000095261	5711	Q16401	PSMD5	protein-coding	9	5.76131	6.06376	5.97756	5.79101	5.76993	5.89534	5.55865	5.67428	5.80399	6.0521	5.99506	5.85683	0.0297938	-0.152591	0.212179	5.84999	0.341063	-8.09182	0.736662	0.776597	0	0	0.155431	-0.0232471	0.334109	5.84999	1.8162	-6.40692	0.0845718	0.139492	0	0	0.299376	0.111889	0.486862	5.84999	3.33384	-3.53367	0.00335639	0.00595626	0	0	919	sp|Q16401|PSMD5_HUMAN 26S proteasome non-ATPase regulatory subunit 5 OS=Homo sapiens OX=9606 GN=PSMD5 PE=1 SV=3
ENSG00000096063	6732	Q96SB4	SRPK1	protein-coding	6	7.27666	7.33834	7.29319	7.17533	7.14786	7.30989	7.22734	7.23921	7.43697	7.12686	6.95322	7.00313	-0.271159	-0.42081	-0.121508	7.21067	-3.78304	-2.66696	0.00119132	0.00229727	0	0	-0.176611	-0.324131	-0.0290902	7.21067	-2.49955	-5.31542	0.0213887	0.0430252	0	0	-0.264359	-0.414236	-0.114481	7.21067	-3.6826	-2.9307	0.00150348	0.00286368	0	0	1789	sp|Q96SB4|SRPK1_HUMAN SRSF protein kinase 1 OS=Homo sapiens OX=9606 GN=SRPK1 PE=1 SV=2
ENSG00000096080	55168	Q9NVS2	MRPS18A	protein-coding	6	4.66177	4.67482	4.7174	4.50719	4.61144	4.33898	4.07658	3.85661	3.83895	4.36916	4.31356	4.1484	-0.402118	-0.618962	-0.185275	4.34291	-3.87172	-2.01524	0.00096977	0.00190315	0	0	-0.209512	-0.422422	0.00339773	4.34291	-2.05452	-5.709	0.0534165	0.0944548	0	0	0.35368	0.109358	0.598001	4.34291	3.02236	-3.84205	0.0068018	0.0114197	0	0	2179	sp|Q9NVS2|RT18A_HUMAN 39S ribosomal protein S18a, mitochondrial OS=Homo sapiens OX=9606 GN=MRPS18A PE=1 SV=1
ENSG00000096384	3326	A0A024RD80	HSP90AB1	protein-coding	6	11.4462	11.3916	11.4344	10.632	10.7022	10.6754	11.1856	11.1477	11.2892	10.6615	10.6984	10.6531	-0.753133	-0.849292	-0.656974	10.9931	-16.3523	19.0589	6.2084e-13	1.15761e-11	0	0	0.000446399	-0.0972876	0.0981804	10.9931	0.00953618	-8.46629	0.992487	0.994494	0	0	-0.535081	-0.632168	-0.437994	10.9931	-11.5069	12.4746	3.36132e-10	2.70013e-09	0	0	32	sp|P08238|HS90B_HUMAN Heat shock protein HSP 90-beta OS=Homo sapiens OX=9606 GN=HSP90AB1 PE=1 SV=4
ENSG00000096401	988	Q99459	CDC5L	protein-coding	6	5.74144	5.60299	5.66611	5.76907	5.67603	5.81304	5.61453	5.44157	5.60863	6.04717	5.96359	5.92305	0.314947	0.152693	0.477202	5.73894	4.05264	-1.85767	0.000637004	0.00129767	0	0	0.23151	0.0757784	0.387242	5.73894	3.10377	-3.88708	0.00566259	0.013561	0	0	0.430009	0.26527	0.594749	5.73894	5.44976	1.35853	2.58671e-05	6.88328e-05	0	0	686	sp|Q99459|CDC5L_HUMAN Cell division cycle 5-like protein OS=Homo sapiens OX=9606 GN=CDC5L PE=1 SV=2
ENSG00000096433	3710	A6H8K3	ITPR3	protein-coding	6	8.78949	8.83051	8.80965	9.16302	9.13528	9.09689	8.86774	8.91398	8.90767	8.241	8.60139	8.41894	-0.396759	-0.540834	-0.252685	8.81463	-5.74961	1.74445	1.32867e-05	3.73968e-05	0	0	-0.718597	-0.858826	-0.578368	8.81463	-10.699	11.5241	1.16891e-09	1.58342e-08	0	0	-0.482685	-0.626388	-0.338983	8.81463	-7.01289	4.46597	9.05661e-07	3.23139e-06	0	0	2351	sp|Q14573|ITPR3_HUMAN Inositol 1,4,5-trisphosphate receptor type 3 OS=Homo sapiens OX=9606 GN=ITPR3 PE=1 SV=2
ENSG00000096746	3189	A0A024QZK8	HNRNPH3	protein-coding	10	6.93424	7.08727	6.85739	6.27895	6.20273	6.17796	6.18703	6.27704	5.42177	6.33696	6.36062	6.30967	-0.624838	-0.938781	-0.310894	6.3693	-4.31715	-2.09936	0.000912385	0.00180214	0	0	0.114996	-0.207135	0.437127	6.3693	0.774337	-7.74644	0.453125	0.552046	0	0	0.346902	0.00742317	0.686381	6.3693	2.21654	-5.97498	0.0458762	0.0655451	0	0	311	sp|P31942|HNRH3_HUMAN Heterogeneous nuclear ribonucleoprotein H3 OS=Homo sapiens OX=9606 GN=HNRNPH3 PE=1 SV=2
ENSG00000097021	11332	O00154	ACOT7	protein-coding	1	7.84106	7.89401	7.9306	7.71614	7.73604	7.68922	7.34974	7.28597	7.2605	7.29326	7.31418	7.41354	-0.550656	-0.672541	-0.428771	7.56036	-9.4325	9.29796	9.51277e-09	5.46459e-08	0	0	-0.37518	-0.496108	-0.254252	7.56036	-6.47754	3.59423	2.75652e-06	1.55529e-05	0	0	0.0391632	-0.0867537	0.16508	7.56036	0.64937	-8.14514	0.52359	0.577399	0	0	371	sp|O00154|BACH_HUMAN Cytosolic acyl coenzyme A thioester hydrolase OS=Homo sapiens OX=9606 GN=ACOT7 PE=1 SV=3
ENSG00000097033	51100	A0A087WW40	SH3GLB1	protein-coding	1	7.25872	7.2308	7.35312	6.99851	7.02945	7.02769	6.73675	6.8184	7.01386	7.06328	6.92681	6.88859	-0.317782	-0.468435	-0.167129	7.02883	-4.40401	-1.22122	0.000281756	0.000612138	0	0	-0.0546498	-0.204526	0.0952265	7.02883	-0.761294	-7.85031	0.455488	0.554372	0	0	0.11333	-0.0416945	0.268354	7.02883	1.52631	-7.16104	0.142811	0.182636	0	0	1002	sp|Q9Y371|SHLB1_HUMAN Endophilin-B1 OS=Homo sapiens OX=9606 GN=SH3GLB1 PE=1 SV=1
ENSG00000099219	79956	Q6ZMD3	ERMP1	protein-coding	9	8.21752	8.17751	8.16495	8.4702	8.46201	8.51913	6.38868	6.52743	6.70917	6.2252	6.03396	6.0751	-2.06774	-2.22126	-1.91422	7.33091	-28.121	29.9568	2.18369e-17	2.16308e-15	-1	-1	-2.36499	-2.51527	-2.21472	7.33091	-32.8586	33.0581	1.07706e-18	4.1635e-16	-1	-1	-0.416961	-0.58417	-0.249751	7.33091	-5.20633	0.705838	4.47378e-05	0.000113885	0	0	2784	sp|Q7Z2K6|ERMP1_HUMAN Endoplasmic reticulum metallopeptidase 1 OS=Homo sapiens OX=9606 GN=ERMP1 PE=1 SV=2
ENSG00000099246	22931	Q9NP72	RAB18	protein-coding	10	6.1745	6.27306	6.27921	5.99289	6.16146	6.11448	5.86545	5.85368	6.09244	6.41938	6.16239	6.31631	0.0620081	-0.11037	0.234386	6.1421	0.75104	-7.90873	0.461496	0.518153	0	0	0.216857	0.0471492	0.386564	6.1421	2.6679	-4.86147	0.014892	0.0315328	0	0	0.377541	0.200027	0.555055	6.1421	4.44047	-1.0331	0.000258939	0.000570227	0	0	1714	sp|Q9NP72|RAB18_HUMAN Ras-related protein Rab-18 OS=Homo sapiens OX=9606 GN=RAB18 PE=1 SV=1
ENSG00000099290	387680	Q641Q2	WASHC2A	protein-coding	10	4.68969	4.8122	4.69425	5.50783	5.56035	5.59095	5.62434	5.62709	5.74519	5.92688	5.78309	5.77998	1.10136	0.922433	1.28028	5.44515	12.8517	15.0966	4.85498e-11	5.07229e-10	1	1	0.283622	0.128733	0.438511	5.44515	3.82311	-2.23816	0.00108559	0.00317781	0	0	0.174651	0.0157067	0.333595	5.44515	2.29416	-5.70099	0.032903	0.0483838	0	0	1362	sp|Q641Q2|WAC2A_HUMAN WASH complex subunit 2A OS=Homo sapiens OX=9606 GN=WASHC2A PE=1 SV=3
ENSG00000099341	5714	P48556	PSMD8	protein-coding	19	7.36803	7.30984	7.41617	8.1372	8.14522	7.9833	8.14787	7.98208	8.00905	7.53403	7.58864	7.60091	0.208478	0.0695838	0.347372	7.76853	3.13382	-4.1609	0.00529089	0.00902155	0	0	-0.517081	-0.649031	-0.38513	7.76853	-8.18171	7.08285	9.11272e-08	7.54191e-07	0	0	-0.474028	-0.608314	-0.339742	7.76853	-7.37007	5.27923	4.40291e-07	1.67382e-06	0	0	1674	sp|P48556|PSMD8_HUMAN 26S proteasome non-ATPase regulatory subunit 8 OS=Homo sapiens OX=9606 GN=PSMD8 PE=1 SV=2
ENSG00000099622	1153	Q14011	CIRBP	protein-coding	19	6.91442	7.13461	6.76476	6.07097	6.03084	5.77852	6.96774	6.84103	6.20642	5.98086	5.88515	6.0898	-0.951638	-1.3305	-0.572776	6.38876	-5.53481	-0.279972	0.000182782	0.000412122	0	0	0.0218587	-0.37326	0.416977	6.38876	0.121901	-8.01158	0.905196	0.932375	0	0	-0.702994	-1.08879	-0.317195	6.38876	-4.01515	-2.84859	0.00207052	0.0038381	0	0	1540	sp|Q14011|CIRBP_HUMAN Cold-inducible RNA-binding protein OS=Homo sapiens OX=9606 GN=CIRBP PE=1 SV=1
ENSG00000099624	513	P30049	ATP5F1D	protein-coding	19	6.83619	6.9914	7.03626	7.88641	7.67944	7.75346	8.07211	8.00863	7.51143	7.28203	7.39504	7.45087	0.414101	0.154992	0.67321	7.49194	3.41967	-3.7386	0.00401493	0.0070026	0	0	-0.399777	-0.64287	-0.156683	7.49194	-3.51888	-3.43734	0.00328858	0.00838898	0	0	-0.500872	-0.747076	-0.254668	7.49194	-4.35303	-1.93927	0.000625484	0.00128661	0	0	1354	sp|P30049|ATPD_HUMAN ATP synthase subunit delta, mitochondrial OS=Homo sapiens OX=9606 GN=ATP5F1D PE=1 SV=2
ENSG00000099795	4713	P17568	NDUFB7	protein-coding	19	5.49086	5.72402	5.50991	6.01081	5.93105	5.76156	6.12524	5.80604	5.27036	6.12525	6.18439	6.46304	0.673596	0.312491	1.0347	5.86688	4.05444	-2.50099	0.001529	0.00288387	0	0	0.348019	0.00987952	0.686159	5.86688	2.23703	-5.76642	0.0445793	0.0809971	0	0	0.494515	0.138795	0.850234	5.86688	3.02159	-4.49646	0.010398	0.0168694	0	0	2400	sp|P17568|NDUB7_HUMAN NADH dehydrogenase [ubiquinone] 1 beta subcomplex subunit 7 OS=Homo sapiens OX=9606 GN=NDUFB7 PE=1 SV=4
ENSG00000099800	26517	Q9Y5L4	TIMM13	protein-coding	19	5.61432	5.88956	5.8795	6.74439	6.4974	6.51597	6.76805	6.60255	6.15314	6.66277	6.72953	6.83107	0.935014	0.66521	1.20482	6.40735	7.35349	4.28981	1.74134e-06	5.89209e-06	0	0	0.152113	-0.0931201	0.397346	6.40735	1.31617	-7.23876	0.206874	0.296746	0	0	0.215987	-0.0373333	0.469307	6.40735	1.80918	-6.69971	0.0894678	0.120076	0	0	1925	sp|Q9Y5L4|TIM13_HUMAN Mitochondrial import inner membrane translocase subunit Tim13 OS=Homo sapiens OX=9606 GN=TIMM13 PE=1 SV=1
ENSG00000099901	5902	F6WQW2	RANBP1	protein-coding	22	6.06953	6.00871	6.16226	6.62442	6.74389	6.59608	6.43796	6.41045	6.13101	7.18832	7.06912	7.30912	1.1095	0.930963	1.28805	6.56257	12.9744	15.0728	4.10203e-11	4.36916e-10	1	1	0.533392	0.36763	0.699154	6.56257	6.71829	4.17546	1.66313e-06	9.91681e-06	0	0	0.855515	0.680591	1.03044	6.56257	10.2112	10.7286	2.56546e-09	1.64615e-08	0	0	916	sp|P43487|RANG_HUMAN Ran-specific GTPase-activating protein OS=Homo sapiens OX=9606 GN=RANBP1 PE=1 SV=1
ENSG00000099940	9342	O95721	SNAP29	protein-coding	22	4.86517	5.16747	5.14102	5.27414	5.14147	5.24707	5.1277	5.11202	5.55487	5.32555	5.25844	5.45738	0.278468	0.0485165	0.50842	5.22269	2.52834	-5.10676	0.0201152	0.0306899	0	0	0.128991	-0.0878408	0.345824	5.22269	1.24204	-7.12577	0.22879	0.322405	0	0	0.10024	-0.124574	0.325055	5.22269	0.930927	-7.62441	0.363147	0.418887	0	0	622	sp|O95721|SNP29_HUMAN Synaptosomal-associated protein 29 OS=Homo sapiens OX=9606 GN=SNAP29 PE=1 SV=1
ENSG00000099942	1399	P46109	CRKL	protein-coding	22	6.59554	6.66578	6.63369	6.63254	6.62381	6.72733	6.37879	6.37824	6.52073	7.11984	7.17045	7.04413	0.478071	0.340852	0.61529	6.70757	7.27405	5.21533	5.3359e-07	2.00495e-06	0	0	0.451389	0.31783	0.584948	6.70757	7.05627	4.89482	8.28956e-07	5.37347e-06	0	0	0.689063	0.549302	0.828824	6.70757	10.2937	10.8637	2.24213e-09	1.4672e-08	0	0	409	sp|P46109|CRKL_HUMAN Crk-like protein OS=Homo sapiens OX=9606 GN=CRKL PE=1 SV=1
ENSG00000099956	6598	Q12824	SMARCB1	protein-coding	22	6.43784	6.51962	6.47902	6.74706	6.7782	6.8384	6.70476	6.59976	6.51068	6.70602	6.80071	6.91457	0.322829	0.171806	0.473853	6.66972	4.46299	-1.0221	0.000245784	0.000539832	0	0	0.0162188	-0.128038	0.160476	6.66972	0.234735	-8.0994	0.816834	0.863182	0	0	0.194464	0.0446229	0.344304	6.66972	2.7096	-5.0145	0.0135993	0.0215837	0	0	2619	sp|Q12824|SNF5_HUMAN SWI/SNF-related matrix-associated actin-dependent regulator of chromatin subfamily B member 1 OS=Homo sapiens OX=9606 GN=SMARCB1 PE=1 SV=2
ENSG00000099995	10291	A0A024R1K8	SF3A1	protein-coding	22	7.29211	7.36423	7.26641	7.07502	7.131	7.12754	7.25058	7.26498	7.28252	7.04393	7.11424	6.97359	-0.26495	-0.391644	-0.138257	7.18218	-4.36623	-1.31515	0.000307542	0.000663793	0	0	-0.0681365	-0.193717	0.0574436	7.18218	-1.13281	-7.50718	0.270879	0.36905	0	0	-0.222471	-0.349657	-0.0952847	7.18218	-3.652	-2.9995	0.00161379	0.00305433	0	0	280	sp|Q15459|SF3A1_HUMAN Splicing factor 3A subunit 1 OS=Homo sapiens OX=9606 GN=SF3A1 PE=1 SV=1
ENSG00000100003	23541	O76054	SEC14L2	protein-coding	22	6.28383	6.41485	6.33764	6.83164	6.77725	6.6491	7.687	7.73294	7.42042	7.49112	7.55736	7.66093	1.21976	1.04513	1.39438	7.07034	14.5833	17.2169	5.03551e-12	7.15124e-11	1	1	0.812853	0.648131	0.977575	7.07034	10.3029	10.9981	2.2087e-09	2.76288e-08	0	0	-0.0517298	-0.211743	0.108283	7.07034	-0.674969	-8.15589	0.507531	0.561879	0	0	984	sp|O76054|S14L2_HUMAN SEC14-like protein 2 OS=Homo sapiens OX=9606 GN=SEC14L2 PE=1 SV=1
ENSG00000100029	23481	O00541	PES1	protein-coding	22	6.88681	7.09726	7.0089	7.17573	7.2127	7.10274	7.8656	7.8684	7.71903	7.20998	7.41805	7.41594	0.341454	0.184635	0.498273	7.33176	4.54601	-0.891451	0.000202841	0.000452856	0	0	0.177572	0.0256482	0.329495	7.33176	2.44032	-5.44628	0.0242495	0.0479671	0	0	-0.477695	-0.627494	-0.327896	7.33176	-6.65791	3.80047	1.88647e-06	6.29977e-06	0	0	1340	sp|O00541|PESC_HUMAN Pescadillo homolog OS=Homo sapiens OX=9606 GN=PES1 PE=1 SV=1
ENSG00000100030	5594	P28482	MAPK1	protein-coding	22	6.06687	6.18866	6.246	7.46963	7.54673	7.66954	6.98089	6.99448	7.289	7.46225	7.44754	7.3738	1.2573	1.08084	1.43375	7.06128	14.8765	17.6105	3.50827e-12	5.18681e-11	1	1	-0.131747	-0.288449	0.0249542	7.06128	-1.75536	-6.69844	0.0947187	0.153842	0	0	0.347636	0.183319	0.511954	7.06128	4.41711	-1.23402	0.000273331	0.000599422	0	0	1114	sp|P28482|MK01_HUMAN Mitogen-activated protein kinase 1 OS=Homo sapiens OX=9606 GN=MAPK1 PE=1 SV=3
ENSG00000100034	9647	P49593	PPM1F	protein-coding	22	5.30033	5.44451	5.28223	5.33514	5.26889	5.35442	5.7332	5.79998	5.51118	5.52309	5.68489	5.45605	0.205892	0.0162182	0.395566	5.47449	2.26636	-5.66678	0.0348418	0.0507917	0	0	0.232675	0.0495924	0.415758	5.47449	2.65338	-4.77369	0.0153686	0.0323905	0	0	-0.140433	-0.323764	0.042897	5.47449	-1.59931	-6.86887	0.125648	0.162936	0	0	1375	sp|P49593|PPM1F_HUMAN Protein phosphatase 1F OS=Homo sapiens OX=9606 GN=PPM1F PE=1 SV=3
ENSG00000100075	6576	D9HTE9	SLC25A1	protein-coding	22	8.37758	8.52787	8.4196	8.05799	7.97761	7.89826	7.89367	7.81224	7.3818	7.3828	7.52898	7.52561	-0.967429	-1.16843	-0.766431	7.89867	-10.1442	9.28549	1.09619e-08	6.17615e-08	0	0	-0.503266	-0.705165	-0.301367	7.89867	-5.25354	0.485198	6.18589e-05	0.000247735	0	0	-0.229406	-0.437364	-0.0214472	7.89867	-2.32497	-5.9069	0.0325276	0.0479162	0	0	1799	sp|P53007|TXTP_HUMAN Tricarboxylate transport protein, mitochondrial OS=Homo sapiens OX=9606 GN=SLC25A1 PE=1 SV=2
ENSG00000100097	3956	P09382	LGALS1	protein-coding	22	10.0088	10.1657	10.087	9.7863	9.63915	9.62522	9.9353	9.82861	9.34713	9.69012	9.80067	9.86027	-0.308122	-0.567235	-0.0490086	9.81453	-2.60956	-5.65823	0.0238501	0.0359009	0	0	0.0969078	-0.162786	0.356602	9.81453	0.818901	-8.03416	0.429815	0.531058	0	0	0.0687336	-0.194969	0.332436	9.81453	0.571992	-8.39856	0.578555	0.629299	0	0	384	sp|P09382|LEG1_HUMAN Galectin-1 OS=Homo sapiens OX=9606 GN=LGALS1 PE=1 SV=2
ENSG00000100106	11078	Q9H2D6	TRIOBP	protein-coding	22	8.5289	8.64932	8.64388	8.08952	8.04548	8.04469	7.45278	7.5592	7.37461	6.92268	7.14168	7.09988	-1.56021	-1.70046	-1.41995	7.79605	-23.2247	26.1331	8.54576e-16	4.44071e-14	-1	-1	-1.0111	-1.15239	-0.869808	7.79605	-14.9411	17.7308	3.24253e-12	1.02577e-10	-1	-1	-0.416198	-0.563784	-0.268611	7.79605	-5.88776	2.14107	9.80866e-06	2.82753e-05	0	0	1511	sp|Q9H2D6|TARA_HUMAN TRIO and F-actin-binding protein OS=Homo sapiens OX=9606 GN=TRIOBP PE=1 SV=3
ENSG00000100129	51386	Q9Y262	EIF3L	protein-coding	22	8.56984	8.56632	8.56598	8.38123	8.35276	8.403	8.78008	8.81412	9.19116	8.04013	8.11102	8.03801	-0.505393	-0.671188	-0.339598	8.48447	-6.36436	3.1344	3.50478e-06	1.11094e-05	0	0	-0.316582	-0.481286	-0.151879	8.48447	-4.01312	-2.08365	0.000698279	0.00215816	0	0	-0.860483	-1.02404	-0.696923	8.48447	-10.984	11.8364	7.47286e-10	5.48321e-09	0	0	736	sp|Q9Y262|EIF3L_HUMAN Eukaryotic translation initiation factor 3 subunit L OS=Homo sapiens OX=9606 GN=EIF3L PE=1 SV=1
ENSG00000100138	4809	P55769	SNU13	protein-coding	22	7.21317	7.27593	7.24489	7.25152	7.21583	7.2107	7.52147	7.36	7.26648	7.45715	7.43918	7.4502	0.203596	0.0687155	0.338477	7.32554	3.1515	-4.10937	0.00508331	0.00869568	0	0	0.223075	0.090774	0.355376	7.32554	3.52034	-3.13878	0.00218708	0.00587909	0	0	0.0629314	-0.0710164	0.196879	7.32554	0.98091	-7.88085	0.338517	0.39386	0	0	1451	sp|P55769|NH2L1_HUMAN NHP2-like protein 1 OS=Homo sapiens OX=9606 GN=SNU13 PE=1 SV=3
ENSG00000100201	10521	A0A1W2PQ51	DDX17	protein-coding	22	8.10056	8.06211	8.05215	8.022	8.08674	8.12648	8.41585	8.42205	8.4511	8.02141	8.01144	8.01915	-0.053418	-0.165508	0.0586717	8.14925	-0.994991	-7.89244	0.331792	0.388229	0	0	-0.0604359	-0.170801	0.0499289	8.14925	-1.1433	-7.58483	0.2666	0.364474	0	0	-0.41166	-0.522138	-0.301182	8.14925	-7.77966	6.07724	1.96668e-07	8.1003e-07	0	0	168	sp|Q92841|DDX17_HUMAN Probable ATP-dependent RNA helicase DDX17 OS=Homo sapiens OX=9606 GN=DDX17 PE=1 SV=2
ENSG00000100207	6942	Q9UGU0	TCF20	protein-coding	22	6.27119	6.37433	6.23445	6.13445	6.33727	6.12494	5.75631	5.8431	5.67493	6.15075	6.30898	6.23382	-0.0678759	-0.230794	0.0950419	6.12038	-0.86985	-7.81083	0.394846	0.452259	0	0	0.0239278	-0.13586	0.183716	6.12038	0.312648	-8.00299	0.75783	0.817231	0	0	0.463574	0.292095	0.635053	6.12038	5.64424	1.76409	1.67724e-05	4.62708e-05	0	0	2089	sp|Q9UGU0|TCF20_HUMAN Transcription factor 20 OS=Homo sapiens OX=9606 GN=TCF20 PE=1 SV=3
ENSG00000100220	51493	Q9Y3I0	RTCB	protein-coding	22	6.96455	6.96872	6.95474	6.53439	6.54244	6.49998	6.44034	6.45515	6.56316	6.4686	6.34117	6.41027	-0.552152	-0.684935	-0.419369	6.59529	-8.6819	8.01524	3.60479e-08	1.80513e-07	0	0	-0.115833	-0.249333	0.0176659	6.59529	-1.81156	-6.49446	0.0853113	0.14058	0	0	-0.0726468	-0.210067	0.0647734	6.59529	-1.10373	-7.63886	0.282994	0.335616	0	0	408	sp|Q9Y3I0|RTCB_HUMAN RNA-splicing ligase RtcB homolog OS=Homo sapiens OX=9606 GN=RTCB PE=1 SV=1
ENSG00000100226	9567	O00178	GTPBP1	protein-coding	22	6.77562	6.92113	6.72788	5.91511	5.89416	5.75422	6.68883	6.69437	6.76012	5.70387	5.79744	5.74762	-1.06285	-1.21603	-0.909672	6.2817	-14.4865	17.1505	5.68105e-12	7.87055e-11	-1	-1	-0.110913	-0.27048	0.0486537	6.2817	-1.45124	-6.94418	0.162435	0.24245	0	0	-0.966381	-1.12068	-0.812083	6.2817	-13.0763	15.2193	3.56999e-11	3.80247e-10	0	0	944	sp|O00178|GTPB1_HUMAN GTP-binding protein 1 OS=Homo sapiens OX=9606 GN=GTPBP1 PE=1 SV=3
ENSG00000100227	84271	B4E0L0	POLDIP3	protein-coding	22	6.88228	6.84014	6.82105	6.44299	6.41017	6.46148	6.84134	6.89838	6.58632	6.40981	6.40112	6.48676	-0.414595	-0.569645	-0.259545	6.62349	-5.58276	1.55748	1.92256e-05	5.24362e-05	0	0	-0.00539971	-0.16104	0.15024	6.62349	-0.0724346	-8.08084	0.942986	0.959945	0	0	-0.350579	-0.506627	-0.19453	6.62349	-4.69055	-0.525069	0.000145319	0.00033418	0	0	912	sp|Q9BY77|PDIP3_HUMAN Polymerase delta-interacting protein 3 OS=Homo sapiens OX=9606 GN=POLDIP3 PE=1 SV=2
ENSG00000100234	7078	P35625	TIMP3	protein-coding	22	9.05241	9.08983	9.0536	7.56821	7.61764	7.52695	7.18915	7.2588	7.15862	7.42354	7.43038	7.43436	-1.63631	-1.74792	-1.5247	7.81696	-30.61	31.5727	4.24903e-18	5.56553e-16	-1	-1	-0.142677	-0.259466	-0.0258873	7.81696	-2.55063	-5.2506	0.019179	0.0391309	0	0	0.225492	0.103885	0.347098	7.81696	3.87142	-2.50936	0.00097046	0.00191948	0	0	2669	sp|P35625|TIMP3_HUMAN Metalloproteinase inhibitor 3 OS=Homo sapiens OX=9606 GN=TIMP3 PE=1 SV=2
ENSG00000100239	9701	O75170	PPP6R2	protein-coding	22	5.74144	5.65263	5.72439	6.16996	6.29183	6.2785	6.21788	6.15401	6.08162	5.64391	5.79625	5.65527	-0.0108414	-0.172709	0.151027	5.95064	-0.139836	-8.10192	0.890207	0.908376	0	0	-0.553133	-0.703848	-0.402419	5.95064	-7.66252	6.25382	2.47075e-07	1.83328e-06	0	0	-0.46059	-0.616495	-0.304685	5.95064	-6.16811	2.93535	5.33586e-06	1.62631e-05	0	0	2559	sp|O75170|PP6R2_HUMAN Serine/threonine-protein phosphatase 6 regulatory subunit 2 OS=Homo sapiens OX=9606 GN=PPP6R2 PE=1 SV=2
ENSG00000100242	25777	B4E2A6	SUN2	protein-coding	22	7.98211	8.10285	7.99883	7.24018	7.02033	7.00727	7.16008	7.14614	6.89604	6.65185	7.04477	6.73584	-1.22764	-1.41967	-1.0356	7.24886	-13.3799	15.0532	4.0134e-11	4.29206e-10	-1	-1	-0.288434	-0.485783	-0.0910848	7.24886	-3.05896	-4.1451	0.00645691	0.0152308	0	0	-0.272136	-0.474123	-0.0701487	7.24886	-2.81984	-4.82947	0.0109371	0.01767	0	0	2149	sp|Q9UH99|SUN2_HUMAN SUN domain-containing protein 2 OS=Homo sapiens OX=9606 GN=SUN2 PE=1 SV=3
ENSG00000100243	1727	P00387	CYB5R3	protein-coding	22	7.57721	7.78572	7.64195	7.70214	7.76174	7.623	7.98755	7.9724	7.40586	7.80798	8.00578	7.92269	0.237545	-0.0244538	0.499544	7.76617	1.955	-6.57103	0.0720146	0.098393	0	0	0.211117	-0.0460381	0.468272	7.76617	1.77022	-6.71715	0.0996842	0.160575	0	0	0.1089	-0.151792	0.369592	7.76617	0.900739	-7.9924	0.383809	0.440094	0	0	1131	sp|P00387|NB5R3_HUMAN NADH-cytochrome b5 reductase 3 OS=Homo sapiens OX=9606 GN=CYB5R3 PE=1 SV=3
ENSG00000100280	162	Q10567	AP1B1	protein-coding	22	7.0778	7.13897	7.17137	7.61844	7.56595	7.52228	6.88394	6.96116	6.79945	7.11749	7.38161	7.2965	0.127817	-0.0217248	0.277359	7.21125	1.78453	-6.76686	0.0897295	0.12001	0	0	-0.310567	-0.453841	-0.167292	7.21125	-4.52567	-0.822302	0.000212604	0.000752806	0	0	0.374253	0.221949	0.526557	7.21125	5.13041	0.44344	5.31363e-05	0.000133162	0	0	1218	sp|Q10567|AP1B1_HUMAN AP-1 complex subunit beta-1 OS=Homo sapiens OX=9606 GN=AP1B1 PE=1 SV=3
ENSG00000100299	410	A0A0C4DFZ2	ARSA	protein-coding	22	4.22961	4.43114	4.54412	4.58579	4.51756	4.62015	5.00655	5.05203	4.37045	4.09363	4.26963	4.36583	-0.184758	-0.493965	0.12445	4.50721	-1.2483	-7.03309	0.226674	0.276712	0	0	-0.342628	-0.632088	-0.0531681	4.50721	-2.47287	-4.92993	0.0227312	0.0453909	0	0	-0.610531	-0.904618	-0.316444	4.50721	-4.33709	-0.993047	0.000335433	0.000723796	0	0	2628	sp|P15289|ARSA_HUMAN Arylsulfatase A OS=Homo sapiens OX=9606 GN=ARSA PE=1 SV=3
ENSG00000100304	23170	A0A024R4U3	TTLL12	protein-coding	22	6.68406	6.90983	6.77522	7.17811	7.25323	7.21382	7.38189	7.37396	7.21851	7.75057	7.85617	7.90641	1.0417	0.893925	1.18947	7.29181	14.7177	17.3499	4.26379e-12	6.17139e-11	1	1	0.619502	0.479091	0.759912	7.29181	9.2117	9.0504	1.39755e-08	1.42534e-07	0	0	0.506697	0.364053	0.649341	7.29181	7.41638	5.40083	4.01491e-07	1.53924e-06	0	0	886	sp|Q14166|TTL12_HUMAN Tubulin--tyrosine ligase-like protein 12 OS=Homo sapiens OX=9606 GN=TTLL12 PE=1 SV=2
ENSG00000100316	6122	P39023	RPL3	protein-coding	22	11.6271	11.7152	11.7218	11.6335	11.6261	11.5464	12.2537	12.154	12.2213	11.5183	11.4475	11.5214	-0.192505	-0.288358	-0.0966527	11.7489	-4.19311	-2.09094	0.000459626	0.000962173	0	0	-0.105956	-0.200788	-0.0111232	11.7489	-2.33273	-6.01352	0.0303772	0.0583079	0	0	-0.712542	-0.806511	-0.618573	11.7489	-15.8315	18.3468	1.12585e-12	1.94798e-11	0	0	438	sp|P39023|RL3_HUMAN 60S ribosomal protein L3 OS=Homo sapiens OX=9606 GN=RPL3 PE=1 SV=2
ENSG00000100320	23543	O43251	RBFOX2	protein-coding	22	6.9018	6.85729	6.85217	7.03268	7.03655	7.07603	7.25149	7.31944	7.33472	6.94934	6.98752	6.99718	0.107479	-0.0172205	0.232178	7.04968	1.79952	-6.71165	0.0872553	0.117067	0	0	-0.0710485	-0.191713	0.0496163	7.04968	-1.22934	-7.38845	0.233409	0.32772	0	0	-0.324038	-0.445554	-0.202523	7.04968	-5.56753	1.43143	1.98884e-05	5.40115e-05	0	0	1316	sp|O43251|RFOX2_HUMAN RNA binding protein fox-1 homolog 2 OS=Homo sapiens OX=9606 GN=RBFOX2 PE=1 SV=3
ENSG00000100347	25813	Q9Y512	SAMM50	protein-coding	22	5.48689	5.38539	5.48316	5.93964	5.91315	6.09333	6.12721	6.07984	6.11915	6.04408	6.0228	6.05496	0.590979	0.433363	0.748595	5.8958	7.82833	6.50273	1.78977e-07	7.47852e-07	0	0	0.0623272	-0.0825331	0.207187	5.8958	0.898309	-7.61026	0.379857	0.482052	0	0	-0.067107	-0.214919	0.0807051	5.8958	-0.947883	-7.74462	0.354659	0.410278	0	0	1683	sp|Q9Y512|SAM50_HUMAN Sorting and assembly machinery component 50 homolog OS=Homo sapiens OX=9606 GN=SAMM50 PE=1 SV=3
ENSG00000100354	23112	A0A024R1N5	TNRC6B	protein-coding	22	4.53288	4.65059	4.53546	4.95314	5.07864	5.15541	4.76457	4.9015	5.07413	5.12379	5.26534	5.21225	0.618566	0.413154	0.823978	4.93731	6.28722	3.43926	4.132e-06	1.29091e-05	0	0	0.133804	-0.0503368	0.317945	4.93731	1.51711	-6.73393	0.145105	0.220403	0	0	0.290944	0.0948127	0.487075	4.93731	3.09713	-3.91241	0.00574811	0.00976231	0	0	1755	sp|Q9UPQ9|TNR6B_HUMAN Trinucleotide repeat-containing gene 6B protein OS=Homo sapiens OX=9606 GN=TNRC6B PE=1 SV=4
ENSG00000100380	6767	B4E0U6	ST13	protein-coding	22	8.54642	8.50871	8.58025	8.40005	8.43045	8.46232	8.71012	8.72599	8.78274	8.50371	8.41291	8.47405	-0.0799495	-0.190933	0.0310336	8.54481	-1.50403	-7.31348	0.148419	0.189487	0	0	0.0345992	-0.0752885	0.144487	8.54481	0.657376	-8.0576	0.518538	0.612499	0	0	-0.273437	-0.383627	-0.163247	8.54481	-5.181	0.415388	4.73783e-05	0.000120009	0	0	649	sp|P50502|F10A1_HUMAN Hsc70-interacting protein OS=Homo sapiens OX=9606 GN=ST13 PE=1 SV=2
ENSG00000100410	84844	A0A024R1U2	PHF5A	protein-coding	22	4.78657	4.65601	4.94143	4.74412	5.0336	4.78753	4.55206	4.57475	4.54604	5.01313	4.99142	5.2497	0.286215	0.067053	0.505377	4.82303	2.72662	-4.64689	0.0131031	0.0207402	0	0	0.220939	0.012881	0.428997	4.82303	2.2171	-5.54087	0.0385376	0.0715233	0	0	0.523406	0.295593	0.751218	4.82303	4.79688	0.0440636	0.000113798	0.00026696	0	0	2134	sp|Q7RTV0|PHF5A_HUMAN PHD finger-like domain-containing protein 5A OS=Homo sapiens OX=9606 GN=PHF5A PE=1 SV=1
ENSG00000100412	50	Q99798	ACO2	protein-coding	22	6.56007	6.65838	6.63234	7.17056	7.14494	7.03426	7.30385	7.39423	7.27897	6.58115	6.62882	6.63566	-0.00540716	-0.144862	0.134048	6.9186	-0.0809527	-8.24491	0.936295	0.946975	0	0	-0.504554	-0.636844	-0.372264	6.9186	-7.96302	6.7435	1.38107e-07	1.08514e-06	0	0	-0.713731	-0.847221	-0.580241	6.9186	-11.1631	12.259	5.66626e-10	4.31131e-09	0	0	328	sp|Q99798|ACON_HUMAN Aconitate hydratase, mitochondrial OS=Homo sapiens OX=9606 GN=ACO2 PE=1 SV=2
ENSG00000100442	2287	Q00688	FKBP3	protein-coding	14	4.3656	4.80977	4.69684	5.14056	5.25001	5.14797	4.82169	4.96361	4.66319	5.26422	5.03446	5.22013	0.541213	0.310373	0.772052	4.94817	4.89503	0.285424	9.08659e-05	0.000217215	0	0	0.000291805	-0.205904	0.206487	4.94817	0.00295469	-7.88544	0.997672	0.998365	0	0	0.35525	0.130053	0.580448	4.94817	3.29358	-3.46334	0.00367978	0.00648803	0	0	426	sp|Q00688|FKBP3_HUMAN Peptidyl-prolyl cis-trans isomerase FKBP3 OS=Homo sapiens OX=9606 GN=FKBP3 PE=1 SV=1
ENSG00000100462	10419	O14744	PRMT5	protein-coding	14	6.13189	6.13631	6.0902	6.01614	6.04421	6.00753	5.93125	5.97173	6.27214	5.81751	6.05899	6.06112	-0.149169	-0.333041	0.0347025	6.04492	-1.6938	-6.76368	0.106038	0.140108	0	0	-0.0535271	-0.23373	0.126676	6.04492	-0.620167	-7.82411	0.542248	0.634577	0	0	-0.0785677	-0.263784	0.106649	6.04492	-0.885649	-7.79351	0.386478	0.442802	0	0	2956	sp|O14744|ANM5_HUMAN Protein arginine N-methyltransferase 5 OS=Homo sapiens OX=9606 GN=PRMT5 PE=1 SV=4
ENSG00000100504	5836	P06737	PYGL	protein-coding	14	7.79201	7.90259	7.92454	7.77708	7.83282	7.83537	6.99715	7.01348	7.05663	7.08509	7.03724	7.08096	-0.80631	-0.928721	-0.6839	7.44458	-13.7525	16.0502	1.45065e-11	1.76585e-10	0	0	-0.746231	-0.867123	-0.625339	7.44458	-12.8877	14.982	4.62051e-11	9.72516e-10	0	0	0.0475609	-0.0808929	0.176015	7.44458	0.773037	-8.02465	0.448666	0.50475	0	0	222	sp|P06737|PYGL_HUMAN Glycogen phosphorylase, liver form OS=Homo sapiens OX=9606 GN=PYGL PE=1 SV=4
ENSG00000100519	5706	A0A087X2I1	PSMC6	protein-coding	14	6.39291	6.19518	6.32765	6.02234	6.02529	6.1419	6.10337	6.04229	6.13101	6.27243	5.98673	6.09667	-0.173694	-0.342481	-0.00490795	6.14481	-2.14855	-6.01686	0.0442783	0.0631653	0	0	0.0671513	-0.100227	0.234529	6.14481	0.837633	-7.67487	0.412272	0.513567	0	0	0.0378842	-0.134238	0.210007	6.14481	0.459534	-8.0992	0.650875	0.696961	0	0	538	sp|P62333|PRS10_HUMAN 26S proteasome regulatory subunit 10B OS=Homo sapiens OX=9606 GN=PSMC6 PE=1 SV=1
ENSG00000100522	64841	A0A024R649	GNPNAT1	protein-coding	14	5.3026	5.33391	5.39818	5.82685	5.81469	5.76764	5.65473	5.67826	6.06249	5.8826	5.7686	5.74106	0.455149	0.256308	0.65399	5.68597	4.77909	-0.120513	0.000118541	0.000276818	0	0	-0.00155505	-0.185042	0.181932	5.68597	-0.0176944	-7.99359	0.98606	0.989933	0	0	0.0176035	-0.172175	0.207382	5.68597	0.193664	-8.14109	0.84842	0.871967	0	0	2427	sp|Q96EK6|GNA1_HUMAN Glucosamine 6-phosphate N-acetyltransferase OS=Homo sapiens OX=9606 GN=GNPNAT1 PE=1 SV=1
ENSG00000100554	51382	A0A024R683	ATP6V1D	protein-coding	14	6.30203	6.09402	6.15002	6.09468	6.16722	6.26996	5.41918	5.39242	5.23417	6.38463	6.25974	6.21185	0.113316	-0.0512776	0.277909	5.99833	1.43739	-7.16329	0.166283	0.210027	0	0	0.115046	-0.0451353	0.275227	5.99833	1.49954	-6.93855	0.149572	0.226065	0	0	0.935118	0.754997	1.11524	5.99833	10.8392	11.9079	9.37005e-10	6.69851e-09	0	0	1609	sp|Q9Y5K8|VATD_HUMAN V-type proton ATPase subunit D OS=Homo sapiens OX=9606 GN=ATP6V1D PE=1 SV=1
ENSG00000100567	5684	A0A140VK43	PSMA3	protein-coding	14	6.10623	6.05045	6.15191	6.32121	6.28985	6.38758	6.02412	5.87808	6.14277	6.51173	6.28541	6.3768	0.295497	0.129593	0.461401	6.21051	3.71871	-2.69455	0.00138288	0.00263018	0	0	0.0670584	-0.0914804	0.225597	6.21051	0.88311	-7.67239	0.387814	0.490032	0	0	0.389696	0.222071	0.55732	6.21051	4.85385	-0.0837767	9.9855e-05	0.000237165	0	0	903	sp|P25788|PSA3_HUMAN Proteasome subunit alpha type-3 OS=Homo sapiens OX=9606 GN=PSMA3 PE=1 SV=2
ENSG00000100575	26520	A0A024R648	TIMM9	protein-coding	14	5.49086	5.43351	5.62997	5.16956	5.0399	5.41612	6.1203	5.96089	5.9992	5.2853	4.83792	5.19795	-0.39466	-0.630481	-0.158839	5.46512	-3.49412	-3.058	0.00232325	0.00422989	0	0	-0.0745639	-0.309441	0.160313	5.46512	-0.662804	-7.65422	0.515128	0.60941	0	0	-0.90275	-1.12878	-0.67672	5.46512	-8.33872	7.49054	6.78733e-08	3.10903e-07	0	0	2346	sp|Q9Y5J7|TIM9_HUMAN Mitochondrial import inner membrane translocase subunit Tim9 OS=Homo sapiens OX=9606 GN=TIMM9 PE=1 SV=1
ENSG00000100591	10598	G3V438	AHSA1	protein-coding	14	6.33223	6.5505	6.39937	6.91678	6.99462	6.7944	6.61137	6.74262	6.30857	7.07574	7.10802	7.12739	0.671814	0.48583	0.857797	6.7468	7.54173	5.78078	3.13223e-07	1.24138e-06	0	0	0.197949	0.0225096	0.373387	6.7468	2.35572	-5.58436	0.0289582	0.0559091	0	0	0.538476	0.354021	0.72293	6.7468	6.09501	2.65979	6.24796e-06	1.87681e-05	0	0	1183	sp|O95433|AHSA1_HUMAN Activator of 90 kDa heat shock protein ATPase homolog 1 OS=Homo sapiens OX=9606 GN=AHSA1 PE=1 SV=1
ENSG00000100603	22938	G3V3A4	SNW1	protein-coding	14	6.19168	6.28185	6.25481	6.09047	5.98914	6.10874	6.22435	6.31838	6.3074	6.17919	6.09235	5.98821	-0.153801	-0.305513	-0.0020883	6.16888	-2.11658	-6.06804	0.0472129	0.06696	0	0	0.0302332	-0.119489	0.179955	6.16888	0.421594	-7.94165	0.67788	0.75173	0	0	-0.191409	-0.342925	-0.0398937	6.16888	-2.63756	-5.09549	0.0159045	0.0249402	0	0	469	sp|Q13573|SNW1_HUMAN SNW domain-containing protein 1 OS=Homo sapiens OX=9606 GN=SNW1 PE=1 SV=1
ENSG00000100614	5494	A0A024R6A5	PPM1A	protein-coding	14	5.91405	6.04839	5.96257	5.63456	5.57884	5.66711	5.59899	5.73532	5.95837	5.66257	5.64973	5.5813	-0.345042	-0.519444	-0.170639	5.74932	-4.13062	-1.68088	0.00053143	0.00109942	0	0	0.00749708	-0.166828	0.181822	5.74932	0.0897905	-7.96212	0.929359	0.950162	0	0	-0.121667	-0.299828	0.0564928	5.74932	-1.42581	-7.1297	0.16956	0.213062	0	0	1454	sp|P35813|PPM1A_HUMAN Protein phosphatase 1A OS=Homo sapiens OX=9606 GN=PPM1A PE=1 SV=1
ENSG00000100650	6430	A0A024R6D8	SRSF5	protein-coding	14	7.05719	7.05019	6.9879	7.13424	7.23859	7.15842	6.71266	6.74198	6.46872	6.98199	6.83125	7.03745	-0.0778833	-0.23376	0.0779932	6.95005	-1.04318	-7.73895	0.309481	0.365054	0	0	-0.225023	-0.376444	-0.0736024	6.95005	-3.10269	-4.04362	0.00567643	0.0135838	0	0	0.305046	0.144594	0.465497	6.95005	3.96935	-2.22233	0.000773034	0.00156054	0	0	1041	sp|Q13243|SRSF5_HUMAN Serine/arginine-rich splicing factor 5 OS=Homo sapiens OX=9606 GN=SRSF5 PE=1 SV=1
ENSG00000100714	4522	P11586	MTHFD1	protein-coding	14	6.52757	6.59561	6.51982	7.25716	7.09025	7.119	7.15912	6.97253	7.24724	7.17256	7.16677	7.16749	0.620759	0.466391	0.775126	6.99959	8.39584	7.45895	6.10232e-08	2.87416e-07	0	0	0.0137822	-0.131079	0.158644	6.99959	0.198638	-8.14797	0.844579	0.885944	0	0	0.0471761	-0.101202	0.195554	6.99959	0.663818	-8.11661	0.514493	0.568831	0	0	120	sp|P11586|C1TC_HUMAN C-1-tetrahydrofolate synthase, cytoplasmic OS=Homo sapiens OX=9606 GN=MTHFD1 PE=1 SV=4
ENSG00000100722	79882	Q6PJT7	ZC3H14	protein-coding	14	5.82876	5.65939	5.6858	5.92176	5.85095	5.86162	5.71889	5.67958	6.00494	5.90388	6.07478	6.01746	0.273094	0.0925752	0.453613	5.85065	3.15854	-3.89744	0.00500285	0.00856913	0	0	0.114657	-0.05779	0.287104	5.85065	1.38817	-7.0495	0.180567	0.265155	0	0	0.20216	0.0225856	0.381735	5.85065	2.35043	-5.61811	0.0292789	0.0435433	0	0	623	sp|Q6PJT7|ZC3HE_HUMAN Zinc finger CCCH domain-containing protein 14 OS=Homo sapiens OX=9606 GN=ZC3H14 PE=1 SV=1
ENSG00000100764	5700	P62191	PSMC1	protein-coding	14	5.65913	5.55014	5.54627	5.28006	5.10139	5.23834	5.499	5.45089	5.09312	5.39897	5.27733	5.55037	-0.170421	-0.376411	0.0355695	5.38708	-1.72732	-6.61905	0.0997382	0.132291	0	0	0.207316	0.000749662	0.413883	5.38708	2.09542	-5.82906	0.0492511	0.0882511	0	0	0.0483636	-0.163495	0.260222	5.38708	0.476618	-7.96549	0.638872	0.686101	0	0	533	sp|P62191|PRS4_HUMAN 26S proteasome regulatory subunit 4 OS=Homo sapiens OX=9606 GN=PSMC1 PE=1 SV=1
ENSG00000100804	5693	A0A140VJS7	PSMB5	protein-coding	14	6.7158	6.907	6.77705	7.1428	7.25085	7.13179	7.27524	7.29893	7.03154	7.35739	7.26598	7.37204	0.530641	0.37209	0.689192	7.1272	6.98761	4.59521	9.53728e-07	3.3983e-06	0	0	0.156816	0.00541864	0.308213	7.1272	2.16257	-5.97478	0.0430448	0.0786871	0	0	0.125674	-0.0288639	0.280213	7.1272	1.69788	-6.94517	0.105252	0.138943	0	0	520	sp|P28074|PSB5_HUMAN Proteasome subunit beta type-5 OS=Homo sapiens OX=9606 GN=PSMB5 PE=1 SV=3
ENSG00000100811	7528	P25490	YY1	protein-coding	14	7.08636	7.09077	7.13935	7.19388	7.24405	7.15193	7.37444	7.38048	7.39661	7.3539	7.33851	7.27016	0.21557	0.0929834	0.338156	7.2517	3.67149	-2.92516	0.00154263	0.00290749	0	0	0.123958	0.00455475	0.24336	7.2517	2.16748	-5.96638	0.0426195	0.0779816	0	0	-0.0617059	-0.182381	0.0589693	7.2517	-1.06759	-7.78665	0.298597	0.351961	0	0	2591	sp|P25490|TYY1_HUMAN Transcriptional repressor protein YY1 OS=Homo sapiens OX=9606 GN=YY1 PE=1 SV=2
ENSG00000100813	22985	Q9UKV3	ACIN1	protein-coding	14	6.70558	6.79419	6.743	6.94919	7.09328	6.96661	6.40259	6.51118	6.20891	7.1939	7.30877	7.29463	0.513834	0.360858	0.66681	6.84765	7.01289	4.65506	9.05676e-07	3.24312e-06	0	0	0.258247	0.111285	0.405208	6.84765	3.66882	-2.77969	0.00155219	0.00434333	0	0	0.881524	0.72361	1.03944	6.84765	11.655	13.062	2.69379e-10	2.22596e-09	0	0	184	sp|Q9UKV3|ACINU_HUMAN Apoptotic chromatin condensation inducer in the nucleus OS=Homo sapiens OX=9606 GN=ACIN1 PE=1 SV=2
ENSG00000100823	328	P27695	APEX1	protein-coding	14	7.15304	7.38518	7.32827	7.42724	7.45694	7.33632	8.05719	8.01099	7.86344	7.4961	7.50623	7.51155	0.211401	0.0656864	0.357116	7.54438	3.02901	-4.38223	0.0067009	0.0112217	0	0	0.0960838	-0.0458912	0.238059	7.54438	1.41298	-7.19926	0.173249	0.255854	0	0	-0.475786	-0.616475	-0.335098	7.54438	-7.06075	4.64212	8.21413e-07	2.9534e-06	0	0	710	sp|P27695|APEX1_HUMAN DNA-(apurinic or apyrimidinic site) endonuclease OS=Homo sapiens OX=9606 GN=APEX1 PE=1 SV=2
ENSG00000100836	8106	Q86U42	PABPN1	protein-coding	14	4.88039	5.20677	4.82313	5.30641	5.00974	4.77792	5.53953	5.33819	3.632	5.36372	5.07036	5.49556	0.343504	-0.557406	1.24441	5.03698	0.872274	-7.59086	0.407343	0.464925	0	0	0.280429	-0.576724	1.13758	5.03698	0.748458	-7.57891	0.474654	0.571814	0	0	0.401039	-0.51966	1.32174	5.03698	0.996486	-7.48656	0.3469	0.40249	0	0	2577	sp|Q86U42|PABP2_HUMAN Polyadenylate-binding protein 2 OS=Homo sapiens OX=9606 GN=PABPN1 PE=1 SV=3
ENSG00000100883	6729	P61011	SRP54	protein-coding	14	6.765	6.61313	6.69975	5.86379	6.01654	5.90641	6.14386	6.1616	6.36097	5.96069	5.72672	5.94224	-0.806611	-0.976115	-0.637107	6.18006	-9.93531	10.3319	4.04873e-09	2.54636e-08	0	0	-0.0472027	-0.221646	0.127241	6.18006	-0.56495	-7.84335	0.578478	0.666494	0	0	-0.332469	-0.508046	-0.156893	6.18006	-3.95351	-2.16272	0.000802004	0.00161429	0	0	1231	sp|P61011|SRP54_HUMAN Signal recognition particle 54 kDa protein OS=Homo sapiens OX=9606 GN=SRP54 PE=1 SV=1
ENSG00000100911	5721	Q86SZ7	PSME2	protein-coding	14	5.84747	5.95806	5.76569	5.85092	5.86431	5.89645	5.72019	5.54386	5.70168	6.25276	6.19978	6.21738	0.367804	0.213765	0.521842	5.90155	4.98522	0.276856	7.39408e-05	0.000180207	0	0	0.355138	0.206094	0.504182	5.90155	4.97485	0.382593	7.5711e-05	0.000297605	0	0	0.572605	0.414873	0.730338	5.90155	7.57933	5.93918	2.90867e-07	1.15566e-06	0	0	755	sp|Q9UL46|PSME2_HUMAN Proteasome activator complex subunit 2 OS=Homo sapiens OX=9606 GN=PSME2 PE=1 SV=4
ENSG00000100934	10484	Q15436	SEC23A	protein-coding	14	6.61659	6.64481	6.7561	5.89113	5.84377	6.00031	7.04851	7.15852	7.51647	6.61485	6.44356	6.42262	-0.174899	-0.37861	0.0288113	6.57977	-1.79426	-6.68011	0.0883409	0.118343	0	0	0.590859	0.38069	0.801028	6.57977	5.87527	2.36694	1.06868e-05	5.18284e-05	0	0	-0.732301	-0.929112	-0.535491	6.57977	-7.77594	6.11245	2.18566e-07	8.90731e-07	0	0	1756	sp|Q15436|SC23A_HUMAN Protein transport protein Sec23A OS=Homo sapiens OX=9606 GN=SEC23A PE=1 SV=2
ENSG00000100938	51292	Q9P2T1	GMPR2	protein-coding	14	6.34435	6.39149	6.27575	6.13117	6.09951	6.05505	5.79527	5.53219	5.57816	5.93424	5.94007	6.05673	-0.361309	-0.519528	-0.20309	6.01117	-4.76779	-0.252113	0.000121662	0.000283021	0	0	-0.120614	-0.277556	0.0363274	6.01117	-1.60457	-6.75917	0.124483	0.193652	0	0	0.337569	0.168578	0.506561	6.01117	4.17057	-1.61184	0.000484333	0.00101671	0	0	2213	sp|Q9P2T1|GMPR2_HUMAN GMP reductase 2 OS=Homo sapiens OX=9606 GN=GMPR2 PE=1 SV=1
ENSG00000100941	5411	Q9H307	PNN	protein-coding	14	6.49036	6.37269	6.26706	5.92081	5.92765	5.90971	6.36966	6.45823	6.09648	6.35053	6.14379	6.24237	-0.120071	-0.301553	0.0614123	6.21245	-1.38133	-7.25185	0.182627	0.22851	0	0	0.332365	0.149379	0.515351	6.21245	3.79223	-2.36741	0.00116622	0.00338585	0	0	-0.0652578	-0.248055	0.117539	6.21245	-0.745351	-7.94803	0.46485	0.520518	0	0	474	sp|Q9H307|PININ_HUMAN Pinin OS=Homo sapiens OX=9606 GN=PNN PE=1 SV=5
ENSG00000100983	2937	P48637	GSS	protein-coding	20	6.35311	6.49111	6.43549	6.59977	6.63217	6.57196	6.88743	6.908	6.9114	6.35252	6.4298	6.49263	-0.00765058	-0.14742	0.132119	6.58878	-0.114282	-8.2161	0.910169	0.925171	0	0	-0.18052	-0.315273	-0.0457683	6.58878	-2.79697	-4.63591	0.0112289	0.0246697	0	0	-0.480284	-0.615686	-0.344882	6.58878	-7.40577	5.47282	4.10055e-07	1.56828e-06	0	0	1013	sp|P48637|GSHB_HUMAN Glutathione synthetase OS=Homo sapiens OX=9606 GN=GSS PE=1 SV=1
ENSG00000101079	57446	Q9UGV2	NDRG3	protein-coding	20	4.35692	4.0985	4.51506	5.52413	5.53828	5.50181	5.44943	5.51155	5.655	6.0416	5.99713	6.04612	1.70745	1.49968	1.91521	5.35296	17.1584	20.5543	2.55038e-13	5.41836e-12	1	1	0.507286	0.340028	0.674543	5.35296	6.33235	3.48786	3.75224e-06	2.04573e-05	0	0	0.497224	0.323556	0.670891	5.35296	5.97765	2.54798	8.06069e-06	2.36406e-05	0	0	2546	sp|Q9UGV2|NDRG3_HUMAN Protein NDRG3 OS=Homo sapiens OX=9606 GN=NDRG3 PE=1 SV=2
ENSG00000101109	6789	Q13043	STK4	protein-coding	20	5.40085	5.15795	5.15804	5.87753	5.95457	5.87408	6.49022	6.61918	6.86087	6.04594	5.99402	5.94319	0.767101	0.563425	0.970777	5.94804	7.86341	6.59984	1.67253e-07	7.05563e-07	0	0	0.0935298	-0.0900508	0.27711	5.94804	1.0637	-7.43851	0.300313	0.400342	0	0	-0.651925	-0.830548	-0.473302	5.94804	-7.62004	5.95362	2.68517e-07	1.07522e-06	0	0	2925	sp|Q13043|STK4_HUMAN Serine/threonine-protein kinase 4 OS=Homo sapiens OX=9606 GN=STK4 PE=1 SV=2
ENSG00000101126	23394	Q9H2P0	ADNP	protein-coding	20	7.05987	6.85612	6.89904	6.38647	6.60748	6.63186	7.09357	7.00876	7.47313	7.02337	7.12519	6.99028	0.110157	-0.0951959	0.315509	6.92959	1.12378	-7.65049	0.275291	0.328694	0	0	0.503226	0.297258	0.709194	6.92959	5.11841	0.496684	6.35828e-05	0.000253899	0	0	-0.137693	-0.340027	0.0646404	6.92959	-1.42566	-7.32775	0.170406	0.214007	0	0	1599	sp|Q9H2P0|ADNP_HUMAN Activity-dependent neuroprotector homeobox protein OS=Homo sapiens OX=9606 GN=ADNP PE=1 SV=1
ENSG00000101138	1477	Q05048	CSTF1	protein-coding	20	5.30936	5.12317	5.18042	5.40319	5.45002	5.56044	6.23353	6.2674	6.46769	5.81243	5.7342	5.73557	0.565515	0.383426	0.747604	5.68978	6.48423	3.7477	2.71782e-06	8.81595e-06	0	0	0.295336	0.125312	0.465359	5.68978	3.62665	-2.67626	0.00171123	0.00473321	0	0	-0.552727	-0.716115	-0.38934	5.68978	-7.06299	4.84513	8.17675e-07	2.94196e-06	0	0	1228	sp|Q05048|CSTF1_HUMAN Cleavage stimulation factor subunit 1 OS=Homo sapiens OX=9606 GN=CSTF1 PE=1 SV=1
ENSG00000101146	8480	P78406	RAE1	protein-coding	20	4.92803	4.90614	4.92606	4.92507	4.76567	4.93317	5.97241	5.90997	6.03049	5.50971	5.56978	5.39468	0.57126	0.392559	0.749961	5.31427	6.67427	4.21042	1.82308e-06	6.13331e-06	0	0	0.620323	0.448604	0.792042	5.31427	7.54219	6.13969	3.12941e-07	2.25753e-06	0	0	-0.477079	-0.636534	-0.317624	5.31427	-6.24669	3.13928	4.50662e-06	1.39604e-05	0	0	1692	sp|P78406|RAE1L_HUMAN mRNA export factor RAE1 OS=Homo sapiens OX=9606 GN=RAE1 PE=1 SV=1
ENSG00000101150	7165	O43399	TPD52L2	protein-coding	20	7.26974	7.33666	7.30978	7.46477	7.52305	7.33551	8.24026	8.203	8.29619	7.81615	7.76541	7.83608	0.50012	0.370696	0.629544	7.69971	8.06782	6.7447	1.13068e-07	4.98336e-07	0	0	0.363301	0.237367	0.489234	7.69971	6.02315	2.58736	7.30123e-06	3.69114e-05	0	0	-0.438672	-0.562163	-0.31518	7.69971	-7.41652	5.35644	4.01379e-07	1.53919e-06	0	0	231	sp|O43399|TPD54_HUMAN Tumor protein D54 OS=Homo sapiens OX=9606 GN=TPD52L2 PE=1 SV=2
ENSG00000101161	24148	O94906	PRPF6	protein-coding	20	6.97451	6.98657	6.99634	6.43439	6.47143	6.32709	7.57482	7.52541	7.6364	6.68515	6.79893	6.70864	-0.258096	-0.392713	-0.123479	6.92664	-4.00294	-2.12377	0.000714993	0.00144007	0	0	0.3148	0.178165	0.451435	6.92664	4.81027	-0.067846	0.000110352	0.000415727	0	0	-0.848991	-0.979314	-0.718668	6.92664	-13.6012	15.8437	1.76873e-11	2.05518e-10	0	0	1860	sp|O94906|PRP6_HUMAN Pre-mRNA-processing factor 6 OS=Homo sapiens OX=9606 GN=PRPF6 PE=1 SV=1
ENSG00000101182	5688	A0A0K0K1K4	PSMA7	protein-coding	20	7.26743	7.33116	7.36904	7.67712	7.52585	7.6085	8.59374	8.51183	8.19658	8.18053	8.09876	8.20799	0.839294	0.667195	1.01139	7.88071	10.182	10.6052	2.69125e-09	1.78169e-08	0	0	0.560478	0.3943	0.726657	7.88071	7.04176	4.77024	8.53834e-07	5.51893e-06	0	0	-0.276048	-0.438902	-0.113195	7.88071	-3.53904	-3.36366	0.00209484	0.00388	0	0	323	sp|O14818|PSA7_HUMAN Proteasome subunit alpha type-7 OS=Homo sapiens OX=9606 GN=PSMA7 PE=1 SV=1
ENSG00000101191	11083	Q9BTC0	DIDO1	protein-coding	20	5.38813	5.52814	5.25261	5.89981	6.01734	5.6929	6.20301	6.06372	5.95541	6.19988	6.24148	6.27452	0.84748	0.649554	1.0454	5.89308	8.93974	8.6363	2.26307e-08	1.18727e-07	0	0	0.360753	0.178975	0.542531	5.89308	4.14349	-1.55055	0.000515776	0.00164577	0	0	0.157301	-0.0271989	0.3418	5.89308	1.78005	-6.6729	0.0904802	0.121322	0	0	2494	sp|Q9BTC0|DIDO1_HUMAN Death-inducer obliterator 1 OS=Homo sapiens OX=9606 GN=DIDO1 PE=1 SV=5
ENSG00000101266	1457	P68400	CSNK2A1	protein-coding	20	7.95002	8.07379	8.07647	7.29018	7.52249	7.45377	8.18004	8.27672	8.25764	7.52542	7.46525	7.45053	-0.553429	-0.690953	-0.415905	7.79353	-8.40197	7.3712	6.03325e-08	2.84671e-07	0	0	0.0592873	-0.0798825	0.198457	7.79353	0.889434	-7.79005	0.38449	0.486957	0	0	-0.755758	-0.892225	-0.619291	7.79353	-11.5625	12.8043	3.0922e-10	2.51841e-09	0	0	1030	sp|P68400|CSK21_HUMAN Casein kinase II subunit alpha OS=Homo sapiens OX=9606 GN=CSNK2A1 PE=1 SV=1
ENSG00000101350	9371	O15066	KIF3B	protein-coding	20	5.81298	5.73558	5.77797	6.16597	6.08968	6.3685	5.77655	5.93676	6.18256	6.26555	6.33052	6.30301	0.52387	0.331682	0.716058	6.06214	5.69108	1.89607	1.512e-05	4.20417e-05	0	0	0.0942952	-0.0853337	0.273924	6.06214	1.096	-7.44726	0.286281	0.385135	0	0	0.342763	0.153724	0.531802	6.06214	3.78564	-2.55528	0.00118417	0.00230422	0	0	2836	sp|O15066|KIF3B_HUMAN Kinesin-like protein KIF3B OS=Homo sapiens OX=9606 GN=KIF3B PE=1 SV=1
ENSG00000101361	10528	O00567	NOP56	protein-coding	20	6.07879	6.01188	6.24068	7.04098	7.02668	6.89895	7.30167	7.26718	7.14309	7.31162	7.3824	7.45354	1.26818	1.10897	1.4274	6.92979	16.6301	19.7353	4.5494e-13	8.85792e-12	1	1	0.38956	0.244602	0.534518	6.92979	5.61085	1.70301	1.80622e-05	8.26172e-05	0	0	0.139801	-0.0062934	0.285896	6.92979	1.9979	-6.45377	0.0597061	0.0832043	0	0	725	sp|O00567|NOP56_HUMAN Nucleolar protein 56 OS=Homo sapiens OX=9606 GN=NOP56 PE=1 SV=4
ENSG00000101365	3420	A0A087X2E5	IDH3B	protein-coding	20	6.18188	6.34779	6.25041	6.30677	6.32765	6.2078	7.4266	7.21707	7.39661	6.51842	6.57222	6.63389	0.309394	0.150558	0.46823	6.61559	4.06686	-1.91429	0.0006163	0.00125808	0	0	0.28972	0.13541	0.444031	6.61559	3.91995	-2.11954	0.000867031	0.00260454	0	0	-0.772465	-0.920193	-0.624736	6.61559	-10.9172	11.8646	8.29314e-10	6.01271e-09	0	0	720	sp|O43837|IDH3B_HUMAN Isocitrate dehydrogenase [NAD] subunit beta, mitochondrial OS=Homo sapiens OX=9606 GN=IDH3B PE=1 SV=2
ENSG00000101367	22919	Q15691	MAPRE1	protein-coding	20	6.73015	6.64549	6.84518	6.79748	6.84983	6.78962	6.8226	6.76334	6.98874	7.38524	7.27156	7.34993	0.597099	0.449143	0.745054	6.9366	8.42584	7.49552	5.77177e-08	2.73391e-07	0	0	0.524808	0.381121	0.668495	6.9366	7.6257	6.04859	2.65552e-07	1.95482e-06	0	0	0.484627	0.337692	0.631561	6.9366	6.88622	4.34441	1.17448e-06	4.08747e-06	0	0	504	sp|Q15691|MARE1_HUMAN Microtubule-associated protein RP/EB family member 1 OS=Homo sapiens OX=9606 GN=MAPRE1 PE=1 SV=3
ENSG00000101421	128866	Q9H444	CHMP4B	protein-coding	20	7.07317	7.22443	7.15026	7.00121	7.09328	6.99332	6.82442	6.78991	6.54948	7.04207	7.0108	7.05033	-0.116666	-0.264572	0.0312404	6.98356	-1.64685	-6.97268	0.11543	0.151206	0	0	0.00444407	-0.141447	0.150335	6.98356	0.063599	-8.15257	0.94993	0.964597	0	0	0.307137	0.154627	0.459647	6.98356	4.20466	-1.68578	0.000447455	0.000943676	0	0	1077	sp|Q9H444|CHM4B_HUMAN Charged multivesicular body protein 4b OS=Homo sapiens OX=9606 GN=CHMP4B PE=1 SV=1
ENSG00000101439	1471	A0A0K0K1J1	CST3	protein-coding	20	7.77542	7.7885	7.76584	7.90017	7.79609	7.87196	9.91269	9.80601	9.29113	8.90733	9.0993	9.06227	1.24222	0.944817	1.53963	8.58139	9.16821	4.6438	1.47765e-06	5.07901e-06	1	1	1.16345	0.872469	1.45442	8.58139	8.77652	4.31376	2.28393e-06	1.31342e-05	1	1	-0.65996	-0.93343	-0.38649	8.58139	-5.29717	-0.88381	0.000234997	0.000521269	0	0	2007	sp|P01034|CYTC_HUMAN Cystatin-C OS=Homo sapiens OX=9606 GN=CST3 PE=1 SV=1
ENSG00000101444	191	P23526	AHCY	protein-coding	20	8.75503	8.76949	8.72257	8.94413	8.83129	8.90607	9.89443	9.95827	9.99276	9.03567	9.17074	9.12608	0.359163	0.243343	0.474984	9.17554	6.47445	3.32598	2.7746e-06	8.98357e-06	0	0	0.214869	0.101485	0.328252	9.17554	3.95659	-2.27802	0.000796284	0.00241768	0	0	-0.83945	-0.949673	-0.729227	9.17554	-15.9009	18.6058	1.03902e-12	1.8196e-11	0	0	383	sp|P23526|SAHH_HUMAN Adenosylhomocysteinase OS=Homo sapiens OX=9606 GN=AHCY PE=1 SV=4
ENSG00000101457	116092	Q9H147	DNTTIP1	protein-coding	20	4.66177	4.63421	4.69684	4.97703	4.8736	5.0335	4.75695	5.00639	4.63015	4.77603	4.58847	4.82462	0.0721221	-0.147108	0.291352	4.7883	0.686856	-7.66254	0.50017	0.556022	0	0	-0.220787	-0.423673	-0.0179003	4.7883	-2.27205	-5.41415	0.0344369	0.0650215	0	0	-0.0730693	-0.289032	0.142893	4.7883	-0.706407	-7.69843	0.488197	0.542874	0	0	2661	sp|Q9H147|TDIF1_HUMAN Deoxynucleotidyltransferase terminal-interacting protein 1 OS=Homo sapiens OX=9606 GN=DNTTIP1 PE=1 SV=2
ENSG00000101474	57136	Q9HDC9	APMAP	protein-coding	20	5.73308	5.82007	5.78042	6.5849	6.53689	6.64646	7.90262	7.76381	7.73897	7.05071	6.92844	7.0986	1.24812	1.09074	1.40551	6.79875	16.5575	19.6902	4.93254e-13	9.51757e-12	1	1	0.440324	0.297948	0.5827	6.79875	6.45705	3.62371	2.87868e-06	1.61444e-05	0	0	-0.775364	-0.911155	-0.639573	6.79875	-11.9215	13.3957	1.81817e-10	1.57294e-09	0	0	638	sp|Q9HDC9|APMAP_HUMAN Adipocyte plasma membrane-associated protein OS=Homo sapiens OX=9606 GN=APMAP PE=1 SV=2
ENSG00000101557	9097	P54578	USP14	protein-coding	18	6.73602	6.73334	6.86144	6.9182	6.96515	7.05778	6.54138	6.50969	7.00744	7.08929	7.06518	6.99074	0.271175	0.0758818	0.466468	6.87297	2.90138	-4.60746	0.00898874	0.014699	0	0	0.0706696	-0.117745	0.259084	6.87297	0.78372	-7.83505	0.442627	0.54251	0	0	0.375988	0.179044	0.572932	6.87297	3.98909	-2.19929	0.000753309	0.00152383	0	0	730	sp|P54578|UBP14_HUMAN Ubiquitin carboxyl-terminal hydrolase 14 OS=Homo sapiens OX=9606 GN=USP14 PE=1 SV=3
ENSG00000101596	23347	A6NHR9	SMCHD1	protein-coding	18	6.5266	6.56209	6.58629	6.39127	6.45856	6.46523	6.00065	6.17103	6.48524	6.14153	6.07085	5.95647	-0.499279	-0.688103	-0.310455	6.31798	-5.52056	1.45989	2.20826e-05	5.96129e-05	0	0	-0.377893	-0.563827	-0.191958	6.31798	-4.24332	-1.34646	0.000409041	0.00133972	0	0	-0.147061	-0.341112	0.0469889	6.31798	-1.58227	-6.97878	0.129491	0.167316	0	0	2300	sp|A6NHR9|SMHD1_HUMAN Structural maintenance of chromosomes flexible hinge domain-containing protein 1 OS=Homo sapiens OX=9606 GN=SMCHD1 PE=1 SV=2
ENSG00000101654	8731	A8K946	RNMT	protein-coding	18	6.23376	6.15843	6.18826	5.58041	5.73155	5.80242	5.65746	5.44313	5.84616	5.70465	5.68489	5.42091	-0.584227	-0.784197	-0.384256	5.78767	-6.09975	2.82054	6.18425e-06	1.86552e-05	0	0	-0.0954266	-0.297546	0.106693	5.78767	-0.985731	-7.47287	0.336204	0.437671	0	0	-0.0302604	-0.240559	0.180038	5.78767	-0.300425	-8.08435	0.766997	0.801697	0	0	2342	sp|O43148|MCES_HUMAN mRNA cap guanine-N7 methyltransferase OS=Homo sapiens OX=9606 GN=RNMT PE=1 SV=1
ENSG00000101997	28952	A0A024QZ03	CCDC22	protein-coding	X	4.55581	4.61487	4.65483	4.68062	4.46705	4.61746	4.80454	4.91503	4.75118	4.11027	4.12163	4.15171	-0.485627	-0.6929	-0.278354	4.53708	-4.89168	0.378701	9.15671e-05	0.00021866	0	0	-0.458146	-0.657677	-0.258614	4.53708	-4.7939	0.274484	0.000114577	0.000429452	0	0	-0.702258	-0.904856	-0.499659	4.53708	-7.23699	5.50194	5.7487e-07	2.13575e-06	0	0	2073	sp|O60826|CCD22_HUMAN Coiled-coil domain-containing protein 22 OS=Homo sapiens OX=9606 GN=CCDC22 PE=1 SV=1
ENSG00000102030	8260	P41227	NAA10	protein-coding	X	3.61705	4.17598	3.91163	4.75053	4.42197	4.55412	5.09986	4.87173	4.22067	4.40813	4.73731	4.69711	0.672231	0.240274	1.10419	4.45551	3.32168	-3.38288	0.00473399	0.00814824	0	0	0.0222169	-0.346527	0.390961	4.45551	0.128599	-7.75495	0.89941	0.928225	0	0	-0.170913	-0.550051	0.208225	4.45551	-0.962181	-7.45783	0.351454	0.406993	0	0	509	sp|P41227|NAA10_HUMAN N-alpha-acetyltransferase 10 OS=Homo sapiens OX=9606 GN=NAA10 PE=1 SV=1
ENSG00000102054	5931	Q16576	RBBP7	protein-coding	X	6.98862	6.99407	6.96391	6.96168	6.88654	6.97504	6.41958	6.37416	6.59395	7.03213	6.94894	7.02355	0.0213919	-0.115118	0.157902	6.84685	0.327175	-8.23847	0.746982	0.785908	0	0	0.0634261	-0.0704704	0.197323	6.84685	0.989	-7.6469	0.334642	0.436091	0	0	0.54626	0.404192	0.688327	6.84685	8.0279	6.72479	1.22e-07	5.26286e-07	0	0	917	sp|Q16576|RBBP7_HUMAN Histone-binding protein RBBP7 OS=Homo sapiens OX=9606 GN=RBBP7 PE=1 SV=1
ENSG00000102103	10084	A0A0S2Z4V5	PQBP1	protein-coding	X	5.3427	5.55304	5.39499	5.13893	5.04616	5.04757	5.78157	5.66496	5.26558	5.28216	5.28923	5.33639	-0.133079	-0.350681	0.0845229	5.34528	-1.27686	-7.23015	0.21648	0.265638	0	0	0.223852	0.00623538	0.441469	5.34528	2.14766	-5.71231	0.0443574	0.0806957	0	0	-0.285828	-0.500783	-0.0708728	5.34528	-2.77622	-4.68511	0.0117533	0.0188789	0	0	2436	sp|O60828|PQBP1_HUMAN Polyglutamine-binding protein 1 OS=Homo sapiens OX=9606 GN=PQBP1 PE=1 SV=1
ENSG00000102119	2010	P50402	EMD	protein-coding	X	-5.01595	-1.9439	-3.84103	5.89403	5.87492	5.73573	6.53472	6.63495	6.259	5.76293	5.85001	6.01746	9.40522	7.47041	11.34	3.64691	10.1491	9.86078	2.84071e-09	1.86815e-08	1	1	0.033749	-0.1677	0.235197	3.64691	0.349779	-7.9383	0.730212	0.794912	0	0	-0.613878	-0.811378	-0.416378	3.64691	-6.48953	3.60193	2.68755e-06	8.68931e-06	0	0	1596	sp|P50402|EMD_HUMAN Emerin OS=Homo sapiens OX=9606 GN=EMD PE=1 SV=1
ENSG00000102144	5230	P00558	PGK1	protein-coding	X	8.60805	8.67757	8.66139	9.43119	9.36594	9.40675	8.38385	8.42106	8.41491	9.33655	9.3403	9.31129	0.679616	0.57615	0.783082	8.94657	13.714	15.8813	1.52539e-11	1.83847e-10	0	0	-0.0714393	-0.170088	0.0272098	8.94657	-1.51196	-7.22216	0.146401	0.221997	0	0	0.923055	0.818326	1.02778	8.94657	18.4017	21.4748	6.93478e-14	1.79005e-12	0	0	73	sp|P00558|PGK1_HUMAN Phosphoglycerate kinase 1 OS=Homo sapiens OX=9606 GN=PGK1 PE=1 SV=3
ENSG00000102172	6611	P52788	SMS	protein-coding	X	7.54415	7.69355	7.72899	7.31455	7.33743	7.34286	7.09307	7.00612	7.25388	6.9849	6.92354	7.01134	-0.684274	-0.827984	-0.540565	7.26953	-9.94124	10.223	4.0088e-09	2.52626e-08	0	0	-0.357172	-0.500666	-0.213678	7.26953	-5.19686	0.759447	4.57074e-05	0.000189837	0	0	-0.138524	-0.28683	0.00978252	7.26953	-1.95012	-6.50929	0.0655197	0.0905653	0	0	2915	sp|P52788|SPSY_HUMAN Spermine synthase OS=Homo sapiens OX=9606 GN=SMS PE=1 SV=2
ENSG00000102178	8266	P11441	UBL4A	protein-coding	X	5.8766	5.87105	5.91775	5.83089	5.81377	5.70563	6.27502	6.19064	5.94798	5.94156	5.95081	6.05937	0.0932604	-0.0792943	0.265815	5.94842	1.12841	-7.50192	0.272685	0.325828	0	0	0.19674	0.0279032	0.365576	5.94842	2.43289	-5.28963	0.0246322	0.0486111	0	0	-0.164124	-0.33327	0.0050216	5.94842	-2.02586	-6.24729	0.0565223	0.0791782	0	0	1394	sp|P11441|UBL4A_HUMAN Ubiquitin-like protein 4A OS=Homo sapiens OX=9606 GN=UBL4A PE=1 SV=1
ENSG00000102189	8411	Q15075	EEA1	protein-coding	12	5.32279	4.94429	5.22417	5.0412	5.14293	5.29502	4.7671	4.83185	4.95763	5.56507	5.46281	5.28921	0.291007	0.0736394	0.508374	5.15367	2.79516	-4.57897	0.0112739	0.0180738	0	0	0.290339	0.0814245	0.499253	5.15367	2.90158	-4.22881	0.00890875	0.0202314	0	0	0.600868	0.373498	0.828237	5.15367	5.51752	1.63384	2.22328e-05	5.98857e-05	0	0	113	sp|Q15075|EEA1_HUMAN Early endosome antigen 1 OS=Homo sapiens OX=9606 GN=EEA1 PE=1 SV=2
ENSG00000102309	5303	Q9Y237	PIN4	protein-coding	X	2.69141	2.88669	2.37491	3.09342	3.42317	2.91466	3.02464	3.05101	1.43777	3.11145	3.29851	3.39816	0.604595	0.0345771	1.17461	2.89215	2.24251	-5.07539	0.0389456	0.0562516	0	0	0.0887327	-0.396238	0.573704	2.89215	0.386836	-7.31064	0.703808	0.773662	0	0	0.651595	0.0598814	1.24331	2.89215	2.32823	-4.91591	0.0328701	0.0483442	0	0	1587	sp|Q9Y237|PIN4_HUMAN Peptidyl-prolyl cis-trans isomerase NIMA-interacting 4 OS=Homo sapiens OX=9606 GN=PIN4 PE=1 SV=1
ENSG00000102316	10916	A0A024R9Y7	MAGED2	protein-coding	X	6.50123	6.70159	6.65849	4.80083	4.83248	4.83	5.36674	5.3043	5.42605	5.58136	5.77102	5.67376	-0.95633	-1.11234	-0.800321	5.62065	-12.7984	14.8635	5.2259e-11	5.40988e-10	0	0	0.847319	0.669088	1.02555	5.62065	9.92568	10.6012	4.11435e-09	4.78067e-08	0	0	0.306361	0.131827	0.480895	5.62065	3.6648	-2.73058	0.0015667	0.00297159	0	0	1461	sp|Q9UNF1|MAGD2_HUMAN Melanoma-associated antigen D2 OS=Homo sapiens OX=9606 GN=MAGED2 PE=1 SV=2
ENSG00000102572	8428	Q5U0E6	STK24	protein-coding	13	7.51129	7.46337	7.52694	7.49658	7.46983	7.41399	7.4105	7.30065	7.26529	6.9556	7.07109	7.11137	-0.457859	-0.590918	-0.324799	7.33304	-7.18425	4.97789	6.39387e-07	2.3616e-06	0	0	-0.418419	-0.549432	-0.287406	7.33304	-6.66797	4.0311	1.84723e-06	1.08957e-05	0	0	-0.284948	-0.419497	-0.150398	7.33304	-4.42161	-1.22035	0.0002705	0.000594037	0	0	950	sp|Q9Y6E0|STK24_HUMAN Serine/threonine-protein kinase 24 OS=Homo sapiens OX=9606 GN=STK24 PE=1 SV=1
ENSG00000102580	5611	A8KA82	DNAJC3	protein-coding	13	6.86402	6.84845	6.96552	6.40827	6.45031	6.46822	6.87047	6.88812	7.33984	6.6704	6.60454	6.46636	-0.309832	-0.510903	-0.10876	6.73704	-3.22131	-3.90037	0.00441903	0.00764849	0	0	0.142012	-0.0603731	0.344398	6.73704	1.46691	-7.02105	0.158473	0.237508	0	0	-0.437965	-0.637548	-0.238381	6.73704	-4.58745	-0.826175	0.000192911	0.000434419	0	0	1056	sp|Q13217|DNJC3_HUMAN DnaJ homolog subfamily C member 3 OS=Homo sapiens OX=9606 GN=DNAJC3 PE=1 SV=1
ENSG00000102738	10240	Q92665	MRPS31	protein-coding	13	3.91774	3.92085	3.95122	4.30714	4.11114	4.16926	4.40381	4.37048	4.43989	4.32911	4.03143	4.21619	0.277998	0.043245	0.51275	4.18069	2.47245	-4.94782	0.0226558	0.0342757	0	0	0.0144435	-0.1991	0.227987	4.18069	0.141216	-7.65772	0.889131	0.920314	0	0	-0.193077	-0.411531	0.025378	4.18069	-1.84529	-6.19847	0.0800634	0.108622	0	0	1472	sp|Q92665|RT31_HUMAN 28S ribosomal protein S31, mitochondrial OS=Homo sapiens OX=9606 GN=MRPS31 PE=1 SV=3
ENSG00000102753	3839	A0A024RDV7	KPNA3	protein-coding	13	6.02366	6.083	6.0462	6.52445	6.62329	6.54388	6.18797	6.12906	6.34861	6.47962	6.34849	6.2071	0.299065	0.130266	0.467864	6.29544	3.69908	-2.73228	0.00144722	0.00274333	0	0	-0.213817	-0.371989	-0.0556457	6.29544	-2.82235	-4.5749	0.0106178	0.0235031	0	0	0.135001	-0.0316537	0.301655	6.29544	1.69128	-6.83233	0.106524	0.140423	0	0	2200	sp|O00505|IMA4_HUMAN Importin subunit alpha-4 OS=Homo sapiens OX=9606 GN=KPNA3 PE=1 SV=2
ENSG00000102900	9688	Q8N1F7	NUP93	protein-coding	16	5.36451	5.31862	5.31295	5.63572	5.55156	5.61947	5.35501	5.41958	5.6255	5.93757	5.8327	5.90458	0.564767	0.396546	0.732988	5.57315	7.0095	4.84668	9.11965e-07	3.26269e-06	0	0	0.294021	0.13651	0.451532	5.57315	3.89731	-2.07576	0.000913837	0.00273169	0	0	0.437267	0.271235	0.6033	5.57315	5.4986	1.48484	2.31916e-05	6.22462e-05	0	0	2206	sp|Q8N1F7|NUP93_HUMAN Nuclear pore complex protein Nup93 OS=Homo sapiens OX=9606 GN=NUP93 PE=1 SV=2
ENSG00000102967	1723	Q02127	DHODH	protein-coding	16	2.97841	3.47625	3.0211	3.43339	3.58693	3.24968	3.53286	3.5903	3.81954	3.47664	3.48736	3.81528	0.412085	0.0752997	0.748869	3.45564	2.55465	-4.58034	0.0190145	0.0291366	0	0	0.148785	-0.152395	0.449966	3.45564	1.03141	-6.93593	0.314832	0.415468	0	0	-0.0491594	-0.357868	0.259549	3.45564	-0.332472	-7.59644	0.743041	0.780828	0	0	1397	sp|Q02127|PYRD_HUMAN Dihydroorotate dehydrogenase (quinone), mitochondrial OS=Homo sapiens OX=9606 GN=DHODH PE=1 SV=3
ENSG00000103035	5713	P51665	PSMD7	protein-coding	16	5.59968	5.59596	5.72058	5.6767	5.62564	5.6658	5.46198	5.68617	5.83653	5.7264	5.87841	5.93555	0.199066	0.0117586	0.386374	5.70079	2.21891	-5.80873	0.0383958	0.055521	0	0	0.184635	0.00387605	0.365395	5.70079	2.13261	-5.83802	0.0457201	0.0828229	0	0	0.187512	0.000188441	0.374836	5.70079	2.08994	-6.07944	0.0497914	0.0706358	0	0	607	sp|P51665|PSMD7_HUMAN 26S proteasome non-ATPase regulatory subunit 7 OS=Homo sapiens OX=9606 GN=PSMD7 PE=1 SV=2
ENSG00000103152	4350	P29372	MPG	protein-coding	16	5.37315	5.5237	5.39499	5.34223	5.25678	5.18662	5.92106	5.87346	4.87543	5.06526	5.46131	5.51492	-0.106305	-0.63795	0.425341	5.39908	-0.447402	-7.9468	0.66441	0.711694	0	0	0.0634409	-0.458211	0.585092	5.39908	0.272118	-7.86853	0.791236	0.843385	0	0	-0.267305	-0.79321	0.258601	5.39908	-1.13728	-7.43269	0.282736	0.33536	0	0	2315	sp|P29372|3MG_HUMAN DNA-3-methyladenine glycosylase OS=Homo sapiens OX=9606 GN=MPG PE=1 SV=3
ENSG00000103187	23406	Q14019	COTL1	protein-coding	16	9.25311	9.40799	9.359	9.09997	9.07649	8.99157	8.55966	8.47594	8.35915	8.90051	8.94565	8.97784	-0.401799	-0.525359	-0.27824	8.95057	-6.78938	3.98646	1.43474e-06	4.94329e-06	0	0	-0.116811	-0.240029	0.00640698	8.95057	-1.97928	-6.45125	0.0619151	0.107292	0	0	0.47274	0.344339	0.60114	8.95057	7.6869	5.85375	2.35584e-07	9.54929e-07	0	0	841	sp|Q14019|COTL1_HUMAN Coactosin-like protein OS=Homo sapiens OX=9606 GN=COTL1 PE=1 SV=3
ENSG00000103194	9100	Q14694	USP10	protein-coding	16	6.85249	6.79173	6.77092	6.47238	6.41804	6.55447	6.56703	6.59556	6.67268	6.50904	6.62077	6.47561	-0.270612	-0.410306	-0.130919	6.60839	-4.04454	-2.00416	0.000649112	0.00131979	0	0	0.0532575	-0.0861778	0.192693	6.60839	0.797453	-7.76425	0.434684	0.535591	0	0	-0.0766133	-0.218453	0.0652261	6.60839	-1.12773	-7.62936	0.272967	0.325307	0	0	2154	sp|Q14694|UBP10_HUMAN Ubiquitin carboxyl-terminal hydrolase 10 OS=Homo sapiens OX=9606 GN=USP10 PE=1 SV=2
ENSG00000103197	7249	P49815	TSC2	protein-coding	16	6.4542	6.52185	6.55379	6.73364	6.6692	6.70595	6.88918	6.86332	6.96391	6.08494	6.36785	6.23227	-0.292671	-0.449276	-0.136066	6.58667	-3.90186	-2.29507	0.000904231	0.00178804	0	0	-0.483056	-0.634191	-0.331922	6.58667	-6.67315	4.12945	1.82733e-06	1.07984e-05	0	0	-0.683887	-0.836618	-0.531157	6.58667	-9.3488	9.22802	1.09985e-08	6.08004e-08	0	0	2844	sp|P49815|TSC2_HUMAN Tuberin OS=Homo sapiens OX=9606 GN=TSC2 PE=1 SV=2
ENSG00000103266	10273	Q9UNE7	STUB1	protein-coding	16	5.66089	5.99808	5.79741	6.41971	6.39059	6.1447	6.25352	6.12809	5.77405	5.88743	6.22565	6.2158	0.270884	0.00354807	0.538219	6.07466	2.14232	-6.00502	0.0473601	0.0671447	0	0	-0.225611	-0.475094	0.0238709	6.07466	-1.91197	-6.30467	0.0733591	0.124031	0	0	0.0319906	-0.230137	0.294118	6.07466	0.258029	-8.1701	0.799567	0.830809	0	0	1001	sp|Q9UNE7|CHIP_HUMAN E3 ubiquitin-protein ligase CHIP OS=Homo sapiens OX=9606 GN=STUB1 PE=1 SV=2
ENSG00000103275	7329	A8K503	UBE2I	protein-coding	16	6.8853	6.87134	7.01566	6.67248	6.75446	6.64051	6.50014	6.4955	6.42551	6.8213	6.77737	6.84643	-0.109756	-0.244398	0.0248866	6.7255	-1.70194	-6.86192	0.104478	0.138163	0	0	0.125015	-0.00860983	0.258639	6.7255	1.95331	-6.29186	0.0651162	0.112043	0	0	0.340103	0.200746	0.47946	6.7255	5.0954	0.413929	5.75324e-05	0.000143032	0	0	1598	sp|P63279|UBC9_HUMAN SUMO-conjugating enzyme UBC9 OS=Homo sapiens OX=9606 GN=UBE2I PE=1 SV=1
ENSG00000103342	2935	P15170	GSPT1	protein-coding	16	7.92712	7.92464	8.01864	8.05108	8.08388	8.12506	7.90377	7.871	8.09799	7.96943	8.00166	7.96294	0.0199573	-0.110784	0.150698	7.99477	0.318703	-8.33957	0.753302	0.791139	0	0	-0.108689	-0.236701	0.0193224	7.99477	-1.7727	-6.71723	0.091725	0.149655	0	0	0.0236495	-0.107238	0.154537	7.99477	0.377243	-8.35209	0.710021	0.751018	0	0	2168	sp|P15170|ERF3A_HUMAN Eukaryotic peptide chain release factor GTP-binding subunit ERF3A OS=Homo sapiens OX=9606 GN=GSPT1 PE=1 SV=1
ENSG00000103353	56061	O14562	UBFD1	protein-coding	16	6.46333	6.48274	6.46921	6.73256	6.69735	6.75759	6.6441	6.71837	6.71794	6.31252	6.27861	6.23694	-0.194382	-0.327894	-0.0608705	6.5426	-3.03973	-4.23934	0.00654151	0.010978	0	0	-0.450621	-0.578884	-0.322357	6.5426	-7.3351	5.51714	4.72144e-07	3.24924e-06	0	0	-0.414918	-0.546564	-0.283272	6.5426	-6.58041	3.7567	2.21919e-06	7.30617e-06	0	0	1845	sp|O14562|UBFD1_HUMAN Ubiquitin domain-containing protein UBFD1 OS=Homo sapiens OX=9606 GN=UBFD1 PE=1 SV=2
ENSG00000103363	6923	Q15370	ELOB	protein-coding	16	7.63578	7.52944	7.70249	8.01181	7.77902	8.02502	8.65737	8.41691	8.1465	7.7024	7.86556	7.88525	0.191529	-0.0386428	0.4217	7.94646	1.77029	-6.85165	0.0965585	0.12845	0	0	-0.122414	-0.345462	0.100635	7.94646	-1.1676	-7.53997	0.260809	0.358287	0	0	-0.599062	-0.821255	-0.376869	7.94646	-5.73593	0.910761	3.61969e-05	9.3816e-05	0	0	1140	sp|Q15370|ELOB_HUMAN Elongin-B OS=Homo sapiens OX=9606 GN=ELOB PE=1 SV=1
ENSG00000103415	3163	P30519	HMOX2	protein-coding	16	5.28441	5.56461	5.48465	5.80853	5.78594	5.70943	5.27901	5.36474	4.90028	6.03415	6.08554	6.14219	0.631791	0.431914	0.831668	5.62029	6.59945	3.94978	2.1322e-06	7.06379e-06	0	0	0.315189	0.128543	0.501834	5.62029	3.52574	-2.9541	0.00216004	0.00581725	0	0	0.885913	0.678666	1.09316	5.62029	8.92483	8.61147	2.32428e-08	1.18264e-07	0	0	1006	sp|P30519|HMOX2_HUMAN Heme oxygenase 2 OS=Homo sapiens OX=9606 GN=HMOX2 PE=1 SV=2
ENSG00000103423	9093	B3KM81	DNAJA3	protein-coding	16	6.50221	6.70421	6.70233	6.57047	6.61118	6.42346	7.19198	7.20976	7.04692	6.56399	6.72516	6.75659	0.0353046	-0.131043	0.201652	6.75069	0.44311	-8.15091	0.662508	0.709993	0	0	0.138438	-0.0250424	0.301918	6.75069	1.76802	-6.58214	0.0925245	0.150742	0	0	-0.476699	-0.637741	-0.315657	6.75069	-6.1802	2.82949	5.19867e-06	1.58972e-05	0	0	992	sp|Q96EY1|DNJA3_HUMAN DnaJ homolog subfamily A member 3, mitochondrial OS=Homo sapiens OX=9606 GN=DNAJA3 PE=1 SV=2
ENSG00000103549	9810	A8K6K1	RNF40	protein-coding	16	5.27752	5.64174	5.50253	5.72742	5.69909	5.47827	5.54397	5.55543	5.19955	5.63573	5.98151	5.85481	0.327284	0.0911369	0.563432	5.59146	2.89637	-4.43366	0.00910448	0.0148622	0	0	0.171723	-0.0525468	0.395992	5.59146	1.60018	-6.7187	0.125686	0.195275	0	0	0.364919	0.127003	0.602836	5.59146	3.20541	-3.79168	0.00455911	0.00789611	0	0	2823	sp|O75150|BRE1B_HUMAN E3 ubiquitin-protein ligase BRE1B OS=Homo sapiens OX=9606 GN=RNF40 PE=1 SV=5
ENSG00000103653	1445	A8K3B6	CSK	protein-coding	15	6.97593	7.07821	7.02342	7.09237	7.05455	6.9902	6.19551	6.14542	5.94201	6.72003	6.92735	7.0258	-0.143469	-0.308443	0.0215044	6.76423	-1.81569	-6.69107	0.0846528	0.113893	0	0	-0.162672	-0.324034	-0.00131047	6.76423	-2.1048	-6.05017	0.0483382	0.0868903	0	0	0.782604	0.60488	0.960329	6.76423	9.19373	8.97032	1.44236e-08	7.70426e-08	0	0	2475	sp|P41240|CSK_HUMAN Tyrosine-protein kinase CSK OS=Homo sapiens OX=9606 GN=CSK PE=1 SV=1
ENSG00000103769	8766	P62491	RAB11A	protein-coding	15	7.56266	7.54923	7.59759	7.85947	7.91068	8.05044	6.73223	6.63017	6.88441	7.68207	7.50295	7.51155	-0.000310308	-0.150886	0.150266	7.45612	-0.00430264	-8.35628	0.99661	0.997302	0	0	-0.368942	-0.514543	-0.223341	7.45612	-5.29044	0.918959	3.69979e-05	0.00015703	0	0	0.826111	0.667002	0.98522	7.45612	10.8403	11.7297	9.35453e-10	6.69043e-09	0	0	1134	sp|P62491|RB11A_HUMAN Ras-related protein Rab-11A OS=Homo sapiens OX=9606 GN=RAB11A PE=1 SV=3
ENSG00000104131	8669	O75822	EIF3J	protein-coding	15	6.67623	6.67981	6.72408	6.6926	6.71467	6.78303	6.65233	6.65995	6.56511	6.73811	6.65794	6.67462	-0.00137697	-0.133112	0.130358	6.68487	-0.0218233	-8.25776	0.982808	0.98634	0	0	-0.0363763	-0.164758	0.0920052	6.68487	-0.59158	-7.93586	0.560852	0.650975	0	0	0.064452	-0.0681576	0.197062	6.68487	1.01475	-7.75932	0.322512	0.377177	0	0	1549	sp|O75822|EIF3J_HUMAN Eukaryotic translation initiation factor 3 subunit J OS=Homo sapiens OX=9606 GN=EIF3J PE=1 SV=2
ENSG00000104320	4683	A0A0C4DG07	NBN	protein-coding	8	4.88643	5.03857	5.00551	5.89113	6.03163	6.03703	5.53509	5.47699	5.86994	6.13458	5.96041	5.86892	1.0136	0.794584	1.23261	5.64468	9.66262	10.0039	6.41082e-09	3.84431e-08	1	1	0.00954587	-0.179728	0.19882	5.64468	0.105298	-8.01608	0.917203	0.941423	0	0	0.381771	0.179388	0.584155	5.64468	3.93845	-2.15012	0.000830563	0.00166607	0	0	2186	sp|O60934|NBN_HUMAN Nibrin OS=Homo sapiens OX=9606 GN=NBN PE=1 SV=1
ENSG00000104325	1666	Q16698	DECR1	protein-coding	8	5.54152	5.45387	5.45283	6.11138	6.24218	6.1503	6.09634	6.01741	6.0403	5.66739	5.49985	5.67261	0.138862	-0.0271206	0.304845	5.82883	1.7467	-6.59356	0.0962451	0.128055	0	0	-0.550838	-0.702737	-0.398939	5.82883	-7.57125	6.08099	2.95531e-07	2.14267e-06	0	0	-0.433261	-0.590782	-0.27574	5.82883	-5.7426	2.0006	1.34935e-05	3.79317e-05	0	0	548	sp|Q16698|DECR_HUMAN 2,4-dienoyl-CoA reductase [(3E)-enoyl-CoA-producing], mitochondrial OS=Homo sapiens OX=9606 GN=DECR1 PE=1 SV=1
ENSG00000104388	5862	P61019	RAB2A	protein-coding	8	7.24174	7.25197	7.22349	6.91345	6.92191	6.89673	6.77875	6.84399	6.82563	6.95198	6.80663	6.8876	-0.353174	-0.479054	-0.227294	6.96199	-5.85772	2.12811	1.04758e-05	3.016e-05	0	0	-0.0252628	-0.150963	0.100437	6.96199	-0.419608	-8.04769	0.679307	0.752943	0	0	0.0699562	-0.0595911	0.199504	6.96199	1.12744	-7.66355	0.273084	0.325422	0	0	938	sp|P61019|RAB2A_HUMAN Ras-related protein Rab-2A OS=Homo sapiens OX=9606 GN=RAB2A PE=1 SV=1
ENSG00000104408	3646	P60228	EIF3E	protein-coding	8	9.11872	9.03474	9.19108	8.97788	9.0738	9.0906	9.60533	9.60755	9.88922	9.46949	9.3657	9.36196	0.286606	0.140643	0.432569	9.31551	4.09958	-2.11668	0.000571187	0.00117444	0	0	0.354293	0.210109	0.498477	9.31551	5.13031	0.431162	5.31476e-05	0.000216818	0	0	-0.29479	-0.437267	-0.152313	9.31551	-4.31983	-1.66262	0.000342489	0.000737716	0	0	869	sp|P60228|EIF3E_HUMAN Eukaryotic translation initiation factor 3 subunit E OS=Homo sapiens OX=9606 GN=EIF3E PE=1 SV=1
ENSG00000104412	9694	Q15006	EMC2	protein-coding	8	5.53384	5.40483	5.27185	4.56412	4.59229	4.78753	5.38333	5.27135	5.42391	5.12847	4.99142	4.9187	-0.374819	-0.569666	-0.179972	5.10597	-4.01628	-1.83937	0.000693162	0.00139966	0	0	0.379069	0.17505	0.583087	5.10597	3.87922	-1.94904	0.000953024	0.00283546	0	0	-0.334069	-0.530285	-0.137853	5.10597	-3.55467	-2.92764	0.00202068	0.00375272	0	0	1398	sp|Q15006|EMC2_HUMAN ER membrane protein complex subunit 2 OS=Homo sapiens OX=9606 GN=EMC2 PE=1 SV=1
ENSG00000104442	55156	Q9NVT9	ARMC1	protein-coding	8	5.7043	5.61973	5.68319	5.43273	5.39827	5.54777	5.34318	5.39081	5.78076	5.79195	5.68489	5.62353	0.0380143	-0.159069	0.235098	5.58342	0.402711	-8.02373	0.691492	0.736523	0	0	0.249108	0.054766	0.44345	5.58342	2.6762	-4.7514	0.0146257	0.031027	0	0	0.21603	0.0149574	0.417103	5.58342	2.24315	-5.77119	0.0365407	0.0532537	0	0	2966	sp|Q9NVT9|ARMC1_HUMAN Armadillo repeat-containing protein 1 OS=Homo sapiens OX=9606 GN=ARMC1 PE=1 SV=1
ENSG00000104472	54108	Q9NRG0	CHRAC1	protein-coding	8	4.75719	4.7578	4.87665	5.2089	5.12083	5.17202	5.05292	5.07633	5.27512	5.81606	5.72046	5.66916	0.93992	0.757605	1.12223	5.20862	10.7638	11.9069	1.05512e-09	7.74197e-09	0	0	0.573685	0.407672	0.739698	5.20862	7.21486	5.42102	6.01079e-07	4.03665e-06	0	0	0.613799	0.439426	0.788171	5.20862	7.34929	5.55638	4.58938e-07	1.73763e-06	0	0	2363	sp|Q9NRG0|CHRC1_HUMAN Chromatin accessibility complex protein 1 OS=Homo sapiens OX=9606 GN=CHRAC1 PE=1 SV=1
ENSG00000104517	51366	O95071	UBR5	protein-coding	8	6.81576	6.51739	6.64648	6.75452	6.8117	6.81745	6.81528	6.91082	7.30304	7.12306	7.25909	7.10755	0.506263	0.299977	0.71255	6.90685	5.14029	0.401904	6.00327e-05	0.000148921	0	0	0.366259	0.166807	0.565711	6.90685	3.84619	-2.40685	0.00110605	0.00322893	0	0	0.16138	-0.0401681	0.362929	6.90685	1.67707	-6.95817	0.110073	0.144704	0	0	2927	sp|O95071|UBR5_HUMAN E3 ubiquitin-protein ligase UBR5 OS=Homo sapiens OX=9606 GN=UBR5 PE=1 SV=2
ENSG00000104529	1936	B2RAR6	EEF1D	protein-coding	8	7.01438	7.15772	7.13124	6.95984	6.7749	6.84475	7.49003	7.45263	6.74648	7.09915	7.26813	7.29389	0.111807	-0.23274	0.456354	7.10276	0.714613	-8.04069	0.4898	0.545792	0	0	0.356628	0.014485	0.698772	7.10276	2.29539	-5.80913	0.0424711	0.077755	0	0	-0.0302719	-0.372548	0.312004	7.10276	-0.194766	-8.33373	0.849142	0.87254	0	0	333	sp|P29692|EF1D_HUMAN Elongation factor 1-delta OS=Homo sapiens OX=9606 GN=EEF1D PE=1 SV=5
ENSG00000104611	63898	Q9H788	SH2D4A	protein-coding	8	5.3427	5.37228	5.48465	6.00635	5.90972	5.98055	3.94417	3.84722	4.02555	4.76856	4.86995	4.96071	-0.544002	-0.722136	-0.365868	5.0427	-6.37603	3.56167	3.41879e-06	1.08608e-05	0	0	-1.10527	-1.27087	-0.93968	5.0427	-13.9355	16.6527	1.14396e-11	2.98693e-10	-1	-1	0.927389	0.706403	1.14837	5.0427	8.76184	8.56083	3.11746e-08	1.54886e-07	0	0	2863	sp|Q9H788|SH24A_HUMAN SH2 domain-containing protein 4A OS=Homo sapiens OX=9606 GN=SH2D4A PE=1 SV=1
ENSG00000104687	2936	P00390	GSR	protein-coding	8	6.19168	6.28535	6.51469	7.05875	7.09101	7.07309	7.54268	7.58625	7.5561	7.45575	7.33933	7.41285	1.06874	0.915691	1.22179	7.09229	14.5794	17.2183	5.06028e-12	7.17998e-11	1	1	0.330572	0.18909	0.472054	7.09229	4.87824	0.0155831	9.44289e-05	0.000362725	0	0	-0.156825	-0.297435	-0.0162146	7.09229	-2.3286	-5.86694	0.0306387	0.0453358	0	0	879	sp|P00390|GSHR_HUMAN Glutathione reductase, mitochondrial OS=Homo sapiens OX=9606 GN=GSR PE=1 SV=2
ENSG00000104695	5516	A0A140VJS0	PPP2CB	protein-coding	8	6.72257	6.79726	6.7342	6.47561	6.40164	6.60562	6.12622	6.08982	6.17112	6.59092	6.38696	6.55817	-0.235004	-0.386206	-0.0838017	6.47167	-3.245	-3.82257	0.00411084	0.00715177	0	0	0.02619	-0.124053	0.176433	6.47167	0.363946	-8.02289	0.719771	0.786517	0	0	0.390215	0.23118	0.54925	6.47167	5.12281	0.521568	5.40607e-05	0.000135186	0	0	2020.1	sp|P62714|PP2AB_HUMAN Serine/threonine-protein phosphatase 2A catalytic subunit beta isoform OS=Homo sapiens OX=9606 GN=PPP2CB PE=1 SV=1
ENSG00000104763	427	A8K0B6	ASAH1	protein-coding	8	6.46938	6.39716	6.49101	7.28246	7.32556	7.37906	6.72117	6.75145	7.01386	6.84102	6.57152	6.65847	0.246257	0.0703445	0.422169	6.82518	2.92273	-4.51451	0.00849905	0.0139761	0	0	-0.63007	-0.793075	-0.467065	6.82518	-8.07024	6.94052	1.12551e-07	9.09645e-07	0	0	-0.123669	-0.295102	0.0477639	6.82518	-1.50614	-7.17342	0.147881	0.188466	0	0	1819	sp|Q13510|ASAH1_HUMAN Acid ceramidase OS=Homo sapiens OX=9606 GN=ASAH1 PE=1 SV=5
ENSG00000104774	4125	O00754	MAN2B1	protein-coding	19	5.97345	6.09502	6.07436	6.14015	6.03793	5.96369	6.7041	6.65995	6.33158	6.14788	6.22388	6.26312	0.157588	-0.0289303	0.344106	6.21793	1.764	-6.66199	0.093216	0.124348	0	0	0.159645	-0.0215514	0.340842	6.21793	1.83951	-6.4029	0.0809419	0.134569	0	0	-0.366107	-0.545436	-0.186777	6.21793	-4.2624	-1.49382	0.000391318	0.000834162	0	0	967	sp|O00754|MA2B1_HUMAN Lysosomal alpha-mannosidase OS=Homo sapiens OX=9606 GN=MAN2B1 PE=1 SV=3
ENSG00000104805	4924	A8K7Q1	NUCB1	protein-coding	19	6.77969	6.8864	6.94115	6.4859	6.3998	6.38442	8.04317	7.96157	7.69127	6.89379	7.09501	7.0276	0.127979	-0.0501013	0.306059	7.04915	1.50044	-7.16781	0.149338	0.190568	0	0	0.576425	0.397176	0.755673	7.04915	6.71404	4.19011	1.67792e-06	9.99748e-06	0	0	-0.904013	-1.07229	-0.73574	7.04915	-11.2165	12.2962	5.22065e-10	4.01077e-09	0	0	574	sp|Q02818|NUCB1_HUMAN Nucleobindin-1 OS=Homo sapiens OX=9606 GN=NUCB1 PE=1 SV=4
ENSG00000104824	3191	P14866	HNRNPL	protein-coding	19	6.43887	6.53146	6.35168	7.3239	7.14239	7.09985	7.16968	7.18716	7.18161	7.30699	7.25736	7.33694	0.860606	0.711257	1.00996	7.02732	12.0309	13.6591	1.55045e-10	1.41143e-09	0	0	0.111637	-0.0269538	0.250227	7.02732	1.68179	-6.78945	0.108377	0.172361	0	0	0.121726	-0.0200334	0.263486	7.02732	1.79279	-6.79166	0.0883588	0.118698	0	0	403	sp|P14866|HNRPL_HUMAN Heterogeneous nuclear ribonucleoprotein L OS=Homo sapiens OX=9606 GN=HNRNPL PE=1 SV=2
ENSG00000104852	6625	P08621	SNRNP70	protein-coding	19	7.02469	7.26976	6.96874	7.58445	7.46428	7.33141	8.18265	8.20805	7.15282	7.39715	7.56577	7.64345	0.441385	-0.157543	1.04031	7.48277	1.6827	-6.96116	0.128776	0.166786	0	0	0.0691051	-0.50544	0.64365	7.48277	0.274631	-8.15964	0.790169	0.842815	0	0	-0.336011	-0.910311	0.23829	7.48277	-1.33591	-7.49793	0.216303	0.265052	0	0	266	sp|P08621|RU17_HUMAN U1 small nuclear ribonucleoprotein 70 kDa OS=Homo sapiens OX=9606 GN=SNRNP70 PE=1 SV=2
ENSG00000104853	1209	O96005	CLPTM1	protein-coding	19	6.94659	6.93066	7.04594	8.00423	8.11925	7.96011	7.65797	7.71467	7.78055	7.1886	7.37485	7.31796	0.313936	0.16745	0.460422	7.50345	4.47448	-1.05415	0.00023933	0.000526899	0	0	-0.740019	-0.876299	-0.60374	7.50345	-11.3373	12.6384	4.34245e-10	6.78733e-09	0	0	-0.42658	-0.566998	-0.286163	7.50345	-6.34275	3.1239	3.66994e-06	1.15636e-05	0	0	2662	sp|O96005|CLPT1_HUMAN Putative lipid scramblase CLPTM1 OS=Homo sapiens OX=9606 GN=CLPTM1 PE=1 SV=1
ENSG00000104897	8175	Q05DF2	SF3A2	protein-coding	19	6.5372	6.7644	6.63572	5.72308	5.84736	5.50909	6.37796	6.32431	5.58584	5.82617	5.93899	6.00473	-0.731515	-1.082	-0.381025	6.08957	-4.55598	-1.71739	0.000687797	0.00138991	0	0	0.218204	-0.148418	0.584827	6.08957	1.29921	-7.13917	0.218683	0.311011	0	0	-0.201742	-0.567553	0.164068	6.08957	-1.20386	-7.4559	0.252238	0.30334	0	0	2356	sp|Q15428|SF3A2_HUMAN Splicing factor 3A subunit 2 OS=Homo sapiens OX=9606 GN=SF3A2 PE=1 SV=2
ENSG00000104969	6449	O43765	SGTA	protein-coding	19	6.75843	6.91097	6.85333	6.96122	6.99381	7.04632	7.28057	7.19551	7.12871	6.97195	7.11281	7.05033	0.197802	0.0571956	0.338408	7.022	2.93713	-4.53037	0.00823072	0.0135686	0	0	0.0418333	-0.0942846	0.177951	7.022	0.641659	-7.93973	0.528482	0.62182	0	0	-0.162496	-0.300034	-0.0249587	7.022	-2.46672	-5.55969	0.0229329	0.0348846	0	0	672	sp|O43765|SGTA_HUMAN Small glutamine-rich tetratricopeptide repeat-containing protein alpha OS=Homo sapiens OX=9606 GN=SGTA PE=1 SV=1
ENSG00000104980	10469	O43615	TIMM44	protein-coding	19	5.74975	5.82127	5.80223	6.27525	6.30169	6.15588	6.40014	6.39363	6.08704	5.84971	5.77344	5.88884	0.0460565	-0.135035	0.227148	6.04157	0.530994	-7.98335	0.601352	0.652751	0	0	-0.407636	-0.577428	-0.237844	6.04157	-5.01249	0.469368	6.94817e-05	0.000275442	0	0	-0.463455	-0.637227	-0.289683	6.04157	-5.56834	1.57047	1.98525e-05	5.39324e-05	0	0	1137	sp|O43615|TIM44_HUMAN Mitochondrial import inner membrane translocase subunit TIM44 OS=Homo sapiens OX=9606 GN=TIMM44 PE=1 SV=2
ENSG00000105063	22870	Q9UPN7	PPP6R1	protein-coding	19	6.83853	7.04453	7.09389	7.55484	7.55637	7.48511	7.28278	7.16656	6.95059	6.93707	7.22764	7.09689	0.0825752	-0.101968	0.267119	7.18623	0.934218	-7.85107	0.361489	0.418927	0	0	-0.45287	-0.628545	-0.277195	7.18623	-5.38221	1.16943	3.00963e-05	0.000130291	0	0	-0.0594817	-0.242644	0.12368	7.18623	-0.678024	-8.10324	0.505634	0.560248	0	0	2408	sp|Q9UPN7|PP6R1_HUMAN Serine/threonine-protein phosphatase 6 regulatory subunit 1 OS=Homo sapiens OX=9606 GN=PPP6R1 PE=1 SV=5
ENSG00000105127	10270	O43823	AKAP8	protein-coding	19	4.6688	4.78773	4.77491	5.21818	5.13854	5.17202	5.10587	5.20678	4.59633	5.25783	5.30772	5.32035	0.544071	0.307546	0.780596	5.04626	4.80259	0.045228	0.000112313	0.000263673	0	0	0.11706	-0.0976502	0.331769	5.04626	1.13829	-7.23771	0.268638	0.366754	0	0	0.298466	0.0685869	0.528345	5.04626	2.71077	-4.75117	0.0135647	0.0215357	0	0	1632	sp|O43823|AKAP8_HUMAN A-kinase anchor protein 8 OS=Homo sapiens OX=9606 GN=AKAP8 PE=1 SV=1
ENSG00000105171	10775	O95707	POP4	protein-coding	19	4.03662	4.38294	4.41479	4.65122	4.67351	4.62552	4.03938	4.05712	4.04797	4.93257	4.56909	4.9187	0.526481	0.283159	0.769803	4.44578	4.5175	-0.509825	0.000216659	0.000480591	0	0	0.170525	-0.0488141	0.389864	4.44578	1.62319	-6.49545	0.120424	0.188305	0	0	0.773689	0.519139	1.02824	4.44578	6.34587	3.6506	3.64554e-06	1.14936e-05	0	0	2233	sp|O95707|RPP29_HUMAN Ribonuclease P protein subunit p29 OS=Homo sapiens OX=9606 GN=POP4 PE=1 SV=2
ENSG00000105176	8725	O94763	URI1	protein-coding	19	6.6175	6.61243	6.72217	6.42306	6.39858	6.49486	6.84014	6.91812	7.084	6.43361	6.16239	6.43215	-0.302383	-0.474103	-0.130662	6.59492	-3.67649	-2.83084	0.00152491	0.00287718	0	0	-0.0876606	-0.257763	0.0824418	6.59492	-1.07595	-7.48739	0.294936	0.394549	0	0	-0.592887	-0.761552	-0.424222	6.59492	-7.33911	5.33812	4.68376e-07	1.77209e-06	0	0	2202	sp|O94763|RMP_HUMAN Unconventional prefoldin RPB5 interactor 1 OS=Homo sapiens OX=9606 GN=URI1 PE=1 SV=3
ENSG00000105185	9141	O14737	PDCD5	protein-coding	19	5.17017	5.14838	5.39339	5.82584	5.79435	5.65666	6.4292	6.24525	6.01919	6.50994	6.02382	6.42876	1.09263	0.820079	1.36517	5.88708	8.45458	6.75433	1.63591e-07	6.9214e-07	1	1	0.57235	0.324753	0.819947	5.88708	4.87503	-0.154304	0.000140271	0.000517133	0	0	0.0937006	-0.151871	0.339273	5.88708	0.804683	-7.89777	0.432052	0.488429	0	0	892	sp|O14737|PDCD5_HUMAN Programmed cell death protein 5 OS=Homo sapiens OX=9606 GN=PDCD5 PE=1 SV=3
ENSG00000105202	2091	P22087	FBL	protein-coding	19	6.87394	6.99621	7.02084	7.7504	7.77925	7.7556	7.9772	7.98743	7.71027	7.50848	7.51095	7.58084	0.566204	0.412991	0.719417	7.53762	7.71567	6.07604	2.22723e-07	9.09545e-07	0	0	-0.229075	-0.37285	-0.0852996	7.53762	-3.32652	-3.60462	0.00341298	0.0086728	0	0	-0.363633	-0.509013	-0.218253	7.53762	-5.22223	0.584612	4.31577e-05	0.000110235	0	0	359	sp|P22087|FBRL_HUMAN rRNA 2'-O-methyltransferase fibrillarin OS=Homo sapiens OX=9606 GN=FBL PE=1 SV=2
ENSG00000105220	2821	P06744	GPI	protein-coding	19	8.15976	8.14175	8.26499	9.61658	9.59647	9.59869	9.61484	9.60346	9.51313	8.88782	8.9779	8.88976	0.727465	0.610532	0.844398	9.0721	12.9889	14.9057	4.02146e-11	4.29489e-10	0	0	-0.686869	-0.795358	-0.57838	9.0721	-13.2186	15.3126	2.94471e-11	6.58261e-10	0	0	-0.661603	-0.771869	-0.551337	9.0721	-12.5272	14.1523	7.62876e-11	7.3189e-10	0	0	109	sp|P06744|G6PI_HUMAN Glucose-6-phosphate isomerase OS=Homo sapiens OX=9606 GN=GPI PE=1 SV=4
ENSG00000105254	1155	Q99426	TBCB	protein-coding	19	4.67928	4.78278	4.9172	6.34117	6.32056	6.2176	6.17755	6.09081	6.14796	5.98474	6.08164	6.18552	1.27863	1.09218	1.46508	5.82723	14.318	17.0781	7.02082e-12	9.47004e-11	1	1	-0.215758	-0.368792	-0.0627233	5.82723	-2.94357	-4.28173	0.00811334	0.0186685	0	0	-0.0591132	-0.218394	0.100167	5.82723	-0.774852	-7.90077	0.447617	0.503713	0	0	943	sp|Q99426|TBCB_HUMAN Tubulin-folding cofactor B OS=Homo sapiens OX=9606 GN=TBCB PE=1 SV=2
ENSG00000105323	11100	B7Z4B8	HNRNPUL1	protein-coding	19	7.81833	7.99474	7.90171	8.46192	8.52873	8.3354	8.54535	8.60942	8.2489	7.95124	8.17972	8.20839	0.200788	0.0120493	0.389526	8.23199	2.23144	-6.07367	0.0383007	0.0553959	0	0	-0.336126	-0.517771	-0.154482	8.23199	-3.88141	-2.4701	0.00105502	0.00310223	0	0	-0.365295	-0.549551	-0.181039	8.23199	-4.15845	-2.0303	0.000565549	0.00117445	0	0	953	sp|Q9BUJ2|HNRL1_HUMAN Heterogeneous nuclear ribonucleoprotein U-like protein 1 OS=Homo sapiens OX=9606 GN=HNRNPUL1 PE=1 SV=2
ENSG00000105355	10226	A0A140VJN8	PLIN3	protein-coding	19	6.92913	6.90529	6.85681	7.36731	7.36057	7.22801	6.61489	6.64581	6.61099	7.40753	7.48459	7.49019	0.562902	0.433332	0.692471	7.07509	9.0704	8.69023	1.79319e-08	9.61444e-08	0	0	0.138539	0.0149665	0.262111	7.07509	2.34071	-5.6534	0.0298774	0.057453	0	0	0.8344	0.701907	0.966894	7.07509	13.1485	15.238	3.23677e-11	3.48503e-10	0	0	190	sp|O60664|PLIN3_HUMAN Perilipin-3 OS=Homo sapiens OX=9606 GN=PLIN3 PE=1 SV=3
ENSG00000105364	51073	A0A024R7C5	MRPL4	protein-coding	19	5.4849	5.83208	5.75579	6.24907	6.21183	6.01879	6.39851	6.34695	5.90259	6.05517	6.14939	6.10265	0.398309	0.16069	0.635927	6.04231	3.51091	-3.15095	0.00236607	0.00430192	0	0	-0.0640136	-0.285312	0.157285	6.04231	-0.605863	-7.85135	0.551849	0.64324	0	0	-0.130606	-0.357383	0.0961713	6.04231	-1.20627	-7.48137	0.242672	0.293216	0	0	1946	sp|Q9BYD3|RM04_HUMAN 39S ribosomal protein L4, mitochondrial OS=Homo sapiens OX=9606 GN=MRPL4 PE=1 SV=1
ENSG00000105393	29086	A0A024R7L2	BABAM1	protein-coding	19	4.15147	3.91182	4.01488	3.90509	3.83157	4.08604	4.36757	4.28619	3.76647	4.12203	4.44697	4.41061	0.288754	-0.00456102	0.58207	4.10839	2.05537	-5.76203	0.0533265	0.0748602	0	0	0.373186	0.092271	0.6541	4.10839	2.77363	-4.24316	0.0118205	0.0257907	0	0	0.136325	-0.152514	0.425164	4.10839	0.985409	-7.32217	0.336358	0.391606	0	0	2026	sp|Q9NWV8|BABA1_HUMAN BRISC and BRCA1-A complex member 1 OS=Homo sapiens OX=9606 GN=BABAM1 PE=1 SV=1
ENSG00000105401	11140	A0A024R7B7	CDC37	protein-coding	19	6.95739	7.25599	7.08502	7.73215	7.60575	7.55077	7.57842	7.47451	6.73789	7.47239	7.50149	7.53196	0.397135	0.0048821	0.789389	7.37365	2.25809	-6.06216	0.047705	0.0675913	0	0	-0.129277	-0.502963	0.244409	7.37365	-0.771586	-7.88994	0.458331	0.557062	0	0	0.219981	-0.168755	0.608717	7.37365	1.26212	-7.55659	0.23575	0.286095	0	0	518	sp|Q16543|CDC37_HUMAN Hsp90 co-chaperone Cdc37 OS=Homo sapiens OX=9606 GN=CDC37 PE=1 SV=1
ENSG00000105402	8775	A0A024R0R9	NAPA	protein-coding	19	5.44451	5.57323	5.59707	6.38853	6.48879	6.46073	6.23261	6.06676	6.37766	5.68178	5.80575	5.79695	0.213272	0.0310911	0.395453	5.99286	2.44415	-5.36034	0.0240539	0.0361836	0	0	-0.689916	-0.85439	-0.525442	5.99286	-8.75783	8.36672	3.1402e-08	2.90029e-07	0	0	-0.462294	-0.633616	-0.290973	5.99286	-5.63384	1.72985	1.71637e-05	4.72353e-05	0	0	918	sp|P54920|SNAA_HUMAN Alpha-soluble NSF attachment protein OS=Homo sapiens OX=9606 GN=NAPA PE=1 SV=3
ENSG00000105447	83743	Q9BQ67	GRWD1	protein-coding	19	5.33167	5.43823	5.41715	6.78764	6.89221	6.87661	6.10837	6.15781	6.12047	6.62316	6.66774	6.76092	1.28256	1.12844	1.43668	6.26516	17.3745	20.6588	2.02196e-13	4.43852e-12	1	1	-0.170581	-0.302137	-0.0390256	6.26516	-2.70719	-4.8542	0.013671	0.0293157	0	0	0.55232	0.409744	0.694896	6.26516	8.08802	6.88545	1.08812e-07	4.76133e-07	0	0	2755	sp|Q9BQ67|GRWD1_HUMAN Glutamate-rich WD repeat-containing protein 1 OS=Homo sapiens OX=9606 GN=GRWD1 PE=1 SV=1
ENSG00000105519	828	K7EL21	CAPS	protein-coding	19	6.78778	6.92842	6.87408	1.73229	2.43038	1.93642	2.11086	2.58183	1.94724	1.2573	1.09283	1.43385	-5.59962	-6.02639	-5.17286	3.09277	-27.395	28.9677	3.6134e-17	3.27299e-15	-1	-1	-0.784665	-1.31454	-0.25479	3.09277	-3.09178	-2.84023	0.00581803	0.0138908	0	0	-0.971956	-1.5155	-0.428409	3.09277	-3.73342	-1.57148	0.00133655	0.00257482	0	0	421	sp|Q13938|CAYP1_HUMAN Calcyphosin OS=Homo sapiens OX=9606 GN=CAPS PE=1 SV=2
ENSG00000105568	5518	A8K7B7	PPP2R1A	protein-coding	19	8.03373	8.04465	8.01579	8.84475	8.75165	8.81326	8.93836	8.90171	8.93461	8.20757	8.33902	8.3545	0.265989	0.146424	0.385555	8.51497	4.64467	-0.757425	0.000161526	0.000367768	0	0	-0.505368	-0.619403	-0.391333	8.51497	-9.25266	9.04131	1.30072e-08	1.33604e-07	0	0	-0.627337	-0.742533	-0.512141	8.51497	-11.37	12.4433	4.13221e-10	3.24858e-09	0	0	418	sp|P30153|2AAA_HUMAN Serine/threonine-protein phosphatase 2A 65 kDa regulatory subunit A alpha isoform OS=Homo sapiens OX=9606 GN=PPP2R1A PE=1 SV=4
ENSG00000105607	2639	A0A024R7F9	GCDH	protein-coding	19	3.96419	4.24592	4.03549	4.1511	4.33759	4.03047	4.56376	4.42195	4.3207	4.50118	4.79565	4.55723	0.514215	0.263082	0.765349	4.3271	4.27501	-1.02582	0.000380022	0.000808236	0	0	0.42194	0.188178	0.655702	4.3271	3.76855	-2.10577	0.00123205	0.00355032	0	0	0.160568	-0.07714	0.398276	4.3271	1.4103	-6.9006	0.174027	0.217949	0	0	2159	sp|Q92947|GCDH_HUMAN Glutaryl-CoA dehydrogenase, mitochondrial OS=Homo sapiens OX=9606 GN=GCDH PE=1 SV=1
ENSG00000105612	1777	A0A024R7F4	DNASE2	protein-coding	19	6.15084	6.16605	6.21561	5.71545	5.76899	5.74192	5.83803	5.92231	5.61428	5.58391	5.85001	5.79061	-0.44765	-0.624623	-0.270676	5.86317	-5.28114	0.963195	3.77819e-05	9.73032e-05	0	0	-0.0115386	-0.189688	0.166611	5.86317	-0.135228	-7.97495	0.893802	0.924002	0	0	-0.0698407	-0.253261	0.11358	5.86317	-0.794984	-7.82955	0.436086	0.492484	0	0	2128	sp|O00115|DNS2A_HUMAN Deoxyribonuclease-2-alpha OS=Homo sapiens OX=9606 GN=DNASE2 PE=1 SV=2
ENSG00000105617	79165	Q96BZ8	LENG1	protein-coding	19	2.69141	3.1163	2.4382	1.91083	1.80409	1.29418	3.06634	2.89582	1.43777	1.57752	1.77284	1.7273	-1.07585	-1.74735	-0.404343	2.14438	-3.37439	-2.58247	0.00350925	0.00618322	-1	-1	-0.0144665	-0.764861	0.735928	2.14438	-0.0406039	-6.90389	0.968074	0.977884	0	0	-0.881761	-1.5826	-0.180923	2.14438	-2.64988	-4.07453	0.0166182	0.0259746	0	0	2539	sp|Q96BZ8|LENG1_HUMAN Leukocyte receptor cluster member 1 OS=Homo sapiens OX=9606 GN=LENG1 PE=1 SV=2
ENSG00000105618	26121	Q8WWY3	PRPF31	protein-coding	19	4.44553	4.82187	4.59777	5.83893	5.75757	5.84331	5.73708	5.62159	5.42391	5.55556	5.67715	5.63654	0.985374	0.770709	1.20004	5.41307	9.5838	9.93141	7.33347e-09	4.34986e-08	0	0	-0.19349	-0.372904	-0.0140767	5.41307	-2.25165	-5.61344	0.0359099	0.0673932	0	0	0.0148983	-0.174493	0.20429	5.41307	0.164239	-8.11329	0.871215	0.891291	0	0	1416	sp|Q8WWY3|PRP31_HUMAN U4/U6 small nuclear ribonucleoprotein Prp31 OS=Homo sapiens OX=9606 GN=PRPF31 PE=1 SV=2
ENSG00000105640	6142	Q02543	RPL18A	protein-coding	19	10.2773	10.402	10.4202	10.5044	10.4771	10.3745	11.4266	11.2079	11.0302	10.2597	10.385	10.5456	0.0244023	-0.17068	0.219484	10.6092	0.267654	-8.55529	0.792771	0.824992	0	0	-0.060201	-0.251695	0.131293	10.6092	-0.672679	-8.20799	0.511831	0.606415	0	0	-0.832976	-1.02144	-0.644517	10.6092	-9.45745	6.51513	1.49843e-07	6.32285e-07	0	0	878	sp|Q02543|RL18A_HUMAN 60S ribosomal protein L18a OS=Homo sapiens OX=9606 GN=RPL18A PE=1 SV=2
ENSG00000105669	11316	M0QXB4	COPE	protein-coding	19	6.68146	6.78742	6.73546	6.7108	6.48649	6.69514	6.72833	6.67196	6.46769	6.42604	6.63881	6.60408	-0.187107	-0.360499	-0.0137146	6.63614	-2.25298	-5.88203	0.0358121	0.0520387	0	0	-0.0783715	-0.248947	0.0922045	6.63614	-0.959263	-7.63167	0.349039	0.451106	0	0	-0.0792192	-0.254288	0.09585	6.63614	-0.944753	-7.82016	0.356216	0.411882	0	0	1945	sp|O14579|COPE_HUMAN Coatomer subunit epsilon OS=Homo sapiens OX=9606 GN=COPE PE=1 SV=3
ENSG00000105698	7392	Q15853	USF2	protein-coding	19	6.56101	6.76816	6.74174	7.46249	7.45812	7.28763	7.50413	7.45341	6.88674	6.37532	6.37185	6.36619	-0.32361	-0.601497	-0.0457235	6.9364	-2.49175	-5.48124	0.0255056	0.0381898	0	0	-1.03353	-1.2954	-0.771651	6.9364	-8.44455	5.55468	6.02611e-07	4.04429e-06	-1	-1	-0.9232	-1.19155	-0.654848	6.9364	-7.36106	3.68019	3.05669e-06	9.7692e-06	0	0	2072	sp|Q15853|USF2_HUMAN Upstream stimulatory factor 2 OS=Homo sapiens OX=9606 GN=USF2 PE=1 SV=1
ENSG00000105701	23770	A0A024R7P2	FKBP8	protein-coding	19	7.66155	7.78942	7.78484	8.05691	7.96484	7.89964	8.36329	8.31189	7.94631	7.61079	7.67407	7.72909	-0.0779871	-0.258004	0.10203	7.89939	-0.90536	-7.94813	0.37636	0.433687	0	0	-0.305088	-0.480469	-0.129708	7.89939	-3.63543	-2.93392	0.0017088	0.00472814	0	0	-0.54402	-0.720452	-0.367588	7.89939	-6.4439	3.24529	3.17503e-06	1.01087e-05	0	0	2480	sp|Q14318|FKBP8_HUMAN Peptidyl-prolyl cis-trans isomerase FKBP8 OS=Homo sapiens OX=9606 GN=FKBP8 PE=1 SV=2
ENSG00000105705	57794	Q8IWZ8	SUGP1	protein-coding	19	4.36126	4.56965	4.25173	4.92884	4.94075	4.52569	4.59828	4.72062	4.73401	4.79379	4.86087	4.66974	0.378338	0.126316	0.630359	4.66294	3.13429	-3.69028	0.00528524	0.00901289	0	0	-0.0354496	-0.263206	0.192307	4.66294	-0.324966	-7.75107	0.748629	0.810009	0	0	0.093096	-0.149034	0.335226	4.66294	0.802748	-7.61308	0.431688	0.488144	0	0	1252	sp|Q8IWZ8|SUGP1_HUMAN SURP and G-patch domain-containing protein 1 OS=Homo sapiens OX=9606 GN=SUGP1 PE=1 SV=2
ENSG00000105723	2931	A0A024R0L5	GSK3A	protein-coding	X	5.55675	5.73686	5.72439	6.54426	6.60004	6.4779	6.25262	6.13389	6.08975	5.95215	6.03396	6.18068	0.372416	0.198552	0.54628	6.10694	4.47214	-0.886817	0.000240629	0.000529465	0	0	-0.491756	-0.649434	-0.334077	6.10694	-6.51141	3.80196	2.56622e-06	1.4582e-05	0	0	-0.110896	-0.27733	0.0555391	6.10694	-1.39113	-7.24195	0.179681	0.224251	0	0	2730	sp|P49840|GSK3A_HUMAN Glycogen synthase kinase-3 alpha OS=Homo sapiens OX=9606 GN=GSK3A PE=1 SV=2
ENSG00000105738	23094	B2RWP0	SIPA1L3	protein-coding	19	5.53191	5.70845	5.57612	6.52195	6.55788	6.54459	6.48254	6.46208	6.35424	6.3202	6.4744	6.34182	0.765677	0.606796	0.924557	6.23968	10.0617	10.6054	3.2815e-09	2.11934e-08	0	0	-0.166922	-0.309329	-0.0245151	6.23968	-2.44726	-5.34214	0.0238966	0.0473422	0	0	-0.0614981	-0.208819	0.0858231	6.23968	-0.871553	-7.86236	0.393938	0.450406	0	0	1806	sp|O60292|SI1L3_HUMAN Signal-induced proliferation-associated 1-like protein 3 OS=Homo sapiens OX=9606 GN=SIPA1L3 PE=1 SV=3
ENSG00000105755	23474	A0A0S2Z580	ETHE1	protein-coding	19	4.83424	4.90614	4.7626	5.22433	4.99199	5.30007	5.88423	5.8193	5.91788	4.98248	5.05052	5.0341	0.184854	-0.0144801	0.384188	5.22566	1.93617	-6.15596	0.0673092	0.0924838	0	0	-0.146185	-0.330286	0.0379169	5.22566	-1.65784	-6.52059	0.113171	0.178739	0	0	-0.852544	-1.03133	-0.67376	5.22566	-9.95603	10.4627	3.91116e-09	2.39059e-08	0	0	1640	sp|O95571|ETHE1_HUMAN Persulfide dioxygenase ETHE1, mitochondrial OS=Homo sapiens OX=9606 GN=ETHE1 PE=1 SV=2
ENSG00000105819	9512	B3KM34	PMPCB	protein-coding	7	6.43372	6.40684	6.47827	6.31545	6.16794	6.18252	6.48254	6.4955	6.5137	6.23715	6.057	6.11201	-0.298341	-0.446565	-0.150117	6.32355	-4.20235	-1.58681	0.000449861	0.00094335	0	0	-0.0803805	-0.227181	0.0664204	6.32355	-1.14319	-7.38517	0.266646	0.364505	0	0	-0.35502	-0.502883	-0.207157	6.32355	-5.01291	0.261204	6.94155e-05	0.000169753	0	0	1081	sp|O75439|MPPB_HUMAN Mitochondrial-processing peptidase subunit beta OS=Homo sapiens OX=9606 GN=PMPCB PE=1 SV=2
ENSG00000105879	79872	Q75N03	CBLL1	protein-coding	7	4.90441	4.83148	4.85594	4.75053	4.56417	4.75116	4.66765	4.75866	4.92168	4.50657	4.22433	4.12172	-0.55624	-0.787043	-0.325438	4.65486	-5.03176	0.654266	6.64973e-05	0.000163626	0	0	-0.378613	-0.605014	-0.152213	4.65486	-3.49153	-2.76278	0.00233716	0.00623502	0	0	-0.468069	-0.701706	-0.234431	4.65486	-4.18277	-1.3389	0.000470793	0.000989208	0	0	2025	sp|Q75N03|HAKAI_HUMAN E3 ubiquitin-protein ligase Hakai OS=Homo sapiens OX=9606 GN=CBLL1 PE=1 SV=1
ENSG00000105887	136319	P58546	MTPN	protein-coding	7	8.01006	8.00937	8.01527	7.94022	7.91989	7.99915	7.68063	7.71079	8.04048	8.06382	7.92722	7.92606	-0.0361379	-0.192928	0.120653	7.93691	-0.481216	-8.27418	0.635659	0.685204	0	0	0.0231852	-0.131585	0.177956	7.93691	0.312766	-8.19093	0.757742	0.817192	0	0	0.171185	0.0126814	0.329688	7.93691	2.25488	-6.04386	0.0356728	0.0520893	0	0	2133	sp|P58546|MTPN_HUMAN Myotrophin OS=Homo sapiens OX=9606 GN=MTPN PE=1 SV=2
ENSG00000105939	56829	Q7Z2W4	ZC3HAV1	protein-coding	7	5.9777	5.71236	5.78286	6.16836	6.37636	6.4816	5.15114	5.3713	5.71925	5.9329	6.0904	5.92883	0.16258	-0.0700327	0.395192	5.89109	1.46267	-7.07728	0.159869	0.202588	0	0	-0.360327	-0.577437	-0.143217	5.89109	-3.47321	-3.13537	0.00253934	0.00671661	0	0	0.583063	0.339192	0.826935	5.89109	5.00345	0.267862	7.84296e-05	0.000189834	0	0	1192	sp|Q7Z2W4|ZCCHV_HUMAN Zinc finger CCCH-type antiviral protein 1 OS=Homo sapiens OX=9606 GN=ZC3HAV1 PE=1 SV=3
ENSG00000105953	4967	A0A140VJQ5	OGDH	protein-coding	7	7.78879	7.78788	7.77015	7.84357	7.89969	7.77596	7.83547	7.91714	7.85353	7.33759	7.52827	7.3528	-0.379443	-0.511455	-0.24743	7.72424	-6.00107	2.39391	7.6601e-06	2.26291e-05	0	0	-0.438339	-0.567962	-0.308716	7.72424	-7.06034	4.83027	8.22106e-07	5.33998e-06	0	0	-0.466534	-0.59816	-0.334909	7.72424	-7.40017	5.35658	4.14652e-07	1.58319e-06	0	0	487	sp|Q02218|ODO1_HUMAN 2-oxoglutarate dehydrogenase complex component E1 OS=Homo sapiens OX=9606 GN=OGDH PE=1 SV=3
ENSG00000105974	857	A0A024R757	CAV1	protein-coding	7	8.87346	8.84304	8.85326	9.25298	9.27637	9.33156	8.51744	8.53466	8.74573	9.41164	9.28303	9.28935	0.474696	0.348004	0.601387	9.01771	7.82286	6.12857	1.80879e-07	7.55004e-07	0	0	0.0445444	-0.0779551	0.167044	9.01771	0.7592	-8.05467	0.456711	0.555445	0	0	0.735044	0.606756	0.863331	9.01771	11.9626	13.3347	1.71237e-10	1.49035e-09	0	0	1916	sp|Q03135|CAV1_HUMAN Caveolin-1 OS=Homo sapiens OX=9606 GN=CAV1 PE=1 SV=4
ENSG00000105993	10049	O75190	DNAJB6	protein-coding	7	7.15617	7.15245	7.06662	7.08731	6.91551	7.05728	5.99202	5.97926	5.84296	6.89036	6.88375	6.96	-0.213071	-0.351609	-0.0745332	6.74864	-3.2111	-3.9446	0.0044404	0.00768328	0	0	-0.107353	-0.24389	0.0291846	6.74864	-1.64157	-6.82173	0.116529	0.183094	0	0	0.968161	0.815622	1.1207	6.74864	13.2515	15.4573	2.81709e-11	3.10487e-10	0	0	2620	sp|O75190|DNJB6_HUMAN DnaJ homolog subfamily B member 6 OS=Homo sapiens OX=9606 GN=DNAJB6 PE=1 SV=2
ENSG00000106028	6742	A4D1U3	SSBP1	protein-coding	7	6.1621	6.19983	6.24245	6.50055	6.49968	6.74839	6.06583	6.11055	5.84616	6.63224	6.45114	6.5944	0.360828	0.184072	0.537585	6.33778	4.2621	-1.45449	0.000391587	0.000830269	0	0	-0.0149855	-0.182363	0.152392	6.33778	-0.186927	-8.08259	0.853627	0.892306	0	0	0.548605	0.3683	0.728911	6.33778	6.35255	3.29919	3.59402e-06	1.13492e-05	0	0	425	sp|Q04837|SSBP_HUMAN Single-stranded DNA-binding protein, mitochondrial OS=Homo sapiens OX=9606 GN=SSBP1 PE=1 SV=1
ENSG00000106049	11112	A0A024RA75	HIBADH	protein-coding	7	6.50025	6.64754	6.60709	5.98928	5.87228	6.00547	6.33596	6.39845	6.46248	5.71634	5.57396	5.62234	-0.944888	-1.09934	-0.79044	6.14429	-12.7731	14.832	5.4123e-11	5.5812e-10	0	0	-0.31025	-0.467648	-0.152852	6.14429	-4.11539	-1.57963	0.000550581	0.00174279	0	0	-0.753221	-0.909867	-0.596575	6.14429	-10.0392	10.5165	3.40595e-09	2.11358e-08	0	0	761	sp|P31937|3HIDH_HUMAN 3-hydroxyisobutyrate dehydrogenase, mitochondrial OS=Homo sapiens OX=9606 GN=HIBADH PE=1 SV=2
ENSG00000106105	2617	A0A090N8G0	GARS1	protein-coding	7	8.75544	8.63687	8.76175	8.93443	8.98726	9.03104	8.029	8.02328	8.31219	8.07536	8.11484	8.0153	-0.649029	-0.793679	-0.50438	8.47306	-9.36798	9.1179	1.0638e-08	6.0215e-08	0	0	-0.915486	-1.05667	-0.774305	8.47306	-13.5386	15.8111	1.92105e-11	4.59921e-10	0	0	-0.048466	-0.196954	0.100022	8.47306	-0.681466	-8.19673	0.503501	0.558236	0	0	167	sp|P41250|GARS_HUMAN Glycine--tRNA ligase OS=Homo sapiens OX=9606 GN=GARS1 PE=1 SV=3
ENSG00000106244	11333	Q13442	PDAP1	protein-coding	7	6.78939	6.90415	6.74174	6.94594	6.90606	6.67457	6.99823	6.91025	5.75033	7.02681	7.1037	7.11349	0.26671	-0.321745	0.855164	6.82206	1.03305	-7.7256	0.329828	0.386189	0	0	0.233445	-0.340369	0.807258	6.82206	0.927273	-7.68904	0.379138	0.481371	0	0	0.494016	-0.107091	1.09512	6.82206	1.8732	-6.65937	0.0954382	0.12726	0	0	610	sp|Q13442|HAP28_HUMAN 28 kDa heat- and acid-stable phosphoprotein OS=Homo sapiens OX=9606 GN=PDAP1 PE=1 SV=1
ENSG00000106245	8896	P41223	BUD31	protein-coding	7	5.20685	5.24682	5.34798	5.10597	5.1104	4.87577	5.03413	5.04384	4.6848	5.06282	5.18939	5.22484	-0.118851	-0.324529	0.0868264	5.09447	-1.20646	-7.28504	0.241912	0.293101	0	0	0.115234	-0.0878697	0.318337	5.09447	1.18457	-7.15776	0.250267	0.346285	0	0	0.215378	9.74653e-05	0.430659	5.09447	2.08879	-5.94307	0.049906	0.0707795	0	0	2780	sp|P41223|BUD31_HUMAN Protein BUD31 homolog OS=Homo sapiens OX=9606 GN=BUD31 PE=1 SV=2
ENSG00000106263	8662	A0A024R821	EIF3B	protein-coding	7	8.23361	8.34852	8.31263	8.62914	8.59931	8.61872	8.66333	8.63996	8.62258	8.41059	8.538	8.53204	0.191046	0.07444	0.307653	8.51237	3.42069	-3.60508	0.00275058	0.00494431	0	0	-0.124838	-0.238201	-0.0114747	8.51237	-2.29917	-5.83211	0.032564	0.0619948	0	0	-0.151682	-0.266693	-0.0366696	8.51237	-2.75351	-5.10848	0.0123539	0.0197675	0	0	835	sp|P55884|EIF3B_HUMAN Eukaryotic translation initiation factor 3 subunit B OS=Homo sapiens OX=9606 GN=EIF3B PE=1 SV=3
ENSG00000106299	8976	O00401	WASL	protein-coding	7	6.51006	6.64072	6.63234	6.32765	6.31083	6.29965	6.06274	6.10663	6.22252	6.1369	5.95081	5.8659	-0.604698	-0.765904	-0.443492	6.25556	-7.83168	6.41565	1.7782e-07	7.44129e-07	0	0	-0.320155	-0.480611	-0.1597	6.25556	-4.16584	-1.51335	0.000489676	0.00157007	0	0	-0.133696	-0.30094	0.0335469	6.25556	-1.66905	-6.836	0.110905	0.145689	0	0	2022	sp|O00401|WASL_HUMAN Actin nucleation-promoting factor WASL OS=Homo sapiens OX=9606 GN=WASL PE=1 SV=2
ENSG00000106305	7965	F8W950	AIMP2	protein-coding	7	4.83424	4.54357	4.71994	5.33798	5.50339	5.28488	4.53137	4.54022	4.50208	5.11322	5.31273	5.39049	0.570216	0.355628	0.784805	4.96784	5.54792	1.76608	2.07758e-05	5.63154e-05	0	0	-0.119014	-0.30888	0.0708513	4.96784	-1.30873	-7.05162	0.205671	0.295475	0	0	0.734867	0.513501	0.956232	4.96784	6.931	4.7977	1.07111e-06	3.76324e-06	0	0	2466	sp|Q13155|AIMP2_HUMAN Aminoacyl tRNA synthase complex-interacting multifunctional protein 2 OS=Homo sapiens OX=9606 GN=AIMP2 PE=1 SV=2
ENSG00000106344	55131	Q9NW13	RBM28	protein-coding	7	4.91627	4.9619	4.68906	5.09089	4.98548	4.87351	4.486	4.68156	4.71312	5.08102	5.04252	5.0971	0.223264	0.0220708	0.424456	4.88487	2.31688	-5.47291	0.0313928	0.0461834	0	0	0.0883494	-0.101522	0.27822	4.88487	0.971499	-7.37229	0.343064	0.444872	0	0	0.453618	0.245039	0.662197	4.88487	4.54064	-0.561132	0.000205374	0.000460523	0	0	1832	sp|Q9NW13|RBM28_HUMAN RNA-binding protein 28 OS=Homo sapiens OX=9606 GN=RBM28 PE=1 SV=3
ENSG00000106348	3614	B3KRZ3	IMPDH1	protein-coding	7	6.16085	6.15078	6.20382	6.66232	6.69336	6.70531	6.7875	6.63903	6.5987	7.3544	7.50295	7.42688	1.25257	1.10885	1.39629	6.74049	18.196	21.4608	8.55504e-14	2.12522e-12	1	1	0.738137	0.604021	0.872254	6.74049	11.4908	12.9346	3.44327e-10	5.54034e-09	0	0	0.747013	0.60908	0.884946	6.74049	11.3073	12.4898	4.54524e-10	3.54028e-09	0	0	1169	sp|P20839|IMDH1_HUMAN Inosine-5'-monophosphate dehydrogenase 1 OS=Homo sapiens OX=9606 GN=IMPDH1 PE=1 SV=2
ENSG00000106399	6119	A4D105	RPA3	protein-coding	7	3.8575	4.13389	4.28997	3.62703	3.56089	4.01828	3.87076	3.55615	3.83251	4.62378	4.17755	4.57947	0.369628	0.0683979	0.670859	4.01065	2.56191	-4.82249	0.0187208	0.0287477	0	0	0.761686	0.459969	1.0634	4.01065	5.27076	1.44813	3.86769e-05	0.000163246	0	0	0.735434	0.413248	1.05762	4.01065	4.76578	0.156883	0.000122224	0.00028504	0	0	2098	sp|P35244|RFA3_HUMAN Replication protein A 14 kDa subunit OS=Homo sapiens OX=9606 GN=RPA3 PE=1 SV=1
ENSG00000106554	54927	C9JRZ6	CHCHD3	protein-coding	7	4.94261	5.21046	5.15991	5.94431	5.92596	5.77852	5.91992	6.00481	6.16216	5.75615	5.7342	5.8426	0.663653	0.471476	0.855831	5.69847	7.21001	5.2999	6.06985e-07	2.25243e-06	0	0	-0.108477	-0.279458	0.062505	5.69847	-1.3246	-7.11648	0.200449	0.289389	0	0	-0.245403	-0.419631	-0.071175	5.69847	-2.94076	-4.41661	0.00816443	0.0135015	0	0	381	sp|Q9NX63|MIC19_HUMAN MICOS complex subunit MIC19 OS=Homo sapiens OX=9606 GN=CHCHD3 PE=1 SV=1
ENSG00000106605	644	A0A140VJF4	BLVRA	protein-coding	7	5.63061	5.76722	5.81301	5.45907	5.517	5.45885	5.74865	5.48608	5.74176	5.76293	5.79148	5.66916	-0.000750482	-0.174198	0.172697	5.65382	-0.00903379	-8.11818	0.992883	0.994263	0	0	0.261966	0.0900801	0.433851	5.65382	3.18202	-3.67461	0.00474355	0.0116037	0	0	0.0875054	-0.0877542	0.262765	5.65382	1.04244	-7.58749	0.309818	0.363754	0	0	784	sp|P53004|BIEA_HUMAN Biliverdin reductase A OS=Homo sapiens OX=9606 GN=BLVRA PE=1 SV=2
ENSG00000106615	6009	A0A090N900	RHEB	protein-coding	7	6.93424	7.10024	7.08749	6.51066	6.36009	6.41574	6.22158	6.131	6.13755	6.65995	6.37823	6.64974	-0.474647	-0.637805	-0.31149	6.54888	-6.0738	2.6401	6.54153e-06	1.96135e-05	0	0	0.14135	-0.0245657	0.307267	6.54888	1.77871	-6.55093	0.0907055	0.148221	0	0	0.405055	0.230667	0.579443	6.54888	4.84947	-0.116587	0.000100862	0.000239306	0	0	1434	sp|Q15382|RHEB_HUMAN GTP-binding protein Rheb OS=Homo sapiens OX=9606 GN=RHEB PE=1 SV=1
ENSG00000106638	26608	Q9Y4P3	TBL2	protein-coding	7	5.9273	5.90785	5.91553	5.13404	5.00653	5.11972	6.00601	5.84546	5.89179	5.33569	5.13769	5.33494	-0.639927	-0.807216	-0.472638	5.54688	-7.98658	6.82748	1.32017e-07	5.72461e-07	0	0	0.192277	0.0172502	0.367303	5.54688	2.29361	-5.43855	0.03294	0.0626629	0	0	-0.638846	-0.806504	-0.471188	5.54688	-7.95552	6.73532	1.40105e-07	5.95844e-07	0	0	1559	sp|Q9Y4P3|TBL2_HUMAN Transducin beta-like protein 2 OS=Homo sapiens OX=9606 GN=TBL2 PE=1 SV=1
ENSG00000106682	7458	Q15056	EIF4H	protein-coding	7	9.18549	9.37757	9.14274	9.01475	8.93247	8.84367	8.76354	8.70796	8.31248	8.84604	8.82667	8.88729	-0.382828	-0.57265	-0.193006	8.90339	-4.26156	-1.97662	0.000548725	0.00113209	0	0	-0.0779104	-0.267372	0.111551	8.90339	-0.868932	-7.92737	0.397227	0.49967	0	0	0.252177	0.056939	0.447415	8.90339	2.72931	-5.22743	0.014459	0.022827	0	0	867	sp|Q15056|IF4H_HUMAN Eukaryotic translation initiation factor 4H OS=Homo sapiens OX=9606 GN=EIF4H PE=1 SV=5
ENSG00000106853	22949	Q14914	PTGR1	protein-coding	9	3.20805	3.49451	3.38458	3.56533	3.81698	3.73013	5.53211	5.35484	5.51722	4.50298	4.61302	4.61099	1.19445	0.933167	1.45573	4.27756	9.54458	10.1243	7.84304e-09	4.61412e-08	1	1	0.862314	0.635067	1.08956	4.27756	7.92254	7.11973	1.49258e-07	1.16263e-06	0	0	-0.896072	-1.08525	-0.706894	4.27756	-9.88939	10.4247	4.37186e-09	2.6386e-08	0	0	2608	sp|Q14914|PTGR1_HUMAN Prostaglandin reductase 1 OS=Homo sapiens OX=9606 GN=PTGR1 PE=1 SV=2
ENSG00000107020	55848	Q9HBL7	PLGRKT	protein-coding	9	4.56714	4.81462	4.93486	4.41333	4.33759	4.20914	3.85657	3.01793	2.92924	3.39752	3.27819	3.32401	-1.4434	-1.76945	-1.11735	3.92334	-9.24273	9.52903	1.32352e-08	7.30379e-08	-1	-1	-0.982107	-1.31125	-0.652967	3.92334	-6.22981	3.66433	4.67289e-06	2.48943e-05	0	0	0.0471142	-0.354264	0.448493	3.92334	0.245073	-7.52324	0.808932	0.838506	0	0	2908	sp|Q9HBL7|PLRKT_HUMAN Plasminogen receptor (KT) OS=Homo sapiens OX=9606 GN=PLGRKT PE=1 SV=1
ENSG00000107164	8939	A0A024R8A7	FUBP3	protein-coding	9	6.11398	6.07796	6.03088	6.05724	6.11002	6.04105	5.78781	5.80967	5.42605	6.26076	6.16792	6.2268	0.148786	-0.0228417	0.320413	6.00918	1.80997	-6.5906	0.0855651	0.115033	0	0	0.150692	-0.0161631	0.317547	6.00918	1.88559	-6.32838	0.0741669	0.125126	0	0	0.533338	0.354382	0.712294	6.00918	6.22234	3.06457	4.74844e-06	1.46217e-05	0	0	176	sp|Q96I24|FUBP3_HUMAN Far upstream element-binding protein 3 OS=Homo sapiens OX=9606 GN=FUBP3 PE=1 SV=2
ENSG00000107223	8721	O60869	EDF1	protein-coding	9	7.12456	7.5583	7.18111	7.25002	7.06655	6.75146	7.04016	6.8363	5.46196	6.98876	6.86627	7.19335	-0.27562	-1.04129	0.490048	6.94323	-0.824607	-7.94834	0.432604	0.489704	0	0	-0.0102725	-0.772113	0.751568	6.94323	-0.0308878	-8.15284	0.976087	0.983784	0	0	0.530324	-0.282917	1.34356	6.94323	1.49382	-7.18239	0.172152	0.215874	0	0	1548	sp|O60869|EDF1_HUMAN Endothelial differentiation-related factor 1 OS=Homo sapiens OX=9606 GN=EDF1 PE=1 SV=1
ENSG00000107371	51010	Q9NQT5	EXOSC3	protein-coding	9	4.30373	4.6828	4.4824	5.01125	4.88937	5.02743	4.68114	4.80301	4.37045	4.81859	5.01822	4.97569	0.425164	0.184425	0.665903	4.75534	3.68729	-2.47599	0.00148725	0.00281147	0	0	-0.0456633	-0.261629	0.170302	4.75534	-0.441449	-7.74039	0.66369	0.739772	0	0	0.290912	0.0540674	0.527756	4.75534	2.56446	-4.97311	0.0186187	0.0288031	0	0	2658	sp|Q9NQT5|EXOS3_HUMAN Exosome complex component RRP40 OS=Homo sapiens OX=9606 GN=EXOSC3 PE=1 SV=3
ENSG00000107372	7763	A0A024R219	ZFAND5	protein-coding	9	8.19883	8.23454	8.2536	7.21721	7.32072	7.31156	7.87678	7.87303	8.03172	7.07241	7.04828	7.02355	-1.18072	-1.30756	-1.05388	7.62185	-19.4352	22.6523	2.49071e-14	7.40624e-13	-1	-1	-0.23418	-0.364367	-0.103992	7.62185	-3.75559	-2.58486	0.00126962	0.00364664	0	0	-0.875431	-1.004	-0.746858	7.62185	-14.2157	16.6389	7.99119e-12	1.03984e-10	0	0	2596	sp|O76080|ZFAN5_HUMAN AN1-type zinc finger protein 5 OS=Homo sapiens OX=9606 GN=ZFAND5 PE=1 SV=1
ENSG00000107566	10613	D3DR65	ERLIN1	protein-coding	10	6.00988	6.15365	6.00394	5.92837	5.96784	6.10874	6.58937	6.62537	6.68971	6.24201	6.30731	6.26693	0.212487	0.0597828	0.365192	6.24109	2.90522	-4.49532	0.00883695	0.0144777	0	0	0.271139	0.122187	0.420092	6.24109	3.80052	-2.35641	0.00114402	0.0033275	0	0	-0.362559	-0.508714	-0.216403	6.24109	-5.17918	0.626256	4.75737e-05	0.000120427	0	0	1207	sp|O75477|ERLN1_HUMAN Erlin-1 OS=Homo sapiens OX=9606 GN=ERLIN1 PE=1 SV=2
ENSG00000107581	8661	Q14152	EIF3A	protein-coding	10	9.2449	9.16812	9.18013	8.73398	8.77378	8.75461	9.11552	9.22303	9.0175	8.62134	8.69634	8.6034	-0.557421	-0.676784	-0.438057	8.92772	-9.75008	9.75624	5.52696e-09	3.35996e-08	0	0	-0.114993	-0.23481	0.00482362	8.92772	-2.00379	-6.38381	0.0590227	0.103001	0	0	-0.481811	-0.601677	-0.361946	8.92772	-8.39226	7.22896	6.14307e-08	2.84184e-07	0	0	132	sp|Q14152|EIF3A_HUMAN Eukaryotic translation initiation factor 3 subunit A OS=Homo sapiens OX=9606 GN=EIF3A PE=1 SV=1
ENSG00000107651	11196	Q9Y6Y8	SEC23IP	protein-coding	10	5.89769	5.8838	5.82963	6.10472	5.98425	6.03502	5.90736	6.05966	6.16087	6.27559	6.15498	6.06987	0.303198	0.135383	0.471014	6.03029	3.77217	-2.53732	0.00122174	0.00235134	0	0	0.131607	-0.0288624	0.292077	6.03029	1.71232	-6.60383	0.102517	0.164502	0	0	0.135024	-0.0304975	0.300545	6.03029	1.70315	-6.78743	0.104247	0.137741	0	0	1866	sp|Q9Y6Y8|S23IP_HUMAN SEC23-interacting protein OS=Homo sapiens OX=9606 GN=SEC23IP PE=1 SV=1
ENSG00000107796	59	D2JYH4	ACTA2	protein-coding	10	4.96847	4.96626	4.9172	3.42807	3.65003	3.60528	4.51339	4.61677	3.96207	3.51642	3.85973	3.60015	-1.31155	-1.59416	-1.02894	4.13365	-9.68937	10.2609	6.1258e-09	3.69296e-08	-1	-1	0.0757449	-0.245126	0.396616	4.13365	0.492857	-7.38251	0.627556	0.708448	0	0	-0.756832	-1.05873	-0.454938	4.13365	-5.23411	1.22844	4.20145e-05	0.000107562	0	0	76	sp|P62736|ACTA_HUMAN Actin, aortic smooth muscle OS=Homo sapiens OX=9606 GN=ACTA2 PE=1 SV=1
ENSG00000107819	81855	A0A1P0AYU5	SFXN3	protein-coding	10	5.4301	5.63078	5.47412	5.74144	5.73834	5.5221	6.21511	6.15686	6.23111	5.5337	5.66546	5.63064	0.0888873	-0.0885222	0.266297	5.74748	1.04607	-7.52638	0.308181	0.36369	0	0	-0.0671932	-0.236189	0.101803	5.74748	-0.830129	-7.61266	0.416401	0.517936	0	0	-0.595039	-0.761945	-0.428132	5.74748	-7.44337	5.65397	3.80521e-07	1.47059e-06	0	0	662	sp|Q9BWM7|SFXN3_HUMAN Sideroflexin-3 OS=Homo sapiens OX=9606 GN=SFXN3 PE=1 SV=3
ENSG00000107897	91452	B7Z2A7	ACBD5	protein-coding	10	5.02981	5.12512	4.9588	4.72471	4.74654	4.9461	4.81925	4.97658	5.31955	4.98119	5.04252	5.04124	-0.0197693	-0.241569	0.20203	4.97595	-0.186092	-7.96463	0.854273	0.87861	0	0	0.217976	-0.000696639	0.436648	4.97595	2.08119	-5.77767	0.0506659	0.0903367	0	0	-0.00252015	-0.224938	0.219898	4.97595	-0.0236566	-8.01459	0.981364	0.983785	0	0	2195	sp|Q5T8D3|ACBD5_HUMAN Acyl-CoA-binding domain-containing protein 5 OS=Homo sapiens OX=9606 GN=ACBD5 PE=1 SV=1
ENSG00000107929	23185	Q92615	LARP4B	protein-coding	10	6.96312	6.90927	6.92136	6.80776	6.81262	6.83493	6.41313	6.48948	6.63154	6.78253	6.82192	6.82487	-0.121656	-0.255603	0.0122902	6.76771	-1.89627	-6.54688	0.0726699	0.0991516	0	0	-0.00957406	-0.141515	0.122367	6.76771	-0.1515	-8.1182	0.88112	0.913931	0	0	0.301928	0.163639	0.440217	6.76771	4.5584	-0.835022	0.000197116	0.000443197	0	0	1697	sp|Q92615|LAR4B_HUMAN La-related protein 4B OS=Homo sapiens OX=9606 GN=LARP4B PE=1 SV=3
ENSG00000107937	23560	D2CFK9	GTPBP4	protein-coding	10	6.94224	6.9914	6.94606	6.61976	6.63581	6.63652	6.91907	7.00454	7.02308	6.57944	6.575	6.57425	-0.384066	-0.51054	-0.257593	6.78726	-6.34022	3.23134	3.68976e-06	1.16168e-05	0	0	-0.054279	-0.18057	0.0720122	6.78726	-0.897338	-7.69073	0.380362	0.482461	0	0	-0.404457	-0.530943	-0.27797	6.78726	-6.67612	3.92583	1.81602e-06	6.09661e-06	0	0	1188	sp|Q9BZE4|GTPB4_HUMAN GTP-binding protein 4 OS=Homo sapiens OX=9606 GN=GTPBP4 PE=1 SV=3
ENSG00000107959	10531	Q5JRX3	PITRM1	protein-coding	10	7.19198	7.14717	7.08205	7.15534	7.19834	7.24859	7.50792	7.51062	7.69304	6.71886	6.86854	6.78397	-0.35217	-0.496651	-0.207689	7.17554	-5.08906	0.387639	5.83674e-05	0.000145131	0	0	-0.413513	-0.554716	-0.272311	7.17554	-6.11427	2.84958	5.99307e-06	3.10304e-05	0	0	-0.780269	-0.921521	-0.639016	7.17554	-11.5331	12.8206	3.23161e-10	2.61849e-09	0	0	547	sp|Q5JRX3|PREP_HUMAN Presequence protease, mitochondrial OS=Homo sapiens OX=9606 GN=PITRM1 PE=1 SV=3
ENSG00000108010	10539	A0A140VJK1	GLRX3	protein-coding	10	7.23938	7.18796	7.30682	6.89476	6.98813	6.99332	6.92418	6.78008	6.99163	7.18748	7.03016	6.99672	-0.16883	-0.31655	-0.0211105	7.04338	-2.38621	-5.68823	0.0271709	0.0404652	0	0	0.117619	-0.0295125	0.26475	7.04338	1.66905	-6.78489	0.110905	0.175825	0	0	0.181092	0.0298059	0.332377	7.04338	2.49918	-5.47684	0.0214055	0.0327626	0	0	671	sp|O76003|GLRX3_HUMAN Glutaredoxin-3 OS=Homo sapiens OX=9606 GN=GLRX3 PE=1 SV=2
ENSG00000108039	7511	Q9NQW7	XPNPEP1	protein-coding	10	6.32	6.19983	6.37774	6.22164	6.24286	6.32214	5.40624	5.44468	5.39141	5.97309	6.02077	5.94319	-0.320545	-0.467251	-0.173839	5.98863	-4.56181	-0.728633	0.000195566	0.000438157	0	0	-0.282809	-0.426242	-0.139375	5.98863	-4.11661	-1.62404	0.000549017	0.00173937	0	0	0.562529	0.402279	0.722778	5.98863	7.32902	5.46718	4.7792e-07	1.80476e-06	0	0	2822	sp|Q9NQW7|XPP1_HUMAN Xaa-Pro aminopeptidase 1 OS=Homo sapiens OX=9606 GN=XPNPEP1 PE=1 SV=3
ENSG00000108055	9126	Q9UQE7	SMC3	protein-coding	10	5.98617	5.90444	5.84839	5.58639	5.85452	5.73076	6.08117	6.00902	6.32127	6.42699	6.35336	6.39711	0.48507	0.3071	0.66304	6.04163	5.69056	1.87625	1.51372e-05	4.20747e-05	0	0	0.668761	0.493485	0.844036	6.04163	7.96612	6.85191	1.3729e-07	1.07932e-06	0	0	0.265989	0.091288	0.440689	6.04163	3.17882	-3.94766	0.00477807	0.00824136	0	0	1828	sp|Q9UQE7|SMC3_HUMAN Structural maintenance of chromosomes protein 3 OS=Homo sapiens OX=9606 GN=SMC3 PE=1 SV=2
ENSG00000108061	8036	Q9UQ13	SHOC2	protein-coding	10	5.39026	5.39676	5.32304	5.44068	5.39336	5.25575	4.807	4.84133	5.376	5.55034	5.12448	5.35942	-0.00660832	-0.258999	0.245783	5.27154	-0.0547779	-8.04765	0.956884	0.964491	0	0	-0.00433446	-0.247983	0.239315	5.27154	-0.0372185	-7.91794	0.970697	0.979861	0	0	0.377704	0.113204	0.642204	5.27154	2.98754	-4.18819	0.00753044	0.0125262	0	0	2740	sp|Q9UQ13|SHOC2_HUMAN Leucine-rich repeat protein SHOC-2 OS=Homo sapiens OX=9606 GN=SHOC2 PE=1 SV=2
ENSG00000108091	8030	Q05CP8	CCDC6	protein-coding	10	7.06387	7.09776	7.28245	6.95012	7.01514	7.04632	6.92984	6.87779	7.21108	6.84847	6.79416	6.73419	-0.356385	-0.525489	-0.187281	6.9876	-4.4001	-1.21347	0.000284325	0.000617465	0	0	-0.208839	-0.375918	-0.0417605	6.9876	-2.60969	-5.06948	0.0168921	0.035185	0	0	-0.204325	-0.375187	-0.0334628	6.9876	-2.49674	-5.47448	0.0215171	0.032911	0	0	465	sp|Q16204|CCDC6_HUMAN Coiled-coil domain-containing protein 6 OS=Homo sapiens OX=9606 GN=CCDC6 PE=1 SV=2
ENSG00000108106	27338	Q16763	UBE2S	protein-coding	19	6.94369	7.17386	7.05707	7.37873	7.36841	7.16719	7.24832	7.09998	6.83372	7.48042	7.59002	7.70345	0.526093	0.333315	0.71887	7.25374	5.70984	1.67215	1.63763e-05	4.5178e-05	0	0	0.280595	0.0946259	0.466564	7.25374	3.15687	-3.98036	0.00516727	0.0125204	0	0	0.519397	0.326342	0.712453	7.25374	5.62905	1.45992	1.95147e-05	5.30967e-05	0	0	1767	sp|Q16763|UBE2S_HUMAN Ubiquitin-conjugating enzyme E2 S OS=Homo sapiens OX=9606 GN=UBE2S PE=1 SV=2
ENSG00000108179	10105	A0A024QZS4	PPIF	protein-coding	10	6.31441	6.29754	6.3243	7.09908	7.23345	7.21249	6.65302	6.59556	6.7353	7.23972	7.31834	7.37027	0.995032	0.853721	1.13634	6.86612	14.7014	17.3797	4.35026e-12	6.28508e-11	0	0	0.125282	-0.0044454	0.25501	6.86612	2.0163	-6.23669	0.0575937	0.100751	0	0	0.648714	0.511148	0.78628	6.86612	9.84552	10.0686	4.70569e-09	2.82074e-08	0	0	2761	sp|P30405|PPIF_HUMAN Peptidyl-prolyl cis-trans isomerase F, mitochondrial OS=Homo sapiens OX=9606 GN=PPIF PE=1 SV=1
ENSG00000108256	57532	Q7Z417	NUFIP2	protein-coding	17	7.60588	7.53386	7.5222	7.12399	7.14604	7.24903	7.70954	7.82723	7.92981	7.32058	7.20045	7.1589	-0.322359	-0.465797	-0.178922	7.44396	-4.69217	-0.578591	0.000144778	0.000333032	0	0	0.0585246	-0.0851313	0.202181	7.44396	0.850574	-7.79944	0.405214	0.506765	0	0	-0.589162	-0.730872	-0.447451	7.44396	-8.6802	7.88996	3.61595e-08	1.76771e-07	0	0	374	sp|Q7Z417|NUFP2_HUMAN FMR1-interacting protein NUFIP2 OS=Homo sapiens OX=9606 GN=NUFIP2 PE=1 SV=1
ENSG00000108298	6143	P84098	RPL19	protein-coding	17	10.2173	10.2322	10.3594	10.1802	10.235	10.1022	10.9249	10.6831	10.5006	10.2015	10.1189	10.3328	-0.0527079	-0.23418	0.128764	10.3407	-0.616521	-8.38253	0.546361	0.601422	0	0	0.0444098	-0.135101	0.22392	10.3407	0.525133	-8.28184	0.606806	0.690548	0	0	-0.489261	-0.667609	-0.310913	10.3407	-5.82308	0.976822	2.76264e-05	7.30524e-05	0	0	1990	sp|P84098|RL19_HUMAN 60S ribosomal protein L19 OS=Homo sapiens OX=9606 GN=RPL19 PE=1 SV=1
ENSG00000108312	7343	P17480	UBTF	protein-coding	17	5.91848	6.11974	6.15757	6.57349	6.65952	6.43879	6.52727	6.43179	6.07754	6.7665	6.94088	6.81606	0.765174	0.560189	0.970159	6.4523	7.79355	6.33115	1.91443e-07	7.9533e-07	0	0	0.276213	0.0845	0.467926	6.4523	3.00808	-4.20706	0.00702313	0.0164249	0	0	0.480039	0.279683	0.680395	6.4523	5.00233	0.207911	7.11109e-05	0.000173417	0	0	1234	sp|P17480|UBF1_HUMAN Nucleolar transcription factor 1 OS=Homo sapiens OX=9606 GN=UBTF PE=1 SV=1
ENSG00000108344	5709	O43242	PSMD3	protein-coding	17	7.27436	7.37331	7.35065	7.15049	7.24132	7.11758	7.41212	7.43864	6.98801	7.39473	7.34422	7.39241	0.043542	-0.135912	0.222996	7.28982	0.506586	-8.20063	0.618062	0.668828	0	0	0.206739	0.0292147	0.384263	7.28982	2.43143	-5.46539	0.0247082	0.0487368	0	0	0.088753	-0.0915483	0.269054	7.28982	1.02774	-7.82444	0.316514	0.370791	0	0	392	sp|O43242|PSMD3_HUMAN 26S proteasome non-ATPase regulatory subunit 3 OS=Homo sapiens OX=9606 GN=PSMD3 PE=1 SV=2
ENSG00000108349	22794	O15234	CASC3	protein-coding	17	6.87698	6.85435	6.8996	5.97384	6.21809	5.86048	6.3529	6.37089	6.16984	6.24524	6.40425	6.36263	-0.544886	-0.716272	-0.3735	6.38242	-6.63787	3.89725	1.96726e-06	6.56264e-06	0	0	0.308553	0.130944	0.486162	6.38242	3.62713	-2.75905	0.00170933	0.00472877	0	0	0.028691	-0.150283	0.207665	6.38242	0.334697	-8.1818	0.741387	0.779297	0	0	2996	sp|O15234|CASC3_HUMAN Protein CASC3 OS=Homo sapiens OX=9606 GN=CASC3 PE=1 SV=2
ENSG00000108424	3837	B7Z752	KPNB1	protein-coding	17	8.41071	8.41655	8.43092	8.15019	8.16173	8.1933	9.01981	8.97839	9.17899	8.38163	8.38587	8.35683	-0.0447175	-0.165078	0.0756432	8.50541	-0.775693	-8.11788	0.447132	0.504025	0	0	0.2068	0.0869538	0.326647	8.50541	3.60266	-3.03256	0.00180877	0.0049752	0	0	-0.681391	-0.798723	-0.564059	8.50541	-12.1249	13.5967	1.35321e-10	1.21858e-09	0	0	326	sp|Q14974|IMB1_HUMAN Importin subunit beta-1 OS=Homo sapiens OX=9606 GN=KPNB1 PE=1 SV=2
ENSG00000108439	55163	Q9NVS9	PNPO	protein-coding	17	4.66177	4.33307	4.5726	5.21972	5.24184	5.23131	4.85061	5.12761	5.15637	5.74173	5.67715	5.70668	1.19737	0.990261	1.40447	5.12671	12.0708	13.9891	1.46334e-10	1.34449e-09	1	1	0.479753	0.300554	0.658951	5.12671	5.5896	1.88226	1.89354e-05	8.6114e-05	0	0	0.672638	0.480839	0.864436	5.12671	7.32206	5.51331	4.84621e-07	1.82614e-06	0	0	1090	sp|Q9NVS9|PNPO_HUMAN Pyridoxine-5'-phosphate oxidase OS=Homo sapiens OX=9606 GN=PNPO PE=1 SV=1
ENSG00000108468	10951	P83916	CBX1	protein-coding	17	5.84592	5.7945	5.6095	5.82786	5.64952	5.60052	5.57319	5.49212	5.2608	6.26978	6.20427	6.24314	0.495997	0.314902	0.677092	5.78093	5.71834	1.96346	1.42358e-05	3.97854e-05	0	0	0.547071	0.371093	0.72305	5.78093	6.49054	3.80451	2.68181e-06	1.518e-05	0	0	0.788756	0.600706	0.976806	5.78093	8.75723	8.26056	3.14365e-08	1.55894e-07	0	0	2385	sp|P83916|CBX1_HUMAN Chromobox protein homolog 1 OS=Homo sapiens OX=9606 GN=CBX1 PE=1 SV=1
ENSG00000108557	10743	Q7Z5J4	RAI1	protein-coding	17	7.11237	7.28426	7.12644	7.77943	7.78746	7.65288	6.7993	6.79907	6.38977	6.24901	6.57639	6.48153	-0.750971	-0.959173	-0.54277	7.00316	-7.55562	5.51352	4.18638e-07	1.61289e-06	0	0	-1.31616	-1.51561	-1.11671	7.00316	-13.8233	15.6333	2.73663e-11	6.25945e-10	-1	-1	-0.248166	-0.463606	-0.0327267	7.00316	-2.41295	-5.60537	0.026226	0.0393762	0	0	1958	sp|Q7Z5J4|RAI1_HUMAN Retinoic acid-induced protein 1 OS=Homo sapiens OX=9606 GN=RAI1 PE=1 SV=2
ENSG00000108561	708	Q07021	C1QBP	protein-coding	17	7.74581	7.65347	7.7609	8.50853	8.51523	8.49495	8.36162	8.27102	8.04988	8.51703	8.50249	8.60791	0.822646	0.678851	0.966441	8.24907	11.9444	13.4055	1.75838e-10	1.58096e-09	0	0	0.035663	-0.100855	0.172181	8.24907	0.545415	-8.13331	0.591584	0.678291	0	0	0.310337	0.169928	0.450745	8.24907	4.61464	-0.878961	0.000173112	0.000393693	0	0	1645	sp|Q07021|C1QBP_HUMAN Complement component 1 Q subcomponent-binding protein, mitochondrial OS=Homo sapiens OX=9606 GN=C1QBP PE=1 SV=1
ENSG00000108578	642	Q13867	BLMH	protein-coding	17	5.14519	5.21963	5.27878	1.40387	0.0296494	-0.493091	4.87429	4.77607	4.97528	5.13777	5.14893	5.09195	-0.0920396	-0.303519	0.11944	3.88236	-0.908664	-7.58871	0.374498	0.431949	0	0	4.79004	4.15953	5.42055	3.88236	15.8614	18.7953	1.08748e-12	4.02698e-11	1	1	0.258138	0.0367966	0.47948	3.88236	2.43493	-5.28261	0.0245266	0.0370777	0	0	2646	sp|Q13867|BLMH_HUMAN Bleomycin hydrolase OS=Homo sapiens OX=9606 GN=BLMH PE=1 SV=1
ENSG00000108588	57003	Q96A33	CCDC47	protein-coding	17	6.64806	6.63593	6.61122	7.10117	7.08188	7.1575	6.6646	6.79114	6.78785	6.91728	6.78998	6.8505	0.224851	0.0890118	0.360689	6.83643	3.45595	-3.36047	0.00253651	0.00458917	0	0	-0.256552	-0.385389	-0.127716	6.83643	-4.15751	-1.63579	0.000499247	0.00159882	0	0	0.109499	-0.0254354	0.244434	6.83643	1.69428	-6.89687	0.105945	0.139764	0	0	1229	sp|Q96A33|CCD47_HUMAN PAT complex subunit CCDC47 OS=Homo sapiens OX=9606 GN=CCDC47 PE=1 SV=1
ENSG00000108592	117246	Q8IY81	FTSJ3	protein-coding	17	4.4739	4.47165	4.37976	5.27858	5.18757	5.1292	4.76457	4.63869	4.69903	5.26846	5.45227	5.48382	0.952975	0.75419	1.15176	4.93563	10.0091	10.7104	3.58042e-09	2.29277e-08	0	0	0.192289	0.0210254	0.363553	4.93563	2.34416	-5.36443	0.029664	0.0571188	0	0	0.691714	0.500394	0.883034	4.93563	7.54854	6.04234	3.09045e-07	1.22237e-06	0	0	1187	sp|Q8IY81|SPB1_HUMAN pre-rRNA 2'-O-ribose RNA methyltransferase FTSJ3 OS=Homo sapiens OX=9606 GN=FTSJ3 PE=1 SV=2
ENSG00000108604	6603	Q92925	SMARCD2	protein-coding	17	6.7158	6.76565	6.69393	7.57845	7.44424	7.52156	7.4927	7.48059	7.18667	7.19055	7.31834	7.21363	0.512828	0.349247	0.676409	7.21684	6.54541	3.65996	2.38873e-06	7.83344e-06	0	0	-0.275802	-0.428595	-0.123008	7.21684	-3.76868	-2.57567	0.00123166	0.00354985	0	0	-0.154899	-0.311733	0.0019359	7.21684	-2.06207	-6.34305	0.0526247	0.0741971	0	0	1835	sp|Q92925|SMRD2_HUMAN SWI/SNF-related matrix-associated actin-dependent regulator of chromatin subfamily D member 2 OS=Homo sapiens OX=9606 GN=SMARCD2 PE=1 SV=3
ENSG00000108654	1655	P17844	DDX5	protein-coding	17	9.07854	9.0651	9.02645	9.14386	9.20436	9.1973	8.66638	8.64217	8.56037	9.02631	9.00816	9.04296	-0.0302148	-0.135725	0.075295	8.97183	-0.597893	-8.29595	0.556715	0.611375	0	0	-0.155873	-0.259299	-0.0524479	8.97183	-3.1466	-4.12389	0.00514001	0.0124601	0	0	0.401577	0.293965	0.509189	8.97183	7.79121	6.05356	1.92313e-07	7.93536e-07	0	0	215	sp|P17844|DDX5_HUMAN Probable ATP-dependent RNA helicase DDX5 OS=Homo sapiens OX=9606 GN=DDX5 PE=1 SV=1
ENSG00000108671	5717	O00231	PSMD11	protein-coding	17	6.42024	6.49262	6.57436	6.64292	6.56826	6.64382	6.18135	6.19342	6.34069	6.86397	6.53987	6.65091	0.195698	0.0264591	0.364937	6.50937	2.41426	-5.5624	0.025618	0.0383471	0	0	0.0771108	-0.0865678	0.240789	6.50937	0.983605	-7.61489	0.337223	0.438769	0	0	0.460398	0.287222	0.633573	6.50937	5.55064	1.48279	2.06504e-05	5.58988e-05	0	0	391	sp|O00231|PSD11_HUMAN 26S proteasome non-ATPase regulatory subunit 11 OS=Homo sapiens OX=9606 GN=PSMD11 PE=1 SV=3
ENSG00000108679	3959	A0A0S2Z3Y1	LGALS3BP	protein-coding	17	10.0121	10.0589	10.0352	8.86508	8.91245	8.88789	9.42835	9.40412	9.2408	8.55127	8.66309	8.64015	-1.42009	-1.53617	-1.30402	9.22495	-25.5434	27.9222	1.38564e-16	9.98228e-15	-1	-1	-0.272892	-0.392695	-0.153088	9.22495	-4.75575	-0.39846	0.000125076	0.000465295	0	0	-0.744665	-0.864009	-0.625322	9.22495	-13.0275	14.8939	3.81531e-11	4.02589e-10	0	0	1400	sp|Q08380|LG3BP_HUMAN Galectin-3-binding protein OS=Homo sapiens OX=9606 GN=LGALS3BP PE=1 SV=1
ENSG00000108774	5878	P51148	RAB5C	protein-coding	17	4.70344	5.08752	4.92385	5.26222	5.33054	5.00495	4.77969	4.86011	4.69549	5.47618	5.27049	5.3262	0.449842	0.226722	0.672962	5.06006	4.20939	-1.36109	0.000442571	0.000929294	0	0	0.159843	-0.0467368	0.366423	5.06006	1.61549	-6.61786	0.122089	0.190537	0	0	0.58253	0.354604	0.810457	5.06006	5.33607	1.23572	3.33851e-05	8.71267e-05	0	0	973	sp|P51148|RAB5C_HUMAN Ras-related protein Rab-5C OS=Homo sapiens OX=9606 GN=RAB5C PE=1 SV=2
ENSG00000108819	84687	D3DTX6	PPP1R9B	protein-coding	17	5.59416	6.0339	5.80823	6.24907	6.0245	5.9795	6.29357	6.40886	5.80563	6.2126	6.37982	6.43893	0.51505	0.217833	0.812267	6.1024	3.7057	-3.0087	0.00223649	0.00408553	0	0	0.251701	-0.0296199	0.533022	6.1024	1.91328	-6.31042	0.0757248	0.127315	0	0	0.151271	-0.136766	0.439307	6.1024	1.12306	-7.58402	0.279716	0.33235	0	0	2182	sp|Q96SB3|NEB2_HUMAN Neurabin-2 OS=Homo sapiens OX=9606 GN=PPP1R9B PE=1 SV=3
ENSG00000108828	10493	A0A024R1Z6	VAT1	protein-coding	17	8.9316	9.09757	9.02193	8.74539	8.73161	8.69841	8.59481	8.61686	8.41922	7.57377	7.71716	7.73736	-1.34621	-1.48357	-1.20884	8.49047	-20.4616	23.6081	9.44889e-15	3.44265e-13	-1	-1	-1.05287	-1.18992	-0.915812	8.49047	-16.0388	19.0285	8.86535e-13	3.39389e-11	-1	-1	-0.873927	-1.01396	-0.73389	8.49047	-13.0296	14.964	3.8044e-11	4.01705e-10	0	0	708	sp|Q99536|VAT1_HUMAN Synaptic vesicle membrane protein VAT-1 homolog OS=Homo sapiens OX=9606 GN=VAT1 PE=1 SV=2
ENSG00000108829	55379	Q96AG4	LRRC59	protein-coding	17	7.52684	7.44705	7.55861	7.82216	7.86753	7.78468	7.1309	7.14805	7.24966	7.64972	7.66985	7.60934	0.132431	0.00885251	0.256009	7.5387	2.2374	-6.01407	0.036973	0.0535929	0	0	-0.182728	-0.302381	-0.063075	7.5387	-3.18844	-3.91909	0.00467485	0.0114587	0	0	0.469199	0.342894	0.595503	7.5387	7.75597	6.10686	2.05928e-07	8.45093e-07	0	0	707	sp|Q96AG4|LRC59_HUMAN Leucine-rich repeat-containing protein 59 OS=Homo sapiens OX=9606 GN=LRRC59 PE=1 SV=1
ENSG00000108861	1845	P51452	DUSP3	protein-coding	17	5.694	5.71106	5.79258	6.32551	6.48187	6.24402	5.57174	5.49512	5.52523	5.87079	5.8546	5.75198	0.0931054	-0.0734032	0.259614	5.85987	1.16744	-7.43206	0.256952	0.30922	0	0	-0.526567	-0.680758	-0.372375	5.85987	-7.13002	5.14549	7.13555e-07	4.70822e-06	0	0	0.296756	0.126211	0.467301	5.85987	3.63294	-2.83203	0.0016865	0.00317942	0	0	1350	sp|P51452|DUS3_HUMAN Dual specificity protein phosphatase 3 OS=Homo sapiens OX=9606 GN=DUSP3 PE=1 SV=1
ENSG00000108883	9343	B3KX19	EFTUD2	protein-coding	17	7.15304	7.20977	7.21629	7.07544	7.15477	7.17911	7.0212	7.02185	7.36962	7.26223	7.37405	7.36459	0.136537	-0.0256895	0.298763	7.20016	1.75722	-6.8179	0.0943935	0.125771	0	0	0.194826	0.0354122	0.354239	7.20016	2.55163	-5.22255	0.0191376	0.0390766	0	0	0.201318	0.0382603	0.364376	7.20016	2.57774	-5.34721	0.0180953	0.0280666	0	0	690	sp|Q15029|U5S1_HUMAN 116 kDa U5 small nuclear ribonucleoprotein component OS=Homo sapiens OX=9606 GN=EFTUD2 PE=1 SV=1
ENSG00000108946	5573	B2R5T5	PRKAR1A	protein-coding	17	8.00417	8.00194	7.9317	7.63442	7.62342	7.67861	7.29642	7.39464	7.47572	7.97722	7.67277	7.69131	-0.191294	-0.344833	-0.0377559	7.69853	-2.60125	-5.33127	0.0172022	0.0265962	0	0	0.142449	-0.0109489	0.295848	7.69853	1.93882	-6.41462	0.0669666	0.114815	0	0	0.401128	0.242531	0.559724	7.69853	5.28065	0.73515	3.7824e-05	9.76499e-05	0	0	1488	sp|P10644|KAP0_HUMAN cAMP-dependent protein kinase type I-alpha regulatory subunit OS=Homo sapiens OX=9606 GN=PRKAR1A PE=1 SV=1
ENSG00000108953	7531	P62258	YWHAE	protein-coding	17	9.44956	9.47198	9.51923	9.22994	9.17998	9.26368	9.01928	9.00184	9.0061	9.22175	9.12453	9.16376	-0.308971	-0.413325	-0.204617	9.22097	-6.18166	2.65137	5.18242e-06	1.58643e-05	0	0	-0.0517288	-0.155668	0.0522101	9.22097	-1.03909	-7.79189	0.311336	0.411815	0	0	0.162854	0.0562802	0.269428	9.22097	3.1904	-4.20994	0.00465414	0.00804663	0	0	452	sp|P62258|1433E_HUMAN 14-3-3 protein epsilon OS=Homo sapiens OX=9606 GN=YWHAE PE=1 SV=1
ENSG00000108961	29098	Q9HD47	RANGRF	protein-coding	17	-2.20859	-1.01102	-0.568007	-0.522132	-2.34381	-1.74685	-0.0314318	-0.657631	-2.16427	-0.0774913	-0.160927	-0.00672311	1.12421	-0.0825711	2.33099	-0.95824	1.94498	-4.51353	0.0661739	0.0910646	0	0	1.47322	0.281623	2.66481	-0.95824	2.58128	-3.26472	0.0179578	0.0369868	1	1	0.790506	-0.357672	1.93868	-0.95824	1.43745	-5.34331	0.166266	0.209322	0	0	2803	sp|Q9HD47|MOG1_HUMAN Ran guanine nucleotide release factor OS=Homo sapiens OX=9606 GN=RANGRF PE=1 SV=1
ENSG00000109062	9368	O14745	SLC9A3R1	protein-coding	17	6.81576	6.96763	6.94443	6.82102	6.88654	6.80153	6.43478	6.55218	6.46872	6.07044	6.13157	6.3669	-0.727548	-0.889965	-0.565131	6.60512	-9.35252	9.26847	1.09277e-08	6.15905e-08	0	0	-0.652646	-0.812441	-0.492852	6.60512	-8.52732	7.87983	4.78469e-08	4.21996e-07	0	0	-0.301158	-0.468545	-0.13377	6.60512	-3.75636	-2.65888	0.00126735	0.00245194	0	0	534	sp|O14745|NHRF1_HUMAN Na(+)/H(+) exchange regulatory cofactor NHE-RF1 OS=Homo sapiens OX=9606 GN=SLC9A3R1 PE=1 SV=4
ENSG00000109107	230	A0A024QZ64	ALDOC	protein-coding	17	6.40874	6.41485	6.38257	3.93167	4.0594	3.92122	5.33979	5.36966	4.75459	4.38292	4.25238	4.50656	-2.01754	-2.25884	-1.77624	4.97703	-17.4568	20.8285	1.85207e-13	4.13429e-12	-1	-1	0.409167	0.11526	0.703075	4.97703	2.90661	-3.97258	0.00880956	0.0200291	0	0	-0.79537	-1.06062	-0.530115	4.97703	-6.26042	3.35443	4.37596e-06	1.35909e-05	0	0	204	sp|P09972|ALDOC_HUMAN Fructose-bisphosphate aldolase C OS=Homo sapiens OX=9606 GN=ALDOC PE=1 SV=2
ENSG00000109113	83871	B4DNC0	RAB34	protein-coding	17	7.0192	7.06402	7.13124	6.94174	6.81308	6.81393	7.38395	7.20656	6.98148	7.21273	7.26512	7.30022	0.184486	0.0175776	0.351395	7.09444	2.30772	-5.8377	0.0319938	0.0469596	0	0	0.401315	0.235857	0.566774	7.09444	5.064	0.464672	6.17911e-05	0.000247555	0	0	0.0600808	-0.105807	0.225968	7.09444	0.756168	-8.05784	0.458485	0.514518	0	0	2153	sp|Q9BZG1|RAB34_HUMAN Ras-related protein Rab-34 OS=Homo sapiens OX=9606 GN=RAB34 PE=1 SV=1
ENSG00000109171	57606	A0A024R9T6	SLAIN2	protein-coding	4	6.30429	6.38579	6.44784	6.01436	5.95873	6.04807	5.99742	6.02575	6.42979	6.14095	5.93034	6.01202	-0.347297	-0.541525	-0.153068	6.14128	-3.73323	-2.66056	0.00133713	0.00255359	0	0	0.0294918	-0.165017	0.224001	6.14128	0.316562	-7.97387	0.754902	0.81485	0	0	-0.103323	-0.301463	0.0948176	6.14128	-1.08873	-7.60428	0.289398	0.342263	0	0	1110	sp|Q9P270|SLAI2_HUMAN SLAIN motif-containing protein 2 OS=Homo sapiens OX=9606 GN=SLAIN2 PE=1 SV=2
ENSG00000109180	54940	A0A024R9U3	OCIAD1	protein-coding	4	6.99633	7.08224	6.98738	7.06819	7.05221	7.28212	7.20464	7.066	7.31349	6.98038	6.91315	6.90482	-0.087894	-0.246067	0.0702792	7.07091	-1.16018	-7.60993	0.259829	0.312303	0	0	-0.196249	-0.350155	-0.0423434	7.07091	-2.66226	-4.97692	0.0150754	0.0318531	0	0	-0.255681	-0.412389	-0.0989725	7.07091	-3.40646	-3.54694	0.0028419	0.00511484	0	0	887	sp|Q9NX40|OCAD1_HUMAN OCIA domain-containing protein 1 OS=Homo sapiens OX=9606 GN=OCIAD1 PE=1 SV=1
ENSG00000109270	8649	Q9UHA4	LAMTOR3	protein-coding	4	5.0216	5.05302	5.15427	5.30496	5.42618	5.54777	4.41676	4.40926	4.7236	5.38439	4.94921	5.12592	0.0935366	-0.138837	0.32591	5.04308	0.840413	-7.63484	0.41075	0.467973	0	0	-0.250081	-0.465955	-0.034206	5.04308	-2.41867	-5.21948	0.0253815	0.0499275	0	0	0.671821	0.419387	0.924254	5.04308	5.55653	1.79103	2.03813e-05	5.5246e-05	0	0	2657	sp|Q9UHA4|LTOR3_HUMAN Ragulator complex protein LAMTOR3 OS=Homo sapiens OX=9606 GN=LAMTOR3 PE=1 SV=1
ENSG00000109475	6164	A0A024RDH8	RPL34	protein-coding	4	8.60553	8.70511	8.67525	8.69752	8.68076	8.68127	9.5488	9.12985	9.35614	8.79503	8.61934	8.82623	0.0863042	-0.0854089	0.258017	8.86007	1.0521	-7.88813	0.305974	0.361274	0	0	0.0629348	-0.106086	0.231956	8.86007	0.779435	-7.9895	0.445342	0.544869	0	0	-0.594928	-0.761982	-0.427873	8.86007	-7.4548	5.13491	4.76071e-07	1.79949e-06	0	0	1226	sp|P49207|RL34_HUMAN 60S ribosomal protein L34 OS=Homo sapiens OX=9606 GN=RPL34 PE=1 SV=3
ENSG00000109519	80273	Q9HAV7	GRPEL1	protein-coding	4	6.3088	6.32246	6.34756	6.19916	6.19641	6.17522	6.17755	6.14734	6.11915	6.38512	6.30228	6.26388	-0.00653606	-0.14219	0.129118	6.24541	-0.100596	-8.20317	0.920887	0.93379	0	0	0.129818	-0.00363047	0.263266	6.24541	2.03104	-6.0933	0.0559489	0.0982531	0	0	0.171167	0.0332135	0.30912	6.24541	2.59051	-5.19463	0.017605	0.0273765	0	0	596	sp|Q9HAV7|GRPE1_HUMAN GrpE protein homolog 1, mitochondrial OS=Homo sapiens OX=9606 GN=GRPEL1 PE=1 SV=2
ENSG00000109534	54433	A0A024RDJ3	GAR1	protein-coding	4	4.58953	4.55232	4.58664	4.29841	4.50396	4.27552	4.01828	4.21502	3.22313	4.66779	4.45605	4.4647	-0.0327172	-0.327257	0.261822	4.32095	-0.232137	-7.84704	0.818858	0.848352	0	0	0.176904	-0.112347	0.466156	4.32095	1.27813	-6.90468	0.216257	0.308168	0	0	0.674146	0.338368	1.00992	4.32095	4.19579	-1.20555	0.000469394	0.000986662	0	0	1477	sp|Q9NY12|GAR1_HUMAN H/ACA ribonucleoprotein complex subunit 1 OS=Homo sapiens OX=9606 GN=GAR1 PE=1 SV=1
ENSG00000109606	1665	O43143	DHX15	protein-coding	4	7.88209	7.91648	7.93335	7.74479	7.77289	7.89381	7.33361	7.30794	7.35677	7.91602	7.8244	7.79021	-0.0654875	-0.189084	0.0581087	7.7227	-1.10624	-7.76176	0.281933	0.335714	0	0	0.0433499	-0.078879	0.165579	7.7227	0.740477	-7.94652	0.467735	0.565801	0	0	0.513903	0.386175	0.641631	7.7227	8.40024	7.35609	6.05267e-08	2.8074e-07	0	0	432	sp|O43143|DHX15_HUMAN ATP-dependent RNA helicase DHX15 OS=Homo sapiens OX=9606 GN=DHX15 PE=1 SV=2
ENSG00000109685	7468	O96028	NSD2	protein-coding	4	6.61478	6.61661	6.57366	6.43837	6.49511	6.52174	6.08624	6.09676	6.38538	6.99357	7.01541	6.98936	0.397868	0.249337	0.546398	6.56891	5.59269	1.56613	1.8806e-05	5.13978e-05	0	0	0.514468	0.368462	0.660474	6.56891	7.35673	5.53571	4.52174e-07	3.13084e-06	0	0	0.818365	0.664312	0.972417	6.56891	11.0911	12.2002	6.33048e-10	4.75957e-09	0	0	2855	sp|O96028|NSD2_HUMAN Histone-lysine N-methyltransferase NSD2 OS=Homo sapiens OX=9606 GN=NSD2 PE=1 SV=1
ENSG00000109686	152503	Q5HYK7	SH3D19	protein-coding	4	6.14707	5.9679	6.01851	6.21238	6.06905	6.22558	5.65062	5.66095	5.77405	6.342	6.19708	6.2268	0.220207	0.0610876	0.379326	6.041	2.88939	-4.52707	0.00915337	0.0149374	0	0	0.0937718	-0.0593567	0.2469	6.041	1.27854	-7.22936	0.215901	0.307744	0	0	0.569275	0.404163	0.734388	6.041	7.19847	5.1508	6.21289e-07	2.28836e-06	0	0	2979	sp|Q5HYK7|SH319_HUMAN SH3 domain-containing protein 19 OS=Homo sapiens OX=9606 GN=SH3D19 PE=1 SV=2
ENSG00000109775	55325	B3KRI4	UFSP2	protein-coding	4	4.13634	4.42797	4.21606	3.99784	3.8496	3.74006	4.65404	4.54893	5.0714	3.72524	3.98621	3.81944	-0.440846	-0.731511	-0.150181	4.1811	-3.16659	-3.50118	0.00491242	0.00842882	0	0	-0.0389337	-0.331591	0.253724	4.1811	-0.277756	-7.538	0.78409	0.838589	0	0	-0.908626	-1.18275	-0.634501	4.1811	-6.92045	4.88407	1.0946e-06	3.83896e-06	0	0	2834	sp|Q9NUQ7|UFSP2_HUMAN Ufm1-specific protease 2 OS=Homo sapiens OX=9606 GN=UFSP2 PE=1 SV=3
ENSG00000109919	23788	Q9Y6C9	MTCH2	protein-coding	11	5.61614	5.59031	5.62318	6.66232	6.58935	6.62317	6.10337	6.10367	6.07209	6.83888	6.70247	6.77437	1.16594	1.0216	1.31028	6.27494	16.8649	20.0654	3.51095e-13	7.15232e-12	1	1	0.151029	0.0229056	0.279152	6.27494	2.4611	-5.34391	0.0232072	0.04619	0	0	0.681527	0.544037	0.819016	6.27494	10.3493	10.9995	2.04814e-09	1.35763e-08	0	0	1856	sp|Q9Y6C9|MTCH2_HUMAN Mitochondrial carrier homolog 2 OS=Homo sapiens OX=9606 GN=MTCH2 PE=1 SV=1
ENSG00000109971	3312	P11142	HSPA8	protein-coding	11	10.7646	10.7412	10.7947	11.5569	11.6187	11.6232	11.1978	11.1839	11.4614	11.2231	11.1726	11.1657	0.421352	0.29828	0.544423	11.2086	7.14799	4.59574	6.88045e-07	2.52602e-06	0	0	-0.411244	-0.528423	-0.294065	11.2086	-7.32734	5.08299	4.79526e-07	3.29432e-06	0	0	-0.0886042	-0.209104	0.0318952	11.2086	-1.53521	-7.52812	0.14062	0.180183	0	0	25	sp|P11142|HSP7C_HUMAN Heat shock cognate 71 kDa protein OS=Homo sapiens OX=9606 GN=HSPA8 PE=1 SV=1
ENSG00000110047	10938	B2R5U3	EHD1	protein-coding	11	7.88812	7.93303	7.8705	7.0699	7.0623	6.84992	6.04825	6.11251	5.76731	6.28609	6.30647	6.36476	-1.57962	-1.74059	-1.41865	6.7966	-20.4878	23.7276	9.22344e-15	3.38385e-13	-1	-1	-0.679257	-0.844363	-0.51415	6.7966	-8.58949	7.98145	4.26808e-08	3.81741e-07	0	0	0.331496	0.149262	0.51373	6.7966	3.79792	-2.52911	0.00115091	0.00224779	0	0	220	sp|Q9H4M9|EHD1_HUMAN EH domain-containing protein 1 OS=Homo sapiens OX=9606 GN=EHD1 PE=1 SV=2
ENSG00000110063	28960	Q96C86	DCPS	protein-coding	11	3.97558	4.18351	3.97702	4.31003	4.0249	4.23043	3.88481	4.07331	3.70433	4.45726	4.45303	4.35155	0.37274	0.130606	0.614873	4.13548	3.21402	-3.42664	0.00441104	0.00763549	0	0	0.240198	0.0161259	0.464271	4.13548	2.2381	-5.3535	0.0369205	0.0689795	0	0	0.519896	0.269722	0.77007	4.13548	4.33882	-0.856877	0.000327729	0.000707943	0	0	1120	sp|Q96C86|DCPS_HUMAN m7GpppX diphosphatase OS=Homo sapiens OX=9606 GN=DCPS PE=1 SV=2
ENSG00000110090	1374	P50416	CPT1A	protein-coding	11	6.86937	6.84489	6.85797	6.97543	7.03301	7.03829	7.26274	7.28119	7.52498	6.61942	6.67747	6.64389	-0.211671	-0.360822	-0.0625192	6.96905	-2.96299	-4.45475	0.00776907	0.0128651	0	0	-0.370085	-0.514717	-0.225454	6.96905	-5.34241	1.12814	3.29122e-05	0.000141554	0	0	-0.70547	-0.85038	-0.560559	6.96905	-10.1642	10.6073	2.77095e-09	1.76019e-08	0	0	1808	sp|P50416|CPT1A_HUMAN Carnitine O-palmitoyltransferase 1, liver isoform OS=Homo sapiens OX=9606 GN=CPT1A PE=1 SV=2
ENSG00000110104	79080	Q9H6F5	CCDC86	protein-coding	11	4.50172	4.69074	4.6225	4.90605	5.35474	4.99462	5.68449	5.37293	5.26319	5.0481	5.34727	5.22327	0.581042	0.302951	0.859132	5.08414	4.367	-0.966914	0.000317512	0.000683466	0	0	0.0996171	-0.150304	0.349538	5.08414	0.833092	-7.52081	0.41493	0.516431	0	0	-0.257119	-0.507587	-0.0066506	5.08414	-2.14557	-5.90771	0.0447589	0.0641511	0	0	1680	sp|Q9H6F5|CCD86_HUMAN Coiled-coil domain-containing protein 86 OS=Homo sapiens OX=9606 GN=CCDC86 PE=1 SV=1
ENSG00000110172	26973	Q9UHD1	CHORDC1	protein-coding	11	4.57464	4.34988	4.50327	4.80699	4.85765	4.80183	4.26027	4.30687	4.5421	5.24927	5.07036	5.21067	0.714422	0.510707	0.918137	4.71115	7.32199	5.65547	4.84691e-07	1.83909e-06	0	0	0.360381	0.175618	0.545143	4.71115	4.07235	-1.53703	0.000608484	0.00190666	0	0	0.827109	0.618902	1.03532	4.71115	8.29399	7.58246	7.37914e-08	3.36359e-07	0	0	1106	sp|Q9UHD1|CHRD1_HUMAN Cysteine and histidine-rich domain-containing protein 1 OS=Homo sapiens OX=9606 GN=CHORDC1 PE=1 SV=2
ENSG00000110367	1656	B2R858	DDX6	protein-coding	11	7.15179	7.1052	7.13219	7.00969	7.10233	7.11328	6.60855	6.8864	7.0806	7.16519	7.03421	6.95056	-0.0746767	-0.256904	0.107551	7.02833	-0.855597	-7.92899	0.402496	0.460048	0	0	-0.0204573	-0.199514	0.158599	7.02833	-0.238537	-8.12824	0.813926	0.860905	0	0	0.203836	0.0180113	0.389661	7.02833	2.29021	-5.87997	0.0331725	0.0487438	0	0	639	sp|P26196|DDX6_HUMAN Probable ATP-dependent RNA helicase DDX6 OS=Homo sapiens OX=9606 GN=DDX6 PE=1 SV=2
ENSG00000110395	867	P22681	CBL	protein-coding	11	6.30654	6.31477	6.19652	5.8892	5.82748	5.76156	6.00494	6.08982	5.97601	5.74173	5.73793	5.63654	-0.56434	-0.71564	-0.413041	5.95692	-7.78753	6.36942	1.93688e-07	8.03182e-07	0	0	-0.120696	-0.273085	0.0316923	5.95692	-1.65363	-6.64486	0.114031	0.179847	0	0	-0.319207	-0.473857	-0.164557	5.95692	-4.30943	-1.3071	0.000350849	0.000754287	0	0	2724	sp|P22681|CBL_HUMAN E3 ubiquitin-protein ligase CBL OS=Homo sapiens OX=9606 GN=CBL PE=1 SV=2
ENSG00000110435	8050	O00330	PDHX	protein-coding	11	5.65205	5.64991	5.74956	5.58878	5.61725	5.53784	6.15936	5.98783	6.07618	5.48623	5.18757	5.24198	-0.366369	-0.550039	-0.1827	5.66121	-4.16466	-1.54915	0.000491027	0.00102224	0	0	-0.263729	-0.443396	-0.0840615	5.66121	-3.06469	-3.90503	0.00618432	0.0146817	0	0	-0.754951	-0.932938	-0.576964	5.66121	-8.8558	8.44872	2.63098e-08	1.32586e-07	0	0	972	sp|O00330|ODPX_HUMAN Pyruvate dehydrogenase protein X component, mitochondrial OS=Homo sapiens OX=9606 GN=PDHX PE=1 SV=3
ENSG00000110619	833	P49589	CARS1	protein-coding	11	7.38253	7.34297	7.3424	7.18049	7.1173	7.08531	6.83652	6.68518	6.75076	6.28609	6.34768	6.27679	-1.05314	-1.18594	-0.92033	6.88617	-16.5563	19.6236	4.93892e-13	9.51757e-12	-1	-1	-0.826185	-0.958157	-0.694213	6.88617	-13.0705	15.309	3.5982e-11	7.86592e-10	0	0	-0.455552	-0.59336	-0.317744	6.88617	-6.90179	4.43825	1.13743e-06	3.97512e-06	0	0	519	sp|P49589|SYCC_HUMAN Cysteine--tRNA ligase, cytoplasmic OS=Homo sapiens OX=9606 GN=CARS1 PE=1 SV=3
ENSG00000110696	10944	O00193	C11orf58	protein-coding	11	6.85865	6.96272	6.94606	7.11449	7.05026	7.14353	6.57283	6.5644	6.47184	7.36582	7.20943	7.19054	0.334893	0.196172	0.473613	6.95421	5.04038	0.26593	6.52043e-05	0.000160769	0	0	0.157934	0.0237541	0.292113	6.95421	2.45746	-5.40472	0.023387	0.0464999	0	0	0.720567	0.577523	0.863611	6.95421	10.5173	11.2247	1.56195e-09	1.06612e-08	0	0	1284	sp|O00193|SMAP_HUMAN Small acidic protein OS=Homo sapiens OX=9606 GN=SMAP PE=1 SV=1
ENSG00000110700	6207	P62277	RPS13	protein-coding	11	8.90059	8.87896	8.97736	8.71825	8.69729	8.66833	9.56744	9.28971	9.21859	8.78221	8.5451	8.82958	-0.196997	-0.367063	-0.0269305	8.92278	-2.42478	-5.76955	0.0254774	0.0381511	0	0	0.0274944	-0.141679	0.196668	8.92278	0.340207	-8.24257	0.73744	0.800746	0	0	-0.639225	-0.806397	-0.472053	8.92278	-8.00424	6.21093	1.68545e-07	7.05008e-07	0	0	228	sp|P62277|RS13_HUMAN 40S ribosomal protein S13 OS=Homo sapiens OX=9606 GN=RPS13 PE=1 SV=2
ENSG00000110711	9049	O00170	AIP	protein-coding	11	5.93607	5.97659	6.13673	5.44464	5.4931	5.57022	6.41313	6.46285	6.37766	5.46514	5.58503	5.57885	-0.482556	-0.644251	-0.320861	5.87	-6.23086	3.12842	4.66231e-06	1.44125e-05	0	0	0.0368186	-0.127132	0.200769	5.87	0.468871	-7.83363	0.644303	0.723301	0	0	-0.881946	-1.03911	-0.724777	5.87	-11.7158	13.2483	2.46112e-10	2.0508e-09	0	0	890	sp|O00170|AIP_HUMAN AH receptor-interacting protein OS=Homo sapiens OX=9606 GN=AIP PE=1 SV=3
ENSG00000110713	4928	P52948	NUP98	protein-coding	11	6.79743	6.66913	6.8252	6.77773	6.8117	6.84647	6.77687	6.92148	7.01599	6.98458	6.95161	6.80771	0.153917	-0.000507571	0.308341	6.84883	2.08098	-6.21984	0.0506871	0.0714906	0	0	0.105414	-0.0449905	0.255818	6.84883	1.4633	-7.06862	0.15914	0.238416	0	0	0.0159832	-0.137193	0.16916	6.84883	0.217856	-8.2932	0.829779	0.855917	0	0	974	sp|P52948|NUP98_HUMAN Nuclear pore complex protein Nup98-Nup96 OS=Homo sapiens OX=9606 GN=NUP98 PE=1 SV=4
ENSG00000110717	4728	O00217	NDUFS8	protein-coding	11	6.33885	6.38089	6.39379	6.90677	6.98201	6.99072	7.47385	7.40226	7.384	6.69582	6.96227	6.87217	0.463558	0.309633	0.617483	6.89862	6.28771	3.14343	4.12761e-06	1.2898e-05	0	0	-0.123594	-0.26785	0.0206631	6.89862	-1.78878	-6.58402	0.0890213	0.14589	0	0	-0.585112	-0.728704	-0.44152	6.89862	-8.50758	7.6016	4.96196e-08	2.34823e-07	0	0	1702	sp|O00217|NDUS8_HUMAN NADH dehydrogenase [ubiquinone] iron-sulfur protein 8, mitochondrial OS=Homo sapiens OX=9606 GN=NDUFS8 PE=1 SV=1
ENSG00000110801	5715	O00233	PSMD9	protein-coding	12	3.22723	3.2513	3.00446	3.45449	3.71049	2.97478	3.67441	3.19111	3.442	3.34225	3.34483	3.71172	0.301649	-0.0877578	0.691057	3.36076	1.61732	-6.23309	0.121691	0.158453	0	0	0.0502677	-0.301741	0.402277	3.36076	0.298148	-7.40828	0.768708	0.826445	0	0	0.0226276	-0.348762	0.394017	3.36076	0.127206	-7.59311	0.900065	0.916194	0	0	1419	sp|O00233|PSMD9_HUMAN 26S proteasome non-ATPase regulatory subunit 9 OS=Homo sapiens OX=9606 GN=PSMD9 PE=1 SV=3
ENSG00000110841	8496	A0A024RB02	PPFIBP1	protein-coding	12	6.93716	6.7868	6.80193	6.27451	6.3695	6.52605	6.37713	6.39926	6.7353	6.29599	6.37025	6.20551	-0.549088	-0.734722	-0.363454	6.50662	-6.17563	2.89469	5.2501e-06	1.60573e-05	0	0	-0.0976738	-0.284521	0.0891733	6.50662	-1.09141	-7.46419	0.288245	0.387185	0	0	-0.204919	-0.395244	-0.0145948	6.50662	-2.24794	-5.8918	0.0361838	0.052782	0	0	2537	sp|Q86W92|LIPB1_HUMAN Liprin-beta-1 OS=Homo sapiens OX=9606 GN=PPFIBP1 PE=1 SV=2
ENSG00000110880	23603	Q9ULV4	CORO1C	protein-coding	12	7.23997	7.18982	7.17416	6.97498	7.06346	7.07799	6.55829	6.59696	6.82725	7.58742	7.58417	7.62664	0.399113	0.260842	0.537385	7.12509	6.02643	2.47387	7.24934e-06	2.15441e-05	0	0	0.560719	0.424049	0.69739	7.12509	8.5658	7.86834	4.45771e-08	3.96244e-07	0	0	0.944839	0.80088	1.0888	7.12509	13.703	15.9977	1.54746e-11	1.82483e-10	0	0	1206	sp|Q9ULV4|COR1C_HUMAN Coronin-1C OS=Homo sapiens OX=9606 GN=CORO1C PE=1 SV=1
ENSG00000110917	9761	F5GX14	MLEC	protein-coding	12	7.68861	7.76863	7.7236	7.72159	7.71258	7.73309	7.67256	7.67445	7.74883	7.44736	7.52288	7.45988	-0.252642	-0.370401	-0.134883	7.65617	-4.47928	-1.09496	0.00023669	0.000521447	0	0	-0.246921	-0.362799	-0.131043	7.65617	-4.44891	-1.0179	0.000253924	0.000877356	0	0	-0.221867	-0.339946	-0.103788	7.65617	-3.92299	-2.42045	0.000860914	0.00172085	0	0	2203	sp|Q14165|MLEC_HUMAN Malectin OS=Homo sapiens OX=9606 GN=MLEC PE=1 SV=1
ENSG00000110955	506	P06576	ATP5F1B	protein-coding	12	9.41927	9.46351	9.47342	10.0875	10.0544	10.0858	10.2034	10.1374	10.1898	9.92013	9.93139	9.96268	0.484812	0.386866	0.582759	9.91073	10.3344	10.7021	2.0985e-09	1.41528e-08	0	0	-0.138022	-0.231909	-0.0441343	9.91073	-3.06929	-4.36829	0.00612056	0.0145456	0	0	-0.238914	-0.333893	-0.143935	9.91073	-5.25183	0.458972	4.03658e-05	0.000103672	0	0	81	sp|P06576|ATPB_HUMAN ATP synthase subunit beta, mitochondrial OS=Homo sapiens OX=9606 GN=ATP5F1B PE=1 SV=3
ENSG00000111011	65117	Q7L4I2	RSRC2	protein-coding	12	5.96205	5.88611	5.99975	5.46168	5.49081	5.54777	6.13213	6.14829	5.91636	5.58306	5.47328	5.58863	-0.397057	-0.56266	-0.231455	5.76583	-5.00592	0.362619	7.05304e-05	0.000172479	0	0	0.0530432	-0.113965	0.220052	5.76583	0.663114	-7.72036	0.514933	0.609271	0	0	-0.520865	-0.685194	-0.356537	5.76583	-6.61775	3.9346	2.05192e-06	6.79927e-06	0	0	2788	sp|Q7L4I2|RSRC2_HUMAN Arginine/serine-rich coiled-coil protein 2 OS=Homo sapiens OX=9606 GN=RSRC2 PE=1 SV=1
ENSG00000111057	3875	A0A024RAY2	KRT18	protein-coding	12	11.1741	11.2883	11.2975	9.61563	9.61339	9.57928	8.08409	8.0144	8.00189	8.0491	8.17033	8.15941	-3.13137	-3.24242	-3.02033	9.25395	-58.8739	44.4131	1.22346e-23	2.42383e-20	-1	-1	-1.4795	-1.59565	-1.36334	9.25395	-26.5933	28.8447	6.39635e-17	1.16524e-14	-1	-1	0.0894044	-0.0362146	0.215023	9.25395	1.48594	-7.33698	0.153105	0.194359	0	0	17	sp|P05783|K1C18_HUMAN Keratin, type I cytoskeletal 18 OS=Homo sapiens OX=9606 GN=KRT18 PE=1 SV=2
ENSG00000111142	10988	P50579	METAP2	protein-coding	12	7.55936	7.54083	7.64832	7.34135	7.24916	7.32935	7.57842	7.65844	8.00082	7.24457	7.13981	7.13199	-0.408542	-0.583605	-0.23348	7.45187	-4.87239	-0.158603	9.57022e-05	0.000227882	0	0	-0.1307	-0.305069	0.0436687	7.45187	-1.56496	-6.96487	0.133495	0.205474	0	0	-0.563635	-0.737482	-0.389788	7.45187	-6.76905	4.0506	1.49656e-06	5.0958e-06	0	0	2481	sp|P50579|MAP2_HUMAN Methionine aminopeptidase 2 OS=Homo sapiens OX=9606 GN=METAP2 PE=1 SV=1
ENSG00000111144	4048	A0A140VK27	LTA4H	protein-coding	12	7.18771	7.27461	7.16343	7.58475	7.53201	7.58424	7.90492	7.93524	7.7751	7.36434	7.12613	7.20611	0.0288036	-0.118206	0.175813	7.46988	0.409071	-8.23274	0.686896	0.732365	0	0	-0.328524	-0.470109	-0.18694	7.46988	-4.84451	-0.0790411	0.000102016	0.000388291	0	0	-0.636459	-0.778517	-0.494402	7.46988	-9.35415	9.13086	1.08967e-08	6.03222e-08	0	0	244	sp|P09960|LKHA4_HUMAN Leukotriene A-4 hydrolase OS=Homo sapiens OX=9606 GN=LTA4H PE=1 SV=2
ENSG00000111229	10094	O15145	ARPC3	protein-coding	12	7.82581	7.8542	7.92177	7.63529	7.66169	7.76323	7.59062	7.48059	7.50284	7.56194	7.55385	7.63256	-0.285892	-0.410865	-0.160919	7.66537	-4.77621	-0.414981	0.000119328	0.00027849	0	0	-0.103144	-0.227131	0.0208424	7.66537	-1.73687	-6.74051	0.0980033	0.158242	0	0	0.0571858	-0.0701674	0.184539	7.66537	0.937509	-7.93657	0.359836	0.415415	0	0	1628	sp|O15145|ARPC3_HUMAN Actin-related protein 2/3 complex subunit 3 OS=Homo sapiens OX=9606 GN=ARPC3 PE=1 SV=3
ENSG00000111237	51699	F8VXU5	VPS29	protein-coding	12	5.68189	5.72788	5.69619	6.11055	5.89155	5.90199	5.07964	5.10022	5.15379	5.96658	5.88739	5.9593	0.237144	0.0767749	0.397512	5.67975	3.08737	-4.04731	0.00587609	0.00994555	0	0	-0.0281416	-0.179996	0.123712	5.67975	-0.386919	-7.93861	0.702959	0.772905	0	0	0.831497	0.65888	1.00411	5.67975	10.0572	10.6464	3.30627e-09	2.05817e-08	0	0	1921	sp|Q9UBQ0|VPS29_HUMAN Vacuolar protein sorting-associated protein 29 OS=Homo sapiens OX=9606 GN=VPS29 PE=1 SV=1
ENSG00000111361	1967	Q14232	EIF2B1	protein-coding	12	5.51641	5.30661	5.41715	5.66656	5.57451	5.52784	5.3932	5.0127	5.1692	5.73102	5.72422	5.85278	0.360052	0.16898	0.551124	5.49102	3.93429	-2.09042	0.000838627	0.00167015	0	0	0.177278	-0.0037339	0.358289	5.49102	2.04477	-5.98402	0.0544552	0.0959916	0	0	0.575675	0.378794	0.772555	5.49102	6.1048	2.88651	6.11703e-06	1.8396e-05	0	0	1809	sp|Q14232|EI2BA_HUMAN Translation initiation factor eIF-2B subunit alpha OS=Homo sapiens OX=9606 GN=EIF2B1 PE=1 SV=1
ENSG00000111481	22818	P61923	COPZ1	protein-coding	12	7.86153	7.91845	7.89608	7.16737	7.14239	7.1037	7.45513	7.50243	7.59847	7.1592	7.03572	7.03656	-0.812131	-0.939253	-0.685008	7.40642	-13.3383	15.4801	2.50729e-11	2.82632e-10	0	0	-0.0577408	-0.187377	0.0718953	7.40642	-0.929939	-7.7187	0.363646	0.465957	0	0	-0.435608	-0.565224	-0.305991	7.40642	-7.01671	4.59195	8.98632e-07	3.2092e-06	0	0	1266	sp|P61923|COPZ1_HUMAN Coatomer subunit zeta-1 OS=Homo sapiens OX=9606 GN=COPZ1 PE=1 SV=1
ENSG00000111530	55832	Q86VP6	CAND1	protein-coding	12	7.71897	7.68496	7.75252	7.45171	7.47274	7.54264	7.17826	7.29979	7.60084	7.7694	7.64857	7.62516	-0.0348431	-0.199304	0.129618	7.56213	-0.442335	-8.26684	0.663059	0.710488	0	0	0.195836	0.0323832	0.359289	7.56213	2.50148	-5.35655	0.021301	0.042886	0	0	0.33215	0.164127	0.500173	7.56213	4.12728	-1.93652	0.000535582	0.00111763	0	0	585	sp|Q86VP6|CAND1_HUMAN Cullin-associated NEDD8-dissociated protein 1 OS=Homo sapiens OX=9606 GN=CAND1 PE=1 SV=2
ENSG00000111581	57122	P57740	NUP107	protein-coding	12	5.07019	4.72208	4.65483	4.87313	5.31375	5.19747	4.81436	4.84369	5.21696	5.65124	5.64047	5.42364	0.775333	0.504824	1.04584	5.11849	5.99886	2.61251	8.98567e-06	2.61983e-05	0	0	0.444928	0.196415	0.693441	5.11849	3.74716	-2.38934	0.001364	0.00388325	0	0	0.633505	0.367597	0.899414	5.11849	4.98632	0.307888	8.18722e-05	0.000197503	0	0	2092	sp|P57740|NU107_HUMAN Nuclear pore complex protein Nup107 OS=Homo sapiens OX=9606 GN=NUP107 PE=1 SV=1
ENSG00000111605	11052	Q16630	CPSF6	protein-coding	12	6.60106	6.50168	6.62352	6.39673	6.28588	6.35159	5.66698	5.77669	5.83492	6.342	6.44051	6.41371	-0.179044	-0.322312	-0.035776	6.26961	-2.6092	-5.16241	0.0169097	0.0261875	0	0	0.051756	-0.0902915	0.193804	6.26961	0.760719	-7.77577	0.455824	0.554709	0	0	0.639826	0.485615	0.794038	6.26961	8.66248	8.04013	3.73466e-08	1.81901e-07	0	0	1014	sp|Q16630|CPSF6_HUMAN Cleavage and polyadenylation specificity factor subunit 6 OS=Homo sapiens OX=9606 GN=CPSF6 PE=1 SV=2
ENSG00000111639	51258	Q4U2R6	MRPL51	protein-coding	12	5.36451	5.59878	5.37895	5.4274	5.52487	5.41767	5.54986	5.41641	4.97235	5.99373	5.81987	6.14136	0.536733	0.301084	0.772383	5.55048	4.76052	-0.219551	0.000128932	0.000298968	0	0	0.529356	0.302736	0.755977	5.55048	4.88215	0.183977	9.77765e-05	0.000373772	0	0	0.655267	0.415062	0.895471	5.55048	5.70163	1.90612	1.57082e-05	4.35397e-05	0	0	2347	sp|Q4U2R6|RM51_HUMAN 39S ribosomal protein L51, mitochondrial OS=Homo sapiens OX=9606 GN=MRPL51 PE=1 SV=1
ENSG00000111640	2597	P04406	GAPDH	protein-coding	12	11.6876	11.7094	11.7656	11.8775	11.9612	11.9387	12.0004	11.9588	12.1641	11.448	11.53	11.5659	-0.208991	-0.318676	-0.0993067	11.8006	-3.97814	-2.5925	0.000757402	0.00151854	0	0	-0.413339	-0.52063	-0.306047	11.8006	-8.04337	6.50284	1.18455e-07	9.49134e-07	0	0	-0.525659	-0.634044	-0.417274	11.8006	-10.1258	10.1483	2.95168e-09	1.86305e-08	0	0	68	sp|P04406|G3P_HUMAN Glyceraldehyde-3-phosphate dehydrogenase OS=Homo sapiens OX=9606 GN=GAPDH PE=1 SV=3
ENSG00000111641	4839	P46087	NOP2	protein-coding	12	-1.10906	-1.01102	-2.61863	-4.06645	-4.21828	-2.63993	-0.745128	-0.768662	-4.97163	-0.362221	-1.1984	-0.667237	0.920596	-0.611072	2.45226	-2.03139	1.25488	-5.39338	0.224189	0.274007	0	0	2.98896	0.97881	4.99912	-2.03139	3.10448	-2.11812	0.00565359	0.0135455	1	1	1.30131	-0.383519	2.98613	-2.03139	1.61258	-4.87961	0.122722	0.15948	0	0	473	sp|P46087|NOP2_HUMAN Probable 28S rRNA (cytosine(4447)-C(5))-methyltransferase OS=Homo sapiens OX=9606 GN=NOP2 PE=1 SV=2
ENSG00000111642	1108	Q14839	CHD4	protein-coding	12	4.39132	4.61765	4.43975	4.63514	4.49711	4.50254	4.76203	4.98302	5.10385	4.36916	4.46506	4.47791	-0.0578395	-0.283814	0.168135	4.60371	-0.534394	-7.7037	0.599042	0.650734	0	0	-0.114161	-0.328305	0.0999834	4.60371	-1.11303	-7.11043	0.279076	0.377557	0	0	-0.509	-0.722407	-0.295592	4.60371	-4.97973	0.47556	7.48736e-05	0.000181974	0	0	1974	sp|Q14839|CHD4_HUMAN Chromodomain-helicase-DNA-binding protein 4 OS=Homo sapiens OX=9606 GN=CHD4 PE=1 SV=2
ENSG00000111652	50813	Q9UBW8	COPS7A	protein-coding	12	6.00295	6.00765	5.95934	5.73499	5.7296	5.71573	6.01456	5.95762	5.74004	5.53722	5.50131	5.72453	-0.402842	-0.574876	-0.230808	5.80213	-4.88897	0.0853685	9.21362e-05	0.00021992	0	0	-0.14057	-0.311337	0.0301973	5.80213	-1.71864	-6.52683	0.101338	0.162891	0	0	-0.325756	-0.499418	-0.152093	5.80213	-3.91637	-2.2004	0.000874268	0.00174512	0	0	2140	sp|Q9UBW8|CSN7A_HUMAN COP9 signalosome complex subunit 7a OS=Homo sapiens OX=9606 GN=COPS7A PE=1 SV=1
ENSG00000111667	8078	A0A140VJZ1	USP5	protein-coding	12	6.13189	6.1334	6.30236	7.01503	7.03222	6.98029	6.81161	6.77143	6.5949	6.87549	6.99012	7.0609	0.77978	0.619572	0.939989	6.72497	10.1621	10.6956	2.78067e-09	1.83475e-08	0	0	-0.038308	-0.185557	0.108941	6.72497	-0.54317	-7.99676	0.593099	0.679782	0	0	0.240601	0.0869366	0.394265	6.72497	3.26905	-3.82565	0.0038916	0.00683715	0	0	914	sp|P45974|UBP5_HUMAN Ubiquitin carboxyl-terminal hydrolase 5 OS=Homo sapiens OX=9606 GN=USP5 PE=1 SV=2
ENSG00000111669	7167	P60174	TPI1	protein-coding	12	8.01524	8.16901	8.13088	9.25204	9.25166	9.12286	9.00085	8.89689	8.64596	9.11193	9.23266	9.28682	1.10023	0.938216	1.26225	8.84307	14.1782	16.5316	8.38147e-12	1.10422e-10	1	1	-0.00286054	-0.15478	0.149059	8.84307	-0.0393126	-8.34402	0.969036	0.978545	0	0	0.354832	0.198056	0.511608	8.84307	4.72542	-0.673687	0.000134111	0.000310703	0	0	115	sp|P60174|TPIS_HUMAN Triosephosphate isomerase OS=Homo sapiens OX=9606 GN=TPI1 PE=1 SV=4
ENSG00000111676	1822	P54259	ATN1	protein-coding	12	7.22276	7.13364	7.18665	6.69205	6.71024	6.68618	7.63944	7.70756	7.33244	6.73772	7.02	6.92039	-0.29471	-0.476267	-0.113153	7.08242	-3.38907	-3.54988	0.00295758	0.0052894	0	0	0.188537	0.00547592	0.371598	7.08242	2.15029	-5.947	0.0441231	0.0803524	0	0	-0.681801	-0.859794	-0.503808	7.08242	-7.99747	6.60086	1.29297e-07	5.54295e-07	0	0	2897	sp|P54259|ATN1_HUMAN Atrophin-1 OS=Homo sapiens OX=9606 GN=ATN1 PE=1 SV=3
ENSG00000111716	3945	P07195	LDHB	protein-coding	12	5.40296	5.63901	5.44976	5.7285	4.59229	5.56324	5.70839	5.97926	5.67673	5.91136	5.48515	5.53149	0.158725	-0.450453	0.767903	5.55568	0.589925	-7.89658	0.569833	0.623665	0	0	0.38644	-0.213184	0.986063	5.55568	1.45915	-6.87597	0.178712	0.262722	0	0	-0.133695	-0.7264	0.459011	5.55568	-0.510708	-8.00567	0.621914	0.670479	0	0	152	sp|P07195|LDHB_HUMAN L-lactate dehydrogenase B chain OS=Homo sapiens OX=9606 GN=LDHB PE=1 SV=2
ENSG00000111737	11021	Q15286	RAB35	protein-coding	12	5.33167	5.48007	5.38539	6.29732	6.07826	6.15216	5.81253	5.6475	5.28929	6.34602	6.3972	6.39572	0.975348	0.766689	1.18401	5.88443	9.75934	10.104	5.44106e-09	3.31419e-08	0	0	0.202884	0.0158032	0.389965	5.88443	2.26421	-5.67045	0.0349965	0.0659445	0	0	0.778827	0.574181	0.983474	5.88443	7.94574	6.67357	1.42759e-07	6.05617e-07	0	0	2841	sp|Q15286|RAB35_HUMAN Ras-related protein Rab-35 OS=Homo sapiens OX=9606 GN=RAB35 PE=1 SV=1
ENSG00000111786	8683	Q13242	SRSF9	protein-coding	12	5.90217	6.20723	5.95068	6.59027	6.51389	6.41108	6.23261	6.24525	5.72795	6.30995	6.4019	6.3761	0.334738	0.107893	0.561582	6.23909	3.09069	-4.12129	0.0060721	0.0102532	0	0	-0.147198	-0.359923	0.0655276	6.23909	-1.44931	-7.03588	0.163723	0.243969	0	0	0.274937	0.0486102	0.501264	6.23909	2.54436	-5.29506	0.0198962	0.0306358	0	0	490	sp|Q13242|SRSF9_HUMAN Serine/arginine-rich splicing factor 9 OS=Homo sapiens OX=9606 GN=SRSF9 PE=1 SV=1
ENSG00000111906	51020	A0A140VJK7	HDDC2	protein-coding	6	4.95703	5.06733	5.22954	5.07395	5.29282	5.12541	5.74094	5.73405	5.76562	5.52663	5.39366	5.30857	0.324706	0.130187	0.519225	5.3513	3.48518	-3.05478	0.00237157	0.00431044	0	0	0.249385	0.0643526	0.434417	5.3513	2.81397	-4.41254	0.010816	0.023885	0	0	-0.328802	-0.510034	-0.14757	5.3513	-3.78789	-2.4679	0.00117802	0.00229387	0	0	2255	sp|Q7Z4H3|HDDC2_HUMAN 5'-deoxynucleotidase HDDC2 OS=Homo sapiens OX=9606 GN=HDDC2 PE=1 SV=1
ENSG00000112110	29074	Q9H0U6	MRPL18	protein-coding	6	5.67841	5.79081	5.94633	5.64836	5.63607	5.6736	5.61594	5.56405	5.47649	6.12233	6.08846	5.94605	0.243683	0.0767435	0.410622	5.76557	3.04764	-4.15145	0.00642615	0.0108004	0	0	0.403217	0.239419	0.567016	5.76557	5.13956	0.791431	5.20439e-05	0.000212918	0	0	0.498846	0.326912	0.670779	5.76557	6.05763	2.723	6.77487e-06	2.02175e-05	0	0	1308	sp|Q9H0U6|RM18_HUMAN 39S ribosomal protein L18, mitochondrial OS=Homo sapiens OX=9606 GN=MRPL18 PE=1 SV=1
ENSG00000112304	55856	Q9NPJ3	ACOT13	protein-coding	6	4.1414	4.18351	4.26576	4.35281	4.68359	4.62283	5.12967	5.01898	4.67403	4.26262	4.2593	4.42978	0.112967	-0.158273	0.384208	4.50202	0.869552	-7.4075	0.395004	0.452376	0	0	-0.239958	-0.486345	0.00642934	4.50202	-2.03336	-5.7591	0.0556942	0.0978708	0	0	-0.644126	-0.890164	-0.398089	4.50202	-5.46597	1.60662	2.49458e-05	6.6571e-05	0	0	1967	sp|Q9NPJ3|ACO13_HUMAN Acyl-coenzyme A thioesterase 13 OS=Homo sapiens OX=9606 GN=ACOT13 PE=1 SV=1
ENSG00000112306	6206	P25398	RPS12	protein-coding	6	9.75858	9.8265	9.89294	9.76251	9.56925	9.77743	10.4383	10.1322	9.91355	9.56585	9.57339	9.69644	-0.216651	-0.442209	0.00890651	9.82558	-2.07283	-6.5392	0.058406	0.0814069	0	0	-0.0901888	-0.313577	0.1332	9.82558	-0.871269	-7.98541	0.399247	0.50144	0	0	-0.556121	-0.778729	-0.333513	9.82558	-5.39125	-0.342141	0.000118505	0.000277183	0	0	1427	sp|P25398|RS12_HUMAN 40S ribosomal protein S12 OS=Homo sapiens OX=9606 GN=RPS12 PE=1 SV=3
ENSG00000112335	8724	O60493	SNX3	protein-coding	6	7.24174	7.18655	7.20451	7.34594	7.37184	7.36629	7.2916	7.26234	7.26588	7.53227	7.21523	7.43808	0.191633	0.0438602	0.339406	7.31019	2.70753	-5.05542	0.013661	0.0215543	0	0	0.0402234	-0.103427	0.183874	7.31019	0.584614	-8.0124	0.565436	0.654895	0	0	0.128126	-0.0193006	0.275553	7.31019	1.81451	-6.76642	0.0848407	0.114506	0	0	589	sp|O60493|SNX3_HUMAN Sorting nexin-3 OS=Homo sapiens OX=9606 GN=SNX3 PE=1 SV=3
ENSG00000112339	10767	Q9Y450	HBS1L	protein-coding	6	6.07218	5.98091	6.07236	5.60302	5.63087	5.68393	5.71758	5.79511	5.9992	5.94885	5.76738	5.73006	-0.217288	-0.389815	-0.0447617	5.83345	-2.62953	-5.04054	0.0161834	0.0251808	0	0	0.18521	0.0119486	0.358471	5.83345	2.23182	-5.65127	0.037397	0.0697874	0	0	-0.00578861	-0.181915	0.170338	5.83345	-0.0686195	-8.16332	0.945983	0.953989	0	0	2968	sp|Q9Y450|HBS1L_HUMAN HBS1-like protein OS=Homo sapiens OX=9606 GN=HBS1L PE=1 SV=1
ENSG00000112514	51596	O60888	CUTA	protein-coding	6	6.84165	6.87831	6.88036	6.69814	6.67578	6.66156	7.40279	7.33042	7.11352	7.18608	7.08041	7.22229	0.29712	0.14692	0.447319	6.99761	4.13009	-1.84283	0.000532095	0.00110065	0	0	0.486006	0.337468	0.634545	6.99761	6.83124	4.4161	1.31562e-06	8.07645e-06	0	0	-0.12303	-0.269459	0.0233996	6.99761	-1.7542	-6.85343	0.0949217	0.126709	0	0	2689	sp|O60888|CUTA_HUMAN Protein CutA OS=Homo sapiens OX=9606 GN=CUTA PE=1 SV=2
ENSG00000112531	9444	Q96PU8	QKI	protein-coding	6	6.85017	6.82579	6.87179	6.18108	6.22708	6.36047	6.83109	6.96767	7.19171	6.77249	6.51548	6.55505	-0.226811	-0.408371	-0.0452517	6.67916	-2.60821	-5.19634	0.0169459	0.0262358	0	0	0.368597	0.183956	0.553239	6.67916	4.16793	-1.5451	0.00048731	0.00156407	0	0	-0.367484	-0.547589	-0.187378	6.67916	-4.25998	-1.55336	0.000393519	0.000838291	0	0	459	sp|Q96PU8|QKI_HUMAN KH domain-containing RNA-binding protein QKI OS=Homo sapiens OX=9606 GN=QKI PE=1 SV=1
ENSG00000112578	705	Q13895	BYSL	protein-coding	6	5.44451	5.60299	5.6936	5.46688	5.25001	5.30342	5.14921	5.31455	5.29399	5.17214	5.28753	5.29071	-0.343154	-0.528364	-0.157943	5.35579	-3.8683	-2.2209	0.000977508	0.00191692	0	0	-0.0950265	-0.278262	0.0882094	5.35579	-1.08276	-7.31055	0.291976	0.391202	0	0	-0.00609143	-0.198437	0.186254	5.35579	-0.0661202	-8.05792	0.947948	0.955727	0	0	1408	sp|Q13895|BYST_HUMAN Bystin OS=Homo sapiens OX=9606 GN=BYSL PE=1 SV=3
ENSG00000112640	5528	Q14738	PPP2R5D	protein-coding	6	4.96562	4.85994	4.85594	5.14868	4.8505	4.83696	5.45886	5.44157	5.41316	4.73677	4.9363	5.11243	0.0250607	-0.200969	0.25109	5.05139	0.231487	-7.92824	0.819321	0.84872	0	0	-0.0319031	-0.247445	0.183638	5.05139	-0.309029	-7.78805	0.76054	0.819317	0	0	-0.524773	-0.737722	-0.311825	5.05139	-5.14511	0.754017	5.1393e-05	0.000129229	0	0	2337	sp|Q14738|2A5D_HUMAN Serine/threonine-protein phosphatase 2A 56 kDa regulatory subunit delta isoform OS=Homo sapiens OX=9606 GN=PPP2R5D PE=1 SV=1
ENSG00000112651	51069	C9IY40	MRPL2	protein-coding	6	5.15273	5.29102	5.26314	4.55682	4.588	4.75606	5.499	5.53512	5.20704	4.60377	4.81694	4.77838	-0.519128	-0.730494	-0.307762	5.004	-5.12787	0.785967	5.34433e-05	0.000133684	0	0	0.0922906	-0.125121	0.309702	5.004	0.886282	-7.37905	0.386145	0.488506	0	0	-0.704604	-0.912676	-0.496532	5.004	-7.07015	5.02726	8.05841e-07	2.904e-06	0	0	2139	sp|Q5T653|RM02_HUMAN 39S ribosomal protein L2, mitochondrial OS=Homo sapiens OX=9606 GN=MRPL2 PE=1 SV=2
ENSG00000112667	10591	O43598	DNPH1	protein-coding	6	4.66177	4.94207	4.51212	5.6042	5.49425	5.10057	6.24719	6.07984	5.22927	5.9309	6.02585	6.15129	1.32367	0.732217	1.91512	5.49828	5.03184	-1.22931	0.000624247	0.00127365	1	1	0.622078	0.106386	1.13777	5.49828	2.71219	-4.97359	0.0230756	0.0459801	0	0	0.147287	-0.364439	0.659013	5.49828	0.647134	-7.95553	0.533065	0.586623	0	0	1602	sp|O43598|DNPH1_HUMAN 2'-deoxynucleoside 5'-phosphate N-hydrolase 1 OS=Homo sapiens OX=9606 GN=DNPH1 PE=1 SV=1
ENSG00000112695	1347	H0UI06	COX7A2	protein-coding	6	6.59277	6.70421	6.79106	6.47109	6.37946	6.55306	6.86161	6.42077	6.44253	6.68594	6.65072	6.83774	0.0244508	-0.175736	0.224637	6.61591	0.255249	-8.22596	0.801212	0.832573	0	0	0.259064	0.0606032	0.457525	6.61591	2.72796	-4.79396	0.0131757	0.0284033	0	0	0.144474	-0.0578615	0.34681	6.61591	1.49219	-7.17683	0.151699	0.192789	0	0	1919	sp|P14406|CX7A2_HUMAN Cytochrome c oxidase subunit 7A2, mitochondrial OS=Homo sapiens OX=9606 GN=COX7A2 PE=1 SV=1
ENSG00000112699	2762	O60547	GMDS	protein-coding	6	5.53191	5.71496	5.68188	5.09762	5.12676	5.17385	4.66765	4.78593	4.49802	4.84865	4.89241	4.76981	-0.811934	-0.991836	-0.632032	5.06579	-9.42283	9.59123	9.67325e-09	5.54672e-08	0	0	-0.29501	-0.477545	-0.112474	5.06579	-3.37432	-3.13437	0.00305927	0.00788652	0	0	0.174968	-0.027068	0.377003	5.06579	1.80812	-6.35947	0.0858626	0.115762	0	0	1854	sp|O60547|GMDS_HUMAN GDP-mannose 4,6 dehydratase OS=Homo sapiens OX=9606 GN=GMDS PE=1 SV=1
ENSG00000112739	8899	A0A024QZY5	PRPF4B	protein-coding	6	6.27003	6.21826	6.2291	6.38716	6.38504	6.41651	6.05655	6.21273	6.17876	6.86887	6.71133	6.77437	0.551348	0.408701	0.693995	6.39239	8.06975	6.86648	1.12653e-07	4.96954e-07	0	0	0.393511	0.256431	0.530592	6.39239	5.99348	2.62868	7.78762e-06	3.91704e-05	0	0	0.641032	0.49692	0.785145	6.39239	9.28702	9.13957	1.22487e-08	6.67802e-08	0	0	1752	sp|Q13523|PRP4B_HUMAN Serine/threonine-protein kinase PRP4 homolog OS=Homo sapiens OX=9606 GN=PRPF4B PE=1 SV=3
ENSG00000112851	55914	Q96RT1	ERBIN	protein-coding	5	7.70665	7.77486	7.74503	6.66118	6.65183	6.77218	5.98007	6.23539	6.50461	6.39388	6.25628	6.28207	-1.42767	-1.60769	-1.24766	6.747	-16.5587	19.6109	4.92567e-13	9.51757e-12	-1	-1	-0.377814	-0.564343	-0.191286	6.747	-4.22894	-1.41294	0.000422929	0.00137922	0	0	0.0868008	-0.110946	0.284547	6.747	0.916458	-7.80224	0.370497	0.426435	0	0	2713	sp|Q96RT1|ERBIN_HUMAN Erbin OS=Homo sapiens OX=9606 GN=ERBIN PE=1 SV=2
ENSG00000112855	23438	P49590	HARS2	protein-coding	5	5.69744	5.60859	5.60261	5.81975	5.70802	5.46035	5.65609	5.58395	5.87151	5.8362	5.7613	5.8649	0.189536	-0.00424322	0.383316	5.70589	2.04212	-6.12795	0.0547406	0.0766756	0	0	0.154611	-0.0322597	0.341481	5.70589	1.72741	-6.52595	0.0997213	0.160604	0	0	0.127897	-0.0649822	0.320777	5.70589	1.38443	-7.19289	0.18169	0.226598	0	0	1203	sp|P49590|SYHM_HUMAN Histidine--tRNA ligase, mitochondrial OS=Homo sapiens OX=9606 GN=HARS2 PE=1 SV=1
ENSG00000112992	23530	E9PCX7	NNT	protein-coding	5	5.8932	5.85935	5.82253	6.17791	6.17297	6.20062	6.14872	6.37498	6.61475	6.35701	6.42442	6.26693	0.491987	0.300727	0.683246	6.19278	5.37066	1.15666	3.0887e-05	8.10342e-05	0	0	0.165298	-0.0152478	0.345844	6.19278	1.91151	-6.30142	0.0705792	0.120164	0	0	-0.0211635	-0.204196	0.161869	6.19278	-0.24141	-8.21711	0.811729	0.841021	0	0	1113	sp|Q13423|NNTM_HUMAN NAD(P) transhydrogenase, mitochondrial OS=Homo sapiens OX=9606 GN=NNT PE=1 SV=3
ENSG00000113013	3313	P38646	HSPA9	protein-coding	5	9.2143	9.26272	9.30135	9.55937	9.55976	9.58592	9.47467	9.47836	9.6081	9.43582	9.47992	9.43364	0.188635	0.080671	0.296599	9.4495	3.64788	-3.16763	0.00162925	0.0030555	0	0	-0.118988	-0.223951	-0.0140246	9.4495	-2.36681	-5.78105	0.028296	0.0548244	0	0	-0.0692347	-0.176097	0.0376275	9.4495	-1.35269	-7.63382	0.191461	0.237439	0	0	30	sp|P38646|GRP75_HUMAN Stress-70 protein, mitochondrial OS=Homo sapiens OX=9606 GN=HSPA9 PE=1 SV=2
ENSG00000113068	5201	O60925	PFDN1	protein-coding	5	6.26076	6.28535	6.3914	6.42573	6.35884	6.44867	6.01456	6.05049	6.12047	6.41364	6.41824	6.40958	0.0990741	-0.039926	0.238074	6.29981	1.48813	-7.11152	0.15253	0.194173	0	0	0.00405232	-0.13041	0.138514	6.29981	0.0629218	-8.07856	0.950462	0.964922	0	0	0.354636	0.212307	0.496965	6.29981	5.20219	0.715714	4.51588e-05	0.000114883	0	0	1749	sp|O60925|PFD1_HUMAN Prefoldin subunit 1 OS=Homo sapiens OX=9606 GN=PFDN1 PE=1 SV=2
ENSG00000113141	3550	Q13123	IK	protein-coding	5	7.05585	7.14139	7.12211	7.1371	7.10384	6.84417	7.14167	7.14327	6.71356	6.77249	6.86116	6.85708	-0.280523	-0.481805	-0.0792403	6.99114	-2.917	-4.59532	0.00884193	0.0144843	0	0	-0.204492	-0.402575	-0.00640989	6.99114	-2.16075	-5.94826	0.0436945	0.0796633	0	0	-0.182258	-0.385208	0.0206909	6.99114	-1.87964	-6.61557	0.0755827	0.103002	0	0	1824	sp|Q13123|RED_HUMAN Protein Red OS=Homo sapiens OX=9606 GN=IK PE=1 SV=3
ENSG00000113194	23197	Q96CS3	FAF2	protein-coding	5	7.08044	7.07872	7.05606	6.81492	6.98364	6.88727	6.73546	6.84575	6.75927	6.94504	6.91753	6.93292	-0.138916	-0.270262	-0.00757113	6.91975	-2.20819	-6.00907	0.0392433	0.0566351	0	0	0.0360868	-0.0938522	0.166026	6.91975	0.579837	-7.96654	0.568589	0.657876	0	0	0.151447	0.017287	0.285607	6.91975	2.35687	-5.74093	0.0288891	0.0430039	0	0	1448	sp|Q96CS3|FAF2_HUMAN FAS-associated factor 2 OS=Homo sapiens OX=9606 GN=FAF2 PE=1 SV=2
ENSG00000113282	9685	A0A0S2Z5H3	CLINT1	protein-coding	5	7.27666	7.22123	7.24577	7.27655	7.3025	7.24772	6.6646	6.68847	6.84256	7.11041	7.03824	6.94105	-0.214278	-0.350467	-0.0780883	7.07132	-3.28497	-3.79412	0.00375284	0.00657951	0	0	-0.243515	-0.376888	-0.110143	7.07132	-3.81203	-2.45368	0.00111386	0.00324992	0	0	0.305089	0.163933	0.446245	7.07132	4.51257	-0.969063	0.000219144	0.000489048	0	0	651	sp|Q14677|EPN4_HUMAN Clathrin interactor 1 OS=Homo sapiens OX=9606 GN=CLINT1 PE=1 SV=1
ENSG00000113312	7265	Q99614	TTC1	protein-coding	5	6.02229	6.05353	6.03191	6.35666	6.38256	6.45546	5.77655	5.76801	5.89179	6.40693	6.30144	6.28283	0.297873	0.152456	0.443289	6.14416	4.27676	-1.39313	0.000378487	0.000805296	0	0	-0.0626318	-0.200184	0.0749205	6.14416	-0.950658	-7.61058	0.353283	0.455495	0	0	0.526363	0.377399	0.675327	6.14416	7.37737	5.50495	4.3392e-07	1.6504e-06	0	0	1180	sp|Q99614|TTC1_HUMAN Tetratricopeptide repeat protein 1 OS=Homo sapiens OX=9606 GN=TTC1 PE=1 SV=1
ENSG00000113387	10923	P53999	SUB1	protein-coding	5	6.88681	6.92506	6.99318	6.64693	6.6697	6.82913	6.29269	6.2497	6.56899	7.08358	6.91863	6.93866	0.0482398	-0.116766	0.213246	6.75026	0.610383	-8.09649	0.548578	0.603611	0	0	0.272161	0.108579	0.435743	6.75026	3.47367	-3.19241	0.00243524	0.00647151	0	0	0.622933	0.450452	0.795414	6.75026	7.54044	5.75652	3.14024e-07	1.24083e-06	0	0	500	sp|P53999|TCP4_HUMAN Activated RNA polymerase II transcriptional coactivator p15 OS=Homo sapiens OX=9606 GN=SUB1 PE=1 SV=3
ENSG00000113407	6897	P26639	TARS1	protein-coding	5	8.60439	8.66015	8.63412	8.46598	8.60529	8.59412	7.7046	7.70496	7.93658	8.10056	8.0898	8.12372	-0.528771	-0.66078	-0.396761	8.26869	-8.36293	7.24578	6.48777e-08	3.03228e-07	0	0	-0.450414	-0.580981	-0.319846	8.26869	-7.20233	5.06916	6.16462e-07	4.12946e-06	0	0	0.327	0.189711	0.46429	8.26869	4.97288	-0.00877425	7.6053e-05	0.000184504	0	0	442	sp|P26639|SYTC_HUMAN Threonine--tRNA ligase 1, cytoplasmic OS=Homo sapiens OX=9606 GN=TARS1 PE=1 SV=3
ENSG00000113522	10111	A5D6Y3	RAD50	protein-coding	5	3.70173	3.42639	3.2429	3.96513	4.03123	4.18752	4.30276	4.27923	4.47339	3.53766	4.17755	3.81944	0.367579	0.0274216	0.707736	3.92874	2.25615	-5.24471	0.03558	0.0517489	0	0	-0.251349	-0.542919	0.0402213	3.92874	-1.79983	-6.03391	0.0872046	0.143313	0	0	-0.537867	-0.832641	-0.243094	3.92874	-3.80964	-2.09329	0.00112006	0.00219266	0	0	2328	sp|Q92878|RAD50_HUMAN DNA repair protein RAD50 OS=Homo sapiens OX=9606 GN=RAD50 PE=1 SV=1
ENSG00000113552	10007	P46926	GNPDA1	protein-coding	5	6.01127	6.00553	6.04111	5.52039	5.46062	5.69928	6.35206	6.26123	6.12443	6.46537	6.27605	6.36263	0.354128	0.186494	0.521762	6.04833	4.41057	-1.0821	0.000277505	0.000603814	0	0	0.818765	0.649419	0.98811	6.04833	10.0945	10.7819	3.10849e-09	3.74081e-08	0	0	0.122662	-0.0420077	0.287332	6.04833	1.55523	-7.04026	0.135792	0.174618	0	0	998	sp|P46926|GNPI1_HUMAN Glucosamine-6-phosphate isomerase 1 OS=Homo sapiens OX=9606 GN=GNPDA1 PE=1 SV=1
ENSG00000113558	6500	P63208	SKP1	protein-coding	5	8.26526	8.23046	8.23189	8.13842	8.07797	8.23647	7.71774	7.67743	7.82907	8.1524	8.02522	8.06101	-0.15985	-0.286841	-0.0328588	8.05361	-2.62807	-5.30052	0.0162346	0.025253	0	0	-0.0672187	-0.192822	0.0583845	8.05361	-1.11734	-7.61933	0.277274	0.375696	0	0	0.343302	0.213109	0.473496	8.05361	5.50534	1.21798	2.2845e-05	6.13888e-05	0	0	1389	sp|P63208|SKP1_HUMAN S-phase kinase-associated protein 1 OS=Homo sapiens OX=9606 GN=SKP1 PE=1 SV=2
ENSG00000113569	9631	B4DLT2	NUP155	protein-coding	5	5.71282	5.79818	5.75951	5.64722	5.81744	5.69801	5.66698	5.67561	6.0911	6.10524	5.99298	5.97522	0.2701	0.073667	0.466533	5.82836	2.87083	-4.52512	0.00953814	0.0154967	0	0	0.306044	0.115344	0.496743	5.82836	3.35066	-3.3408	0.00322964	0.00827056	0	0	0.232233	0.0363975	0.428068	5.82836	2.47588	-5.37548	0.0224916	0.0342595	0	0	1701	sp|O75694|NU155_HUMAN Nuclear pore complex protein Nup155 OS=Homo sapiens OX=9606 GN=NUP155 PE=1 SV=1
ENSG00000113575	5515	B3KUN1	PPP2CA	protein-coding	5	7.8112	7.76424	7.85782	7.86441	7.7615	7.93006	6.82199	6.91812	7.25449	7.87523	7.67407	7.67706	-0.0643912	-0.239919	0.111136	7.60085	-0.765956	-8.07258	0.452781	0.509595	0	0	-0.103556	-0.275962	0.0688496	7.60085	-1.25414	-7.43378	0.224463	0.317693	0	0	0.757701	0.573192	0.942211	7.60085	8.57437	7.70762	4.41965e-08	2.11751e-07	0	0	2020.2	sp|P67775|PP2AA_HUMAN Serine/threonine-protein phosphatase 2A catalytic subunit alpha isoform OS=Homo sapiens OX=9606 GN=PPP2CA PE=1 SV=1
ENSG00000113643	5917	P54136	RARS1	protein-coding	5	7.46963	7.37248	7.39359	7.53485	7.55692	7.58079	7.68432	7.67246	7.89739	7.48521	7.37803	7.33658	-0.00730937	-0.149857	0.135238	7.53019	-0.107057	-8.33411	0.915825	0.92943	0	0	-0.154317	-0.293265	-0.0153692	7.53019	-2.31878	-5.70405	0.0312693	0.0598607	0	0	-0.344312	-0.484479	-0.204145	7.53019	-5.12867	0.381842	5.3346e-05	0.00013361	0	0	277	sp|P54136|SYRC_HUMAN Arginine--tRNA ligase, cytoplasmic OS=Homo sapiens OX=9606 GN=RARS1 PE=1 SV=2
[truncated: 2,030 more rows]
[truncated: 60 more columns]

## Sheet: Correlation Info
	Estimate	Std. Error	t value	Pr(>|t|)
T1_vs_CA1	0.564383	0.0226354	24.9336	3.09987e-124
NeoT_vs_CA1	0.998179	0.0242038	41.2406	1.0861e-291
[truncated: 4 more rows]
